# Supplementary material for: Electrical Vestibular Stimuli to Enhance Vestibulo-Motor Output and Improve Subject Comfort
Source: PLoS One. 2014 Jan 2;9(1):e84385. doi: 10.1371/journal.pone.0084385 (PMC3879299; doi:10.1371/journal.pone.0084385)
Supplement: File S1 — Experimental multisine vestibular stimulation signals (.txt files) and Matlab code (MVS_SignalPlotting.m) to plot the signals used in this study, as well as Matlab code to generate new signals (MVS_SignalGenerator.m). (ZIP) [file pone.0084385.s001.zip]

Archive with 7 entries (7 files):
- MVS_4_90s_2kHz.txt
- MVS_L_90s_2kHz.txt
- MVS_SignalGenerator.m
- MVS_SignalPlotting.m
- MVS_S_90s_2kHz.txt
- SVS_90s_2kHz.txt
- README.txt
