# Supplementary material for: Electrical Vestibular Stimuli to Enhance Vestibulo-Motor Output and Improve Subject Comfort
Source: PLoS One. 2014 Jan 2;9(1):e84385. doi: 10.1371/journal.pone.0084385 (PMC3879299; doi:10.1371/journal.pone.0084385)
Supplement: File S1 — Experimental multisine vestibular stimulation signals (.txt files) and Matlab code (MVS_SignalPlotting.m) to plot the signals used in this study, as well as Matlab code to generate new signals (MVS_SignalGenerator.m). (ZIP) [file pone.0084385.s001.zip › MVS_4_90s_2kHz.txt]

  8.2908735e-001
  8.5692882e-001
  8.8386450e-001
  9.0978026e-001
  9.3456101e-001
  9.5809132e-001
  9.8025610e-001
  1.0009412e+000
  1.0200341e+000
  1.0374246e+000
  1.0530055e+000
  1.0666731e+000
  1.0783283e+000
  1.0878767e+000
  1.0952297e+000
  1.1003051e+000
  1.1030275e+000
  1.1033290e+000
  1.1011499e+000
  1.0964389e+000
  1.0891541e+000
  1.0792630e+000
  1.0667434e+000
  1.0515833e+000
  1.0337813e+000
  1.0133475e+000
  9.9030270e-001
  9.6467956e-001
  9.3652209e-001
  9.0588592e-001
  8.7283833e-001
  8.3745811e-001
  7.9983546e-001
  7.6007182e-001
  7.1827962e-001
  6.7458192e-001
  6.2911211e-001
  5.8201343e-001
  5.3343849e-001
  4.8354871e-001
  4.3251376e-001
  3.8051086e-001
  3.2772409e-001
  2.7434364e-001
  2.2056503e-001
  1.6658825e-001
  1.1261691e-001
  5.8857329e-002
  5.5176214e-003
 -4.7193275e-002
 -9.9066555e-002
 -1.4989453e-001
 -1.9947162e-001
 -2.4759535e-001
 -2.9406733e-001
 -3.3869426e-001
 -3.8128887e-001
 -4.2167092e-001
 -4.5966807e-001
 -4.9511686e-001
 -5.2786350e-001
 -5.5776478e-001
 -5.8468879e-001
 -6.0851572e-001
 -6.2913851e-001
 -6.4646352e-001
 -6.6041110e-001
 -6.7091608e-001
 -6.7792824e-001
 -6.8141270e-001
 -6.8135020e-001
 -6.7773736e-001
 -6.7058682e-001
 -6.5992734e-001
 -6.4580378e-001
 -6.2827705e-001
 -6.0742392e-001
 -5.8333682e-001
 -5.5612351e-001
 -5.2590670e-001
 -4.9282355e-001
 -4.5702518e-001
 -4.1867600e-001
 -3.7795307e-001
 -3.3504533e-001
 -2.9015279e-001
 -2.4348563e-001
 -1.9526331e-001
 -1.4571356e-001
 -9.5071379e-002
 -4.3577910e-002
  8.5206135e-003
  6.0974034e-002
  1.1352943e-001
  1.6593231e-001
  2.1792779e-001
  2.6926184e-001
  3.1968245e-001
  3.6894089e-001
  4.1679286e-001
  4.6299970e-001
  5.0732954e-001
  5.4955845e-001
  5.8947148e-001
  6.2686382e-001
  6.6154172e-001
  6.9332349e-001
  7.2204043e-001
  7.4753765e-001
  7.6967484e-001
  7.8832705e-001
  8.0338524e-001
  8.1475694e-001
  8.2236667e-001
  8.2615636e-001
  8.2608569e-001
  8.2213232e-001
  8.1429200e-001
  8.0257869e-001
  7.8702447e-001
  7.6767946e-001
  7.4461159e-001
  7.1790631e-001
  6.8766620e-001
  6.5401050e-001
  6.1707457e-001
  5.7700926e-001
  5.3398016e-001
  4.8816688e-001
  4.3976216e-001
  3.8897093e-001
  3.3600938e-001
  2.8110391e-001
  2.2449000e-001
  1.6641114e-001
  1.0711763e-001
  4.6865369e-002
 -1.4085386e-002
 -7.5471246e-002
 -1.3702698e-001
 -1.9848681e-001
 -2.5958563e-001
 -3.2006037e-001
 -3.7965120e-001
 -4.3810280e-001
 -4.9516557e-001
 -5.5059686e-001
 -6.0416207e-001
 -6.5563584e-001
 -7.0480305e-001
 -7.5145988e-001
 -7.9541475e-001
 -8.3648921e-001
 -8.7451880e-001
 -9.0935373e-001
 -9.4085964e-001
 -9.6891816e-001
 -9.9342740e-001
 -1.0143024e+000
 -1.0314756e+000
 -1.0448969e+000
 -1.0545338e+000
 -1.0603717e+000
 -1.0624137e+000
 -1.0606807e+000
 -1.0552109e+000
 -1.0460597e+000
 -1.0332994e+000
 -1.0170184e+000
 -9.9732122e-001
 -9.7432733e-001
 -9.4817076e-001
 -9.1899924e-001
 -8.8697338e-001
 -8.5226575e-001
 -8.1505995e-001
 -7.7554958e-001
 -7.3393716e-001
 -6.9043307e-001
 -6.4525437e-001
 -5.9862364e-001
 -5.5076779e-001
 -5.0191686e-001
 -4.5230277e-001
 -4.0215812e-001
 -3.5171492e-001
 -3.0120344e-001
 -2.5085094e-001
 -2.0088053e-001
 -1.5151000e-001
 -1.0295073e-001
 -5.5406555e-002
 -9.0727784e-003
  3.5864828e-002
  7.9230950e-002
  1.2086159e-001
  1.6060489e-001
  1.9832182e-001
  2.3388687e-001
  2.6718864e-001
  2.9813028e-001
  3.2662997e-001
  3.5262124e-001
  3.7605318e-001
  3.9689063e-001
  4.1511427e-001
  4.3072056e-001
  4.4372165e-001
  4.5414521e-001
  4.6203411e-001
  4.6744611e-001
  4.7045338e-001
  4.7114198e-001
  4.6961125e-001
  4.6597319e-001
  4.6035164e-001
  4.5288154e-001
  4.4370802e-001
  4.3298550e-001
  4.2087670e-001
  4.0755164e-001
  3.9318657e-001
  3.7796289e-001
  3.6206601e-001
  3.4568425e-001
  3.2900767e-001
  3.1222688e-001
  2.9553194e-001
  2.7911114e-001
  2.6314991e-001
  2.4782964e-001
  2.3332662e-001
  2.1981095e-001
  2.0744549e-001
  1.9638490e-001
  1.8677464e-001
  1.7875014e-001
  1.7243589e-001
  1.6794475e-001
  1.6537715e-001
  1.6482052e-001
  1.6634873e-001
  1.7002153e-001
  1.7588425e-001
  1.8396739e-001
  1.9428642e-001
  2.0684164e-001
  2.2161809e-001
  2.3858558e-001
  2.5769879e-001
  2.7889749e-001
  3.0210680e-001
  3.2723755e-001
  3.5418676e-001
  3.8283811e-001
  4.1306261e-001
  4.4471923e-001
  4.7765567e-001
  5.1170915e-001
  5.4670734e-001
  5.8246921e-001
  6.1880609e-001
  6.5552268e-001
  6.9241809e-001
  7.2928698e-001
  7.6592070e-001
  8.0210842e-001
  8.3763835e-001
  8.7229889e-001
  9.0587982e-001
  9.3817353e-001
  9.6897615e-001
  9.9808875e-001
  1.0253185e+000
  1.0504796e+000
  1.0733947e+000
  1.0938957e+000
  1.1118248e+000
  1.1270353e+000
  1.1393928e+000
  1.1487758e+000
  1.1550765e+000
  1.1582014e+000
  1.1580721e+000
  1.1546259e+000
  1.1478158e+000
  1.1376114e+000
  1.1239989e+000
  1.1069813e+000
  1.0865787e+000
  1.0628282e+000
  1.0357837e+000
  1.0055160e+000
  9.7211253e-001
  9.3567670e-001
  8.9632789e-001
  8.5420072e-001
  8.0944453e-001
  7.6222273e-001
  7.1271202e-001
  6.6110162e-001
  6.0759240e-001
  5.5239592e-001
  4.9573345e-001
  4.3783491e-001
  3.7893778e-001
  3.1928596e-001
  2.5912861e-001
  1.9871893e-001
  1.3831292e-001
  7.8168157e-002
  1.8542543e-002
 -4.0306990e-002
 -9.8125714e-002
 -1.5466237e-001
 -2.0967039e-001
 -2.6290914e-001
 -3.1414508e-001
 -3.6315295e-001
 -4.0971686e-001
 -4.5363138e-001
 -4.9470255e-001
 -5.3274886e-001
 -5.6760215e-001
 -5.9910843e-001
 -6.2712868e-001
 -6.5153956e-001
 -6.7223395e-001
 -6.8912160e-001
 -7.0212952e-001
 -7.1120235e-001
 -7.1630268e-001
 -7.1741122e-001
 -7.1452695e-001
 -7.0766707e-001
 -6.9686698e-001
 -6.8218012e-001
 -6.6367771e-001
 -6.4144839e-001
 -6.1559785e-001
 -5.8624828e-001
 -5.5353782e-001
 -5.1761989e-001
 -4.7866243e-001
 -4.3684714e-001
 -3.9236855e-001
 -3.4543316e-001
 -2.9625839e-001
 -2.4507157e-001
 -1.9210884e-001
 -1.3761403e-001
 -8.1837502e-002
 -2.5034941e-002
  3.2533844e-002
  9.0606163e-002
  1.4891768e-001
  2.0720367e-001
  2.6520025e-001
  3.2264564e-001
  3.7928138e-001
  4.3485351e-001
  4.8911381e-001
  5.4182087e-001
  5.9274127e-001
  6.4165062e-001
  6.8833457e-001
  7.3258981e-001
  7.7422497e-001
  8.1306145e-001
  8.4893424e-001
  8.8169264e-001
  9.1120087e-001
  9.3733868e-001
  9.6000181e-001
  9.7910247e-001
  9.9456958e-001
  1.0063491e+000
  1.0144042e+000
  1.0187153e+000
  1.0192801e+000
  1.0161136e+000
  1.0092476e+000
  9.9873089e-001
  9.8462878e-001
  9.6702255e-001
  9.4600916e-001
  9.2170064e-001
  8.9422348e-001
  8.6371797e-001
  8.3033745e-001
  7.9424754e-001
  7.5562527e-001
  7.1465818e-001
  6.7154344e-001
  6.2648678e-001
  5.7970157e-001
  5.3140772e-001
  4.8183067e-001
  4.3120025e-001
  3.7974964e-001
  3.2771425e-001
  2.7533064e-001
  2.2283539e-001
  1.7046403e-001
  1.1845000e-001
  6.7023543e-002
  1.6410722e-002
 -3.3167598e-002
 -8.1496709e-002
 -1.2836898e-001
 -1.7358475e-001
 -2.1695316e-001
 -2.5829292e-001
 -2.9743307e-001
 -3.3421364e-001
 -3.6848626e-001
 -4.0011474e-001
 -4.2897552e-001
 -4.5495815e-001
 -4.7796559e-001
 -4.9791454e-001
 -5.1473565e-001
 -5.2837369e-001
 -5.3878759e-001
 -5.4595052e-001
 -5.4984978e-001
 -5.5048674e-001
 -5.4787660e-001
 -5.4204818e-001
 -5.3304363e-001
 -5.2091800e-001
 -5.0573889e-001
 -4.8758594e-001
 -4.6655029e-001
 -4.4273405e-001
 -4.1624964e-001
 -3.8721916e-001
 -3.5577367e-001
 -3.2205250e-001
 -2.8620249e-001
 -2.4837717e-001
 -2.0873602e-001
 -1.6744361e-001
 -1.2466883e-001
 -8.0583986e-002
 -3.5364038e-002
  1.0814280e-002
  5.7773263e-002
  1.0533506e-001
  1.5332248e-001
  2.0155978e-001
  2.4987340e-001
  2.9809275e-001
  3.4605090e-001
  3.9358524e-001
  4.4053817e-001
  4.8675768e-001
  5.3209794e-001
  5.7641980e-001
  6.1959134e-001
  6.6148823e-001
  7.0199419e-001
  7.4100134e-001
  7.7841044e-001
  8.1413123e-001
  8.4808255e-001
  8.8019255e-001
  9.1039880e-001
  9.3864828e-001
  9.6489748e-001
  9.8911229e-001
  1.0112680e+000
  1.0313490e+000
  1.0493488e+000
  1.0652699e+000
  1.0791230e+000
  1.0909276e+000
  1.1007108e+000
  1.1085075e+000
  1.1143599e+000
  1.1183168e+000
  1.1204336e+000
  1.1207718e+000
  1.1193982e+000
  1.1163845e+000
  1.1118072e+000
  1.1057467e+000
  1.0982867e+000
  1.0895142e+000
  1.0795185e+000
  1.0683908e+000
  1.0562238e+000
  1.0431113e+000
  1.0291474e+000
  1.0144261e+000
  9.9904123e-001
  9.8308538e-001
  9.6664996e-001
  9.4982464e-001
  9.3269693e-001
  9.1535187e-001
  8.9787170e-001
  8.8033554e-001
  8.6281912e-001
  8.4539455e-001
  8.2813007e-001
  8.1108990e-001
  7.9433403e-001
  7.7791814e-001
  7.6189347e-001
  7.4630676e-001
  7.3120020e-001
  7.1661141e-001
  7.0257348e-001
  6.8911494e-001
  6.7625992e-001
  6.6402815e-001
  6.5243509e-001
  6.4149210e-001
  6.3120654e-001
  6.2158193e-001
  6.1261818e-001
  6.0431173e-001
  5.9665581e-001
  5.8964059e-001
  5.8325349e-001
  5.7747934e-001
  5.7230066e-001
  5.6769787e-001
  5.6364956e-001
  5.6013274e-001
  5.5712302e-001
  5.5459494e-001
  5.5252210e-001
  5.5087747e-001
  5.4963354e-001
  5.4876259e-001
  5.4823683e-001
  5.4802861e-001
  5.4811060e-001
  5.4845593e-001
  5.4903837e-001
  5.4983242e-001
  5.5081343e-001
  5.5195775e-001
  5.5324275e-001
  5.5464694e-001
  5.5615000e-001
  5.5773282e-001
  5.5937755e-001
  5.6106756e-001
  5.6278749e-001
  5.6452322e-001
  5.6626182e-001
  5.6799152e-001
  5.6970167e-001
  5.7138267e-001
  5.7302589e-001
  5.7462361e-001
  5.7616894e-001
  5.7765571e-001
  5.7907838e-001
  5.8043196e-001
  5.8171190e-001
  5.8291398e-001
  5.8403424e-001
  5.8506887e-001
  5.8601408e-001
  5.8686609e-001
  5.8762096e-001
  5.8827456e-001
  5.8882250e-001
  5.8926004e-001
  5.8958204e-001
  5.8978294e-001
  5.8985667e-001
  5.8979667e-001
  5.8959587e-001
  5.8924664e-001
  5.8874085e-001
  5.8806985e-001
  5.8722452e-001
  5.8619526e-001
  5.8497213e-001
  5.8354479e-001
  5.8190269e-001
  5.8003504e-001
  5.7793097e-001
  5.7557961e-001
  5.7297015e-001
  5.7009200e-001
  5.6693489e-001
  5.6348896e-001
  5.5974493e-001
  5.5569416e-001
  5.5132885e-001
  5.4664211e-001
  5.4162808e-001
  5.3628211e-001
  5.3060082e-001
  5.2458223e-001
  5.1822587e-001
  5.1153291e-001
  5.0450618e-001
  4.9715033e-001
  4.8947187e-001
  4.8147922e-001
  4.7318279e-001
  4.6459500e-001
  4.5573029e-001
  4.4660519e-001
  4.3723822e-001
  4.2764999e-001
  4.1786305e-001
  4.0790194e-001
  3.9779303e-001
  3.8756454e-001
  3.7724637e-001
  3.6687001e-001
  3.5646843e-001
  3.4607594e-001
  3.3572800e-001
  3.2546110e-001
  3.1531255e-001
  3.0532033e-001
  2.9552283e-001
  2.8595869e-001
  2.7666656e-001
  2.6768489e-001
  2.5905168e-001
  2.5080427e-001
  2.4297910e-001
  2.3561145e-001
  2.2873521e-001
  2.2238268e-001
  2.1658428e-001
  2.1136837e-001
  2.0676101e-001
  2.0278574e-001
  1.9946340e-001
  1.9681191e-001
  1.9484611e-001
  1.9357758e-001
  1.9301451e-001
  1.9316153e-001
  1.9401964e-001
  1.9558607e-001
  1.9785421e-001
  2.0081356e-001
  2.0444972e-001
  2.0874430e-001
  2.1367499e-001
  2.1921557e-001
  2.2533596e-001
  2.3200228e-001
  2.3917698e-001
  2.4681892e-001
  2.5488354e-001
  2.6332304e-001
  2.7208650e-001
  2.8112016e-001
  2.9036759e-001
  2.9976997e-001
  3.0926634e-001
  3.1879386e-001
  3.2828812e-001
  3.3768347e-001
  3.4691326e-001
  3.5591028e-001
  3.6460698e-001
  3.7293591e-001
  3.8083000e-001
  3.8822295e-001
  3.9504956e-001
  4.0124611e-001
  4.0675067e-001
  4.1150345e-001
  4.1544719e-001
  4.1852739e-001
  4.2069271e-001
  4.2189524e-001
  4.2209079e-001
  4.2123915e-001
  4.1930438e-001
  4.1625499e-001
  4.1206421e-001
  4.0671014e-001
  4.0017593e-001
  3.9244994e-001
  3.8352582e-001
  3.7340261e-001
  3.6208482e-001
  3.4958245e-001
  3.3591096e-001
  3.2109132e-001
  3.0514989e-001
  2.8811834e-001
  2.7003358e-001
  2.5093759e-001
  2.3087724e-001
  2.0990412e-001
  1.8807429e-001
  1.6544808e-001
  1.4208973e-001
  1.1806721e-001
  9.3451807e-002
  6.8317829e-002
  4.2742253e-002
  1.6804348e-002
 -9.4147111e-003
 -3.5832239e-002
 -6.2364449e-002
 -8.8926865e-002
 -1.1543475e-001
 -1.4180352e-001
 -1.6794917e-001
 -1.9378874e-001
 -2.1924067e-001
 -2.4422525e-001
 -2.6866505e-001
 -2.9248529e-001
 -3.1561421e-001
 -3.3798350e-001
 -3.5952860e-001
 -3.8018905e-001
 -3.9990882e-001
 -4.1863659e-001
 -4.3632602e-001
 -4.5293601e-001
 -4.6843088e-001
 -4.8278059e-001
 -4.9596091e-001
 -5.0795351e-001
 -5.1874606e-001
 -5.2833234e-001
 -5.3671224e-001
 -5.4389174e-001
 -5.4988294e-001
 -5.5470393e-001
 -5.5837874e-001
 -5.6093717e-001
 -5.6241469e-001
 -5.6285219e-001
 -5.6229579e-001
 -5.6079659e-001
 -5.5841037e-001
 -5.5519735e-001
 -5.5122179e-001
 -5.4655171e-001
 -5.4125846e-001
 -5.3541640e-001
 -5.2910243e-001
 -5.2239564e-001
 -5.1537682e-001
 -5.0812808e-001
 -5.0073234e-001
 -4.9327293e-001
 -4.8583313e-001
 -4.7849570e-001
 -4.7134241e-001
 -4.6445366e-001
 -4.5790796e-001
 -4.5178157e-001
 -4.4614803e-001
 -4.4107778e-001
 -4.3663778e-001
 -4.3289112e-001
 -4.2989668e-001
 -4.2770881e-001
 -4.2637702e-001
 -4.2594569e-001
 -4.2645385e-001
 -4.2793493e-001
 -4.3041660e-001
 -4.3392055e-001
 -4.3846243e-001
 -4.4405169e-001
 -4.5069157e-001
 -4.5837901e-001
 -4.6710468e-001
 -4.7685304e-001
 -4.8760232e-001
 -4.9932472e-001
 -5.1198647e-001
 -5.2554799e-001
 -5.3996411e-001
 -5.5518430e-001
 -5.7115284e-001
 -5.8780918e-001
 -6.0508819e-001
 -6.2292046e-001
 -6.4123269e-001
 -6.5994803e-001
 -6.7898643e-001
 -6.9826506e-001
 -7.1769871e-001
 -7.3720019e-001
 -7.5668080e-001
 -7.7605067e-001
 -7.9521931e-001
 -8.1409593e-001
 -8.3258997e-001
 -8.5061147e-001
 -8.6807152e-001
 -8.8488270e-001
 -9.0095942e-001
 -9.1621841e-001
 -9.3057902e-001
 -9.4396366e-001
 -9.5629807e-001
 -9.6751173e-001
 -9.7753812e-001
 -9.8631503e-001
 -9.9378481e-001
 -9.9989460e-001
 -1.0045966e+000
 -1.0078481e+000
 -1.0096120e+000
 -1.0098564e+000
 -1.0085551e+000
 -1.0056876e+000
 -1.0012392e+000
 -9.9520067e-001
 -9.8756875e-001
 -9.7834573e-001
 -9.6753951e-001
 -9.5516351e-001
 -9.4123655e-001
 -9.2578268e-001
 -9.0883105e-001
 -8.9041566e-001
 -8.7057521e-001
 -8.4935283e-001
 -8.2679586e-001
 -8.0295553e-001
 -7.7788677e-001
 -7.5164783e-001
 -7.2430003e-001
 -6.9590742e-001
 -6.6653650e-001
 -6.3625585e-001
 -6.0513585e-001
 -5.7324831e-001
 -5.4066620e-001
 -5.0746325e-001
 -4.7371372e-001
 -4.3949202e-001
 -4.0487246e-001
 -3.6992891e-001
 -3.3473455e-001
 -2.9936160e-001
 -2.6388106e-001
 -2.2836247e-001
 -1.9287369e-001
 -1.5748069e-001
 -1.2224741e-001
 -8.7235518e-002
 -5.2504323e-002
 -1.8110628e-002
  1.5891371e-002
  4.9450172e-002
  8.2517027e-002
  1.1504599e-001
  1.4699393e-001
  1.7832055e-001
  2.0898836e-001
  2.3896264e-001
  2.6821138e-001
  2.9670525e-001
  3.2441745e-001
  3.5132369e-001
  3.7740201e-001
  4.0263267e-001
  4.2699805e-001
  4.5048247e-001
  4.7307204e-001
  4.9475452e-001
  5.1551915e-001
  5.3535649e-001
  5.5425822e-001
  5.7221705e-001
  5.8922647e-001
  6.0528066e-001
  6.2037428e-001
  6.3450238e-001
  6.4766021e-001
  6.5984314e-001
  6.7104648e-001
  6.8126544e-001
  6.9049500e-001
  6.9872983e-001
  7.0596426e-001
  7.1219218e-001
  7.1740707e-001
  7.2160194e-001
  7.2476935e-001
  7.2690144e-001
  7.2798995e-001
  7.2802630e-001
  7.2700165e-001
  7.2490697e-001
  7.2173321e-001
  7.1747136e-001
  7.1211261e-001
  7.0564851e-001
  6.9807114e-001
  6.8937325e-001
  6.7954851e-001
  6.6859164e-001
  6.5649868e-001
  6.4326712e-001
  6.2889622e-001
  6.1338712e-001
  5.9674314e-001
  5.7896995e-001
  5.6007580e-001
  5.4007177e-001
  5.1897187e-001
  4.9679337e-001
  4.7355686e-001
  4.4928651e-001
  4.2401020e-001
  3.9775965e-001
  3.7057057e-001
  3.4248274e-001
  3.1354014e-001
  2.8379095e-001
  2.5328768e-001
  2.2208710e-001
  1.9025029e-001
  1.5784259e-001
  1.2493355e-001
  9.1596827e-002
  5.7910080e-002
  2.3954833e-002
 -1.0183697e-002
 -4.4416798e-002
 -7.8652486e-002
 -1.1279576e-001
 -1.4674886e-001
 -1.8041160e-001
 -2.1368167e-001
 -2.4645499e-001
 -2.7862609e-001
 -3.1008849e-001
 -3.4073511e-001
 -3.7045871e-001
 -3.9915231e-001
 -4.2670966e-001
 -4.5302567e-001
 -4.7799695e-001
 -5.0152222e-001
 -5.2350281e-001
 -5.4384315e-001
 -5.6245125e-001
 -5.7923916e-001
 -5.9412345e-001
 -6.0702566e-001
 -6.1787274e-001
 -6.2659751e-001
 -6.3313901e-001
 -6.3744295e-001
 -6.3946206e-001
 -6.3915642e-001
 -6.3649380e-001
 -6.3144991e-001
 -6.2400870e-001
 -6.1416255e-001
 -6.0191247e-001
 -5.8726825e-001
 -5.7024857e-001
 -5.5088105e-001
 -5.2920233e-001
 -5.0525804e-001
 -4.7910272e-001
 -4.5079977e-001
 -4.2042131e-001
 -3.8804797e-001
 -3.5376872e-001
 -3.1768058e-001
 -2.7988833e-001
 -2.4050417e-001
 -1.9964734e-001
 -1.5744373e-001
 -1.1402538e-001
 -6.9530067e-002
 -2.4100727e-002
  2.2115045e-002
  6.8965582e-002
  1.1629573e-001
  1.6394748e-001
  2.1176057e-001
  2.5957317e-001
  3.0722251e-001
  3.5454558e-001
  4.0137978e-001
  4.4756364e-001
  4.9293745e-001
  5.3734397e-001
  5.8062908e-001
  6.2264248e-001
  6.6323828e-001
  7.0227564e-001
  7.3961942e-001
  7.7514071e-001
  8.0871743e-001
  8.4023482e-001
  8.6958599e-001
  8.9667232e-001
  9.2140394e-001
  9.4370008e-001
  9.6348943e-001
  9.8071044e-001
  9.9531158e-001
  1.0072515e+000
  1.0164994e+000
  1.0230348e+000
  1.0268479e+000
  1.0279394e+000
  1.0263207e+000
  1.0220135e+000
  1.0150499e+000
  1.0054723e+000
  9.9333295e-001
  9.7869363e-001
  9.6162561e-001
  9.4220908e-001
  9.2053281e-001
  8.9669369e-001
  8.7079624e-001
  8.4295212e-001
  8.1327954e-001
  7.8190270e-001
  7.4895118e-001
  7.1455932e-001
  6.7886554e-001
  6.4201168e-001
  6.0414234e-001
  5.6540416e-001
  5.2594513e-001
  4.8591388e-001
  4.4545899e-001
  4.0472829e-001
  3.6386814e-001
  3.2302282e-001
  2.8233378e-001
  2.4193906e-001
  2.0197262e-001
  1.6256379e-001
  1.2383664e-001
  8.5909481e-002
  4.8894353e-002
  1.2896528e-002
 -2.1985902e-002
 -5.5662426e-002
 -8.8050463e-002
 -1.1907567e-001
 -1.4867222e-001
 -1.7678297e-001
 -2.0335969e-001
 -2.2836313e-001
 -2.5176315e-001
 -2.7353867e-001
 -2.9367768e-001
 -3.1217720e-001
 -3.2904309e-001
 -3.4428993e-001
 -3.5794077e-001
 -3.7002692e-001
 -3.8058758e-001
 -3.8966957e-001
 -3.9732690e-001
 -4.0362036e-001
 -4.0861710e-001
 -4.1239009e-001
 -4.1501769e-001
 -4.1658303e-001
 -4.1717350e-001
 -4.1688019e-001
 -4.1579723e-001
 -4.1402127e-001
 -4.1165078e-001
 -4.0878550e-001
 -4.0552580e-001
 -4.0197201e-001
 -3.9822390e-001
 -3.9438000e-001
 -3.9053700e-001
 -3.8678926e-001
 -3.8322813e-001
 -3.7994150e-001
 -3.7701325e-001
 -3.7452276e-001
 -3.7254447e-001
 -3.7114744e-001
 -3.7039495e-001
 -3.7034417e-001
 -3.7104583e-001
 -3.7254394e-001
 -3.7487556e-001
 -3.7807062e-001
 -3.8215173e-001
 -3.8713413e-001
 -3.9302560e-001
 -3.9982642e-001
 -4.0752945e-001
 -4.1612015e-001
 -4.2557673e-001
 -4.3587031e-001
 -4.4696508e-001
 -4.5881856e-001
 -4.7138190e-001
 -4.8460016e-001
 -4.9841265e-001
 -5.1275334e-001
 -5.2755125e-001
 -5.4273091e-001
 -5.5821276e-001
 -5.7391370e-001
 -5.8974756e-001
 -6.0562562e-001
 -6.2145712e-001
 -6.3714983e-001
 -6.5261059e-001
 -6.6774583e-001
 -6.8246215e-001
 -6.9666683e-001
 -7.1026840e-001
 -7.2317716e-001
 -7.3530565e-001
 -7.4656923e-001
 -7.5688648e-001
 -7.6617971e-001
 -7.7437536e-001
 -7.8140444e-001
 -7.8720286e-001
 -7.9171184e-001
 -7.9487818e-001
 -7.9665454e-001
 -7.9699973e-001
 -7.9587884e-001
 -7.9326350e-001
 -7.8913192e-001
 -7.8346907e-001
 -7.7626664e-001
 -7.6752313e-001
 -7.5724378e-001
 -7.4544051e-001
 -7.3213182e-001
 -7.1734263e-001
 -7.0110413e-001
 -6.8345355e-001
 -6.6443389e-001
 -6.4409368e-001
 -6.2248664e-001
 -5.9967135e-001
 -5.7571092e-001
 -5.5067254e-001
 -5.2462714e-001
 -4.9764890e-001
 -4.6981490e-001
 -4.4120457e-001
 -4.1189931e-001
 -3.8198199e-001
 -3.5153649e-001
 -3.2064721e-001
 -2.8939864e-001
 -2.5787488e-001
 -2.2615920e-001
 -1.9433359e-001
 -1.6247834e-001
 -1.3067163e-001
 -9.8989159e-002
 -6.7503748e-002
 -3.6285031e-002
 -5.3991211e-003
  2.5091672e-002
  5.5129096e-002
  8.4659186e-002
  1.1363245e-001
  1.4200405e-001
  1.6973387e-001
  1.9678669e-001
  2.2313215e-001
  2.4874484e-001
  2.7360424e-001
  2.9769466e-001
  3.2100520e-001
  3.4352956e-001
  3.6526594e-001
  3.8621683e-001
  4.0638879e-001
  4.2579219e-001
  4.4444097e-001
  4.6235233e-001
  4.7954639e-001
  4.9604586e-001
  5.1187570e-001
  5.2706273e-001
  5.4163523e-001
  5.5562257e-001
  5.6905482e-001
  5.8196229e-001
  5.9437520e-001
  6.0632320e-001
  6.1783505e-001
  6.2893817e-001
  6.3965830e-001
  6.5001911e-001
  6.6004189e-001
  6.6974519e-001
  6.7914456e-001
  6.8825220e-001
  6.9707680e-001
  7.0562326e-001
  7.1389250e-001
  7.2188133e-001
  7.2958233e-001
  7.3698372e-001
  7.4406937e-001
  7.5081875e-001
  7.5720694e-001
  7.6320477e-001
  7.6877883e-001
  7.7389169e-001
  7.7850202e-001
  7.8256485e-001
  7.8603182e-001
  7.8885145e-001
  7.9096946e-001
  7.9232916e-001
  7.9287179e-001
  7.9253697e-001
  7.9126313e-001
  7.8898794e-001
  7.8564882e-001
  7.8118346e-001
  7.7553027e-001
  7.6862896e-001
  7.6042103e-001
  7.5085033e-001
  7.3986360e-001
  7.2741096e-001
  7.1344648e-001
  6.9792870e-001
  6.8082106e-001
  6.6209247e-001
  6.4171773e-001
  6.1967798e-001
  5.9596108e-001
  5.7056204e-001
  5.4348334e-001
  5.1473524e-001
  4.8433605e-001
  4.5231237e-001
  4.1869926e-001
  3.8354038e-001
  3.4688809e-001
  3.0880350e-001
  2.6935642e-001
  2.2862535e-001
  1.8669731e-001
  1.4366773e-001
  9.9640197e-002
  5.4726182e-002
  9.0447322e-003
 -3.7277916e-002
 -8.4108756e-002
 -1.3130849e-001
 -1.7873203e-001
 -2.2622911e-001
 -2.7364482e-001
 -3.2082031e-001
 -3.6759346e-001
 -4.1379957e-001
 -4.5927213e-001
 -5.0384358e-001
 -5.4734610e-001
 -5.8961243e-001
 -6.3047670e-001
 -6.6977523e-001
 -7.0734742e-001
 -7.4303656e-001
 -7.7669064e-001
 -8.0816326e-001
 -8.3731435e-001
 -8.6401103e-001
 -8.8812836e-001
 -9.0955008e-001
 -9.2816935e-001
 -9.4388941e-001
 -9.5662423e-001
 -9.6629908e-001
 -9.7285113e-001
 -9.7622989e-001
 -9.7639769e-001
 -9.7333004e-001
 -9.6701597e-001
 -9.5745830e-001
 -9.4467378e-001
 -9.2869330e-001
 -9.0956187e-001
 -8.8733866e-001
 -8.6209688e-001
 -8.3392368e-001
 -8.0291986e-001
 -7.6919962e-001
 -7.3289016e-001
 -6.9413128e-001
 -6.5307485e-001
 -6.0988425e-001
 -5.6473374e-001
 -5.1780773e-001
 -4.6930010e-001
 -4.1941332e-001
 -3.6835763e-001
 -3.1635011e-001
 -2.6361374e-001
 -2.1037645e-001
 -1.5687000e-001
 -1.0332903e-001
 -4.9989917e-002
  2.9102925e-003
  5.5135002e-002
  1.0644918e-001
  1.5662048e-001
  2.0542037e-001
  2.5262520e-001
  2.9801735e-001
  3.4138627e-001
  3.8252952e-001
  4.2125382e-001
  4.5737599e-001
  4.9072391e-001
  5.2113739e-001
  5.4846905e-001
  5.7258502e-001
  5.9336576e-001
  6.1070664e-001
  6.2451853e-001
  6.3472838e-001
  6.4127955e-001
  6.4413229e-001
  6.4326393e-001
  6.3866911e-001
  6.3035990e-001
  6.1836582e-001
  6.0273381e-001
  5.8352802e-001
  5.6082969e-001
  5.3473674e-001
  5.0536343e-001
  4.7283988e-001
  4.3731150e-001
  3.9893838e-001
  3.5789453e-001
  3.1436720e-001
  2.6855591e-001
  2.2067165e-001
  1.7093585e-001
  1.1957938e-001
  6.6841464e-002
  1.2968567e-002
 -4.1786753e-002
 -9.7167047e-002
 -1.5291118e-001
 -2.0875559e-001
 -2.6443550e-001
 -3.1968624e-001
 -3.7424446e-001
 -4.2784942e-001
 -4.8024422e-001
 -5.3117706e-001
 -5.8040244e-001
 -6.2768232e-001
 -6.7278731e-001
 -7.1549774e-001
 -7.5560473e-001
 -7.9291123e-001
 -8.2723290e-001
 -8.5839908e-001
 -8.8625354e-001
 -9.1065528e-001
 -9.3147918e-001
 -9.4861662e-001
 -9.6197596e-001
 -9.7148300e-001
 -9.7708131e-001
 -9.7873252e-001
 -9.7641644e-001
 -9.7013114e-001
 -9.5989299e-001
 -9.4573648e-001
 -9.2771409e-001
 -9.0589595e-001
 -8.8036951e-001
 -8.5123906e-001
 -8.1862516e-001
 -7.8266409e-001
 -7.4350706e-001
 -7.0131951e-001
 -6.5628020e-001
 -6.0858034e-001
 -5.5842262e-001
 -5.0602016e-001
 -4.5159541e-001
 -3.9537911e-001
 -3.3760901e-001
 -2.7852880e-001
 -2.1838677e-001
 -1.5743466e-001
 -9.5926345e-002
 -3.4116592e-002
  2.7740199e-002
  8.9391263e-002
  1.5058672e-001
  2.1108078e-001
  2.7063299e-001
  3.2900935e-001
  3.8598350e-001
  4.4133775e-001
  4.9486420e-001
  5.4636563e-001
  5.9565653e-001
  6.4256388e-001
  6.8692797e-001
  7.2860316e-001
  7.6745846e-001
  8.0337814e-001
  8.3626221e-001
  8.6602678e-001
  8.9260444e-001
  9.1594441e-001
  9.3601271e-001
  9.5279223e-001
  9.6628262e-001
  9.7650021e-001
  9.8347776e-001
  9.8726418e-001
  9.8792408e-001
  9.8553735e-001
  9.8019857e-001
  9.7201639e-001
  9.6111282e-001
  9.4762243e-001
  9.3169156e-001
  9.1347736e-001
  8.9314689e-001
  8.7087606e-001
  8.4684863e-001
  8.2125508e-001
  7.9429153e-001
  7.6615854e-001
  7.3706000e-001
  7.0720194e-001
  6.7679128e-001
  6.4603475e-001
  6.1513761e-001
  5.8430256e-001
  5.5372851e-001
  5.2360956e-001
  4.9413380e-001
  4.6548234e-001
  4.3782824e-001
  4.1133560e-001
  3.8615860e-001
  3.6244069e-001
  3.4031378e-001
  3.1989752e-001
  3.0129868e-001
  2.8461056e-001
  2.6991247e-001
  2.5726938e-001
  2.4673152e-001
  2.3833421e-001
  2.3209761e-001
  2.2802674e-001
  2.2611144e-001
  2.2632647e-001
  2.2863173e-001
  2.3297251e-001
  2.3927986e-001
  2.4747103e-001
  2.5744997e-001
  2.6910794e-001
  2.8232417e-001
  2.9696662e-001
  3.1289273e-001
  3.2995036e-001
  3.4797862e-001
  3.6680891e-001
  3.8626589e-001
  4.0616858e-001
  4.2633138e-001
  4.4656526e-001
  4.6667882e-001
  4.8647953e-001
  5.0577481e-001
  5.2437325e-001
  5.4208573e-001
  5.5872660e-001
  5.7411480e-001
  5.8807494e-001
  6.0043845e-001
  6.1104455e-001
  6.1974130e-001
  6.2638652e-001
  6.3084873e-001
  6.3300798e-001
  6.3275663e-001
  6.3000006e-001
  6.2465735e-001
  6.1666181e-001
  6.0596152e-001
  5.9251970e-001
  5.7631509e-001
  5.5734215e-001
  5.3561125e-001
  5.1114875e-001
  4.8399695e-001
  4.5421405e-001
  4.2187387e-001
  3.8706566e-001
  3.4989371e-001
  3.1047686e-001
  2.6894804e-001
  2.2545362e-001
  1.8015275e-001
  1.3321658e-001
  8.4827466e-002
  3.5178068e-002
 -1.5529596e-002
 -6.7085144e-002
 -1.1927089e-001
 -1.7186292e-001
 -2.2463226e-001
 -2.7734599e-001
 -3.2976847e-001
 -3.8166254e-001
 -4.3279073e-001
 -4.8291652e-001
 -5.3180554e-001
 -5.7922680e-001
 -6.2495390e-001
 -6.6876624e-001
 -7.1045017e-001
 -7.4980012e-001
 -7.8661970e-001
 -8.2072278e-001
 -8.5193445e-001
 -8.8009199e-001
 -9.0504578e-001
 -9.2666012e-001
 -9.4481393e-001
 -9.5940154e-001
 -9.7033320e-001
 -9.7753567e-001
 -9.8095265e-001
 -9.8054513e-001
 -9.7629168e-001
 -9.6818864e-001
 -9.5625019e-001
 -9.4050840e-001
 -9.2101310e-001
 -8.9783176e-001
 -8.7104916e-001
 -8.4076712e-001
 -8.0710399e-001
 -7.7019420e-001
 -7.3018759e-001
 -6.8724879e-001
 -6.4155643e-001
 -5.9330234e-001
 -5.4269062e-001
 -4.8993674e-001
 -4.3526650e-001
 -3.7891495e-001
 -3.2112531e-001
 -2.6214781e-001
 -2.0223851e-001
 -1.4165804e-001
 -8.0670436e-002
 -1.9541815e-002
  4.1460853e-002
  1.0207103e-001
  1.6202388e-001
  2.2105751e-001
  2.7891427e-001
  3.3534190e-001
  3.9009478e-001
  4.4293510e-001
  4.9363395e-001
  5.4197242e-001
  5.8774264e-001
  6.3074874e-001
  6.7080777e-001
  7.0775056e-001
  7.4142250e-001
  7.7168426e-001
  7.9841240e-001
  8.2149996e-001
  8.4085694e-001
  8.5641065e-001
  8.6810607e-001
  8.7590606e-001
  8.7979148e-001
  8.7976123e-001
  8.7583228e-001
  8.6803945e-001
  8.5643527e-001
  8.4108965e-001
  8.2208952e-001
  7.9953835e-001
  7.7355563e-001
  7.4427626e-001
  7.1184985e-001
  6.7643996e-001
  6.3822332e-001
  5.9738893e-001
  5.5413711e-001
  5.0867856e-001
  4.6123328e-001
  4.1202956e-001
  3.6130283e-001
  3.0929456e-001
  2.5625108e-001
  2.0242242e-001
  1.4806113e-001
  9.3421084e-002
  3.8756297e-002
 -1.5680271e-002
 -6.9637879e-002
 -1.2286916e-001
 -1.7513125e-001
 -2.2618691e-001
 -2.7580556e-001
 -3.2376435e-001
 -3.6984911e-001
 -4.1385533e-001
 -4.5558901e-001
 -4.9486753e-001
 -5.3152036e-001
 -5.6538985e-001
 -5.9633182e-001
 -6.2421612e-001
 -6.4892718e-001
 -6.7036441e-001
 -6.8844255e-001
 -7.0309197e-001
 -7.1425886e-001
 -7.2190534e-001
 -7.2600955e-001
 -7.2656556e-001
 -7.2358335e-001
 -7.1708856e-001
 -7.0712227e-001
 -6.9374067e-001
 -6.7701469e-001
 -6.5702953e-001
 -6.3388413e-001
 -6.0769061e-001
 -5.7857363e-001
 -5.4666968e-001
 -5.1212639e-001
 -4.7510169e-001
 -4.3576303e-001
 -3.9428651e-001
 -3.5085597e-001
 -3.0566210e-001
 -2.5890148e-001
 -2.1077564e-001
 -1.6149007e-001
 -1.1125327e-001
 -6.0275752e-002
 -8.7690747e-003
  4.3055135e-002
  9.4986132e-002
  1.4681499e-001
  1.9833554e-001
  2.4934524e-001
  2.9964605e-001
  3.4904528e-001
  3.9735634e-001
  4.4439957e-001
  4.9000287e-001
  5.3400242e-001
  5.7624328e-001
  6.1657996e-001
  6.5487691e-001
  6.9100901e-001
  7.2486194e-001
  7.5633255e-001
  7.8532911e-001
  8.1177158e-001
  8.3559173e-001
  8.5673326e-001
  8.7515187e-001
  8.9081523e-001
  9.0370290e-001
  9.1380622e-001
  9.2112816e-001
  9.2568303e-001
  9.2749624e-001
  9.2660398e-001
  9.2305281e-001
  9.1689926e-001
  9.0820940e-001
  8.9705828e-001
  8.8352948e-001
  8.6771448e-001
  8.4971214e-001
  8.2962804e-001
  8.0757387e-001
  7.8366679e-001
  7.5802877e-001
  7.3078590e-001
  7.0206776e-001
  6.7200670e-001
  6.4073720e-001
  6.0839519e-001
  5.7511737e-001
  5.4104061e-001
  5.0630125e-001
  4.7103455e-001
  4.3537406e-001
  3.9945103e-001
  3.6339391e-001
  3.2732780e-001
  2.9137395e-001
  2.5564935e-001
  2.2026625e-001
  1.8533182e-001
  1.5094776e-001
  1.1721000e-001
  8.4208444e-002
  5.2026695e-002
  2.0741879e-002
 -9.5755238e-003
 -3.8861799e-002
 -6.7060079e-002
 -9.4120394e-002
 -1.1999967e-001
 -1.4466173e-001
 -1.6807717e-001
 -1.9022333e-001
 -2.1108414e-001
 -2.3064992e-001
 -2.4891728e-001
 -2.6588881e-001
 -2.8157290e-001
 -2.9598346e-001
 -3.0913961e-001
 -3.2106544e-001
 -3.3178963e-001
 -3.4134513e-001
 -3.4976886e-001
 -3.5710127e-001
 -3.6338609e-001
 -3.6866986e-001
 -3.7300164e-001
 -3.7643261e-001
 -3.7901569e-001
 -3.8080523e-001
 -3.8185660e-001
 -3.8222589e-001
 -3.8196955e-001
 -3.8114406e-001
 -3.7980567e-001
 -3.7801003e-001
 -3.7581198e-001
 -3.7326524e-001
 -3.7042222e-001
 -3.6733372e-001
 -3.6404881e-001
 -3.6061461e-001
 -3.5707610e-001
 -3.5347605e-001
 -3.4985482e-001
 -3.4625035e-001
 -3.4269800e-001
 -3.3923056e-001
 -3.3587817e-001
 -3.3266835e-001
 -3.2962595e-001
 -3.2677324e-001
 -3.2412988e-001
 -3.2171303e-001
 -3.1953738e-001
 -3.1761529e-001
 -3.1595683e-001
 -3.1456991e-001
 -3.1346044e-001
 -3.1263239e-001
 -3.1208796e-001
 -3.1182776e-001
 -3.1185086e-001
 -3.1215505e-001
 -3.1273689e-001
 -3.1359194e-001
 -3.1471486e-001
 -3.1609957e-001
 -3.1773941e-001
 -3.1962723e-001
 -3.2175558e-001
 -3.2411681e-001
 -3.2670317e-001
 -3.2950693e-001
 -3.3252050e-001
 -3.3573646e-001
 -3.3914771e-001
 -3.4274749e-001
 -3.4652942e-001
 -3.5048760e-001
 -3.5461658e-001
 -3.5891142e-001
 -3.6336766e-001
 -3.6798136e-001
 -3.7274904e-001
 -3.7766768e-001
 -3.8273469e-001
 -3.8794782e-001
 -3.9330516e-001
 -3.9880505e-001
 -4.0444599e-001
 -4.1022660e-001
 -4.1614553e-001
 -4.2220134e-001
 -4.2839245e-001
 -4.3471704e-001
 -4.4117293e-001
 -4.4775753e-001
 -4.5446770e-001
 -4.6129971e-001
 -4.6824911e-001
 -4.7531067e-001
 -4.8247832e-001
 -4.8974503e-001
 -4.9710279e-001
 -5.0454257e-001
 -5.1205421e-001
 -5.1962644e-001
 -5.2724684e-001
 -5.3490183e-001
 -5.4257664e-001
 -5.5025538e-001
 -5.5792099e-001
 -5.6555532e-001
 -5.7313916e-001
 -5.8065233e-001
 -5.8807369e-001
 -5.9538129e-001
 -6.0255242e-001
 -6.0956374e-001
 -6.1639139e-001
 -6.2301112e-001
 -6.2939842e-001
 -6.3552870e-001
 -6.4137738e-001
 -6.4692013e-001
 -6.5213295e-001
 -6.5699242e-001
 -6.6147583e-001
 -6.6556137e-001
 -6.6922831e-001
 -6.7245715e-001
 -6.7522985e-001
 -6.7752994e-001
 -6.7934275e-001
 -6.8065553e-001
 -6.8145759e-001
 -6.8174052e-001
 -6.8149825e-001
 -6.8072722e-001
 -6.7942648e-001
 -6.7759780e-001
 -6.7524574e-001
 -6.7237774e-001
 -6.6900418e-001
 -6.6513840e-001
 -6.6079675e-001
 -6.5599855e-001
 -6.5076613e-001
 -6.4512475e-001
 -6.3910260e-001
 -6.3273065e-001
 -6.2604266e-001
 -6.1907499e-001
 -6.1186650e-001
 -6.0445842e-001
 -5.9689415e-001
 -5.8921912e-001
 -5.8148057e-001
 -5.7372734e-001
 -5.6600962e-001
 -5.5837877e-001
 -5.5088699e-001
 -5.4358713e-001
 -5.3653235e-001
 -5.2977590e-001
 -5.2337078e-001
 -5.1736947e-001
 -5.1182364e-001
 -5.0678385e-001
 -5.0229924e-001
 -4.9841724e-001
 -4.9518329e-001
 -4.9264055e-001
 -4.9082960e-001
 -4.8978819e-001
 -4.8955101e-001
 -4.9014936e-001
 -4.9161101e-001
 -4.9395994e-001
 -4.9721613e-001
 -5.0139540e-001
 -5.0650925e-001
 -5.1256471e-001
 -5.1956422e-001
 -5.2750555e-001
 -5.3638173e-001
 -5.4618098e-001
 -5.5688671e-001
 -5.6847754e-001
 -5.8092729e-001
 -5.9420508e-001
 -6.0827540e-001
 -6.2309821e-001
 -6.3862908e-001
 -6.5481936e-001
 -6.7161637e-001
 -6.8896360e-001
 -7.0680094e-001
 -7.2506496e-001
 -7.4368915e-001
 -7.6260424e-001
 -7.8173851e-001
 -8.0101813e-001
 -8.2036749e-001
 -8.3970954e-001
 -8.5896623e-001
 -8.7805880e-001
 -8.9690823e-001
 -9.1543560e-001
 -9.3356250e-001
 -9.5121143e-001
 -9.6830617e-001
 -9.8477219e-001
 -1.0005370e+000
 -1.0155307e+000
 -1.0296859e+000
 -1.0429388e+000
 -1.0552288e+000
 -1.0664991e+000
 -1.0766974e+000
 -1.0857755e+000
 -1.0936900e+000
 -1.1004025e+000
 -1.1058797e+000
 -1.1100937e+000
 -1.1130222e+000
 -1.1146483e+000
 -1.1149612e+000
 -1.1139557e+000
 -1.1116326e+000
 -1.1079987e+000
 -1.1030665e+000
 -1.0968546e+000
 -1.0893871e+000
 -1.0806941e+000
 -1.0708109e+000
 -1.0597785e+000
 -1.0476429e+000
 -1.0344550e+000
 -1.0202705e+000
 -1.0051495e+000
 -9.8915624e-001
 -9.7235868e-001
 -9.5482831e-001
 -9.3663965e-001
 -9.1786995e-001
 -8.9859875e-001
 -8.7890748e-001
 -8.5887903e-001
 -8.3859734e-001
 -8.1814694e-001
 -7.9761249e-001
 -7.7707839e-001
 -7.5662827e-001
 -7.3634461e-001
 -7.1630826e-001
 -6.9659802e-001
 -6.7729024e-001
 -6.5845838e-001
 -6.4017268e-001
 -6.2249970e-001
 -6.0550204e-001
 -5.8923795e-001
 -5.7376105e-001
 -5.5912004e-001
 -5.4535842e-001
 -5.3251427e-001
 -5.2062003e-001
 -5.0970235e-001
 -4.9978189e-001
 -4.9087328e-001
 -4.8298498e-001
 -4.7611925e-001
 -4.7027215e-001
 -4.6543353e-001
 -4.6158710e-001
 -4.5871050e-001
 -4.5677542e-001
 -4.5574776e-001
 -4.5558780e-001
 -4.5625039e-001
 -4.5768522e-001
 -4.5983706e-001
 -4.6264607e-001
 -4.6604810e-001
 -4.6997503e-001
 -4.7435516e-001
 -4.7911354e-001
 -4.8417239e-001
 -4.8945154e-001
 -4.9486880e-001
 -5.0034044e-001
 -5.0578158e-001
 -5.1110672e-001
 -5.1623010e-001
 -5.2106623e-001
 -5.2553027e-001
 -5.2953855e-001
 -5.3300894e-001
 -5.3586135e-001
 -5.3801809e-001
 -5.3940431e-001
 -5.3994840e-001
 -5.3958234e-001
 -5.3824207e-001
 -5.3586783e-001
 -5.3240446e-001
 -5.2780170e-001
 -5.2201445e-001
 -5.1500297e-001
 -5.0673317e-001
 -4.9717668e-001
 -4.8631109e-001
 -4.7412001e-001
 -4.6059320e-001
 -4.4572657e-001
 -4.2952225e-001
 -4.1198856e-001
 -3.9313998e-001
 -3.7299707e-001
 -3.5158638e-001
 -3.2894031e-001
 -3.0509696e-001
 -2.8009995e-001
 -2.5399818e-001
 -2.2684562e-001
 -1.9870106e-001
 -1.6962778e-001
 -1.3969329e-001
 -1.0896902e-001
 -7.7529913e-002
 -4.5454157e-002
 -1.2822768e-002
  2.0280765e-002
  5.3770869e-002
  8.7560274e-002
  1.2156040e-001
  1.5568177e-001
  1.8983439e-001
  2.2392812e-001
  2.5787311e-001
  2.9158016e-001
  3.2496105e-001
  3.5792898e-001
  3.9039885e-001
  4.2228763e-001
  4.5351469e-001
  4.8400204e-001
  5.1367471e-001
  5.4246091e-001
  5.7029236e-001
  5.9710446e-001
  6.2283648e-001
  6.4743180e-001
  6.7083796e-001
  6.9300688e-001
  7.1389489e-001
  7.3346284e-001
  7.5167616e-001
  7.6850483e-001
  7.8392347e-001
  7.9791122e-001
  8.1045177e-001
  8.2153326e-001
  8.3114818e-001
  8.3929329e-001
  8.4596948e-001
  8.5118161e-001
  8.5493835e-001
  8.5725202e-001
  8.5813840e-001
  8.5761649e-001
  8.5570833e-001
  8.5243877e-001
  8.4783524e-001
  8.4192752e-001
  8.3474748e-001
  8.2632887e-001
  8.1670707e-001
  8.0591886e-001
  7.9400217e-001
  7.8099587e-001
  7.6693952e-001
  7.5187321e-001
  7.3583731e-001
  7.1887227e-001
  7.0101851e-001
  6.8231616e-001
  6.6280498e-001
  6.4252418e-001
  6.2151235e-001
  5.9980726e-001
  5.7744590e-001
  5.5446430e-001
  5.3089752e-001
  5.0677965e-001
  4.8214373e-001
  4.5702180e-001
  4.3144486e-001
  4.0544300e-001
  3.7904534e-001
  3.5228016e-001
  3.2517498e-001
  2.9775663e-001
  2.7005135e-001
  2.4208494e-001
  2.1388284e-001
  1.8547031e-001
  1.5687252e-001
  1.2811476e-001
  9.9222517e-002
  7.0221681e-002
  4.1138671e-002
  1.2000595e-002
 -1.7164608e-002
 -4.6328020e-002
 -7.5459611e-002
 -1.0452811e-001
 -1.3350087e-001
 -1.6234380e-001
 -1.9102122e-001
 -2.1949581e-001
 -2.4772853e-001
 -2.7567856e-001
 -3.0330330e-001
 -3.3055832e-001
 -3.5739739e-001
 -3.8377246e-001
 -4.0963377e-001
 -4.3492984e-001
 -4.5960764e-001
 -4.8361261e-001
 -5.0688885e-001
 -5.2937926e-001
 -5.5102567e-001
 -5.7176909e-001
 -5.9154988e-001
 -6.1030800e-001
 -6.2798321e-001
 -6.4451542e-001
 -6.5984489e-001
 -6.7391255e-001
 -6.8666031e-001
 -6.9803139e-001
 -7.0797060e-001
 -7.1642472e-001
 -7.2334280e-001
 -7.2867655e-001
 -7.3238062e-001
 -7.3441298e-001
 -7.3473526e-001
 -7.3331308e-001
 -7.3011633e-001
 -7.2511957e-001
 -7.1830227e-001
 -7.0964910e-001
 -6.9915025e-001
 -6.8680162e-001
 -6.7260510e-001
 -6.5656879e-001
 -6.3870712e-001
 -6.1904110e-001
 -5.9759837e-001
 -5.7441335e-001
 -5.4952733e-001
 -5.2298846e-001
 -4.9485178e-001
 -4.6517922e-001
 -4.3403951e-001
 -4.0150809e-001
 -3.6766699e-001
 -3.3260465e-001
 -2.9641576e-001
 -2.5920098e-001
 -2.2106667e-001
 -1.8212463e-001
 -1.4249173e-001
 -1.0228956e-001
 -6.1644013e-002
 -2.0684878e-002
  2.0454622e-002
  6.1638310e-002
  1.0272755e-001
  1.4358178e-001
  1.8405906e-001
  2.2401659e-001
  2.6331135e-001
  3.0180063e-001
  3.3934263e-001
  3.7579710e-001
  4.1102587e-001
  4.4489351e-001
  4.7726791e-001
  5.0802085e-001
  5.3702859e-001
  5.6417248e-001
  5.8933942e-001
  6.1242250e-001
  6.3332143e-001
  6.5194309e-001
  6.6820192e-001
  6.8202043e-001
  6.9332954e-001
  7.0206900e-001
  7.0818765e-001
  7.1164377e-001
  7.1240531e-001
  7.1045010e-001
  7.0576600e-001
  6.9835103e-001
  6.8821348e-001
  6.7537188e-001
  6.5985502e-001
  6.4170187e-001
  6.2096148e-001
  5.9769282e-001
  5.7196456e-001
  5.4385483e-001
  5.1345094e-001
  4.8084901e-001
  4.4615361e-001
  4.0947735e-001
  3.7094038e-001
  3.3066994e-001
  2.8879979e-001
  2.4546967e-001
  2.0082472e-001
  1.5501484e-001
  1.0819403e-001
  6.0519791e-002
  1.2152391e-002
 -3.6745805e-002
 -8.6011039e-002
 -1.3547887e-001
 -1.8498490e-001
 -2.3436544e-001
 -2.8345830e-001
 -3.3210341e-001
 -3.8014355e-001
 -4.2742502e-001
 -4.7379832e-001
 -5.1911875e-001
 -5.6324703e-001
 -6.0604993e-001
 -6.4740078e-001
 -6.8718001e-001
 -7.2527562e-001
 -7.6158369e-001
 -7.9600871e-001
 -8.2846400e-001
 -8.5887202e-001
 -8.8716464e-001
 -9.1328338e-001
 -9.3717959e-001
 -9.5881457e-001
 -9.7815969e-001
 -9.9519637e-001
 -1.0099161e+000
 -1.0223204e+000
 -1.0324207e+000
 -1.0402379e+000
 -1.0458028e+000
 -1.0491552e+000
 -1.0503438e+000
 -1.0494261e+000
 -1.0464677e+000
 -1.0415418e+000
 -1.0347293e+000
 -1.0261177e+000
 -1.0158008e+000
 -1.0038781e+000
 -9.9045433e-001
 -9.7563881e-001
 -9.5954469e-001
 -9.4228846e-001
 -9.2398923e-001
 -9.0476808e-001
 -8.8474740e-001
 -8.6405024e-001
 -8.4279962e-001
 -8.2111788e-001
 -7.9912604e-001
 -7.7694315e-001
 -7.5468568e-001
 -7.3246691e-001
 -7.1039637e-001
 -6.8857928e-001
 -6.6711600e-001
 -6.4610157e-001
 -6.2562526e-001
 -6.0577011e-001
 -5.8661256e-001
 -5.6822212e-001
 -5.5066106e-001
 -5.3398413e-001
 -5.1823839e-001
 -5.0346299e-001
 -4.8968909e-001
 -4.7693976e-001
 -4.6522994e-001
 -4.5456649e-001
 -4.4494823e-001
 -4.3636605e-001
 -4.2880307e-001
 -4.2223482e-001
 -4.1662952e-001
 -4.1194831e-001
 -4.0814559e-001
 -4.0516941e-001
 -4.0296178e-001
 -4.0145918e-001
 -4.0059295e-001
 -4.0028980e-001
 -4.0047230e-001
 -4.0105941e-001
 -4.0196702e-001
 -4.0310851e-001
 -4.0439530e-001
 -4.0573744e-001
 -4.0704421e-001
 -4.0822464e-001
 -4.0918817e-001
 -4.0984514e-001
 -4.1010744e-001
 -4.0988899e-001
 -4.0910631e-001
 -4.0767903e-001
 -4.0553042e-001
 -4.0258782e-001
 -3.9878310e-001
 -3.9405310e-001
 -3.8833999e-001
 -3.8159164e-001
 -3.7376195e-001
 -3.6481108e-001
 -3.5470576e-001
 -3.4341945e-001
 -3.3093254e-001
 -3.1723240e-001
 -3.0231356e-001
 -2.8617766e-001
 -2.6883348e-001
 -2.5029693e-001
 -2.3059089e-001
 -2.0974513e-001
 -1.8779614e-001
 -1.6478691e-001
 -1.4076668e-001
 -1.1579070e-001
 -8.9919882e-002
 -6.3220458e-002
 -3.5763634e-002
 -7.6251688e-003
  2.1115038e-002
  5.0373395e-002
  8.0063078e-002
  1.1009451e-001
  1.4037586e-001
  1.7081353e-001
  2.0131267e-001
  2.3177769e-001
  2.6211278e-001
  2.9222240e-001
  3.2201180e-001
  3.5138751e-001
  3.8025783e-001
  4.0853328e-001
  4.3612707e-001
  4.6295552e-001
  4.8893849e-001
  5.1399972e-001
  5.3806724e-001
  5.6107368e-001
  5.8295653e-001
  6.0365848e-001
  6.2312757e-001
  6.4131744e-001
  6.5818750e-001
  6.7370298e-001
  6.8783511e-001
  7.0056110e-001
  7.1186419e-001
  7.2173359e-001
  7.3016447e-001
  7.3715780e-001
  7.4272026e-001
  7.4686406e-001
  7.4960673e-001
  7.5097090e-001
  7.5098403e-001
  7.4967814e-001
  7.4708946e-001
  7.4325814e-001
  7.3822785e-001
  7.3204545e-001
  7.2476055e-001
  7.1642514e-001
  7.0709318e-001
  6.9682014e-001
  6.8566263e-001
  6.7367795e-001
  6.6092366e-001
  6.4745717e-001
  6.3333534e-001
  6.1861407e-001
  6.0334791e-001
  5.8758971e-001
  5.7139024e-001
  5.5479789e-001
  5.3785837e-001
  5.2061437e-001
  5.0310538e-001
  4.8536743e-001
  4.6743290e-001
  4.4933036e-001
  4.3108446e-001
  4.1271581e-001
  3.9424096e-001
  3.7567233e-001
  3.5701829e-001
  3.3828313e-001
  3.1946724e-001
  3.0056713e-001
  2.8157569e-001
  2.6248228e-001
  2.4327302e-001
  2.2393103e-001
  2.0443669e-001
  1.8476796e-001
  1.6490070e-001
  1.4480907e-001
  1.2446583e-001
  1.0384282e-001
  8.2911289e-002
  6.1642383e-002
  4.0007525e-002
  1.7978875e-002
 -4.4702399e-003
 -2.7364881e-002
 -5.0728071e-002
 -7.4580361e-002
 -9.8939415e-002
 -1.2381960e-001
 -1.4923162e-001
 -1.7518211e-001
 -2.0167332e-001
 -2.2870278e-001
 -2.5626302e-001
 -2.8434128e-001
 -3.1291932e-001
 -3.4197319e-001
 -3.7147309e-001
 -4.0138324e-001
 -4.3166184e-001
 -4.6226095e-001
 -4.9312661e-001
 -5.2419879e-001
 -5.5541154e-001
 -5.8669312e-001
 -6.1796617e-001
 -6.4914794e-001
 -6.8015059e-001
 -7.1088146e-001
 -7.4124347e-001
 -7.7113547e-001
 -8.0045273e-001
 -8.2908735e-001
 -8.5692882e-001
 -8.8386450e-001
 -9.0978026e-001
 -9.3456101e-001
 -9.5809132e-001
 -9.8025610e-001
 -1.0009412e+000
 -1.0200341e+000
 -1.0374246e+000
 -1.0530055e+000
 -1.0666731e+000
 -1.0783283e+000
 -1.0878767e+000
 -1.0952297e+000
 -1.1003051e+000
 -1.1030275e+000
 -1.1033290e+000
 -1.1011499e+000
 -1.0964389e+000
 -1.0891541e+000
 -1.0792630e+000
 -1.0667434e+000
 -1.0515833e+000
 -1.0337813e+000
 -1.0133475e+000
 -9.9030270e-001
 -9.6467956e-001
 -9.3652209e-001
 -9.0588592e-001
 -8.7283833e-001
 -8.3745811e-001
 -7.9983546e-001
 -7.6007182e-001
 -7.1827962e-001
 -6.7458192e-001
 -6.2911211e-001
 -5.8201343e-001
 -5.3343849e-001
 -4.8354871e-001
 -4.3251376e-001
 -3.8051086e-001
 -3.2772409e-001
 -2.7434364e-001
 -2.2056503e-001
 -1.6658825e-001
 -1.1261691e-001
 -5.8857329e-002
 -5.5176214e-003
  4.7193275e-002
  9.9066555e-002
  1.4989453e-001
  1.9947162e-001
  2.4759535e-001
  2.9406733e-001
  3.3869426e-001
  3.8128887e-001
  4.2167092e-001
  4.5966807e-001
  4.9511686e-001
  5.2786350e-001
  5.5776478e-001
  5.8468879e-001
  6.0851572e-001
  6.2913851e-001
  6.4646352e-001
  6.6041110e-001
  6.7091608e-001
  6.7792824e-001
  6.8141270e-001
  6.8135020e-001
  6.7773736e-001
  6.7058682e-001
  6.5992734e-001
  6.4580378e-001
  6.2827705e-001
  6.0742392e-001
  5.8333682e-001
  5.5612351e-001
  5.2590670e-001
  4.9282355e-001
  4.5702518e-001
  4.1867600e-001
  3.7795307e-001
  3.3504533e-001
  2.9015279e-001
  2.4348563e-001
  1.9526331e-001
  1.4571356e-001
  9.5071379e-002
  4.3577910e-002
 -8.5206135e-003
 -6.0974034e-002
 -1.1352943e-001
 -1.6593231e-001
 -2.1792779e-001
 -2.6926184e-001
 -3.1968245e-001
 -3.6894089e-001
 -4.1679286e-001
 -4.6299970e-001
 -5.0732954e-001
 -5.4955845e-001
 -5.8947148e-001
 -6.2686382e-001
 -6.6154172e-001
 -6.9332349e-001
 -7.2204043e-001
 -7.4753765e-001
 -7.6967484e-001
 -7.8832705e-001
 -8.0338524e-001
 -8.1475694e-001
 -8.2236667e-001
 -8.2615636e-001
 -8.2608569e-001
 -8.2213232e-001
 -8.1429200e-001
 -8.0257869e-001
 -7.8702447e-001
 -7.6767946e-001
 -7.4461159e-001
 -7.1790631e-001
 -6.8766620e-001
 -6.5401050e-001
 -6.1707457e-001
 -5.7700926e-001
 -5.3398016e-001
 -4.8816688e-001
 -4.3976216e-001
 -3.8897093e-001
 -3.3600938e-001
 -2.8110391e-001
 -2.2449000e-001
 -1.6641114e-001
 -1.0711763e-001
 -4.6865369e-002
  1.4085386e-002
  7.5471246e-002
  1.3702698e-001
  1.9848681e-001
  2.5958563e-001
  3.2006037e-001
  3.7965120e-001
  4.3810280e-001
  4.9516557e-001
  5.5059686e-001
  6.0416207e-001
  6.5563584e-001
  7.0480305e-001
  7.5145988e-001
  7.9541475e-001
  8.3648921e-001
  8.7451880e-001
  9.0935373e-001
  9.4085964e-001
  9.6891816e-001
  9.9342740e-001
  1.0143024e+000
  1.0314756e+000
  1.0448969e+000
  1.0545338e+000
  1.0603717e+000
  1.0624137e+000
  1.0606807e+000
  1.0552109e+000
  1.0460597e+000
  1.0332994e+000
  1.0170184e+000
  9.9732122e-001
  9.7432733e-001
  9.4817076e-001
  9.1899924e-001
  8.8697338e-001
  8.5226575e-001
  8.1505995e-001
  7.7554958e-001
  7.3393716e-001
  6.9043307e-001
  6.4525437e-001
  5.9862364e-001
  5.5076779e-001
  5.0191686e-001
  4.5230277e-001
  4.0215812e-001
  3.5171492e-001
  3.0120344e-001
  2.5085094e-001
  2.0088053e-001
  1.5151000e-001
  1.0295073e-001
  5.5406555e-002
  9.0727784e-003
 -3.5864828e-002
 -7.9230950e-002
 -1.2086159e-001
 -1.6060489e-001
 -1.9832182e-001
 -2.3388687e-001
 -2.6718864e-001
 -2.9813028e-001
 -3.2662997e-001
 -3.5262124e-001
 -3.7605318e-001
 -3.9689063e-001
 -4.1511427e-001
 -4.3072056e-001
 -4.4372165e-001
 -4.5414521e-001
 -4.6203411e-001
 -4.6744611e-001
 -4.7045338e-001
 -4.7114198e-001
 -4.6961125e-001
 -4.6597319e-001
 -4.6035164e-001
 -4.5288154e-001
 -4.4370802e-001
 -4.3298550e-001
 -4.2087670e-001
 -4.0755164e-001
 -3.9318657e-001
 -3.7796289e-001
 -3.6206601e-001
 -3.4568425e-001
 -3.2900767e-001
 -3.1222688e-001
 -2.9553194e-001
 -2.7911114e-001
 -2.6314991e-001
 -2.4782964e-001
 -2.3332662e-001
 -2.1981095e-001
 -2.0744549e-001
 -1.9638490e-001
 -1.8677464e-001
 -1.7875014e-001
 -1.7243589e-001
 -1.6794475e-001
 -1.6537715e-001
 -1.6482052e-001
 -1.6634873e-001
 -1.7002153e-001
 -1.7588425e-001
 -1.8396739e-001
 -1.9428642e-001
 -2.0684164e-001
 -2.2161809e-001
 -2.3858558e-001
 -2.5769879e-001
 -2.7889749e-001
 -3.0210680e-001
 -3.2723755e-001
 -3.5418676e-001
 -3.8283811e-001
 -4.1306261e-001
 -4.4471923e-001
 -4.7765567e-001
 -5.1170915e-001
 -5.4670734e-001
 -5.8246921e-001
 -6.1880609e-001
 -6.5552268e-001
 -6.9241809e-001
 -7.2928698e-001
 -7.6592070e-001
 -8.0210842e-001
 -8.3763835e-001
 -8.7229889e-001
 -9.0587982e-001
 -9.3817353e-001
 -9.6897615e-001
 -9.9808875e-001
 -1.0253185e+000
 -1.0504796e+000
 -1.0733947e+000
 -1.0938957e+000
 -1.1118248e+000
 -1.1270353e+000
 -1.1393928e+000
 -1.1487758e+000
 -1.1550765e+000
 -1.1582014e+000
 -1.1580721e+000
 -1.1546259e+000
 -1.1478158e+000
 -1.1376114e+000
 -1.1239989e+000
 -1.1069813e+000
 -1.0865787e+000
 -1.0628282e+000
 -1.0357837e+000
 -1.0055160e+000
 -9.7211253e-001
 -9.3567670e-001
 -8.9632789e-001
 -8.5420072e-001
 -8.0944453e-001
 -7.6222273e-001
 -7.1271202e-001
 -6.6110162e-001
 -6.0759240e-001
 -5.5239592e-001
 -4.9573345e-001
 -4.3783491e-001
 -3.7893778e-001
 -3.1928596e-001
 -2.5912861e-001
 -1.9871893e-001
 -1.3831292e-001
 -7.8168157e-002
 -1.8542543e-002
  4.0306990e-002
  9.8125714e-002
  1.5466237e-001
  2.0967039e-001
  2.6290914e-001
  3.1414508e-001
  3.6315295e-001
  4.0971686e-001
  4.5363138e-001
  4.9470255e-001
  5.3274886e-001
  5.6760215e-001
  5.9910843e-001
  6.2712868e-001
  6.5153956e-001
  6.7223395e-001
  6.8912160e-001
  7.0212952e-001
  7.1120235e-001
  7.1630268e-001
  7.1741122e-001
  7.1452695e-001
  7.0766707e-001
  6.9686698e-001
  6.8218012e-001
  6.6367771e-001
  6.4144839e-001
  6.1559785e-001
  5.8624828e-001
  5.5353782e-001
  5.1761989e-001
  4.7866243e-001
  4.3684714e-001
  3.9236855e-001
  3.4543316e-001
  2.9625839e-001
  2.4507157e-001
  1.9210884e-001
  1.3761403e-001
  8.1837502e-002
  2.5034941e-002
 -3.2533844e-002
 -9.0606163e-002
 -1.4891768e-001
 -2.0720367e-001
 -2.6520025e-001
 -3.2264564e-001
 -3.7928138e-001
 -4.3485351e-001
 -4.8911381e-001
 -5.4182087e-001
 -5.9274127e-001
 -6.4165062e-001
 -6.8833457e-001
 -7.3258981e-001
 -7.7422497e-001
 -8.1306145e-001
 -8.4893424e-001
 -8.8169264e-001
 -9.1120087e-001
 -9.3733868e-001
 -9.6000181e-001
 -9.7910247e-001
 -9.9456958e-001
 -1.0063491e+000
 -1.0144042e+000
 -1.0187153e+000
 -1.0192801e+000
 -1.0161136e+000
 -1.0092476e+000
 -9.9873089e-001
 -9.8462878e-001
 -9.6702255e-001
 -9.4600916e-001
 -9.2170064e-001
 -8.9422348e-001
 -8.6371797e-001
 -8.3033745e-001
 -7.9424754e-001
 -7.5562527e-001
 -7.1465818e-001
 -6.7154344e-001
 -6.2648678e-001
 -5.7970157e-001
 -5.3140772e-001
 -4.8183067e-001
 -4.3120025e-001
 -3.7974964e-001
 -3.2771425e-001
 -2.7533064e-001
 -2.2283539e-001
 -1.7046403e-001
 -1.1845000e-001
 -6.7023543e-002
 -1.6410722e-002
  3.3167598e-002
  8.1496709e-002
  1.2836898e-001
  1.7358475e-001
  2.1695316e-001
  2.5829292e-001
  2.9743307e-001
  3.3421364e-001
  3.6848626e-001
  4.0011474e-001
  4.2897552e-001
  4.5495815e-001
  4.7796559e-001
  4.9791454e-001
  5.1473565e-001
  5.2837369e-001
  5.3878759e-001
  5.4595052e-001
  5.4984978e-001
  5.5048674e-001
  5.4787660e-001
  5.4204818e-001
  5.3304363e-001
  5.2091800e-001
  5.0573889e-001
  4.8758594e-001
  4.6655029e-001
  4.4273405e-001
  4.1624964e-001
  3.8721916e-001
  3.5577367e-001
  3.2205250e-001
  2.8620249e-001
  2.4837717e-001
  2.0873602e-001
  1.6744361e-001
  1.2466883e-001
  8.0583986e-002
  3.5364038e-002
 -1.0814280e-002
 -5.7773263e-002
 -1.0533506e-001
 -1.5332248e-001
 -2.0155978e-001
 -2.4987340e-001
 -2.9809275e-001
 -3.4605090e-001
 -3.9358524e-001
 -4.4053817e-001
 -4.8675768e-001
 -5.3209794e-001
 -5.7641980e-001
 -6.1959134e-001
 -6.6148823e-001
 -7.0199419e-001
 -7.4100134e-001
 -7.7841044e-001
 -8.1413123e-001
 -8.4808255e-001
 -8.8019255e-001
 -9.1039880e-001
 -9.3864828e-001
 -9.6489748e-001
 -9.8911229e-001
 -1.0112680e+000
 -1.0313490e+000
 -1.0493488e+000
 -1.0652699e+000
 -1.0791230e+000
 -1.0909276e+000
 -1.1007108e+000
 -1.1085075e+000
 -1.1143599e+000
 -1.1183168e+000
 -1.1204336e+000
 -1.1207718e+000
 -1.1193982e+000
 -1.1163845e+000
 -1.1118072e+000
 -1.1057467e+000
 -1.0982867e+000
 -1.0895142e+000
 -1.0795185e+000
 -1.0683908e+000
 -1.0562238e+000
 -1.0431113e+000
 -1.0291474e+000
 -1.0144261e+000
 -9.9904123e-001
 -9.8308538e-001
 -9.6664996e-001
 -9.4982464e-001
 -9.3269693e-001
 -9.1535187e-001
 -8.9787170e-001
 -8.8033554e-001
 -8.6281912e-001
 -8.4539455e-001
 -8.2813007e-001
 -8.1108990e-001
 -7.9433403e-001
 -7.7791814e-001
 -7.6189347e-001
 -7.4630676e-001
 -7.3120020e-001
 -7.1661141e-001
 -7.0257348e-001
 -6.8911494e-001
 -6.7625992e-001
 -6.6402815e-001
 -6.5243509e-001
 -6.4149210e-001
 -6.3120654e-001
 -6.2158193e-001
 -6.1261818e-001
 -6.0431173e-001
 -5.9665581e-001
 -5.8964059e-001
 -5.8325349e-001
 -5.7747934e-001
 -5.7230066e-001
 -5.6769787e-001
 -5.6364956e-001
 -5.6013274e-001
 -5.5712302e-001
 -5.5459494e-001
 -5.5252210e-001
 -5.5087747e-001
 -5.4963354e-001
 -5.4876259e-001
 -5.4823683e-001
 -5.4802861e-001
 -5.4811060e-001
 -5.4845593e-001
 -5.4903837e-001
 -5.4983242e-001
 -5.5081343e-001
 -5.5195775e-001
 -5.5324275e-001
 -5.5464694e-001
 -5.5615000e-001
 -5.5773282e-001
 -5.5937755e-001
 -5.6106756e-001
 -5.6278749e-001
 -5.6452322e-001
 -5.6626182e-001
 -5.6799152e-001
 -5.6970167e-001
 -5.7138267e-001
 -5.7302589e-001
 -5.7462361e-001
 -5.7616894e-001
 -5.7765571e-001
 -5.7907838e-001
 -5.8043196e-001
 -5.8171190e-001
 -5.8291398e-001
 -5.8403424e-001
 -5.8506887e-001
 -5.8601408e-001
 -5.8686609e-001
 -5.8762096e-001
 -5.8827456e-001
 -5.8882250e-001
 -5.8926004e-001
 -5.8958204e-001
 -5.8978294e-001
 -5.8985667e-001
 -5.8979667e-001
 -5.8959587e-001
 -5.8924664e-001
 -5.8874085e-001
 -5.8806985e-001
 -5.8722452e-001
 -5.8619526e-001
 -5.8497213e-001
 -5.8354479e-001
 -5.8190269e-001
 -5.8003504e-001
 -5.7793097e-001
 -5.7557961e-001
 -5.7297015e-001
 -5.7009200e-001
 -5.6693489e-001
 -5.6348896e-001
 -5.5974493e-001
 -5.5569416e-001
 -5.5132885e-001
 -5.4664211e-001
 -5.4162808e-001
 -5.3628211e-001
 -5.3060082e-001
 -5.2458223e-001
 -5.1822587e-001
 -5.1153291e-001
 -5.0450618e-001
 -4.9715033e-001
 -4.8947187e-001
 -4.8147922e-001
 -4.7318279e-001
 -4.6459500e-001
 -4.5573029e-001
 -4.4660519e-001
 -4.3723822e-001
 -4.2764999e-001
 -4.1786305e-001
 -4.0790194e-001
 -3.9779303e-001
 -3.8756454e-001
 -3.7724637e-001
 -3.6687001e-001
 -3.5646843e-001
 -3.4607594e-001
 -3.3572800e-001
 -3.2546110e-001
 -3.1531255e-001
 -3.0532033e-001
 -2.9552283e-001
 -2.8595869e-001
 -2.7666656e-001
 -2.6768489e-001
 -2.5905168e-001
 -2.5080427e-001
 -2.4297910e-001
 -2.3561145e-001
 -2.2873521e-001
 -2.2238268e-001
 -2.1658428e-001
 -2.1136837e-001
 -2.0676101e-001
 -2.0278574e-001
 -1.9946340e-001
 -1.9681191e-001
 -1.9484611e-001
 -1.9357758e-001
 -1.9301451e-001
 -1.9316153e-001
 -1.9401964e-001
 -1.9558607e-001
 -1.9785421e-001
 -2.0081356e-001
 -2.0444972e-001
 -2.0874430e-001
 -2.1367499e-001
 -2.1921557e-001
 -2.2533596e-001
 -2.3200228e-001
 -2.3917698e-001
 -2.4681892e-001
 -2.5488354e-001
 -2.6332304e-001
 -2.7208650e-001
 -2.8112016e-001
 -2.9036759e-001
 -2.9976997e-001
 -3.0926634e-001
 -3.1879386e-001
 -3.2828812e-001
 -3.3768347e-001
 -3.4691326e-001
 -3.5591028e-001
 -3.6460698e-001
 -3.7293591e-001
 -3.8083000e-001
 -3.8822295e-001
 -3.9504956e-001
 -4.0124611e-001
 -4.0675067e-001
 -4.1150345e-001
 -4.1544719e-001
 -4.1852739e-001
 -4.2069271e-001
 -4.2189524e-001
 -4.2209079e-001
 -4.2123915e-001
 -4.1930438e-001
 -4.1625499e-001
 -4.1206421e-001
 -4.0671014e-001
 -4.0017593e-001
 -3.9244994e-001
 -3.8352582e-001
 -3.7340261e-001
 -3.6208482e-001
 -3.4958245e-001
 -3.3591096e-001
 -3.2109132e-001
 -3.0514989e-001
 -2.8811834e-001
 -2.7003358e-001
 -2.5093759e-001
 -2.3087724e-001
 -2.0990412e-001
 -1.8807429e-001
 -1.6544808e-001
 -1.4208973e-001
 -1.1806721e-001
 -9.3451807e-002
 -6.8317829e-002
 -4.2742253e-002
 -1.6804348e-002
  9.4147111e-003
  3.5832239e-002
  6.2364449e-002
  8.8926865e-002
  1.1543475e-001
  1.4180352e-001
  1.6794917e-001
  1.9378874e-001
  2.1924067e-001
  2.4422525e-001
  2.6866505e-001
  2.9248529e-001
  3.1561421e-001
  3.3798350e-001
  3.5952860e-001
  3.8018905e-001
  3.9990882e-001
  4.1863659e-001
  4.3632602e-001
  4.5293601e-001
  4.6843088e-001
  4.8278059e-001
  4.9596091e-001
  5.0795351e-001
  5.1874606e-001
  5.2833234e-001
  5.3671224e-001
  5.4389174e-001
  5.4988294e-001
  5.5470393e-001
  5.5837874e-001
  5.6093717e-001
  5.6241469e-001
  5.6285219e-001
  5.6229579e-001
  5.6079659e-001
  5.5841037e-001
  5.5519735e-001
  5.5122179e-001
  5.4655171e-001
  5.4125846e-001
  5.3541640e-001
  5.2910243e-001
  5.2239564e-001
  5.1537682e-001
  5.0812808e-001
  5.0073234e-001
  4.9327293e-001
  4.8583313e-001
  4.7849570e-001
  4.7134241e-001
  4.6445366e-001
  4.5790796e-001
  4.5178157e-001
  4.4614803e-001
  4.4107778e-001
  4.3663778e-001
  4.3289112e-001
  4.2989668e-001
  4.2770881e-001
  4.2637702e-001
  4.2594569e-001
  4.2645385e-001
  4.2793493e-001
  4.3041660e-001
  4.3392055e-001
  4.3846243e-001
  4.4405169e-001
  4.5069157e-001
  4.5837901e-001
  4.6710468e-001
  4.7685304e-001
  4.8760232e-001
  4.9932472e-001
  5.1198647e-001
  5.2554799e-001
  5.3996411e-001
  5.5518430e-001
  5.7115284e-001
  5.8780918e-001
  6.0508819e-001
  6.2292046e-001
  6.4123269e-001
  6.5994803e-001
  6.7898643e-001
  6.9826506e-001
  7.1769871e-001
  7.3720019e-001
  7.5668080e-001
  7.7605067e-001
  7.9521931e-001
  8.1409593e-001
  8.3258997e-001
  8.5061147e-001
  8.6807152e-001
  8.8488270e-001
  9.0095942e-001
  9.1621841e-001
  9.3057902e-001
  9.4396366e-001
  9.5629807e-001
  9.6751173e-001
  9.7753812e-001
  9.8631503e-001
  9.9378481e-001
  9.9989460e-001
  1.0045966e+000
  1.0078481e+000
  1.0096120e+000
  1.0098564e+000
  1.0085551e+000
  1.0056876e+000
  1.0012392e+000
  9.9520067e-001
  9.8756875e-001
  9.7834573e-001
  9.6753951e-001
  9.5516351e-001
  9.4123655e-001
  9.2578268e-001
  9.0883105e-001
  8.9041566e-001
  8.7057521e-001
  8.4935283e-001
  8.2679586e-001
  8.0295553e-001
  7.7788677e-001
  7.5164783e-001
  7.2430003e-001
  6.9590742e-001
  6.6653650e-001
  6.3625585e-001
  6.0513585e-001
  5.7324831e-001
  5.4066620e-001
  5.0746325e-001
  4.7371372e-001
  4.3949202e-001
  4.0487246e-001
  3.6992891e-001
  3.3473455e-001
  2.9936160e-001
  2.6388106e-001
  2.2836247e-001
  1.9287369e-001
  1.5748069e-001
  1.2224741e-001
  8.7235518e-002
  5.2504323e-002
  1.8110628e-002
 -1.5891371e-002
 -4.9450172e-002
 -8.2517027e-002
 -1.1504599e-001
 -1.4699393e-001
 -1.7832055e-001
 -2.0898836e-001
 -2.3896264e-001
 -2.6821138e-001
 -2.9670525e-001
 -3.2441745e-001
 -3.5132369e-001
 -3.7740201e-001
 -4.0263267e-001
 -4.2699805e-001
 -4.5048247e-001
 -4.7307204e-001
 -4.9475452e-001
 -5.1551915e-001
 -5.3535649e-001
 -5.5425822e-001
 -5.7221705e-001
 -5.8922647e-001
 -6.0528066e-001
 -6.2037428e-001
 -6.3450238e-001
 -6.4766021e-001
 -6.5984314e-001
 -6.7104648e-001
 -6.8126544e-001
 -6.9049500e-001
 -6.9872983e-001
 -7.0596426e-001
 -7.1219218e-001
 -7.1740707e-001
 -7.2160194e-001
 -7.2476935e-001
 -7.2690144e-001
 -7.2798995e-001
 -7.2802630e-001
 -7.2700165e-001
 -7.2490697e-001
 -7.2173321e-001
 -7.1747136e-001
 -7.1211261e-001
 -7.0564851e-001
 -6.9807114e-001
 -6.8937325e-001
 -6.7954851e-001
 -6.6859164e-001
 -6.5649868e-001
 -6.4326712e-001
 -6.2889622e-001
 -6.1338712e-001
 -5.9674314e-001
 -5.7896995e-001
 -5.6007580e-001
 -5.4007177e-001
 -5.1897187e-001
 -4.9679337e-001
 -4.7355686e-001
 -4.4928651e-001
 -4.2401020e-001
 -3.9775965e-001
 -3.7057057e-001
 -3.4248274e-001
 -3.1354014e-001
 -2.8379095e-001
 -2.5328768e-001
 -2.2208710e-001
 -1.9025029e-001
 -1.5784259e-001
 -1.2493355e-001
 -9.1596827e-002
 -5.7910080e-002
 -2.3954833e-002
  1.0183697e-002
  4.4416798e-002
  7.8652486e-002
  1.1279576e-001
  1.4674886e-001
  1.8041160e-001
  2.1368167e-001
  2.4645499e-001
  2.7862609e-001
  3.1008849e-001
  3.4073511e-001
  3.7045871e-001
  3.9915231e-001
  4.2670966e-001
  4.5302567e-001
  4.7799695e-001
  5.0152222e-001
  5.2350281e-001
  5.4384315e-001
  5.6245125e-001
  5.7923916e-001
  5.9412345e-001
  6.0702566e-001
  6.1787274e-001
  6.2659751e-001
  6.3313901e-001
  6.3744295e-001
  6.3946206e-001
  6.3915642e-001
  6.3649380e-001
  6.3144991e-001
  6.2400870e-001
  6.1416255e-001
  6.0191247e-001
  5.8726825e-001
  5.7024857e-001
  5.5088105e-001
  5.2920233e-001
  5.0525804e-001
  4.7910272e-001
  4.5079977e-001
  4.2042131e-001
  3.8804797e-001
  3.5376872e-001
  3.1768058e-001
  2.7988833e-001
  2.4050417e-001
  1.9964734e-001
  1.5744373e-001
  1.1402538e-001
  6.9530067e-002
  2.4100727e-002
 -2.2115045e-002
 -6.8965582e-002
 -1.1629573e-001
 -1.6394748e-001
 -2.1176057e-001
 -2.5957317e-001
 -3.0722251e-001
 -3.5454558e-001
 -4.0137978e-001
 -4.4756364e-001
 -4.9293745e-001
 -5.3734397e-001
 -5.8062908e-001
 -6.2264248e-001
 -6.6323828e-001
 -7.0227564e-001
 -7.3961942e-001
 -7.7514071e-001
 -8.0871743e-001
 -8.4023482e-001
 -8.6958599e-001
 -8.9667232e-001
 -9.2140394e-001
 -9.4370008e-001
 -9.6348943e-001
 -9.8071044e-001
 -9.9531158e-001
 -1.0072515e+000
 -1.0164994e+000
 -1.0230348e+000
 -1.0268479e+000
 -1.0279394e+000
 -1.0263207e+000
 -1.0220135e+000
 -1.0150499e+000
 -1.0054723e+000
 -9.9333295e-001
 -9.7869363e-001
 -9.6162561e-001
 -9.4220908e-001
 -9.2053281e-001
 -8.9669369e-001
 -8.7079624e-001
 -8.4295212e-001
 -8.1327954e-001
 -7.8190270e-001
 -7.4895118e-001
 -7.1455932e-001
 -6.7886554e-001
 -6.4201168e-001
 -6.0414234e-001
 -5.6540416e-001
 -5.2594513e-001
 -4.8591388e-001
 -4.4545899e-001
 -4.0472829e-001
 -3.6386814e-001
 -3.2302282e-001
 -2.8233378e-001
 -2.4193906e-001
 -2.0197262e-001
 -1.6256379e-001
 -1.2383664e-001
 -8.5909481e-002
 -4.8894353e-002
 -1.2896528e-002
  2.1985902e-002
  5.5662426e-002
  8.8050463e-002
  1.1907567e-001
  1.4867222e-001
  1.7678297e-001
  2.0335969e-001
  2.2836313e-001
  2.5176315e-001
  2.7353867e-001
  2.9367768e-001
  3.1217720e-001
  3.2904309e-001
  3.4428993e-001
  3.5794077e-001
  3.7002692e-001
  3.8058758e-001
  3.8966957e-001
  3.9732690e-001
  4.0362036e-001
  4.0861710e-001
  4.1239009e-001
  4.1501769e-001
  4.1658303e-001
  4.1717350e-001
  4.1688019e-001
  4.1579723e-001
  4.1402127e-001
  4.1165078e-001
  4.0878550e-001
  4.0552580e-001
  4.0197201e-001
  3.9822390e-001
  3.9438000e-001
  3.9053700e-001
  3.8678926e-001
  3.8322813e-001
  3.7994150e-001
  3.7701325e-001
  3.7452276e-001
  3.7254447e-001
  3.7114744e-001
  3.7039495e-001
  3.7034417e-001
  3.7104583e-001
  3.7254394e-001
  3.7487556e-001
  3.7807062e-001
  3.8215173e-001
  3.8713413e-001
  3.9302560e-001
  3.9982642e-001
  4.0752945e-001
  4.1612015e-001
  4.2557673e-001
  4.3587031e-001
  4.4696508e-001
  4.5881856e-001
  4.7138190e-001
  4.8460016e-001
  4.9841265e-001
  5.1275334e-001
  5.2755125e-001
  5.4273091e-001
  5.5821276e-001
  5.7391370e-001
  5.8974756e-001
  6.0562562e-001
  6.2145712e-001
  6.3714983e-001
  6.5261059e-001
  6.6774583e-001
  6.8246215e-001
  6.9666683e-001
  7.1026840e-001
  7.2317716e-001
  7.3530565e-001
  7.4656923e-001
  7.5688648e-001
  7.6617971e-001
  7.7437536e-001
  7.8140444e-001
  7.8720286e-001
  7.9171184e-001
  7.9487818e-001
  7.9665454e-001
  7.9699973e-001
  7.9587884e-001
  7.9326350e-001
  7.8913192e-001
  7.8346907e-001
  7.7626664e-001
  7.6752313e-001
  7.5724378e-001
  7.4544051e-001
  7.3213182e-001
  7.1734263e-001
  7.0110413e-001
  6.8345355e-001
  6.6443389e-001
  6.4409368e-001
  6.2248664e-001
  5.9967135e-001
  5.7571092e-001
  5.5067254e-001
  5.2462714e-001
  4.9764890e-001
  4.6981490e-001
  4.4120457e-001
  4.1189931e-001
  3.8198199e-001
  3.5153649e-001
  3.2064721e-001
  2.8939864e-001
  2.5787488e-001
  2.2615920e-001
  1.9433359e-001
  1.6247834e-001
  1.3067163e-001
  9.8989159e-002
  6.7503748e-002
  3.6285031e-002
  5.3991211e-003
 -2.5091672e-002
 -5.5129096e-002
 -8.4659186e-002
 -1.1363245e-001
 -1.4200405e-001
 -1.6973387e-001
 -1.9678669e-001
 -2.2313215e-001
 -2.4874484e-001
 -2.7360424e-001
 -2.9769466e-001
 -3.2100520e-001
 -3.4352956e-001
 -3.6526594e-001
 -3.8621683e-001
 -4.0638879e-001
 -4.2579219e-001
 -4.4444097e-001
 -4.6235233e-001
 -4.7954639e-001
 -4.9604586e-001
 -5.1187570e-001
 -5.2706273e-001
 -5.4163523e-001
 -5.5562257e-001
 -5.6905482e-001
 -5.8196229e-001
 -5.9437520e-001
 -6.0632320e-001
 -6.1783505e-001
 -6.2893817e-001
 -6.3965830e-001
 -6.5001911e-001
 -6.6004189e-001
 -6.6974519e-001
 -6.7914456e-001
 -6.8825220e-001
 -6.9707680e-001
 -7.0562326e-001
 -7.1389250e-001
 -7.2188133e-001
 -7.2958233e-001
 -7.3698372e-001
 -7.4406937e-001
 -7.5081875e-001
 -7.5720694e-001
 -7.6320477e-001
 -7.6877883e-001
 -7.7389169e-001
 -7.7850202e-001
 -7.8256485e-001
 -7.8603182e-001
 -7.8885145e-001
 -7.9096946e-001
 -7.9232916e-001
 -7.9287179e-001
 -7.9253697e-001
 -7.9126313e-001
 -7.8898794e-001
 -7.8564882e-001
 -7.8118346e-001
 -7.7553027e-001
 -7.6862896e-001
 -7.6042103e-001
 -7.5085033e-001
 -7.3986360e-001
 -7.2741096e-001
 -7.1344648e-001
 -6.9792870e-001
 -6.8082106e-001
 -6.6209247e-001
 -6.4171773e-001
 -6.1967798e-001
 -5.9596108e-001
 -5.7056204e-001
 -5.4348334e-001
 -5.1473524e-001
 -4.8433605e-001
 -4.5231237e-001
 -4.1869926e-001
 -3.8354038e-001
 -3.4688809e-001
 -3.0880350e-001
 -2.6935642e-001
 -2.2862535e-001
 -1.8669731e-001
 -1.4366773e-001
 -9.9640197e-002
 -5.4726182e-002
 -9.0447322e-003
  3.7277916e-002
  8.4108756e-002
  1.3130849e-001
  1.7873203e-001
  2.2622911e-001
  2.7364482e-001
  3.2082031e-001
  3.6759346e-001
  4.1379957e-001
  4.5927213e-001
  5.0384358e-001
  5.4734610e-001
  5.8961243e-001
  6.3047670e-001
  6.6977523e-001
  7.0734742e-001
  7.4303656e-001
  7.7669064e-001
  8.0816326e-001
  8.3731435e-001
  8.6401103e-001
  8.8812836e-001
  9.0955008e-001
  9.2816935e-001
  9.4388941e-001
  9.5662423e-001
  9.6629908e-001
  9.7285113e-001
  9.7622989e-001
  9.7639769e-001
  9.7333004e-001
  9.6701597e-001
  9.5745830e-001
  9.4467378e-001
  9.2869330e-001
  9.0956187e-001
  8.8733866e-001
  8.6209688e-001
  8.3392368e-001
  8.0291986e-001
  7.6919962e-001
  7.3289016e-001
  6.9413128e-001
  6.5307485e-001
  6.0988425e-001
  5.6473374e-001
  5.1780773e-001
  4.6930010e-001
  4.1941332e-001
  3.6835763e-001
  3.1635011e-001
  2.6361374e-001
  2.1037645e-001
  1.5687000e-001
  1.0332903e-001
  4.9989917e-002
 -2.9102925e-003
 -5.5135002e-002
 -1.0644918e-001
 -1.5662048e-001
 -2.0542037e-001
 -2.5262520e-001
 -2.9801735e-001
 -3.4138627e-001
 -3.8252952e-001
 -4.2125382e-001
 -4.5737599e-001
 -4.9072391e-001
 -5.2113739e-001
 -5.4846905e-001
 -5.7258502e-001
 -5.9336576e-001
 -6.1070664e-001
 -6.2451853e-001
 -6.3472838e-001
 -6.4127955e-001
 -6.4413229e-001
 -6.4326393e-001
 -6.3866911e-001
 -6.3035990e-001
 -6.1836582e-001
 -6.0273381e-001
 -5.8352802e-001
 -5.6082969e-001
 -5.3473674e-001
 -5.0536343e-001
 -4.7283988e-001
 -4.3731150e-001
 -3.9893838e-001
 -3.5789453e-001
 -3.1436720e-001
 -2.6855591e-001
 -2.2067165e-001
 -1.7093585e-001
 -1.1957938e-001
 -6.6841464e-002
 -1.2968567e-002
  4.1786753e-002
  9.7167047e-002
  1.5291118e-001
  2.0875559e-001
  2.6443550e-001
  3.1968624e-001
  3.7424446e-001
  4.2784942e-001
  4.8024422e-001
  5.3117706e-001
  5.8040244e-001
  6.2768232e-001
  6.7278731e-001
  7.1549774e-001
  7.5560473e-001
  7.9291123e-001
  8.2723290e-001
  8.5839908e-001
  8.8625354e-001
  9.1065528e-001
  9.3147918e-001
  9.4861662e-001
  9.6197596e-001
  9.7148300e-001
  9.7708131e-001
  9.7873252e-001
  9.7641644e-001
  9.7013114e-001
  9.5989299e-001
  9.4573648e-001
  9.2771409e-001
  9.0589595e-001
  8.8036951e-001
  8.5123906e-001
  8.1862516e-001
  7.8266409e-001
  7.4350706e-001
  7.0131951e-001
  6.5628020e-001
  6.0858034e-001
  5.5842262e-001
  5.0602016e-001
  4.5159541e-001
  3.9537911e-001
  3.3760901e-001
  2.7852880e-001
  2.1838677e-001
  1.5743466e-001
  9.5926345e-002
  3.4116592e-002
 -2.7740199e-002
 -8.9391263e-002
 -1.5058672e-001
 -2.1108078e-001
 -2.7063299e-001
 -3.2900935e-001
 -3.8598350e-001
 -4.4133775e-001
 -4.9486420e-001
 -5.4636563e-001
 -5.9565653e-001
 -6.4256388e-001
 -6.8692797e-001
 -7.2860316e-001
 -7.6745846e-001
 -8.0337814e-001
 -8.3626221e-001
 -8.6602678e-001
 -8.9260444e-001
 -9.1594441e-001
 -9.3601271e-001
 -9.5279223e-001
 -9.6628262e-001
 -9.7650021e-001
 -9.8347776e-001
 -9.8726418e-001
 -9.8792408e-001
 -9.8553735e-001
 -9.8019857e-001
 -9.7201639e-001
 -9.6111282e-001
 -9.4762243e-001
 -9.3169156e-001
 -9.1347736e-001
 -8.9314689e-001
 -8.7087606e-001
 -8.4684863e-001
 -8.2125508e-001
 -7.9429153e-001
 -7.6615854e-001
 -7.3706000e-001
 -7.0720194e-001
 -6.7679128e-001
 -6.4603475e-001
 -6.1513761e-001
 -5.8430256e-001
 -5.5372851e-001
 -5.2360956e-001
 -4.9413380e-001
 -4.6548234e-001
 -4.3782824e-001
 -4.1133560e-001
 -3.8615860e-001
 -3.6244069e-001
 -3.4031378e-001
 -3.1989752e-001
 -3.0129868e-001
 -2.8461056e-001
 -2.6991247e-001
 -2.5726938e-001
 -2.4673152e-001
 -2.3833421e-001
 -2.3209761e-001
 -2.2802674e-001
 -2.2611144e-001
 -2.2632647e-001
 -2.2863173e-001
 -2.3297251e-001
 -2.3927986e-001
 -2.4747103e-001
 -2.5744997e-001
 -2.6910794e-001
 -2.8232417e-001
 -2.9696662e-001
 -3.1289273e-001
 -3.2995036e-001
 -3.4797862e-001
 -3.6680891e-001
 -3.8626589e-001
 -4.0616858e-001
 -4.2633138e-001
 -4.4656526e-001
 -4.6667882e-001
 -4.8647953e-001
 -5.0577481e-001
 -5.2437325e-001
 -5.4208573e-001
 -5.5872660e-001
 -5.7411480e-001
 -5.8807494e-001
 -6.0043845e-001
 -6.1104455e-001
 -6.1974130e-001
 -6.2638652e-001
 -6.3084873e-001
 -6.3300798e-001
 -6.3275663e-001
 -6.3000006e-001
 -6.2465735e-001
 -6.1666181e-001
 -6.0596152e-001
 -5.9251970e-001
 -5.7631509e-001
 -5.5734215e-001
 -5.3561125e-001
 -5.1114875e-001
 -4.8399695e-001
 -4.5421405e-001
 -4.2187387e-001
 -3.8706566e-001
 -3.4989371e-001
 -3.1047686e-001
 -2.6894804e-001
 -2.2545362e-001
 -1.8015275e-001
 -1.3321658e-001
 -8.4827466e-002
 -3.5178068e-002
  1.5529596e-002
  6.7085144e-002
  1.1927089e-001
  1.7186292e-001
  2.2463226e-001
  2.7734599e-001
  3.2976847e-001
  3.8166254e-001
  4.3279073e-001
  4.8291652e-001
  5.3180554e-001
  5.7922680e-001
  6.2495390e-001
  6.6876624e-001
  7.1045017e-001
  7.4980012e-001
  7.8661970e-001
  8.2072278e-001
  8.5193445e-001
  8.8009199e-001
  9.0504578e-001
  9.2666012e-001
  9.4481393e-001
  9.5940154e-001
  9.7033320e-001
  9.7753567e-001
  9.8095265e-001
  9.8054513e-001
  9.7629168e-001
  9.6818864e-001
  9.5625019e-001
  9.4050840e-001
  9.2101310e-001
  8.9783176e-001
  8.7104916e-001
  8.4076712e-001
  8.0710399e-001
  7.7019420e-001
  7.3018759e-001
  6.8724879e-001
  6.4155643e-001
  5.9330234e-001
  5.4269062e-001
  4.8993674e-001
  4.3526650e-001
  3.7891495e-001
  3.2112531e-001
  2.6214781e-001
  2.0223851e-001
  1.4165804e-001
  8.0670436e-002
  1.9541815e-002
 -4.1460853e-002
 -1.0207103e-001
 -1.6202388e-001
 -2.2105751e-001
 -2.7891427e-001
 -3.3534190e-001
 -3.9009478e-001
 -4.4293510e-001
 -4.9363395e-001
 -5.4197242e-001
 -5.8774264e-001
 -6.3074874e-001
 -6.7080777e-001
 -7.0775056e-001
 -7.4142250e-001
 -7.7168426e-001
 -7.9841240e-001
 -8.2149996e-001
 -8.4085694e-001
 -8.5641065e-001
 -8.6810607e-001
 -8.7590606e-001
 -8.7979148e-001
 -8.7976123e-001
 -8.7583228e-001
 -8.6803945e-001
 -8.5643527e-001
 -8.4108965e-001
 -8.2208952e-001
 -7.9953835e-001
 -7.7355563e-001
 -7.4427626e-001
 -7.1184985e-001
 -6.7643996e-001
 -6.3822332e-001
 -5.9738893e-001
 -5.5413711e-001
 -5.0867856e-001
 -4.6123328e-001
 -4.1202956e-001
 -3.6130283e-001
 -3.0929456e-001
 -2.5625108e-001
 -2.0242242e-001
 -1.4806113e-001
 -9.3421084e-002
 -3.8756297e-002
  1.5680271e-002
  6.9637879e-002
  1.2286916e-001
  1.7513125e-001
  2.2618691e-001
  2.7580556e-001
  3.2376435e-001
  3.6984911e-001
  4.1385533e-001
  4.5558901e-001
  4.9486753e-001
  5.3152036e-001
  5.6538985e-001
  5.9633182e-001
  6.2421612e-001
  6.4892718e-001
  6.7036441e-001
  6.8844255e-001
  7.0309197e-001
  7.1425886e-001
  7.2190534e-001
  7.2600955e-001
  7.2656556e-001
  7.2358335e-001
  7.1708856e-001
  7.0712227e-001
  6.9374067e-001
  6.7701469e-001
  6.5702953e-001
  6.3388413e-001
  6.0769061e-001
  5.7857363e-001
  5.4666968e-001
  5.1212639e-001
  4.7510169e-001
  4.3576303e-001
  3.9428651e-001
  3.5085597e-001
  3.0566210e-001
  2.5890148e-001
  2.1077564e-001
  1.6149007e-001
  1.1125327e-001
  6.0275752e-002
  8.7690747e-003
 -4.3055135e-002
 -9.4986132e-002
 -1.4681499e-001
 -1.9833554e-001
 -2.4934524e-001
 -2.9964605e-001
 -3.4904528e-001
 -3.9735634e-001
 -4.4439957e-001
 -4.9000287e-001
 -5.3400242e-001
 -5.7624328e-001
 -6.1657996e-001
 -6.5487691e-001
 -6.9100901e-001
 -7.2486194e-001
 -7.5633255e-001
 -7.8532911e-001
 -8.1177158e-001
 -8.3559173e-001
 -8.5673326e-001
 -8.7515187e-001
 -8.9081523e-001
 -9.0370290e-001
 -9.1380622e-001
 -9.2112816e-001
 -9.2568303e-001
 -9.2749624e-001
 -9.2660398e-001
 -9.2305281e-001
 -9.1689926e-001
 -9.0820940e-001
 -8.9705828e-001
 -8.8352948e-001
 -8.6771448e-001
 -8.4971214e-001
 -8.2962804e-001
 -8.0757387e-001
 -7.8366679e-001
 -7.5802877e-001
 -7.3078590e-001
 -7.0206776e-001
 -6.7200670e-001
 -6.4073720e-001
 -6.0839519e-001
 -5.7511737e-001
 -5.4104061e-001
 -5.0630125e-001
 -4.7103455e-001
 -4.3537406e-001
 -3.9945103e-001
 -3.6339391e-001
 -3.2732780e-001
 -2.9137395e-001
 -2.5564935e-001
 -2.2026625e-001
 -1.8533182e-001
 -1.5094776e-001
 -1.1721000e-001
 -8.4208444e-002
 -5.2026695e-002
 -2.0741879e-002
  9.5755238e-003
  3.8861799e-002
  6.7060079e-002
  9.4120394e-002
  1.1999967e-001
  1.4466173e-001
  1.6807717e-001
  1.9022333e-001
  2.1108414e-001
  2.3064992e-001
  2.4891728e-001
  2.6588881e-001
  2.8157290e-001
  2.9598346e-001
  3.0913961e-001
  3.2106544e-001
  3.3178963e-001
  3.4134513e-001
  3.4976886e-001
  3.5710127e-001
  3.6338609e-001
  3.6866986e-001
  3.7300164e-001
  3.7643261e-001
  3.7901569e-001
  3.8080523e-001
  3.8185660e-001
  3.8222589e-001
  3.8196955e-001
  3.8114406e-001
  3.7980567e-001
  3.7801003e-001
  3.7581198e-001
  3.7326524e-001
  3.7042222e-001
  3.6733372e-001
  3.6404881e-001
  3.6061461e-001
  3.5707610e-001
  3.5347605e-001
  3.4985482e-001
  3.4625035e-001
  3.4269800e-001
  3.3923056e-001
  3.3587817e-001
  3.3266835e-001
  3.2962595e-001
  3.2677324e-001
  3.2412988e-001
  3.2171303e-001
  3.1953738e-001
  3.1761529e-001
  3.1595683e-001
  3.1456991e-001
  3.1346044e-001
  3.1263239e-001
  3.1208796e-001
  3.1182776e-001
  3.1185086e-001
  3.1215505e-001
  3.1273689e-001
  3.1359194e-001
  3.1471486e-001
  3.1609957e-001
  3.1773941e-001
  3.1962723e-001
  3.2175558e-001
  3.2411681e-001
  3.2670317e-001
  3.2950693e-001
  3.3252050e-001
  3.3573646e-001
  3.3914771e-001
  3.4274749e-001
  3.4652942e-001
  3.5048760e-001
  3.5461658e-001
  3.5891142e-001
  3.6336766e-001
  3.6798136e-001
  3.7274904e-001
  3.7766768e-001
  3.8273469e-001
  3.8794782e-001
  3.9330516e-001
  3.9880505e-001
  4.0444599e-001
  4.1022660e-001
  4.1614553e-001
  4.2220134e-001
  4.2839245e-001
  4.3471704e-001
  4.4117293e-001
  4.4775753e-001
  4.5446770e-001
  4.6129971e-001
  4.6824911e-001
  4.7531067e-001
  4.8247832e-001
  4.8974503e-001
  4.9710279e-001
  5.0454257e-001
  5.1205421e-001
  5.1962644e-001
  5.2724684e-001
  5.3490183e-001
  5.4257664e-001
  5.5025538e-001
  5.5792099e-001
  5.6555532e-001
  5.7313916e-001
  5.8065233e-001
  5.8807369e-001
  5.9538129e-001
  6.0255242e-001
  6.0956374e-001
  6.1639139e-001
  6.2301112e-001
  6.2939842e-001
  6.3552870e-001
  6.4137738e-001
  6.4692013e-001
  6.5213295e-001
  6.5699242e-001
  6.6147583e-001
  6.6556137e-001
  6.6922831e-001
  6.7245715e-001
  6.7522985e-001
  6.7752994e-001
  6.7934275e-001
  6.8065553e-001
  6.8145759e-001
  6.8174052e-001
  6.8149825e-001
  6.8072722e-001
  6.7942648e-001
  6.7759780e-001
  6.7524574e-001
  6.7237774e-001
  6.6900418e-001
  6.6513840e-001
  6.6079675e-001
  6.5599855e-001
  6.5076613e-001
  6.4512475e-001
  6.3910260e-001
  6.3273065e-001
  6.2604266e-001
  6.1907499e-001
  6.1186650e-001
  6.0445842e-001
  5.9689415e-001
  5.8921912e-001
  5.8148057e-001
  5.7372734e-001
  5.6600962e-001
  5.5837877e-001
  5.5088699e-001
  5.4358713e-001
  5.3653235e-001
  5.2977590e-001
  5.2337078e-001
  5.1736947e-001
  5.1182364e-001
  5.0678385e-001
  5.0229924e-001
  4.9841724e-001
  4.9518329e-001
  4.9264055e-001
  4.9082960e-001
  4.8978819e-001
  4.8955101e-001
  4.9014936e-001
  4.9161101e-001
  4.9395994e-001
  4.9721613e-001
  5.0139540e-001
  5.0650925e-001
  5.1256471e-001
  5.1956422e-001
  5.2750555e-001
  5.3638173e-001
  5.4618098e-001
  5.5688671e-001
  5.6847754e-001
  5.8092729e-001
  5.9420508e-001
  6.0827540e-001
  6.2309821e-001
  6.3862908e-001
  6.5481936e-001
  6.7161637e-001
  6.8896360e-001
  7.0680094e-001
  7.2506496e-001
  7.4368915e-001
  7.6260424e-001
  7.8173851e-001
  8.0101813e-001
  8.2036749e-001
  8.3970954e-001
  8.5896623e-001
  8.7805880e-001
  8.9690823e-001
  9.1543560e-001
  9.3356250e-001
  9.5121143e-001
  9.6830617e-001
  9.8477219e-001
  1.0005370e+000
  1.0155307e+000
  1.0296859e+000
  1.0429388e+000
  1.0552288e+000
  1.0664991e+000
  1.0766974e+000
  1.0857755e+000
  1.0936900e+000
  1.1004025e+000
  1.1058797e+000
  1.1100937e+000
  1.1130222e+000
  1.1146483e+000
  1.1149612e+000
  1.1139557e+000
  1.1116326e+000
  1.1079987e+000
  1.1030665e+000
  1.0968546e+000
  1.0893871e+000
  1.0806941e+000
  1.0708109e+000
  1.0597785e+000
  1.0476429e+000
  1.0344550e+000
  1.0202705e+000
  1.0051495e+000
  9.8915624e-001
  9.7235868e-001
  9.5482831e-001
  9.3663965e-001
  9.1786995e-001
  8.9859875e-001
  8.7890748e-001
  8.5887903e-001
  8.3859734e-001
  8.1814694e-001
  7.9761249e-001
  7.7707839e-001
  7.5662827e-001
  7.3634461e-001
  7.1630826e-001
  6.9659802e-001
  6.7729024e-001
  6.5845838e-001
  6.4017268e-001
  6.2249970e-001
  6.0550204e-001
  5.8923795e-001
  5.7376105e-001
  5.5912004e-001
  5.4535842e-001
  5.3251427e-001
  5.2062003e-001
  5.0970235e-001
  4.9978189e-001
  4.9087328e-001
  4.8298498e-001
  4.7611925e-001
  4.7027215e-001
  4.6543353e-001
  4.6158710e-001
  4.5871050e-001
  4.5677542e-001
  4.5574776e-001
  4.5558780e-001
  4.5625039e-001
  4.5768522e-001
  4.5983706e-001
  4.6264607e-001
  4.6604810e-001
  4.6997503e-001
  4.7435516e-001
  4.7911354e-001
  4.8417239e-001
  4.8945154e-001
  4.9486880e-001
  5.0034044e-001
  5.0578158e-001
  5.1110672e-001
  5.1623010e-001
  5.2106623e-001
  5.2553027e-001
  5.2953855e-001
  5.3300894e-001
  5.3586135e-001
  5.3801809e-001
  5.3940431e-001
  5.3994840e-001
  5.3958234e-001
  5.3824207e-001
  5.3586783e-001
  5.3240446e-001
  5.2780170e-001
  5.2201445e-001
  5.1500297e-001
  5.0673317e-001
  4.9717668e-001
  4.8631109e-001
  4.7412001e-001
  4.6059320e-001
  4.4572657e-001
  4.2952225e-001
  4.1198856e-001
  3.9313998e-001
  3.7299707e-001
  3.5158638e-001
  3.2894031e-001
  3.0509696e-001
  2.8009995e-001
  2.5399818e-001
  2.2684562e-001
  1.9870106e-001
  1.6962778e-001
  1.3969329e-001
  1.0896902e-001
  7.7529913e-002
  4.5454157e-002
  1.2822768e-002
 -2.0280765e-002
 -5.3770869e-002
 -8.7560274e-002
 -1.2156040e-001
 -1.5568177e-001
 -1.8983439e-001
 -2.2392812e-001
 -2.5787311e-001
 -2.9158016e-001
 -3.2496105e-001
 -3.5792898e-001
 -3.9039885e-001
 -4.2228763e-001
 -4.5351469e-001
 -4.8400204e-001
 -5.1367471e-001
 -5.4246091e-001
 -5.7029236e-001
 -5.9710446e-001
 -6.2283648e-001
 -6.4743180e-001
 -6.7083796e-001
 -6.9300688e-001
 -7.1389489e-001
 -7.3346284e-001
 -7.5167616e-001
 -7.6850483e-001
 -7.8392347e-001
 -7.9791122e-001
 -8.1045177e-001
 -8.2153326e-001
 -8.3114818e-001
 -8.3929329e-001
 -8.4596948e-001
 -8.5118161e-001
 -8.5493835e-001
 -8.5725202e-001
 -8.5813840e-001
 -8.5761649e-001
 -8.5570833e-001
 -8.5243877e-001
 -8.4783524e-001
 -8.4192752e-001
 -8.3474748e-001
 -8.2632887e-001
 -8.1670707e-001
 -8.0591886e-001
 -7.9400217e-001
 -7.8099587e-001
 -7.6693952e-001
 -7.5187321e-001
 -7.3583731e-001
 -7.1887227e-001
 -7.0101851e-001
 -6.8231616e-001
 -6.6280498e-001
 -6.4252418e-001
 -6.2151235e-001
 -5.9980726e-001
 -5.7744590e-001
 -5.5446430e-001
 -5.3089752e-001
 -5.0677965e-001
 -4.8214373e-001
 -4.5702180e-001
 -4.3144486e-001
 -4.0544300e-001
 -3.7904534e-001
 -3.5228016e-001
 -3.2517498e-001
 -2.9775663e-001
 -2.7005135e-001
 -2.4208494e-001
 -2.1388284e-001
 -1.8547031e-001
 -1.5687252e-001
 -1.2811476e-001
 -9.9222517e-002
 -7.0221681e-002
 -4.1138671e-002
 -1.2000595e-002
  1.7164608e-002
  4.6328020e-002
  7.5459611e-002
  1.0452811e-001
  1.3350087e-001
  1.6234380e-001
  1.9102122e-001
  2.1949581e-001
  2.4772853e-001
  2.7567856e-001
  3.0330330e-001
  3.3055832e-001
  3.5739739e-001
  3.8377246e-001
  4.0963377e-001
  4.3492984e-001
  4.5960764e-001
  4.8361261e-001
  5.0688885e-001
  5.2937926e-001
  5.5102567e-001
  5.7176909e-001
  5.9154988e-001
  6.1030800e-001
  6.2798321e-001
  6.4451542e-001
  6.5984489e-001
  6.7391255e-001
  6.8666031e-001
  6.9803139e-001
  7.0797060e-001
  7.1642472e-001
  7.2334280e-001
  7.2867655e-001
  7.3238062e-001
  7.3441298e-001
  7.3473526e-001
  7.3331308e-001
  7.3011633e-001
  7.2511957e-001
  7.1830227e-001
  7.0964910e-001
  6.9915025e-001
  6.8680162e-001
  6.7260510e-001
  6.5656879e-001
  6.3870712e-001
  6.1904110e-001
  5.9759837e-001
  5.7441335e-001
  5.4952733e-001
  5.2298846e-001
  4.9485178e-001
  4.6517922e-001
  4.3403951e-001
  4.0150809e-001
  3.6766699e-001
  3.3260465e-001
  2.9641576e-001
  2.5920098e-001
  2.2106667e-001
  1.8212463e-001
  1.4249173e-001
  1.0228956e-001
  6.1644013e-002
  2.0684878e-002
 -2.0454622e-002
 -6.1638310e-002
 -1.0272755e-001
 -1.4358178e-001
 -1.8405906e-001
 -2.2401659e-001
 -2.6331135e-001
 -3.0180063e-001
 -3.3934263e-001
 -3.7579710e-001
 -4.1102587e-001
 -4.4489351e-001
 -4.7726791e-001
 -5.0802085e-001
 -5.3702859e-001
 -5.6417248e-001
 -5.8933942e-001
 -6.1242250e-001
 -6.3332143e-001
 -6.5194309e-001
 -6.6820192e-001
 -6.8202043e-001
 -6.9332954e-001
 -7.0206900e-001
 -7.0818765e-001
 -7.1164377e-001
 -7.1240531e-001
 -7.1045010e-001
 -7.0576600e-001
 -6.9835103e-001
 -6.8821348e-001
 -6.7537188e-001
 -6.5985502e-001
 -6.4170187e-001
 -6.2096148e-001
 -5.9769282e-001
 -5.7196456e-001
 -5.4385483e-001
 -5.1345094e-001
 -4.8084901e-001
 -4.4615361e-001
 -4.0947735e-001
 -3.7094038e-001
 -3.3066994e-001
 -2.8879979e-001
 -2.4546967e-001
 -2.0082472e-001
 -1.5501484e-001
 -1.0819403e-001
 -6.0519791e-002
 -1.2152391e-002
  3.6745805e-002
  8.6011039e-002
  1.3547887e-001
  1.8498490e-001
  2.3436544e-001
  2.8345830e-001
  3.3210341e-001
  3.8014355e-001
  4.2742502e-001
  4.7379832e-001
  5.1911875e-001
  5.6324703e-001
  6.0604993e-001
  6.4740078e-001
  6.8718001e-001
  7.2527562e-001
  7.6158369e-001
  7.9600871e-001
  8.2846400e-001
  8.5887202e-001
  8.8716464e-001
  9.1328338e-001
  9.3717959e-001
  9.5881457e-001
  9.7815969e-001
  9.9519637e-001
  1.0099161e+000
  1.0223204e+000
  1.0324207e+000
  1.0402379e+000
  1.0458028e+000
  1.0491552e+000
  1.0503438e+000
  1.0494261e+000
  1.0464677e+000
  1.0415418e+000
  1.0347293e+000
  1.0261177e+000
  1.0158008e+000
  1.0038781e+000
  9.9045433e-001
  9.7563881e-001
  9.5954469e-001
  9.4228846e-001
  9.2398923e-001
  9.0476808e-001
  8.8474740e-001
  8.6405024e-001
  8.4279962e-001
  8.2111788e-001
  7.9912604e-001
  7.7694315e-001
  7.5468568e-001
  7.3246691e-001
  7.1039637e-001
  6.8857928e-001
  6.6711600e-001
  6.4610157e-001
  6.2562526e-001
  6.0577011e-001
  5.8661256e-001
  5.6822212e-001
  5.5066106e-001
  5.3398413e-001
  5.1823839e-001
  5.0346299e-001
  4.8968909e-001
  4.7693976e-001
  4.6522994e-001
  4.5456649e-001
  4.4494823e-001
  4.3636605e-001
  4.2880307e-001
  4.2223482e-001
  4.1662952e-001
  4.1194831e-001
  4.0814559e-001
  4.0516941e-001
  4.0296178e-001
  4.0145918e-001
  4.0059295e-001
  4.0028980e-001
  4.0047230e-001
  4.0105941e-001
  4.0196702e-001
  4.0310851e-001
  4.0439530e-001
  4.0573744e-001
  4.0704421e-001
  4.0822464e-001
  4.0918817e-001
  4.0984514e-001
  4.1010744e-001
  4.0988899e-001
  4.0910631e-001
  4.0767903e-001
  4.0553042e-001
  4.0258782e-001
  3.9878310e-001
  3.9405310e-001
  3.8833999e-001
  3.8159164e-001
  3.7376195e-001
  3.6481108e-001
  3.5470576e-001
  3.4341945e-001
  3.3093254e-001
  3.1723240e-001
  3.0231356e-001
  2.8617766e-001
  2.6883348e-001
  2.5029693e-001
  2.3059089e-001
  2.0974513e-001
  1.8779614e-001
  1.6478691e-001
  1.4076668e-001
  1.1579070e-001
  8.9919882e-002
  6.3220458e-002
  3.5763634e-002
  7.6251688e-003
 -2.1115038e-002
 -5.0373395e-002
 -8.0063078e-002
 -1.1009451e-001
 -1.4037586e-001
 -1.7081353e-001
 -2.0131267e-001
 -2.3177769e-001
 -2.6211278e-001
 -2.9222240e-001
 -3.2201180e-001
 -3.5138751e-001
 -3.8025783e-001
 -4.0853328e-001
 -4.3612707e-001
 -4.6295552e-001
 -4.8893849e-001
 -5.1399972e-001
 -5.3806724e-001
 -5.6107368e-001
 -5.8295653e-001
 -6.0365848e-001
 -6.2312757e-001
 -6.4131744e-001
 -6.5818750e-001
 -6.7370298e-001
 -6.8783511e-001
 -7.0056110e-001
 -7.1186419e-001
 -7.2173359e-001
 -7.3016447e-001
 -7.3715780e-001
 -7.4272026e-001
 -7.4686406e-001
 -7.4960673e-001
 -7.5097090e-001
 -7.5098403e-001
 -7.4967814e-001
 -7.4708946e-001
 -7.4325814e-001
 -7.3822785e-001
 -7.3204545e-001
 -7.2476055e-001
 -7.1642514e-001
 -7.0709318e-001
 -6.9682014e-001
 -6.8566263e-001
 -6.7367795e-001
 -6.6092366e-001
 -6.4745717e-001
 -6.3333534e-001
 -6.1861407e-001
 -6.0334791e-001
 -5.8758971e-001
 -5.7139024e-001
 -5.5479789e-001
 -5.3785837e-001
 -5.2061437e-001
 -5.0310538e-001
 -4.8536743e-001
 -4.6743290e-001
 -4.4933036e-001
 -4.3108446e-001
 -4.1271581e-001
 -3.9424096e-001
 -3.7567233e-001
 -3.5701829e-001
 -3.3828313e-001
 -3.1946724e-001
 -3.0056713e-001
 -2.8157569e-001
 -2.6248228e-001
 -2.4327302e-001
 -2.2393103e-001
 -2.0443669e-001
 -1.8476796e-001
 -1.6490070e-001
 -1.4480907e-001
 -1.2446583e-001
 -1.0384282e-001
 -8.2911289e-002
 -6.1642383e-002
 -4.0007525e-002
 -1.7978875e-002
  4.4702399e-003
  2.7364881e-002
  5.0728071e-002
  7.4580361e-002
  9.8939415e-002
  1.2381960e-001
  1.4923162e-001
  1.7518211e-001
  2.0167332e-001
  2.2870278e-001
  2.5626302e-001
  2.8434128e-001
  3.1291932e-001
  3.4197319e-001
  3.7147309e-001
  4.0138324e-001
  4.3166184e-001
  4.6226095e-001
  4.9312661e-001
  5.2419879e-001
  5.5541154e-001
  5.8669312e-001
  6.1796617e-001
  6.4914794e-001
  6.8015059e-001
  7.1088146e-001
  7.4124347e-001
  7.7113547e-001
  8.0045273e-001
  8.2908735e-001
  8.5692882e-001
  8.8386450e-001
  9.0978026e-001
  9.3456101e-001
  9.5809132e-001
  9.8025610e-001
  1.0009412e+000
  1.0200341e+000
  1.0374246e+000
  1.0530055e+000
  1.0666731e+000
  1.0783283e+000
  1.0878767e+000
  1.0952297e+000
  1.1003051e+000
  1.1030275e+000
  1.1033290e+000
  1.1011499e+000
  1.0964389e+000
  1.0891541e+000
  1.0792630e+000
  1.0667434e+000
  1.0515833e+000
  1.0337813e+000
  1.0133475e+000
  9.9030270e-001
  9.6467956e-001
  9.3652209e-001
  9.0588592e-001
  8.7283833e-001
  8.3745811e-001
  7.9983546e-001
  7.6007182e-001
  7.1827962e-001
  6.7458192e-001
  6.2911211e-001
  5.8201343e-001
  5.3343849e-001
  4.8354871e-001
  4.3251376e-001
  3.8051086e-001
  3.2772409e-001
  2.7434364e-001
  2.2056503e-001
  1.6658825e-001
  1.1261691e-001
  5.8857329e-002
  5.5176214e-003
 -4.7193275e-002
 -9.9066555e-002
 -1.4989453e-001
 -1.9947162e-001
 -2.4759535e-001
 -2.9406733e-001
 -3.3869426e-001
 -3.8128887e-001
 -4.2167092e-001
 -4.5966807e-001
 -4.9511686e-001
 -5.2786350e-001
 -5.5776478e-001
 -5.8468879e-001
 -6.0851572e-001
 -6.2913851e-001
 -6.4646352e-001
 -6.6041110e-001
 -6.7091608e-001
 -6.7792824e-001
 -6.8141270e-001
 -6.8135020e-001
 -6.7773736e-001
 -6.7058682e-001
 -6.5992734e-001
 -6.4580378e-001
 -6.2827705e-001
 -6.0742392e-001
 -5.8333682e-001
 -5.5612351e-001
 -5.2590670e-001
 -4.9282355e-001
 -4.5702518e-001
 -4.1867600e-001
 -3.7795307e-001
 -3.3504533e-001
 -2.9015279e-001
 -2.4348563e-001
 -1.9526331e-001
 -1.4571356e-001
 -9.5071379e-002
 -4.3577910e-002
  8.5206135e-003
  6.0974034e-002
  1.1352943e-001
  1.6593231e-001
  2.1792779e-001
  2.6926184e-001
  3.1968245e-001
  3.6894089e-001
  4.1679286e-001
  4.6299970e-001
  5.0732954e-001
  5.4955845e-001
  5.8947148e-001
  6.2686382e-001
  6.6154172e-001
  6.9332349e-001
  7.2204043e-001
  7.4753765e-001
  7.6967484e-001
  7.8832705e-001
  8.0338524e-001
  8.1475694e-001
  8.2236667e-001
  8.2615636e-001
  8.2608569e-001
  8.2213232e-001
  8.1429200e-001
  8.0257869e-001
  7.8702447e-001
  7.6767946e-001
  7.4461159e-001
  7.1790631e-001
  6.8766620e-001
  6.5401050e-001
  6.1707457e-001
  5.7700926e-001
  5.3398016e-001
  4.8816688e-001
  4.3976216e-001
  3.8897093e-001
  3.3600938e-001
  2.8110391e-001
  2.2449000e-001
  1.6641114e-001
  1.0711763e-001
  4.6865369e-002
 -1.4085386e-002
 -7.5471246e-002
 -1.3702698e-001
 -1.9848681e-001
 -2.5958563e-001
 -3.2006037e-001
 -3.7965120e-001
 -4.3810280e-001
 -4.9516557e-001
 -5.5059686e-001
 -6.0416207e-001
 -6.5563584e-001
 -7.0480305e-001
 -7.5145988e-001
 -7.9541475e-001
 -8.3648921e-001
 -8.7451880e-001
 -9.0935373e-001
 -9.4085964e-001
 -9.6891816e-001
 -9.9342740e-001
 -1.0143024e+000
 -1.0314756e+000
 -1.0448969e+000
 -1.0545338e+000
 -1.0603717e+000
 -1.0624137e+000
 -1.0606807e+000
 -1.0552109e+000
 -1.0460597e+000
 -1.0332994e+000
 -1.0170184e+000
 -9.9732122e-001
 -9.7432733e-001
 -9.4817076e-001
 -9.1899924e-001
 -8.8697338e-001
 -8.5226575e-001
 -8.1505995e-001
 -7.7554958e-001
 -7.3393716e-001
 -6.9043307e-001
 -6.4525437e-001
 -5.9862364e-001
 -5.5076779e-001
 -5.0191686e-001
 -4.5230277e-001
 -4.0215812e-001
 -3.5171492e-001
 -3.0120344e-001
 -2.5085094e-001
 -2.0088053e-001
 -1.5151000e-001
 -1.0295073e-001
 -5.5406555e-002
 -9.0727784e-003
  3.5864828e-002
  7.9230950e-002
  1.2086159e-001
  1.6060489e-001
  1.9832182e-001
  2.3388687e-001
  2.6718864e-001
  2.9813028e-001
  3.2662997e-001
  3.5262124e-001
  3.7605318e-001
  3.9689063e-001
  4.1511427e-001
  4.3072056e-001
  4.4372165e-001
  4.5414521e-001
  4.6203411e-001
  4.6744611e-001
  4.7045338e-001
  4.7114198e-001
  4.6961125e-001
  4.6597319e-001
  4.6035164e-001
  4.5288154e-001
  4.4370802e-001
  4.3298550e-001
  4.2087670e-001
  4.0755164e-001
  3.9318657e-001
  3.7796289e-001
  3.6206601e-001
  3.4568425e-001
  3.2900767e-001
  3.1222688e-001
  2.9553194e-001
  2.7911114e-001
  2.6314991e-001
  2.4782964e-001
  2.3332662e-001
  2.1981095e-001
  2.0744549e-001
  1.9638490e-001
  1.8677464e-001
  1.7875014e-001
  1.7243589e-001
  1.6794475e-001
  1.6537715e-001
  1.6482052e-001
  1.6634873e-001
  1.7002153e-001
  1.7588425e-001
  1.8396739e-001
  1.9428642e-001
  2.0684164e-001
  2.2161809e-001
  2.3858558e-001
  2.5769879e-001
  2.7889749e-001
  3.0210680e-001
  3.2723755e-001
  3.5418676e-001
  3.8283811e-001
  4.1306261e-001
  4.4471923e-001
  4.7765567e-001
  5.1170915e-001
  5.4670734e-001
  5.8246921e-001
  6.1880609e-001
  6.5552268e-001
  6.9241809e-001
  7.2928698e-001
  7.6592070e-001
  8.0210842e-001
  8.3763835e-001
  8.7229889e-001
  9.0587982e-001
  9.3817353e-001
  9.6897615e-001
  9.9808875e-001
  1.0253185e+000
  1.0504796e+000
  1.0733947e+000
  1.0938957e+000
  1.1118248e+000
  1.1270353e+000
  1.1393928e+000
  1.1487758e+000
  1.1550765e+000
  1.1582014e+000
  1.1580721e+000
  1.1546259e+000
  1.1478158e+000
  1.1376114e+000
  1.1239989e+000
  1.1069813e+000
  1.0865787e+000
  1.0628282e+000
  1.0357837e+000
  1.0055160e+000
  9.7211253e-001
  9.3567670e-001
  8.9632789e-001
  8.5420072e-001
  8.0944453e-001
  7.6222273e-001
  7.1271202e-001
  6.6110162e-001
  6.0759240e-001
  5.5239592e-001
  4.9573345e-001
  4.3783491e-001
  3.7893778e-001
  3.1928596e-001
  2.5912861e-001
  1.9871893e-001
  1.3831292e-001
  7.8168157e-002
  1.8542543e-002
 -4.0306990e-002
 -9.8125714e-002
 -1.5466237e-001
 -2.0967039e-001
 -2.6290914e-001
 -3.1414508e-001
 -3.6315295e-001
 -4.0971686e-001
 -4.5363138e-001
 -4.9470255e-001
 -5.3274886e-001
 -5.6760215e-001
 -5.9910843e-001
 -6.2712868e-001
 -6.5153956e-001
 -6.7223395e-001
 -6.8912160e-001
 -7.0212952e-001
 -7.1120235e-001
 -7.1630268e-001
 -7.1741122e-001
 -7.1452695e-001
 -7.0766707e-001
 -6.9686698e-001
 -6.8218012e-001
 -6.6367771e-001
 -6.4144839e-001
 -6.1559785e-001
 -5.8624828e-001
 -5.5353782e-001
 -5.1761989e-001
 -4.7866243e-001
 -4.3684714e-001
 -3.9236855e-001
 -3.4543316e-001
 -2.9625839e-001
 -2.4507157e-001
 -1.9210884e-001
 -1.3761403e-001
 -8.1837502e-002
 -2.5034941e-002
  3.2533844e-002
  9.0606163e-002
  1.4891768e-001
  2.0720367e-001
  2.6520025e-001
  3.2264564e-001
  3.7928138e-001
  4.3485351e-001
  4.8911381e-001
  5.4182087e-001
  5.9274127e-001
  6.4165062e-001
  6.8833457e-001
  7.3258981e-001
  7.7422497e-001
  8.1306145e-001
  8.4893424e-001
  8.8169264e-001
  9.1120087e-001
  9.3733868e-001
  9.6000181e-001
  9.7910247e-001
  9.9456958e-001
  1.0063491e+000
  1.0144042e+000
  1.0187153e+000
  1.0192801e+000
  1.0161136e+000
  1.0092476e+000
  9.9873089e-001
  9.8462878e-001
  9.6702255e-001
  9.4600916e-001
  9.2170064e-001
  8.9422348e-001
  8.6371797e-001
  8.3033745e-001
  7.9424754e-001
  7.5562527e-001
  7.1465818e-001
  6.7154344e-001
  6.2648678e-001
  5.7970157e-001
  5.3140772e-001
  4.8183067e-001
  4.3120025e-001
  3.7974964e-001
  3.2771425e-001
  2.7533064e-001
  2.2283539e-001
  1.7046403e-001
  1.1845000e-001
  6.7023543e-002
  1.6410722e-002
 -3.3167598e-002
 -8.1496709e-002
 -1.2836898e-001
 -1.7358475e-001
 -2.1695316e-001
 -2.5829292e-001
 -2.9743307e-001
 -3.3421364e-001
 -3.6848626e-001
 -4.0011474e-001
 -4.2897552e-001
 -4.5495815e-001
 -4.7796559e-001
 -4.9791454e-001
 -5.1473565e-001
 -5.2837369e-001
 -5.3878759e-001
 -5.4595052e-001
 -5.4984978e-001
 -5.5048674e-001
 -5.4787660e-001
 -5.4204818e-001
 -5.3304363e-001
 -5.2091800e-001
 -5.0573889e-001
 -4.8758594e-001
 -4.6655029e-001
 -4.4273405e-001
 -4.1624964e-001
 -3.8721916e-001
 -3.5577367e-001
 -3.2205250e-001
 -2.8620249e-001
 -2.4837717e-001
 -2.0873602e-001
 -1.6744361e-001
 -1.2466883e-001
 -8.0583986e-002
 -3.5364038e-002
  1.0814280e-002
  5.7773263e-002
  1.0533506e-001
  1.5332248e-001
  2.0155978e-001
  2.4987340e-001
  2.9809275e-001
  3.4605090e-001
  3.9358524e-001
  4.4053817e-001
  4.8675768e-001
  5.3209794e-001
  5.7641980e-001
  6.1959134e-001
  6.6148823e-001
  7.0199419e-001
  7.4100134e-001
  7.7841044e-001
  8.1413123e-001
  8.4808255e-001
  8.8019255e-001
  9.1039880e-001
  9.3864828e-001
  9.6489748e-001
  9.8911229e-001
  1.0112680e+000
  1.0313490e+000
  1.0493488e+000
  1.0652699e+000
  1.0791230e+000
  1.0909276e+000
  1.1007108e+000
  1.1085075e+000
  1.1143599e+000
  1.1183168e+000
  1.1204336e+000
  1.1207718e+000
  1.1193982e+000
  1.1163845e+000
  1.1118072e+000
  1.1057467e+000
  1.0982867e+000
  1.0895142e+000
  1.0795185e+000
  1.0683908e+000
  1.0562238e+000
  1.0431113e+000
  1.0291474e+000
  1.0144261e+000
  9.9904123e-001
  9.8308538e-001
  9.6664996e-001
  9.4982464e-001
  9.3269693e-001
  9.1535187e-001
  8.9787170e-001
  8.8033554e-001
  8.6281912e-001
  8.4539455e-001
  8.2813007e-001
  8.1108990e-001
  7.9433403e-001
  7.7791814e-001
  7.6189347e-001
  7.4630676e-001
  7.3120020e-001
  7.1661141e-001
  7.0257348e-001
  6.8911494e-001
  6.7625992e-001
  6.6402815e-001
  6.5243509e-001
  6.4149210e-001
  6.3120654e-001
  6.2158193e-001
  6.1261818e-001
  6.0431173e-001
  5.9665581e-001
  5.8964059e-001
  5.8325349e-001
  5.7747934e-001
  5.7230066e-001
  5.6769787e-001
  5.6364956e-001
  5.6013274e-001
  5.5712302e-001
  5.5459494e-001
  5.5252210e-001
  5.5087747e-001
  5.4963354e-001
  5.4876259e-001
  5.4823683e-001
  5.4802861e-001
  5.4811060e-001
  5.4845593e-001
  5.4903837e-001
  5.4983242e-001
  5.5081343e-001
  5.5195775e-001
  5.5324275e-001
  5.5464694e-001
  5.5615000e-001
  5.5773282e-001
  5.5937755e-001
  5.6106756e-001
  5.6278749e-001
  5.6452322e-001
  5.6626182e-001
  5.6799152e-001
  5.6970167e-001
  5.7138267e-001
  5.7302589e-001
  5.7462361e-001
  5.7616894e-001
  5.7765571e-001
  5.7907838e-001
  5.8043196e-001
  5.8171190e-001
  5.8291398e-001
  5.8403424e-001
  5.8506887e-001
  5.8601408e-001
  5.8686609e-001
  5.8762096e-001
  5.8827456e-001
  5.8882250e-001
  5.8926004e-001
  5.8958204e-001
  5.8978294e-001
  5.8985667e-001
  5.8979667e-001
  5.8959587e-001
  5.8924664e-001
  5.8874085e-001
  5.8806985e-001
  5.8722452e-001
  5.8619526e-001
  5.8497213e-001
  5.8354479e-001
  5.8190269e-001
  5.8003504e-001
  5.7793097e-001
  5.7557961e-001
  5.7297015e-001
  5.7009200e-001
  5.6693489e-001
  5.6348896e-001
  5.5974493e-001
  5.5569416e-001
  5.5132885e-001
  5.4664211e-001
  5.4162808e-001
  5.3628211e-001
  5.3060082e-001
  5.2458223e-001
  5.1822587e-001
  5.1153291e-001
  5.0450618e-001
  4.9715033e-001
  4.8947187e-001
  4.8147922e-001
  4.7318279e-001
  4.6459500e-001
  4.5573029e-001
  4.4660519e-001
  4.3723822e-001
  4.2764999e-001
  4.1786305e-001
  4.0790194e-001
  3.9779303e-001
  3.8756454e-001
  3.7724637e-001
  3.6687001e-001
  3.5646843e-001
  3.4607594e-001
  3.3572800e-001
  3.2546110e-001
  3.1531255e-001
  3.0532033e-001
  2.9552283e-001
  2.8595869e-001
  2.7666656e-001
  2.6768489e-001
  2.5905168e-001
  2.5080427e-001
  2.4297910e-001
  2.3561145e-001
  2.2873521e-001
  2.2238268e-001
  2.1658428e-001
  2.1136837e-001
  2.0676101e-001
  2.0278574e-001
  1.9946340e-001
  1.9681191e-001
  1.9484611e-001
  1.9357758e-001
  1.9301451e-001
  1.9316153e-001
  1.9401964e-001
  1.9558607e-001
  1.9785421e-001
  2.0081356e-001
  2.0444972e-001
  2.0874430e-001
  2.1367499e-001
  2.1921557e-001
  2.2533596e-001
  2.3200228e-001
  2.3917698e-001
  2.4681892e-001
  2.5488354e-001
  2.6332304e-001
  2.7208650e-001
  2.8112016e-001
  2.9036759e-001
  2.9976997e-001
  3.0926634e-001
  3.1879386e-001
  3.2828812e-001
  3.3768347e-001
  3.4691326e-001
  3.5591028e-001
  3.6460698e-001
  3.7293591e-001
  3.8083000e-001
  3.8822295e-001
  3.9504956e-001
  4.0124611e-001
  4.0675067e-001
  4.1150345e-001
  4.1544719e-001
  4.1852739e-001
  4.2069271e-001
  4.2189524e-001
  4.2209079e-001
  4.2123915e-001
  4.1930438e-001
  4.1625499e-001
  4.1206421e-001
  4.0671014e-001
  4.0017593e-001
  3.9244994e-001
  3.8352582e-001
  3.7340261e-001
  3.6208482e-001
  3.4958245e-001
  3.3591096e-001
  3.2109132e-001
  3.0514989e-001
  2.8811834e-001
  2.7003358e-001
  2.5093759e-001
  2.3087724e-001
  2.0990412e-001
  1.8807429e-001
  1.6544808e-001
  1.4208973e-001
  1.1806721e-001
  9.3451807e-002
  6.8317829e-002
  4.2742253e-002
  1.6804348e-002
 -9.4147111e-003
 -3.5832239e-002
 -6.2364449e-002
 -8.8926865e-002
 -1.1543475e-001
 -1.4180352e-001
 -1.6794917e-001
 -1.9378874e-001
 -2.1924067e-001
 -2.4422525e-001
 -2.6866505e-001
 -2.9248529e-001
 -3.1561421e-001
 -3.3798350e-001
 -3.5952860e-001
 -3.8018905e-001
 -3.9990882e-001
 -4.1863659e-001
 -4.3632602e-001
 -4.5293601e-001
 -4.6843088e-001
 -4.8278059e-001
 -4.9596091e-001
 -5.0795351e-001
 -5.1874606e-001
 -5.2833234e-001
 -5.3671224e-001
 -5.4389174e-001
 -5.4988294e-001
 -5.5470393e-001
 -5.5837874e-001
 -5.6093717e-001
 -5.6241469e-001
 -5.6285219e-001
 -5.6229579e-001
 -5.6079659e-001
 -5.5841037e-001
 -5.5519735e-001
 -5.5122179e-001
 -5.4655171e-001
 -5.4125846e-001
 -5.3541640e-001
 -5.2910243e-001
 -5.2239564e-001
 -5.1537682e-001
 -5.0812808e-001
 -5.0073234e-001
 -4.9327293e-001
 -4.8583313e-001
 -4.7849570e-001
 -4.7134241e-001
 -4.6445366e-001
 -4.5790796e-001
 -4.5178157e-001
 -4.4614803e-001
 -4.4107778e-001
 -4.3663778e-001
 -4.3289112e-001
 -4.2989668e-001
 -4.2770881e-001
 -4.2637702e-001
 -4.2594569e-001
 -4.2645385e-001
 -4.2793493e-001
 -4.3041660e-001
 -4.3392055e-001
 -4.3846243e-001
 -4.4405169e-001
 -4.5069157e-001
 -4.5837901e-001
 -4.6710468e-001
 -4.7685304e-001
 -4.8760232e-001
 -4.9932472e-001
 -5.1198647e-001
 -5.2554799e-001
 -5.3996411e-001
 -5.5518430e-001
 -5.7115284e-001
 -5.8780918e-001
 -6.0508819e-001
 -6.2292046e-001
 -6.4123269e-001
 -6.5994803e-001
 -6.7898643e-001
 -6.9826506e-001
 -7.1769871e-001
 -7.3720019e-001
 -7.5668080e-001
 -7.7605067e-001
 -7.9521931e-001
 -8.1409593e-001
 -8.3258997e-001
 -8.5061147e-001
 -8.6807152e-001
 -8.8488270e-001
 -9.0095942e-001
 -9.1621841e-001
 -9.3057902e-001
 -9.4396366e-001
 -9.5629807e-001
 -9.6751173e-001
 -9.7753812e-001
 -9.8631503e-001
 -9.9378481e-001
 -9.9989460e-001
 -1.0045966e+000
 -1.0078481e+000
 -1.0096120e+000
 -1.0098564e+000
 -1.0085551e+000
 -1.0056876e+000
 -1.0012392e+000
 -9.9520067e-001
 -9.8756875e-001
 -9.7834573e-001
 -9.6753951e-001
 -9.5516351e-001
 -9.4123655e-001
 -9.2578268e-001
 -9.0883105e-001
 -8.9041566e-001
 -8.7057521e-001
 -8.4935283e-001
 -8.2679586e-001
 -8.0295553e-001
 -7.7788677e-001
 -7.5164783e-001
 -7.2430003e-001
 -6.9590742e-001
 -6.6653650e-001
 -6.3625585e-001
 -6.0513585e-001
 -5.7324831e-001
 -5.4066620e-001
 -5.0746325e-001
 -4.7371372e-001
 -4.3949202e-001
 -4.0487246e-001
 -3.6992891e-001
 -3.3473455e-001
 -2.9936160e-001
 -2.6388106e-001
 -2.2836247e-001
 -1.9287369e-001
 -1.5748069e-001
 -1.2224741e-001
 -8.7235518e-002
 -5.2504323e-002
 -1.8110628e-002
  1.5891371e-002
  4.9450172e-002
  8.2517027e-002
  1.1504599e-001
  1.4699393e-001
  1.7832055e-001
  2.0898836e-001
  2.3896264e-001
  2.6821138e-001
  2.9670525e-001
  3.2441745e-001
  3.5132369e-001
  3.7740201e-001
  4.0263267e-001
  4.2699805e-001
  4.5048247e-001
  4.7307204e-001
  4.9475452e-001
  5.1551915e-001
  5.3535649e-001
  5.5425822e-001
  5.7221705e-001
  5.8922647e-001
  6.0528066e-001
  6.2037428e-001
  6.3450238e-001
  6.4766021e-001
  6.5984314e-001
  6.7104648e-001
  6.8126544e-001
  6.9049500e-001
  6.9872983e-001
  7.0596426e-001
  7.1219218e-001
  7.1740707e-001
  7.2160194e-001
  7.2476935e-001
  7.2690144e-001
  7.2798995e-001
  7.2802630e-001
  7.2700165e-001
  7.2490697e-001
  7.2173321e-001
  7.1747136e-001
  7.1211261e-001
  7.0564851e-001
  6.9807114e-001
  6.8937325e-001
  6.7954851e-001
  6.6859164e-001
  6.5649868e-001
  6.4326712e-001
  6.2889622e-001
  6.1338712e-001
  5.9674314e-001
  5.7896995e-001
  5.6007580e-001
  5.4007177e-001
  5.1897187e-001
  4.9679337e-001
  4.7355686e-001
  4.4928651e-001
  4.2401020e-001
  3.9775965e-001
  3.7057057e-001
  3.4248274e-001
  3.1354014e-001
  2.8379095e-001
  2.5328768e-001
  2.2208710e-001
  1.9025029e-001
  1.5784259e-001
  1.2493355e-001
  9.1596827e-002
  5.7910080e-002
  2.3954833e-002
 -1.0183697e-002
 -4.4416798e-002
 -7.8652486e-002
 -1.1279576e-001
 -1.4674886e-001
 -1.8041160e-001
 -2.1368167e-001
 -2.4645499e-001
 -2.7862609e-001
 -3.1008849e-001
 -3.4073511e-001
 -3.7045871e-001
 -3.9915231e-001
 -4.2670966e-001
 -4.5302567e-001
 -4.7799695e-001
 -5.0152222e-001
 -5.2350281e-001
 -5.4384315e-001
 -5.6245125e-001
 -5.7923916e-001
 -5.9412345e-001
 -6.0702566e-001
 -6.1787274e-001
 -6.2659751e-001
 -6.3313901e-001
 -6.3744295e-001
 -6.3946206e-001
 -6.3915642e-001
 -6.3649380e-001
 -6.3144991e-001
 -6.2400870e-001
 -6.1416255e-001
 -6.0191247e-001
 -5.8726825e-001
 -5.7024857e-001
 -5.5088105e-001
 -5.2920233e-001
 -5.0525804e-001
 -4.7910272e-001
 -4.5079977e-001
 -4.2042131e-001
 -3.8804797e-001
 -3.5376872e-001
 -3.1768058e-001
 -2.7988833e-001
 -2.4050417e-001
 -1.9964734e-001
 -1.5744373e-001
 -1.1402538e-001
 -6.9530067e-002
 -2.4100727e-002
  2.2115045e-002
  6.8965582e-002
  1.1629573e-001
  1.6394748e-001
  2.1176057e-001
  2.5957317e-001
  3.0722251e-001
  3.5454558e-001
  4.0137978e-001
  4.4756364e-001
  4.9293745e-001
  5.3734397e-001
  5.8062908e-001
  6.2264248e-001
  6.6323828e-001
  7.0227564e-001
  7.3961942e-001
  7.7514071e-001
  8.0871743e-001
  8.4023482e-001
  8.6958599e-001
  8.9667232e-001
  9.2140394e-001
  9.4370008e-001
  9.6348943e-001
  9.8071044e-001
  9.9531158e-001
  1.0072515e+000
  1.0164994e+000
  1.0230348e+000
  1.0268479e+000
  1.0279394e+000
  1.0263207e+000
  1.0220135e+000
  1.0150499e+000
  1.0054723e+000
  9.9333295e-001
  9.7869363e-001
  9.6162561e-001
  9.4220908e-001
  9.2053281e-001
  8.9669369e-001
  8.7079624e-001
  8.4295212e-001
  8.1327954e-001
  7.8190270e-001
  7.4895118e-001
  7.1455932e-001
  6.7886554e-001
  6.4201168e-001
  6.0414234e-001
  5.6540416e-001
  5.2594513e-001
  4.8591388e-001
  4.4545899e-001
  4.0472829e-001
  3.6386814e-001
  3.2302282e-001
  2.8233378e-001
  2.4193906e-001
  2.0197262e-001
  1.6256379e-001
  1.2383664e-001
  8.5909481e-002
  4.8894353e-002
  1.2896528e-002
 -2.1985902e-002
 -5.5662426e-002
 -8.8050463e-002
 -1.1907567e-001
 -1.4867222e-001
 -1.7678297e-001
 -2.0335969e-001
 -2.2836313e-001
 -2.5176315e-001
 -2.7353867e-001
 -2.9367768e-001
 -3.1217720e-001
 -3.2904309e-001
 -3.4428993e-001
 -3.5794077e-001
 -3.7002692e-001
 -3.8058758e-001
 -3.8966957e-001
 -3.9732690e-001
 -4.0362036e-001
 -4.0861710e-001
 -4.1239009e-001
 -4.1501769e-001
 -4.1658303e-001
 -4.1717350e-001
 -4.1688019e-001
 -4.1579723e-001
 -4.1402127e-001
 -4.1165078e-001
 -4.0878550e-001
 -4.0552580e-001
 -4.0197201e-001
 -3.9822390e-001
 -3.9438000e-001
 -3.9053700e-001
 -3.8678926e-001
 -3.8322813e-001
 -3.7994150e-001
 -3.7701325e-001
 -3.7452276e-001
 -3.7254447e-001
 -3.7114744e-001
 -3.7039495e-001
 -3.7034417e-001
 -3.7104583e-001
 -3.7254394e-001
 -3.7487556e-001
 -3.7807062e-001
 -3.8215173e-001
 -3.8713413e-001
 -3.9302560e-001
 -3.9982642e-001
 -4.0752945e-001
 -4.1612015e-001
 -4.2557673e-001
 -4.3587031e-001
 -4.4696508e-001
 -4.5881856e-001
 -4.7138190e-001
 -4.8460016e-001
 -4.9841265e-001
 -5.1275334e-001
 -5.2755125e-001
 -5.4273091e-001
 -5.5821276e-001
 -5.7391370e-001
 -5.8974756e-001
 -6.0562562e-001
 -6.2145712e-001
 -6.3714983e-001
 -6.5261059e-001
 -6.6774583e-001
 -6.8246215e-001
 -6.9666683e-001
 -7.1026840e-001
 -7.2317716e-001
 -7.3530565e-001
 -7.4656923e-001
 -7.5688648e-001
 -7.6617971e-001
 -7.7437536e-001
 -7.8140444e-001
 -7.8720286e-001
 -7.9171184e-001
 -7.9487818e-001
 -7.9665454e-001
 -7.9699973e-001
 -7.9587884e-001
 -7.9326350e-001
 -7.8913192e-001
 -7.8346907e-001
 -7.7626664e-001
 -7.6752313e-001
 -7.5724378e-001
 -7.4544051e-001
 -7.3213182e-001
 -7.1734263e-001
 -7.0110413e-001
 -6.8345355e-001
 -6.6443389e-001
 -6.4409368e-001
 -6.2248664e-001
 -5.9967135e-001
 -5.7571092e-001
 -5.5067254e-001
 -5.2462714e-001
 -4.9764890e-001
 -4.6981490e-001
 -4.4120457e-001
 -4.1189931e-001
 -3.8198199e-001
 -3.5153649e-001
 -3.2064721e-001
 -2.8939864e-001
 -2.5787488e-001
 -2.2615920e-001
 -1.9433359e-001
 -1.6247834e-001
 -1.3067163e-001
 -9.8989159e-002
 -6.7503748e-002
 -3.6285031e-002
 -5.3991211e-003
  2.5091672e-002
  5.5129096e-002
  8.4659186e-002
  1.1363245e-001
  1.4200405e-001
  1.6973387e-001
  1.9678669e-001
  2.2313215e-001
  2.4874484e-001
  2.7360424e-001
  2.9769466e-001
  3.2100520e-001
  3.4352956e-001
  3.6526594e-001
  3.8621683e-001
  4.0638879e-001
  4.2579219e-001
  4.4444097e-001
  4.6235233e-001
  4.7954639e-001
  4.9604586e-001
  5.1187570e-001
  5.2706273e-001
  5.4163523e-001
  5.5562257e-001
  5.6905482e-001
  5.8196229e-001
  5.9437520e-001
  6.0632320e-001
  6.1783505e-001
  6.2893817e-001
  6.3965830e-001
  6.5001911e-001
  6.6004189e-001
  6.6974519e-001
  6.7914456e-001
  6.8825220e-001
  6.9707680e-001
  7.0562326e-001
  7.1389250e-001
  7.2188133e-001
  7.2958233e-001
  7.3698372e-001
  7.4406937e-001
  7.5081875e-001
  7.5720694e-001
  7.6320477e-001
  7.6877883e-001
  7.7389169e-001
  7.7850202e-001
  7.8256485e-001
  7.8603182e-001
  7.8885145e-001
  7.9096946e-001
  7.9232916e-001
  7.9287179e-001
  7.9253697e-001
  7.9126313e-001
  7.8898794e-001
  7.8564882e-001
  7.8118346e-001
  7.7553027e-001
  7.6862896e-001
  7.6042103e-001
  7.5085033e-001
  7.3986360e-001
  7.2741096e-001
  7.1344648e-001
  6.9792870e-001
  6.8082106e-001
  6.6209247e-001
  6.4171773e-001
  6.1967798e-001
  5.9596108e-001
  5.7056204e-001
  5.4348334e-001
  5.1473524e-001
  4.8433605e-001
  4.5231237e-001
  4.1869926e-001
  3.8354038e-001
  3.4688809e-001
  3.0880350e-001
  2.6935642e-001
  2.2862535e-001
  1.8669731e-001
  1.4366773e-001
  9.9640197e-002
  5.4726182e-002
  9.0447322e-003
 -3.7277916e-002
 -8.4108756e-002
 -1.3130849e-001
 -1.7873203e-001
 -2.2622911e-001
 -2.7364482e-001
 -3.2082031e-001
 -3.6759346e-001
 -4.1379957e-001
 -4.5927213e-001
 -5.0384358e-001
 -5.4734610e-001
 -5.8961243e-001
 -6.3047670e-001
 -6.6977523e-001
 -7.0734742e-001
 -7.4303656e-001
 -7.7669064e-001
 -8.0816326e-001
 -8.3731435e-001
 -8.6401103e-001
 -8.8812836e-001
 -9.0955008e-001
 -9.2816935e-001
 -9.4388941e-001
 -9.5662423e-001
 -9.6629908e-001
 -9.7285113e-001
 -9.7622989e-001
 -9.7639769e-001
 -9.7333004e-001
 -9.6701597e-001
 -9.5745830e-001
 -9.4467378e-001
 -9.2869330e-001
 -9.0956187e-001
 -8.8733866e-001
 -8.6209688e-001
 -8.3392368e-001
 -8.0291986e-001
 -7.6919962e-001
 -7.3289016e-001
 -6.9413128e-001
 -6.5307485e-001
 -6.0988425e-001
 -5.6473374e-001
 -5.1780773e-001
 -4.6930010e-001
 -4.1941332e-001
 -3.6835763e-001
 -3.1635011e-001
 -2.6361374e-001
 -2.1037645e-001
 -1.5687000e-001
 -1.0332903e-001
 -4.9989917e-002
  2.9102925e-003
  5.5135002e-002
  1.0644918e-001
  1.5662048e-001
  2.0542037e-001
  2.5262520e-001
  2.9801735e-001
  3.4138627e-001
  3.8252952e-001
  4.2125382e-001
  4.5737599e-001
  4.9072391e-001
  5.2113739e-001
  5.4846905e-001
  5.7258502e-001
  5.9336576e-001
  6.1070664e-001
  6.2451853e-001
  6.3472838e-001
  6.4127955e-001
  6.4413229e-001
  6.4326393e-001
  6.3866911e-001
  6.3035990e-001
  6.1836582e-001
  6.0273381e-001
  5.8352802e-001
  5.6082969e-001
  5.3473674e-001
  5.0536343e-001
  4.7283988e-001
  4.3731150e-001
  3.9893838e-001
  3.5789453e-001
  3.1436720e-001
  2.6855591e-001
  2.2067165e-001
  1.7093585e-001
  1.1957938e-001
  6.6841464e-002
  1.2968567e-002
 -4.1786753e-002
 -9.7167047e-002
 -1.5291118e-001
 -2.0875559e-001
 -2.6443550e-001
 -3.1968624e-001
 -3.7424446e-001
 -4.2784942e-001
 -4.8024422e-001
 -5.3117706e-001
 -5.8040244e-001
 -6.2768232e-001
 -6.7278731e-001
 -7.1549774e-001
 -7.5560473e-001
 -7.9291123e-001
 -8.2723290e-001
 -8.5839908e-001
 -8.8625354e-001
 -9.1065528e-001
 -9.3147918e-001
 -9.4861662e-001
 -9.6197596e-001
 -9.7148300e-001
 -9.7708131e-001
 -9.7873252e-001
 -9.7641644e-001
 -9.7013114e-001
 -9.5989299e-001
 -9.4573648e-001
 -9.2771409e-001
 -9.0589595e-001
 -8.8036951e-001
 -8.5123906e-001
 -8.1862516e-001
 -7.8266409e-001
 -7.4350706e-001
 -7.0131951e-001
 -6.5628020e-001
 -6.0858034e-001
 -5.5842262e-001
 -5.0602016e-001
 -4.5159541e-001
 -3.9537911e-001
 -3.3760901e-001
 -2.7852880e-001
 -2.1838677e-001
 -1.5743466e-001
 -9.5926345e-002
 -3.4116592e-002
  2.7740199e-002
  8.9391263e-002
  1.5058672e-001
  2.1108078e-001
  2.7063299e-001
  3.2900935e-001
  3.8598350e-001
  4.4133775e-001
  4.9486420e-001
  5.4636563e-001
  5.9565653e-001
  6.4256388e-001
  6.8692797e-001
  7.2860316e-001
  7.6745846e-001
  8.0337814e-001
  8.3626221e-001
  8.6602678e-001
  8.9260444e-001
  9.1594441e-001
  9.3601271e-001
  9.5279223e-001
  9.6628262e-001
  9.7650021e-001
  9.8347776e-001
  9.8726418e-001
  9.8792408e-001
  9.8553735e-001
  9.8019857e-001
  9.7201639e-001
  9.6111282e-001
  9.4762243e-001
  9.3169156e-001
  9.1347736e-001
  8.9314689e-001
  8.7087606e-001
  8.4684863e-001
  8.2125508e-001
  7.9429153e-001
  7.6615854e-001
  7.3706000e-001
  7.0720194e-001
  6.7679128e-001
  6.4603475e-001
  6.1513761e-001
  5.8430256e-001
  5.5372851e-001
  5.2360956e-001
  4.9413380e-001
  4.6548234e-001
  4.3782824e-001
  4.1133560e-001
  3.8615860e-001
  3.6244069e-001
  3.4031378e-001
  3.1989752e-001
  3.0129868e-001
  2.8461056e-001
  2.6991247e-001
  2.5726938e-001
  2.4673152e-001
  2.3833421e-001
  2.3209761e-001
  2.2802674e-001
  2.2611144e-001
  2.2632647e-001
  2.2863173e-001
  2.3297251e-001
  2.3927986e-001
  2.4747103e-001
  2.5744997e-001
  2.6910794e-001
  2.8232417e-001
  2.9696662e-001
  3.1289273e-001
  3.2995036e-001
  3.4797862e-001
  3.6680891e-001
  3.8626589e-001
  4.0616858e-001
  4.2633138e-001
  4.4656526e-001
  4.6667882e-001
  4.8647953e-001
  5.0577481e-001
  5.2437325e-001
  5.4208573e-001
  5.5872660e-001
  5.7411480e-001
  5.8807494e-001
  6.0043845e-001
  6.1104455e-001
  6.1974130e-001
  6.2638652e-001
  6.3084873e-001
  6.3300798e-001
  6.3275663e-001
  6.3000006e-001
  6.2465735e-001
  6.1666181e-001
  6.0596152e-001
  5.9251970e-001
  5.7631509e-001
  5.5734215e-001
  5.3561125e-001
  5.1114875e-001
  4.8399695e-001
  4.5421405e-001
  4.2187387e-001
  3.8706566e-001
  3.4989371e-001
  3.1047686e-001
  2.6894804e-001
  2.2545362e-001
  1.8015275e-001
  1.3321658e-001
  8.4827466e-002
  3.5178068e-002
 -1.5529596e-002
 -6.7085144e-002
 -1.1927089e-001
 -1.7186292e-001
 -2.2463226e-001
 -2.7734599e-001
 -3.2976847e-001
 -3.8166254e-001
 -4.3279073e-001
 -4.8291652e-001
 -5.3180554e-001
 -5.7922680e-001
 -6.2495390e-001
 -6.6876624e-001
 -7.1045017e-001
 -7.4980012e-001
 -7.8661970e-001
 -8.2072278e-001
 -8.5193445e-001
 -8.8009199e-001
 -9.0504578e-001
 -9.2666012e-001
 -9.4481393e-001
 -9.5940154e-001
 -9.7033320e-001
 -9.7753567e-001
 -9.8095265e-001
 -9.8054513e-001
 -9.7629168e-001
 -9.6818864e-001
 -9.5625019e-001
 -9.4050840e-001
 -9.2101310e-001
 -8.9783176e-001
 -8.7104916e-001
 -8.4076712e-001
 -8.0710399e-001
 -7.7019420e-001
 -7.3018759e-001
 -6.8724879e-001
 -6.4155643e-001
 -5.9330234e-001
 -5.4269062e-001
 -4.8993674e-001
 -4.3526650e-001
 -3.7891495e-001
 -3.2112531e-001
 -2.6214781e-001
 -2.0223851e-001
 -1.4165804e-001
 -8.0670436e-002
 -1.9541815e-002
  4.1460853e-002
  1.0207103e-001
  1.6202388e-001
  2.2105751e-001
  2.7891427e-001
  3.3534190e-001
  3.9009478e-001
  4.4293510e-001
  4.9363395e-001
  5.4197242e-001
  5.8774264e-001
  6.3074874e-001
  6.7080777e-001
  7.0775056e-001
  7.4142250e-001
  7.7168426e-001
  7.9841240e-001
  8.2149996e-001
  8.4085694e-001
  8.5641065e-001
  8.6810607e-001
  8.7590606e-001
  8.7979148e-001
  8.7976123e-001
  8.7583228e-001
  8.6803945e-001
  8.5643527e-001
  8.4108965e-001
  8.2208952e-001
  7.9953835e-001
  7.7355563e-001
  7.4427626e-001
  7.1184985e-001
  6.7643996e-001
  6.3822332e-001
  5.9738893e-001
  5.5413711e-001
  5.0867856e-001
  4.6123328e-001
  4.1202956e-001
  3.6130283e-001
  3.0929456e-001
  2.5625108e-001
  2.0242242e-001
  1.4806113e-001
  9.3421084e-002
  3.8756297e-002
 -1.5680271e-002
 -6.9637879e-002
 -1.2286916e-001
 -1.7513125e-001
 -2.2618691e-001
 -2.7580556e-001
 -3.2376435e-001
 -3.6984911e-001
 -4.1385533e-001
 -4.5558901e-001
 -4.9486753e-001
 -5.3152036e-001
 -5.6538985e-001
 -5.9633182e-001
 -6.2421612e-001
 -6.4892718e-001
 -6.7036441e-001
 -6.8844255e-001
 -7.0309197e-001
 -7.1425886e-001
 -7.2190534e-001
 -7.2600955e-001
 -7.2656556e-001
 -7.2358335e-001
 -7.1708856e-001
 -7.0712227e-001
 -6.9374067e-001
 -6.7701469e-001
 -6.5702953e-001
 -6.3388413e-001
 -6.0769061e-001
 -5.7857363e-001
 -5.4666968e-001
 -5.1212639e-001
 -4.7510169e-001
 -4.3576303e-001
 -3.9428651e-001
 -3.5085597e-001
 -3.0566210e-001
 -2.5890148e-001
 -2.1077564e-001
 -1.6149007e-001
 -1.1125327e-001
 -6.0275752e-002
 -8.7690747e-003
  4.3055135e-002
  9.4986132e-002
  1.4681499e-001
  1.9833554e-001
  2.4934524e-001
  2.9964605e-001
  3.4904528e-001
  3.9735634e-001
  4.4439957e-001
  4.9000287e-001
  5.3400242e-001
  5.7624328e-001
  6.1657996e-001
  6.5487691e-001
  6.9100901e-001
  7.2486194e-001
  7.5633255e-001
  7.8532911e-001
  8.1177158e-001
  8.3559173e-001
  8.5673326e-001
  8.7515187e-001
  8.9081523e-001
  9.0370290e-001
  9.1380622e-001
  9.2112816e-001
  9.2568303e-001
  9.2749624e-001
  9.2660398e-001
  9.2305281e-001
  9.1689926e-001
  9.0820940e-001
  8.9705828e-001
  8.8352948e-001
  8.6771448e-001
  8.4971214e-001
  8.2962804e-001
  8.0757387e-001
  7.8366679e-001
  7.5802877e-001
  7.3078590e-001
  7.0206776e-001
  6.7200670e-001
  6.4073720e-001
  6.0839519e-001
  5.7511737e-001
  5.4104061e-001
  5.0630125e-001
  4.7103455e-001
  4.3537406e-001
  3.9945103e-001
  3.6339391e-001
  3.2732780e-001
  2.9137395e-001
  2.5564935e-001
  2.2026625e-001
  1.8533182e-001
  1.5094776e-001
  1.1721000e-001
  8.4208444e-002
  5.2026695e-002
  2.0741879e-002
 -9.5755238e-003
 -3.8861799e-002
 -6.7060079e-002
 -9.4120394e-002
 -1.1999967e-001
 -1.4466173e-001
 -1.6807717e-001
 -1.9022333e-001
 -2.1108414e-001
 -2.3064992e-001
 -2.4891728e-001
 -2.6588881e-001
 -2.8157290e-001
 -2.9598346e-001
 -3.0913961e-001
 -3.2106544e-001
 -3.3178963e-001
 -3.4134513e-001
 -3.4976886e-001
 -3.5710127e-001
 -3.6338609e-001
 -3.6866986e-001
 -3.7300164e-001
 -3.7643261e-001
 -3.7901569e-001
 -3.8080523e-001
 -3.8185660e-001
 -3.8222589e-001
 -3.8196955e-001
 -3.8114406e-001
 -3.7980567e-001
 -3.7801003e-001
 -3.7581198e-001
 -3.7326524e-001
 -3.7042222e-001
 -3.6733372e-001
 -3.6404881e-001
 -3.6061461e-001
 -3.5707610e-001
 -3.5347605e-001
 -3.4985482e-001
 -3.4625035e-001
 -3.4269800e-001
 -3.3923056e-001
 -3.3587817e-001
 -3.3266835e-001
 -3.2962595e-001
 -3.2677324e-001
 -3.2412988e-001
 -3.2171303e-001
 -3.1953738e-001
 -3.1761529e-001
 -3.1595683e-001
 -3.1456991e-001
 -3.1346044e-001
 -3.1263239e-001
 -3.1208796e-001
 -3.1182776e-001
 -3.1185086e-001
 -3.1215505e-001
 -3.1273689e-001
 -3.1359194e-001
 -3.1471486e-001
 -3.1609957e-001
 -3.1773941e-001
 -3.1962723e-001
 -3.2175558e-001
 -3.2411681e-001
 -3.2670317e-001
 -3.2950693e-001
 -3.3252050e-001
 -3.3573646e-001
 -3.3914771e-001
 -3.4274749e-001
 -3.4652942e-001
 -3.5048760e-001
 -3.5461658e-001
 -3.5891142e-001
 -3.6336766e-001
 -3.6798136e-001
 -3.7274904e-001
 -3.7766768e-001
 -3.8273469e-001
 -3.8794782e-001
 -3.9330516e-001
 -3.9880505e-001
 -4.0444599e-001
 -4.1022660e-001
 -4.1614553e-001
 -4.2220134e-001
 -4.2839245e-001
 -4.3471704e-001
 -4.4117293e-001
 -4.4775753e-001
 -4.5446770e-001
 -4.6129971e-001
 -4.6824911e-001
 -4.7531067e-001
 -4.8247832e-001
 -4.8974503e-001
 -4.9710279e-001
 -5.0454257e-001
 -5.1205421e-001
 -5.1962644e-001
 -5.2724684e-001
 -5.3490183e-001
 -5.4257664e-001
 -5.5025538e-001
 -5.5792099e-001
 -5.6555532e-001
 -5.7313916e-001
 -5.8065233e-001
 -5.8807369e-001
 -5.9538129e-001
 -6.0255242e-001
 -6.0956374e-001
 -6.1639139e-001
 -6.2301112e-001
 -6.2939842e-001
 -6.3552870e-001
 -6.4137738e-001
 -6.4692013e-001
 -6.5213295e-001
 -6.5699242e-001
 -6.6147583e-001
 -6.6556137e-001
 -6.6922831e-001
 -6.7245715e-001
 -6.7522985e-001
 -6.7752994e-001
 -6.7934275e-001
 -6.8065553e-001
 -6.8145759e-001
 -6.8174052e-001
 -6.8149825e-001
 -6.8072722e-001
 -6.7942648e-001
 -6.7759780e-001
 -6.7524574e-001
 -6.7237774e-001
 -6.6900418e-001
 -6.6513840e-001
 -6.6079675e-001
 -6.5599855e-001
 -6.5076613e-001
 -6.4512475e-001
 -6.3910260e-001
 -6.3273065e-001
 -6.2604266e-001
 -6.1907499e-001
 -6.1186650e-001
 -6.0445842e-001
 -5.9689415e-001
 -5.8921912e-001
 -5.8148057e-001
 -5.7372734e-001
 -5.6600962e-001
 -5.5837877e-001
 -5.5088699e-001
 -5.4358713e-001
 -5.3653235e-001
 -5.2977590e-001
 -5.2337078e-001
 -5.1736947e-001
 -5.1182364e-001
 -5.0678385e-001
 -5.0229924e-001
 -4.9841724e-001
 -4.9518329e-001
 -4.9264055e-001
 -4.9082960e-001
 -4.8978819e-001
 -4.8955101e-001
 -4.9014936e-001
 -4.9161101e-001
 -4.9395994e-001
 -4.9721613e-001
 -5.0139540e-001
 -5.0650925e-001
 -5.1256471e-001
 -5.1956422e-001
 -5.2750555e-001
 -5.3638173e-001
 -5.4618098e-001
 -5.5688671e-001
 -5.6847754e-001
 -5.8092729e-001
 -5.9420508e-001
 -6.0827540e-001
 -6.2309821e-001
 -6.3862908e-001
 -6.5481936e-001
 -6.7161637e-001
 -6.8896360e-001
 -7.0680094e-001
 -7.2506496e-001
 -7.4368915e-001
 -7.6260424e-001
 -7.8173851e-001
 -8.0101813e-001
 -8.2036749e-001
 -8.3970954e-001
 -8.5896623e-001
 -8.7805880e-001
 -8.9690823e-001
 -9.1543560e-001
 -9.3356250e-001
 -9.5121143e-001
 -9.6830617e-001
 -9.8477219e-001
 -1.0005370e+000
 -1.0155307e+000
 -1.0296859e+000
 -1.0429388e+000
 -1.0552288e+000
 -1.0664991e+000
 -1.0766974e+000
 -1.0857755e+000
 -1.0936900e+000
 -1.1004025e+000
 -1.1058797e+000
 -1.1100937e+000
 -1.1130222e+000
 -1.1146483e+000
 -1.1149612e+000
 -1.1139557e+000
 -1.1116326e+000
 -1.1079987e+000
 -1.1030665e+000
 -1.0968546e+000
 -1.0893871e+000
 -1.0806941e+000
 -1.0708109e+000
 -1.0597785e+000
 -1.0476429e+000
 -1.0344550e+000
 -1.0202705e+000
 -1.0051495e+000
 -9.8915624e-001
 -9.7235868e-001
 -9.5482831e-001
 -9.3663965e-001
 -9.1786995e-001
 -8.9859875e-001
 -8.7890748e-001
 -8.5887903e-001
 -8.3859734e-001
 -8.1814694e-001
 -7.9761249e-001
 -7.7707839e-001
 -7.5662827e-001
 -7.3634461e-001
 -7.1630826e-001
 -6.9659802e-001
 -6.7729024e-001
 -6.5845838e-001
 -6.4017268e-001
 -6.2249970e-001
 -6.0550204e-001
 -5.8923795e-001
 -5.7376105e-001
 -5.5912004e-001
 -5.4535842e-001
 -5.3251427e-001
 -5.2062003e-001
 -5.0970235e-001
 -4.9978189e-001
 -4.9087328e-001
 -4.8298498e-001
 -4.7611925e-001
 -4.7027215e-001
 -4.6543353e-001
 -4.6158710e-001
 -4.5871050e-001
 -4.5677542e-001
 -4.5574776e-001
 -4.5558780e-001
 -4.5625039e-001
 -4.5768522e-001
 -4.5983706e-001
 -4.6264607e-001
 -4.6604810e-001
 -4.6997503e-001
 -4.7435516e-001
 -4.7911354e-001
 -4.8417239e-001
 -4.8945154e-001
 -4.9486880e-001
 -5.0034044e-001
 -5.0578158e-001
 -5.1110672e-001
 -5.1623010e-001
 -5.2106623e-001
 -5.2553027e-001
 -5.2953855e-001
 -5.3300894e-001
 -5.3586135e-001
 -5.3801809e-001
 -5.3940431e-001
 -5.3994840e-001
 -5.3958234e-001
 -5.3824207e-001
 -5.3586783e-001
 -5.3240446e-001
 -5.2780170e-001
 -5.2201445e-001
 -5.1500297e-001
 -5.0673317e-001
 -4.9717668e-001
 -4.8631109e-001
 -4.7412001e-001
 -4.6059320e-001
 -4.4572657e-001
 -4.2952225e-001
 -4.1198856e-001
 -3.9313998e-001
 -3.7299707e-001
 -3.5158638e-001
 -3.2894031e-001
 -3.0509696e-001
 -2.8009995e-001
 -2.5399818e-001
 -2.2684562e-001
 -1.9870106e-001
 -1.6962778e-001
 -1.3969329e-001
 -1.0896902e-001
 -7.7529913e-002
 -4.5454157e-002
 -1.2822768e-002
  2.0280765e-002
  5.3770869e-002
  8.7560274e-002
  1.2156040e-001
  1.5568177e-001
  1.8983439e-001
  2.2392812e-001
  2.5787311e-001
  2.9158016e-001
  3.2496105e-001
  3.5792898e-001
  3.9039885e-001
  4.2228763e-001
  4.5351469e-001
  4.8400204e-001
  5.1367471e-001
  5.4246091e-001
  5.7029236e-001
  5.9710446e-001
  6.2283648e-001
  6.4743180e-001
  6.7083796e-001
  6.9300688e-001
  7.1389489e-001
  7.3346284e-001
  7.5167616e-001
  7.6850483e-001
  7.8392347e-001
  7.9791122e-001
  8.1045177e-001
  8.2153326e-001
  8.3114818e-001
  8.3929329e-001
  8.4596948e-001
  8.5118161e-001
  8.5493835e-001
  8.5725202e-001
  8.5813840e-001
  8.5761649e-001
  8.5570833e-001
  8.5243877e-001
  8.4783524e-001
  8.4192752e-001
  8.3474748e-001
  8.2632887e-001
  8.1670707e-001
  8.0591886e-001
  7.9400217e-001
  7.8099587e-001
  7.6693952e-001
  7.5187321e-001
  7.3583731e-001
  7.1887227e-001
  7.0101851e-001
  6.8231616e-001
  6.6280498e-001
  6.4252418e-001
  6.2151235e-001
  5.9980726e-001
  5.7744590e-001
  5.5446430e-001
  5.3089752e-001
  5.0677965e-001
  4.8214373e-001
  4.5702180e-001
  4.3144486e-001
  4.0544300e-001
  3.7904534e-001
  3.5228016e-001
  3.2517498e-001
  2.9775663e-001
  2.7005135e-001
  2.4208494e-001
  2.1388284e-001
  1.8547031e-001
  1.5687252e-001
  1.2811476e-001
  9.9222517e-002
  7.0221681e-002
  4.1138671e-002
  1.2000595e-002
 -1.7164608e-002
 -4.6328020e-002
 -7.5459611e-002
 -1.0452811e-001
 -1.3350087e-001
 -1.6234380e-001
 -1.9102122e-001
 -2.1949581e-001
 -2.4772853e-001
 -2.7567856e-001
 -3.0330330e-001
 -3.3055832e-001
 -3.5739739e-001
 -3.8377246e-001
 -4.0963377e-001
 -4.3492984e-001
 -4.5960764e-001
 -4.8361261e-001
 -5.0688885e-001
 -5.2937926e-001
 -5.5102567e-001
 -5.7176909e-001
 -5.9154988e-001
 -6.1030800e-001
 -6.2798321e-001
 -6.4451542e-001
 -6.5984489e-001
 -6.7391255e-001
 -6.8666031e-001
 -6.9803139e-001
 -7.0797060e-001
 -7.1642472e-001
 -7.2334280e-001
 -7.2867655e-001
 -7.3238062e-001
 -7.3441298e-001
 -7.3473526e-001
 -7.3331308e-001
 -7.3011633e-001
 -7.2511957e-001
 -7.1830227e-001
 -7.0964910e-001
 -6.9915025e-001
 -6.8680162e-001
 -6.7260510e-001
 -6.5656879e-001
 -6.3870712e-001
 -6.1904110e-001
 -5.9759837e-001
 -5.7441335e-001
 -5.4952733e-001
 -5.2298846e-001
 -4.9485178e-001
 -4.6517922e-001
 -4.3403951e-001
 -4.0150809e-001
 -3.6766699e-001
 -3.3260465e-001
 -2.9641576e-001
 -2.5920098e-001
 -2.2106667e-001
 -1.8212463e-001
 -1.4249173e-001
 -1.0228956e-001
 -6.1644013e-002
 -2.0684878e-002
  2.0454622e-002
  6.1638310e-002
  1.0272755e-001
  1.4358178e-001
  1.8405906e-001
  2.2401659e-001
  2.6331135e-001
  3.0180063e-001
  3.3934263e-001
  3.7579710e-001
  4.1102587e-001
  4.4489351e-001
  4.7726791e-001
  5.0802085e-001
  5.3702859e-001
  5.6417248e-001
  5.8933942e-001
  6.1242250e-001
  6.3332143e-001
  6.5194309e-001
  6.6820192e-001
  6.8202043e-001
  6.9332954e-001
  7.0206900e-001
  7.0818765e-001
  7.1164377e-001
  7.1240531e-001
  7.1045010e-001
  7.0576600e-001
  6.9835103e-001
  6.8821348e-001
  6.7537188e-001
  6.5985502e-001
  6.4170187e-001
  6.2096148e-001
  5.9769282e-001
  5.7196456e-001
  5.4385483e-001
  5.1345094e-001
  4.8084901e-001
  4.4615361e-001
  4.0947735e-001
  3.7094038e-001
  3.3066994e-001
  2.8879979e-001
  2.4546967e-001
  2.0082472e-001
  1.5501484e-001
  1.0819403e-001
  6.0519791e-002
  1.2152391e-002
 -3.6745805e-002
 -8.6011039e-002
 -1.3547887e-001
 -1.8498490e-001
 -2.3436544e-001
 -2.8345830e-001
 -3.3210341e-001
 -3.8014355e-001
 -4.2742502e-001
 -4.7379832e-001
 -5.1911875e-001
 -5.6324703e-001
 -6.0604993e-001
 -6.4740078e-001
 -6.8718001e-001
 -7.2527562e-001
 -7.6158369e-001
 -7.9600871e-001
 -8.2846400e-001
 -8.5887202e-001
 -8.8716464e-001
 -9.1328338e-001
 -9.3717959e-001
 -9.5881457e-001
 -9.7815969e-001
 -9.9519637e-001
 -1.0099161e+000
 -1.0223204e+000
 -1.0324207e+000
 -1.0402379e+000
 -1.0458028e+000
 -1.0491552e+000
 -1.0503438e+000
 -1.0494261e+000
 -1.0464677e+000
 -1.0415418e+000
 -1.0347293e+000
 -1.0261177e+000
 -1.0158008e+000
 -1.0038781e+000
 -9.9045433e-001
 -9.7563881e-001
 -9.5954469e-001
 -9.4228846e-001
 -9.2398923e-001
 -9.0476808e-001
 -8.8474740e-001
 -8.6405024e-001
 -8.4279962e-001
 -8.2111788e-001
 -7.9912604e-001
 -7.7694315e-001
 -7.5468568e-001
 -7.3246691e-001
 -7.1039637e-001
 -6.8857928e-001
 -6.6711600e-001
 -6.4610157e-001
 -6.2562526e-001
 -6.0577011e-001
 -5.8661256e-001
 -5.6822212e-001
 -5.5066106e-001
 -5.3398413e-001
 -5.1823839e-001
 -5.0346299e-001
 -4.8968909e-001
 -4.7693976e-001
 -4.6522994e-001
 -4.5456649e-001
 -4.4494823e-001
 -4.3636605e-001
 -4.2880307e-001
 -4.2223482e-001
 -4.1662952e-001
 -4.1194831e-001
 -4.0814559e-001
 -4.0516941e-001
 -4.0296178e-001
 -4.0145918e-001
 -4.0059295e-001
 -4.0028980e-001
 -4.0047230e-001
 -4.0105941e-001
 -4.0196702e-001
 -4.0310851e-001
 -4.0439530e-001
 -4.0573744e-001
 -4.0704421e-001
 -4.0822464e-001
 -4.0918817e-001
 -4.0984514e-001
 -4.1010744e-001
 -4.0988899e-001
 -4.0910631e-001
 -4.0767903e-001
 -4.0553042e-001
 -4.0258782e-001
 -3.9878310e-001
 -3.9405310e-001
 -3.8833999e-001
 -3.8159164e-001
 -3.7376195e-001
 -3.6481108e-001
 -3.5470576e-001
 -3.4341945e-001
 -3.3093254e-001
 -3.1723240e-001
 -3.0231356e-001
 -2.8617766e-001
 -2.6883348e-001
 -2.5029693e-001
 -2.3059089e-001
 -2.0974513e-001
 -1.8779614e-001
 -1.6478691e-001
 -1.4076668e-001
 -1.1579070e-001
 -8.9919882e-002
 -6.3220458e-002
 -3.5763634e-002
 -7.6251688e-003
  2.1115038e-002
  5.0373395e-002
  8.0063078e-002
  1.1009451e-001
  1.4037586e-001
  1.7081353e-001
  2.0131267e-001
  2.3177769e-001
  2.6211278e-001
  2.9222240e-001
  3.2201180e-001
  3.5138751e-001
  3.8025783e-001
  4.0853328e-001
  4.3612707e-001
  4.6295552e-001
  4.8893849e-001
  5.1399972e-001
  5.3806724e-001
  5.6107368e-001
  5.8295653e-001
  6.0365848e-001
  6.2312757e-001
  6.4131744e-001
  6.5818750e-001
  6.7370298e-001
  6.8783511e-001
  7.0056110e-001
  7.1186419e-001
  7.2173359e-001
  7.3016447e-001
  7.3715780e-001
  7.4272026e-001
  7.4686406e-001
  7.4960673e-001
  7.5097090e-001
  7.5098403e-001
  7.4967814e-001
  7.4708946e-001
  7.4325814e-001
  7.3822785e-001
  7.3204545e-001
  7.2476055e-001
  7.1642514e-001
  7.0709318e-001
  6.9682014e-001
  6.8566263e-001
  6.7367795e-001
  6.6092366e-001
  6.4745717e-001
  6.3333534e-001
  6.1861407e-001
  6.0334791e-001
  5.8758971e-001
  5.7139024e-001
  5.5479789e-001
  5.3785837e-001
  5.2061437e-001
  5.0310538e-001
  4.8536743e-001
  4.6743290e-001
  4.4933036e-001
  4.3108446e-001
  4.1271581e-001
  3.9424096e-001
  3.7567233e-001
  3.5701829e-001
  3.3828313e-001
  3.1946724e-001
  3.0056713e-001
  2.8157569e-001
  2.6248228e-001
  2.4327302e-001
  2.2393103e-001
  2.0443669e-001
  1.8476796e-001
  1.6490070e-001
  1.4480907e-001
  1.2446583e-001
  1.0384282e-001
  8.2911289e-002
  6.1642383e-002
  4.0007525e-002
  1.7978875e-002
 -4.4702399e-003
 -2.7364881e-002
 -5.0728071e-002
 -7.4580361e-002
 -9.8939415e-002
 -1.2381960e-001
 -1.4923162e-001
 -1.7518211e-001
 -2.0167332e-001
 -2.2870278e-001
 -2.5626302e-001
 -2.8434128e-001
 -3.1291932e-001
 -3.4197319e-001
 -3.7147309e-001
 -4.0138324e-001
 -4.3166184e-001
 -4.6226095e-001
 -4.9312661e-001
 -5.2419879e-001
 -5.5541154e-001
 -5.8669312e-001
 -6.1796617e-001
 -6.4914794e-001
 -6.8015059e-001
 -7.1088146e-001
 -7.4124347e-001
 -7.7113547e-001
 -8.0045273e-001
 -8.2908735e-001
 -8.5692882e-001
 -8.8386450e-001
 -9.0978026e-001
 -9.3456101e-001
 -9.5809132e-001
 -9.8025610e-001
 -1.0009412e+000
 -1.0200341e+000
 -1.0374246e+000
 -1.0530055e+000
 -1.0666731e+000
 -1.0783283e+000
 -1.0878767e+000
 -1.0952297e+000
 -1.1003051e+000
 -1.1030275e+000
 -1.1033290e+000
 -1.1011499e+000
 -1.0964389e+000
 -1.0891541e+000
 -1.0792630e+000
 -1.0667434e+000
 -1.0515833e+000
 -1.0337813e+000
 -1.0133475e+000
 -9.9030270e-001
 -9.6467956e-001
 -9.3652209e-001
 -9.0588592e-001
 -8.7283833e-001
 -8.3745811e-001
 -7.9983546e-001
 -7.6007182e-001
 -7.1827962e-001
 -6.7458192e-001
 -6.2911211e-001
 -5.8201343e-001
 -5.3343849e-001
 -4.8354871e-001
 -4.3251376e-001
 -3.8051086e-001
 -3.2772409e-001
 -2.7434364e-001
 -2.2056503e-001
 -1.6658825e-001
 -1.1261691e-001
 -5.8857329e-002
 -5.5176214e-003
  4.7193275e-002
  9.9066555e-002
  1.4989453e-001
  1.9947162e-001
  2.4759535e-001
  2.9406733e-001
  3.3869426e-001
  3.8128887e-001
  4.2167092e-001
  4.5966807e-001
  4.9511686e-001
  5.2786350e-001
  5.5776478e-001
  5.8468879e-001
  6.0851572e-001
  6.2913851e-001
  6.4646352e-001
  6.6041110e-001
  6.7091608e-001
  6.7792824e-001
  6.8141270e-001
  6.8135020e-001
  6.7773736e-001
  6.7058682e-001
  6.5992734e-001
  6.4580378e-001
  6.2827705e-001
  6.0742392e-001
  5.8333682e-001
  5.5612351e-001
  5.2590670e-001
  4.9282355e-001
  4.5702518e-001
  4.1867600e-001
  3.7795307e-001
  3.3504533e-001
  2.9015279e-001
  2.4348563e-001
  1.9526331e-001
  1.4571356e-001
  9.5071379e-002
  4.3577910e-002
 -8.5206135e-003
 -6.0974034e-002
 -1.1352943e-001
 -1.6593231e-001
 -2.1792779e-001
 -2.6926184e-001
 -3.1968245e-001
 -3.6894089e-001
 -4.1679286e-001
 -4.6299970e-001
 -5.0732954e-001
 -5.4955845e-001
 -5.8947148e-001
 -6.2686382e-001
 -6.6154172e-001
 -6.9332349e-001
 -7.2204043e-001
 -7.4753765e-001
 -7.6967484e-001
 -7.8832705e-001
 -8.0338524e-001
 -8.1475694e-001
 -8.2236667e-001
 -8.2615636e-001
 -8.2608569e-001
 -8.2213232e-001
 -8.1429200e-001
 -8.0257869e-001
 -7.8702447e-001
 -7.6767946e-001
 -7.4461159e-001
 -7.1790631e-001
 -6.8766620e-001
 -6.5401050e-001
 -6.1707457e-001
 -5.7700926e-001
 -5.3398016e-001
 -4.8816688e-001
 -4.3976216e-001
 -3.8897093e-001
 -3.3600938e-001
 -2.8110391e-001
 -2.2449000e-001
 -1.6641114e-001
 -1.0711763e-001
 -4.6865369e-002
  1.4085386e-002
  7.5471246e-002
  1.3702698e-001
  1.9848681e-001
  2.5958563e-001
  3.2006037e-001
  3.7965120e-001
  4.3810280e-001
  4.9516557e-001
  5.5059686e-001
  6.0416207e-001
  6.5563584e-001
  7.0480305e-001
  7.5145988e-001
  7.9541475e-001
  8.3648921e-001
  8.7451880e-001
  9.0935373e-001
  9.4085964e-001
  9.6891816e-001
  9.9342740e-001
  1.0143024e+000
  1.0314756e+000
  1.0448969e+000
  1.0545338e+000
  1.0603717e+000
  1.0624137e+000
  1.0606807e+000
  1.0552109e+000
  1.0460597e+000
  1.0332994e+000
  1.0170184e+000
  9.9732122e-001
  9.7432733e-001
  9.4817076e-001
  9.1899924e-001
  8.8697338e-001
  8.5226575e-001
  8.1505995e-001
  7.7554958e-001
  7.3393716e-001
  6.9043307e-001
  6.4525437e-001
  5.9862364e-001
  5.5076779e-001
  5.0191686e-001
  4.5230277e-001
  4.0215812e-001
  3.5171492e-001
  3.0120344e-001
  2.5085094e-001
  2.0088053e-001
  1.5151000e-001
  1.0295073e-001
  5.5406555e-002
  9.0727784e-003
 -3.5864828e-002
 -7.9230950e-002
 -1.2086159e-001
 -1.6060489e-001
 -1.9832182e-001
 -2.3388687e-001
 -2.6718864e-001
 -2.9813028e-001
 -3.2662997e-001
 -3.5262124e-001
 -3.7605318e-001
 -3.9689063e-001
 -4.1511427e-001
 -4.3072056e-001
 -4.4372165e-001
 -4.5414521e-001
 -4.6203411e-001
 -4.6744611e-001
 -4.7045338e-001
 -4.7114198e-001
 -4.6961125e-001
 -4.6597319e-001
 -4.6035164e-001
 -4.5288154e-001
 -4.4370802e-001
 -4.3298550e-001
 -4.2087670e-001
 -4.0755164e-001
 -3.9318657e-001
 -3.7796289e-001
 -3.6206601e-001
 -3.4568425e-001
 -3.2900767e-001
 -3.1222688e-001
 -2.9553194e-001
 -2.7911114e-001
 -2.6314991e-001
 -2.4782964e-001
 -2.3332662e-001
 -2.1981095e-001
 -2.0744549e-001
 -1.9638490e-001
 -1.8677464e-001
 -1.7875014e-001
 -1.7243589e-001
 -1.6794475e-001
 -1.6537715e-001
 -1.6482052e-001
 -1.6634873e-001
 -1.7002153e-001
 -1.7588425e-001
 -1.8396739e-001
 -1.9428642e-001
 -2.0684164e-001
 -2.2161809e-001
 -2.3858558e-001
 -2.5769879e-001
 -2.7889749e-001
 -3.0210680e-001
 -3.2723755e-001
 -3.5418676e-001
 -3.8283811e-001
 -4.1306261e-001
 -4.4471923e-001
 -4.7765567e-001
 -5.1170915e-001
 -5.4670734e-001
 -5.8246921e-001
 -6.1880609e-001
 -6.5552268e-001
 -6.9241809e-001
 -7.2928698e-001
 -7.6592070e-001
 -8.0210842e-001
 -8.3763835e-001
 -8.7229889e-001
 -9.0587982e-001
 -9.3817353e-001
 -9.6897615e-001
 -9.9808875e-001
 -1.0253185e+000
 -1.0504796e+000
 -1.0733947e+000
 -1.0938957e+000
 -1.1118248e+000
 -1.1270353e+000
 -1.1393928e+000
 -1.1487758e+000
 -1.1550765e+000
 -1.1582014e+000
 -1.1580721e+000
 -1.1546259e+000
 -1.1478158e+000
 -1.1376114e+000
 -1.1239989e+000
 -1.1069813e+000
 -1.0865787e+000
 -1.0628282e+000
 -1.0357837e+000
 -1.0055160e+000
 -9.7211253e-001
 -9.3567670e-001
 -8.9632789e-001
 -8.5420072e-001
 -8.0944453e-001
 -7.6222273e-001
 -7.1271202e-001
 -6.6110162e-001
 -6.0759240e-001
 -5.5239592e-001
 -4.9573345e-001
 -4.3783491e-001
 -3.7893778e-001
 -3.1928596e-001
 -2.5912861e-001
 -1.9871893e-001
 -1.3831292e-001
 -7.8168157e-002
 -1.8542543e-002
  4.0306990e-002
  9.8125714e-002
  1.5466237e-001
  2.0967039e-001
  2.6290914e-001
  3.1414508e-001
  3.6315295e-001
  4.0971686e-001
  4.5363138e-001
  4.9470255e-001
  5.3274886e-001
  5.6760215e-001
  5.9910843e-001
  6.2712868e-001
  6.5153956e-001
  6.7223395e-001
  6.8912160e-001
  7.0212952e-001
  7.1120235e-001
  7.1630268e-001
  7.1741122e-001
  7.1452695e-001
  7.0766707e-001
  6.9686698e-001
  6.8218012e-001
  6.6367771e-001
  6.4144839e-001
  6.1559785e-001
  5.8624828e-001
  5.5353782e-001
  5.1761989e-001
  4.7866243e-001
  4.3684714e-001
  3.9236855e-001
  3.4543316e-001
  2.9625839e-001
  2.4507157e-001
  1.9210884e-001
  1.3761403e-001
  8.1837502e-002
  2.5034941e-002
 -3.2533844e-002
 -9.0606163e-002
 -1.4891768e-001
 -2.0720367e-001
 -2.6520025e-001
 -3.2264564e-001
 -3.7928138e-001
 -4.3485351e-001
 -4.8911381e-001
 -5.4182087e-001
 -5.9274127e-001
 -6.4165062e-001
 -6.8833457e-001
 -7.3258981e-001
 -7.7422497e-001
 -8.1306145e-001
 -8.4893424e-001
 -8.8169264e-001
 -9.1120087e-001
 -9.3733868e-001
 -9.6000181e-001
 -9.7910247e-001
 -9.9456958e-001
 -1.0063491e+000
 -1.0144042e+000
 -1.0187153e+000
 -1.0192801e+000
 -1.0161136e+000
 -1.0092476e+000
 -9.9873089e-001
 -9.8462878e-001
 -9.6702255e-001
 -9.4600916e-001
 -9.2170064e-001
 -8.9422348e-001
 -8.6371797e-001
 -8.3033745e-001
 -7.9424754e-001
 -7.5562527e-001
 -7.1465818e-001
 -6.7154344e-001
 -6.2648678e-001
 -5.7970157e-001
 -5.3140772e-001
 -4.8183067e-001
 -4.3120025e-001
 -3.7974964e-001
 -3.2771425e-001
 -2.7533064e-001
 -2.2283539e-001
 -1.7046403e-001
 -1.1845000e-001
 -6.7023543e-002
 -1.6410722e-002
  3.3167598e-002
  8.1496709e-002
  1.2836898e-001
  1.7358475e-001
  2.1695316e-001
  2.5829292e-001
  2.9743307e-001
  3.3421364e-001
  3.6848626e-001
  4.0011474e-001
  4.2897552e-001
  4.5495815e-001
  4.7796559e-001
  4.9791454e-001
  5.1473565e-001
  5.2837369e-001
  5.3878759e-001
  5.4595052e-001
  5.4984978e-001
  5.5048674e-001
  5.4787660e-001
  5.4204818e-001
  5.3304363e-001
  5.2091800e-001
  5.0573889e-001
  4.8758594e-001
  4.6655029e-001
  4.4273405e-001
  4.1624964e-001
  3.8721916e-001
  3.5577367e-001
  3.2205250e-001
  2.8620249e-001
  2.4837717e-001
  2.0873602e-001
  1.6744361e-001
  1.2466883e-001
  8.0583986e-002
  3.5364038e-002
 -1.0814280e-002
 -5.7773263e-002
 -1.0533506e-001
 -1.5332248e-001
 -2.0155978e-001
 -2.4987340e-001
 -2.9809275e-001
 -3.4605090e-001
 -3.9358524e-001
 -4.4053817e-001
 -4.8675768e-001
 -5.3209794e-001
 -5.7641980e-001
 -6.1959134e-001
 -6.6148823e-001
 -7.0199419e-001
 -7.4100134e-001
 -7.7841044e-001
 -8.1413123e-001
 -8.4808255e-001
 -8.8019255e-001
 -9.1039880e-001
 -9.3864828e-001
 -9.6489748e-001
 -9.8911229e-001
 -1.0112680e+000
 -1.0313490e+000
 -1.0493488e+000
 -1.0652699e+000
 -1.0791230e+000
 -1.0909276e+000
 -1.1007108e+000
 -1.1085075e+000
 -1.1143599e+000
 -1.1183168e+000
 -1.1204336e+000
 -1.1207718e+000
 -1.1193982e+000
 -1.1163845e+000
 -1.1118072e+000
 -1.1057467e+000
 -1.0982867e+000
 -1.0895142e+000
 -1.0795185e+000
 -1.0683908e+000
 -1.0562238e+000
 -1.0431113e+000
 -1.0291474e+000
 -1.0144261e+000
 -9.9904123e-001
 -9.8308538e-001
 -9.6664996e-001
 -9.4982464e-001
 -9.3269693e-001
 -9.1535187e-001
 -8.9787170e-001
 -8.8033554e-001
 -8.6281912e-001
 -8.4539455e-001
 -8.2813007e-001
 -8.1108990e-001
 -7.9433403e-001
 -7.7791814e-001
 -7.6189347e-001
 -7.4630676e-001
 -7.3120020e-001
 -7.1661141e-001
 -7.0257348e-001
 -6.8911494e-001
 -6.7625992e-001
 -6.6402815e-001
 -6.5243509e-001
 -6.4149210e-001
 -6.3120654e-001
 -6.2158193e-001
 -6.1261818e-001
 -6.0431173e-001
 -5.9665581e-001
 -5.8964059e-001
 -5.8325349e-001
 -5.7747934e-001
 -5.7230066e-001
 -5.6769787e-001
 -5.6364956e-001
 -5.6013274e-001
 -5.5712302e-001
 -5.5459494e-001
 -5.5252210e-001
 -5.5087747e-001
 -5.4963354e-001
 -5.4876259e-001
 -5.4823683e-001
 -5.4802861e-001
 -5.4811060e-001
 -5.4845593e-001
 -5.4903837e-001
 -5.4983242e-001
 -5.5081343e-001
 -5.5195775e-001
 -5.5324275e-001
 -5.5464694e-001
 -5.5615000e-001
 -5.5773282e-001
 -5.5937755e-001
 -5.6106756e-001
 -5.6278749e-001
 -5.6452322e-001
 -5.6626182e-001
 -5.6799152e-001
 -5.6970167e-001
 -5.7138267e-001
 -5.7302589e-001
 -5.7462361e-001
 -5.7616894e-001
 -5.7765571e-001
 -5.7907838e-001
 -5.8043196e-001
 -5.8171190e-001
 -5.8291398e-001
 -5.8403424e-001
 -5.8506887e-001
 -5.8601408e-001
 -5.8686609e-001
 -5.8762096e-001
 -5.8827456e-001
 -5.8882250e-001
 -5.8926004e-001
 -5.8958204e-001
 -5.8978294e-001
 -5.8985667e-001
 -5.8979667e-001
 -5.8959587e-001
 -5.8924664e-001
 -5.8874085e-001
 -5.8806985e-001
 -5.8722452e-001
 -5.8619526e-001
 -5.8497213e-001
 -5.8354479e-001
 -5.8190269e-001
 -5.8003504e-001
 -5.7793097e-001
 -5.7557961e-001
 -5.7297015e-001
 -5.7009200e-001
 -5.6693489e-001
 -5.6348896e-001
 -5.5974493e-001
 -5.5569416e-001
 -5.5132885e-001
 -5.4664211e-001
 -5.4162808e-001
 -5.3628211e-001
 -5.3060082e-001
 -5.2458223e-001
 -5.1822587e-001
 -5.1153291e-001
 -5.0450618e-001
 -4.9715033e-001
 -4.8947187e-001
 -4.8147922e-001
 -4.7318279e-001
 -4.6459500e-001
 -4.5573029e-001
 -4.4660519e-001
 -4.3723822e-001
 -4.2764999e-001
 -4.1786305e-001
 -4.0790194e-001
 -3.9779303e-001
 -3.8756454e-001
 -3.7724637e-001
 -3.6687001e-001
 -3.5646843e-001
 -3.4607594e-001
 -3.3572800e-001
 -3.2546110e-001
 -3.1531255e-001
 -3.0532033e-001
 -2.9552283e-001
 -2.8595869e-001
 -2.7666656e-001
 -2.6768489e-001
 -2.5905168e-001
 -2.5080427e-001
 -2.4297910e-001
 -2.3561145e-001
 -2.2873521e-001
 -2.2238268e-001
 -2.1658428e-001
 -2.1136837e-001
 -2.0676101e-001
 -2.0278574e-001
 -1.9946340e-001
 -1.9681191e-001
 -1.9484611e-001
 -1.9357758e-001
 -1.9301451e-001
 -1.9316153e-001
 -1.9401964e-001
 -1.9558607e-001
 -1.9785421e-001
 -2.0081356e-001
 -2.0444972e-001
 -2.0874430e-001
 -2.1367499e-001
 -2.1921557e-001
 -2.2533596e-001
 -2.3200228e-001
 -2.3917698e-001
 -2.4681892e-001
 -2.5488354e-001
 -2.6332304e-001
 -2.7208650e-001
 -2.8112016e-001
 -2.9036759e-001
 -2.9976997e-001
 -3.0926634e-001
 -3.1879386e-001
 -3.2828812e-001
 -3.3768347e-001
 -3.4691326e-001
 -3.5591028e-001
 -3.6460698e-001
 -3.7293591e-001
 -3.8083000e-001
 -3.8822295e-001
 -3.9504956e-001
 -4.0124611e-001
 -4.0675067e-001
 -4.1150345e-001
 -4.1544719e-001
 -4.1852739e-001
 -4.2069271e-001
 -4.2189524e-001
 -4.2209079e-001
 -4.2123915e-001
 -4.1930438e-001
 -4.1625499e-001
 -4.1206421e-001
 -4.0671014e-001
 -4.0017593e-001
 -3.9244994e-001
 -3.8352582e-001
 -3.7340261e-001
 -3.6208482e-001
 -3.4958245e-001
 -3.3591096e-001
 -3.2109132e-001
 -3.0514989e-001
 -2.8811834e-001
 -2.7003358e-001
 -2.5093759e-001
 -2.3087724e-001
 -2.0990412e-001
 -1.8807429e-001
 -1.6544808e-001
 -1.4208973e-001
 -1.1806721e-001
 -9.3451807e-002
 -6.8317829e-002
 -4.2742253e-002
 -1.6804348e-002
  9.4147111e-003
  3.5832239e-002
  6.2364449e-002
  8.8926865e-002
  1.1543475e-001
  1.4180352e-001
  1.6794917e-001
  1.9378874e-001
  2.1924067e-001
  2.4422525e-001
  2.6866505e-001
  2.9248529e-001
  3.1561421e-001
  3.3798350e-001
  3.5952860e-001
  3.8018905e-001
  3.9990882e-001
  4.1863659e-001
  4.3632602e-001
  4.5293601e-001
  4.6843088e-001
  4.8278059e-001
  4.9596091e-001
  5.0795351e-001
  5.1874606e-001
  5.2833234e-001
  5.3671224e-001
  5.4389174e-001
  5.4988294e-001
  5.5470393e-001
  5.5837874e-001
  5.6093717e-001
  5.6241469e-001
  5.6285219e-001
  5.6229579e-001
  5.6079659e-001
  5.5841037e-001
  5.5519735e-001
  5.5122179e-001
  5.4655171e-001
  5.4125846e-001
  5.3541640e-001
  5.2910243e-001
  5.2239564e-001
  5.1537682e-001
  5.0812808e-001
  5.0073234e-001
  4.9327293e-001
  4.8583313e-001
  4.7849570e-001
  4.7134241e-001
  4.6445366e-001
  4.5790796e-001
  4.5178157e-001
  4.4614803e-001
  4.4107778e-001
  4.3663778e-001
  4.3289112e-001
  4.2989668e-001
  4.2770881e-001
  4.2637702e-001
  4.2594569e-001
  4.2645385e-001
  4.2793493e-001
  4.3041660e-001
  4.3392055e-001
  4.3846243e-001
  4.4405169e-001
  4.5069157e-001
  4.5837901e-001
  4.6710468e-001
  4.7685304e-001
  4.8760232e-001
  4.9932472e-001
  5.1198647e-001
  5.2554799e-001
  5.3996411e-001
  5.5518430e-001
  5.7115284e-001
  5.8780918e-001
  6.0508819e-001
  6.2292046e-001
  6.4123269e-001
  6.5994803e-001
  6.7898643e-001
  6.9826506e-001
  7.1769871e-001
  7.3720019e-001
  7.5668080e-001
  7.7605067e-001
  7.9521931e-001
  8.1409593e-001
  8.3258997e-001
  8.5061147e-001
  8.6807152e-001
  8.8488270e-001
  9.0095942e-001
  9.1621841e-001
  9.3057902e-001
  9.4396366e-001
  9.5629807e-001
  9.6751173e-001
  9.7753812e-001
  9.8631503e-001
  9.9378481e-001
  9.9989460e-001
  1.0045966e+000
  1.0078481e+000
  1.0096120e+000
  1.0098564e+000
  1.0085551e+000
  1.0056876e+000
  1.0012392e+000
  9.9520067e-001
  9.8756875e-001
  9.7834573e-001
  9.6753951e-001
  9.5516351e-001
  9.4123655e-001
  9.2578268e-001
  9.0883105e-001
  8.9041566e-001
  8.7057521e-001
  8.4935283e-001
  8.2679586e-001
  8.0295553e-001
  7.7788677e-001
  7.5164783e-001
  7.2430003e-001
  6.9590742e-001
  6.6653650e-001
  6.3625585e-001
  6.0513585e-001
  5.7324831e-001
  5.4066620e-001
  5.0746325e-001
  4.7371372e-001
  4.3949202e-001
  4.0487246e-001
  3.6992891e-001
  3.3473455e-001
  2.9936160e-001
  2.6388106e-001
  2.2836247e-001
  1.9287369e-001
  1.5748069e-001
  1.2224741e-001
  8.7235518e-002
  5.2504323e-002
  1.8110628e-002
 -1.5891371e-002
 -4.9450172e-002
 -8.2517027e-002
 -1.1504599e-001
 -1.4699393e-001
 -1.7832055e-001
 -2.0898836e-001
 -2.3896264e-001
 -2.6821138e-001
 -2.9670525e-001
 -3.2441745e-001
 -3.5132369e-001
 -3.7740201e-001
 -4.0263267e-001
 -4.2699805e-001
 -4.5048247e-001
 -4.7307204e-001
 -4.9475452e-001
 -5.1551915e-001
 -5.3535649e-001
 -5.5425822e-001
 -5.7221705e-001
 -5.8922647e-001
 -6.0528066e-001
 -6.2037428e-001
 -6.3450238e-001
 -6.4766021e-001
 -6.5984314e-001
 -6.7104648e-001
 -6.8126544e-001
 -6.9049500e-001
 -6.9872983e-001
 -7.0596426e-001
 -7.1219218e-001
 -7.1740707e-001
 -7.2160194e-001
 -7.2476935e-001
 -7.2690144e-001
 -7.2798995e-001
 -7.2802630e-001
 -7.2700165e-001
 -7.2490697e-001
 -7.2173321e-001
 -7.1747136e-001
 -7.1211261e-001
 -7.0564851e-001
 -6.9807114e-001
 -6.8937325e-001
 -6.7954851e-001
 -6.6859164e-001
 -6.5649868e-001
 -6.4326712e-001
 -6.2889622e-001
 -6.1338712e-001
 -5.9674314e-001
 -5.7896995e-001
 -5.6007580e-001
 -5.4007177e-001
 -5.1897187e-001
 -4.9679337e-001
 -4.7355686e-001
 -4.4928651e-001
 -4.2401020e-001
 -3.9775965e-001
 -3.7057057e-001
 -3.4248274e-001
 -3.1354014e-001
 -2.8379095e-001
 -2.5328768e-001
 -2.2208710e-001
 -1.9025029e-001
 -1.5784259e-001
 -1.2493355e-001
 -9.1596827e-002
 -5.7910080e-002
 -2.3954833e-002
  1.0183697e-002
  4.4416798e-002
  7.8652486e-002
  1.1279576e-001
  1.4674886e-001
  1.8041160e-001
  2.1368167e-001
  2.4645499e-001
  2.7862609e-001
  3.1008849e-001
  3.4073511e-001
  3.7045871e-001
  3.9915231e-001
  4.2670966e-001
  4.5302567e-001
  4.7799695e-001
  5.0152222e-001
  5.2350281e-001
  5.4384315e-001
  5.6245125e-001
  5.7923916e-001
  5.9412345e-001
  6.0702566e-001
  6.1787274e-001
  6.2659751e-001
  6.3313901e-001
  6.3744295e-001
  6.3946206e-001
  6.3915642e-001
  6.3649380e-001
  6.3144991e-001
  6.2400870e-001
  6.1416255e-001
  6.0191247e-001
  5.8726825e-001
  5.7024857e-001
  5.5088105e-001
  5.2920233e-001
  5.0525804e-001
  4.7910272e-001
  4.5079977e-001
  4.2042131e-001
  3.8804797e-001
  3.5376872e-001
  3.1768058e-001
  2.7988833e-001
  2.4050417e-001
  1.9964734e-001
  1.5744373e-001
  1.1402538e-001
  6.9530067e-002
  2.4100727e-002
 -2.2115045e-002
 -6.8965582e-002
 -1.1629573e-001
 -1.6394748e-001
 -2.1176057e-001
 -2.5957317e-001
 -3.0722251e-001
 -3.5454558e-001
 -4.0137978e-001
 -4.4756364e-001
 -4.9293745e-001
 -5.3734397e-001
 -5.8062908e-001
 -6.2264248e-001
 -6.6323828e-001
 -7.0227564e-001
 -7.3961942e-001
 -7.7514071e-001
 -8.0871743e-001
 -8.4023482e-001
 -8.6958599e-001
 -8.9667232e-001
 -9.2140394e-001
 -9.4370008e-001
 -9.6348943e-001
 -9.8071044e-001
 -9.9531158e-001
 -1.0072515e+000
 -1.0164994e+000
 -1.0230348e+000
 -1.0268479e+000
 -1.0279394e+000
 -1.0263207e+000
 -1.0220135e+000
 -1.0150499e+000
 -1.0054723e+000
 -9.9333295e-001
 -9.7869363e-001
 -9.6162561e-001
 -9.4220908e-001
 -9.2053281e-001
 -8.9669369e-001
 -8.7079624e-001
 -8.4295212e-001
 -8.1327954e-001
 -7.8190270e-001
 -7.4895118e-001
 -7.1455932e-001
 -6.7886554e-001
 -6.4201168e-001
 -6.0414234e-001
 -5.6540416e-001
 -5.2594513e-001
 -4.8591388e-001
 -4.4545899e-001
 -4.0472829e-001
 -3.6386814e-001
 -3.2302282e-001
 -2.8233378e-001
 -2.4193906e-001
 -2.0197262e-001
 -1.6256379e-001
 -1.2383664e-001
 -8.5909481e-002
 -4.8894353e-002
 -1.2896528e-002
  2.1985902e-002
  5.5662426e-002
  8.8050463e-002
  1.1907567e-001
  1.4867222e-001
  1.7678297e-001
  2.0335969e-001
  2.2836313e-001
  2.5176315e-001
  2.7353867e-001
  2.9367768e-001
  3.1217720e-001
  3.2904309e-001
  3.4428993e-001
  3.5794077e-001
  3.7002692e-001
  3.8058758e-001
  3.8966957e-001
  3.9732690e-001
  4.0362036e-001
  4.0861710e-001
  4.1239009e-001
  4.1501769e-001
  4.1658303e-001
  4.1717350e-001
  4.1688019e-001
  4.1579723e-001
  4.1402127e-001
  4.1165078e-001
  4.0878550e-001
  4.0552580e-001
  4.0197201e-001
  3.9822390e-001
  3.9438000e-001
  3.9053700e-001
  3.8678926e-001
  3.8322813e-001
  3.7994150e-001
  3.7701325e-001
  3.7452276e-001
  3.7254447e-001
  3.7114744e-001
  3.7039495e-001
  3.7034417e-001
  3.7104583e-001
  3.7254394e-001
  3.7487556e-001
  3.7807062e-001
  3.8215173e-001
  3.8713413e-001
  3.9302560e-001
  3.9982642e-001
  4.0752945e-001
  4.1612015e-001
  4.2557673e-001
  4.3587031e-001
  4.4696508e-001
  4.5881856e-001
  4.7138190e-001
  4.8460016e-001
  4.9841265e-001
  5.1275334e-001
  5.2755125e-001
  5.4273091e-001
  5.5821276e-001
  5.7391370e-001
  5.8974756e-001
  6.0562562e-001
  6.2145712e-001
  6.3714983e-001
  6.5261059e-001
  6.6774583e-001
  6.8246215e-001
  6.9666683e-001
  7.1026840e-001
  7.2317716e-001
  7.3530565e-001
  7.4656923e-001
  7.5688648e-001
  7.6617971e-001
  7.7437536e-001
  7.8140444e-001
  7.8720286e-001
  7.9171184e-001
  7.9487818e-001
  7.9665454e-001
  7.9699973e-001
  7.9587884e-001
  7.9326350e-001
  7.8913192e-001
  7.8346907e-001
  7.7626664e-001
  7.6752313e-001
  7.5724378e-001
  7.4544051e-001
  7.3213182e-001
  7.1734263e-001
  7.0110413e-001
  6.8345355e-001
  6.6443389e-001
  6.4409368e-001
  6.2248664e-001
  5.9967135e-001
  5.7571092e-001
  5.5067254e-001
  5.2462714e-001
  4.9764890e-001
  4.6981490e-001
  4.4120457e-001
  4.1189931e-001
  3.8198199e-001
  3.5153649e-001
  3.2064721e-001
  2.8939864e-001
  2.5787488e-001
  2.2615920e-001
  1.9433359e-001
  1.6247834e-001
  1.3067163e-001
  9.8989159e-002
  6.7503748e-002
  3.6285031e-002
  5.3991211e-003
 -2.5091672e-002
 -5.5129096e-002
 -8.4659186e-002
 -1.1363245e-001
 -1.4200405e-001
 -1.6973387e-001
 -1.9678669e-001
 -2.2313215e-001
 -2.4874484e-001
 -2.7360424e-001
 -2.9769466e-001
 -3.2100520e-001
 -3.4352956e-001
 -3.6526594e-001
 -3.8621683e-001
 -4.0638879e-001
 -4.2579219e-001
 -4.4444097e-001
 -4.6235233e-001
 -4.7954639e-001
 -4.9604586e-001
 -5.1187570e-001
 -5.2706273e-001
 -5.4163523e-001
 -5.5562257e-001
 -5.6905482e-001
 -5.8196229e-001
 -5.9437520e-001
 -6.0632320e-001
 -6.1783505e-001
 -6.2893817e-001
 -6.3965830e-001
 -6.5001911e-001
 -6.6004189e-001
 -6.6974519e-001
 -6.7914456e-001
 -6.8825220e-001
 -6.9707680e-001
 -7.0562326e-001
 -7.1389250e-001
 -7.2188133e-001
 -7.2958233e-001
 -7.3698372e-001
 -7.4406937e-001
 -7.5081875e-001
 -7.5720694e-001
 -7.6320477e-001
 -7.6877883e-001
 -7.7389169e-001
 -7.7850202e-001
 -7.8256485e-001
 -7.8603182e-001
 -7.8885145e-001
 -7.9096946e-001
 -7.9232916e-001
 -7.9287179e-001
 -7.9253697e-001
 -7.9126313e-001
 -7.8898794e-001
 -7.8564882e-001
 -7.8118346e-001
 -7.7553027e-001
 -7.6862896e-001
 -7.6042103e-001
 -7.5085033e-001
 -7.3986360e-001
 -7.2741096e-001
 -7.1344648e-001
 -6.9792870e-001
 -6.8082106e-001
 -6.6209247e-001
 -6.4171773e-001
 -6.1967798e-001
 -5.9596108e-001
 -5.7056204e-001
 -5.4348334e-001
 -5.1473524e-001
 -4.8433605e-001
 -4.5231237e-001
 -4.1869926e-001
 -3.8354038e-001
 -3.4688809e-001
 -3.0880350e-001
 -2.6935642e-001
 -2.2862535e-001
 -1.8669731e-001
 -1.4366773e-001
 -9.9640197e-002
 -5.4726182e-002
 -9.0447322e-003
  3.7277916e-002
  8.4108756e-002
  1.3130849e-001
  1.7873203e-001
  2.2622911e-001
  2.7364482e-001
  3.2082031e-001
  3.6759346e-001
  4.1379957e-001
  4.5927213e-001
  5.0384358e-001
  5.4734610e-001
  5.8961243e-001
  6.3047670e-001
  6.6977523e-001
  7.0734742e-001
  7.4303656e-001
  7.7669064e-001
  8.0816326e-001
  8.3731435e-001
  8.6401103e-001
  8.8812836e-001
  9.0955008e-001
  9.2816935e-001
  9.4388941e-001
  9.5662423e-001
  9.6629908e-001
  9.7285113e-001
  9.7622989e-001
  9.7639769e-001
  9.7333004e-001
  9.6701597e-001
  9.5745830e-001
  9.4467378e-001
  9.2869330e-001
  9.0956187e-001
  8.8733866e-001
  8.6209688e-001
  8.3392368e-001
  8.0291986e-001
  7.6919962e-001
  7.3289016e-001
  6.9413128e-001
  6.5307485e-001
  6.0988425e-001
  5.6473374e-001
  5.1780773e-001
  4.6930010e-001
  4.1941332e-001
  3.6835763e-001
  3.1635011e-001
  2.6361374e-001
  2.1037645e-001
  1.5687000e-001
  1.0332903e-001
  4.9989917e-002
 -2.9102925e-003
 -5.5135002e-002
 -1.0644918e-001
 -1.5662048e-001
 -2.0542037e-001
 -2.5262520e-001
 -2.9801735e-001
 -3.4138627e-001
 -3.8252952e-001
 -4.2125382e-001
 -4.5737599e-001
 -4.9072391e-001
 -5.2113739e-001
 -5.4846905e-001
 -5.7258502e-001
 -5.9336576e-001
 -6.1070664e-001
 -6.2451853e-001
 -6.3472838e-001
 -6.4127955e-001
 -6.4413229e-001
 -6.4326393e-001
 -6.3866911e-001
 -6.3035990e-001
 -6.1836582e-001
 -6.0273381e-001
 -5.8352802e-001
 -5.6082969e-001
 -5.3473674e-001
 -5.0536343e-001
 -4.7283988e-001
 -4.3731150e-001
 -3.9893838e-001
 -3.5789453e-001
 -3.1436720e-001
 -2.6855591e-001
 -2.2067165e-001
 -1.7093585e-001
 -1.1957938e-001
 -6.6841464e-002
 -1.2968567e-002
  4.1786753e-002
  9.7167047e-002
  1.5291118e-001
  2.0875559e-001
  2.6443550e-001
  3.1968624e-001
  3.7424446e-001
  4.2784942e-001
  4.8024422e-001
  5.3117706e-001
  5.8040244e-001
  6.2768232e-001
  6.7278731e-001
  7.1549774e-001
  7.5560473e-001
  7.9291123e-001
  8.2723290e-001
  8.5839908e-001
  8.8625354e-001
  9.1065528e-001
  9.3147918e-001
  9.4861662e-001
  9.6197596e-001
  9.7148300e-001
  9.7708131e-001
  9.7873252e-001
  9.7641644e-001
  9.7013114e-001
  9.5989299e-001
  9.4573648e-001
  9.2771409e-001
  9.0589595e-001
  8.8036951e-001
  8.5123906e-001
  8.1862516e-001
  7.8266409e-001
  7.4350706e-001
  7.0131951e-001
  6.5628020e-001
  6.0858034e-001
  5.5842262e-001
  5.0602016e-001
  4.5159541e-001
  3.9537911e-001
  3.3760901e-001
  2.7852880e-001
  2.1838677e-001
  1.5743466e-001
  9.5926345e-002
  3.4116592e-002
 -2.7740199e-002
 -8.9391263e-002
 -1.5058672e-001
 -2.1108078e-001
 -2.7063299e-001
 -3.2900935e-001
 -3.8598350e-001
 -4.4133775e-001
 -4.9486420e-001
 -5.4636563e-001
 -5.9565653e-001
 -6.4256388e-001
 -6.8692797e-001
 -7.2860316e-001
 -7.6745846e-001
 -8.0337814e-001
 -8.3626221e-001
 -8.6602678e-001
 -8.9260444e-001
 -9.1594441e-001
 -9.3601271e-001
 -9.5279223e-001
 -9.6628262e-001
 -9.7650021e-001
 -9.8347776e-001
 -9.8726418e-001
 -9.8792408e-001
 -9.8553735e-001
 -9.8019857e-001
 -9.7201639e-001
 -9.6111282e-001
 -9.4762243e-001
 -9.3169156e-001
 -9.1347736e-001
 -8.9314689e-001
 -8.7087606e-001
 -8.4684863e-001
 -8.2125508e-001
 -7.9429153e-001
 -7.6615854e-001
 -7.3706000e-001
 -7.0720194e-001
 -6.7679128e-001
 -6.4603475e-001
 -6.1513761e-001
 -5.8430256e-001
 -5.5372851e-001
 -5.2360956e-001
 -4.9413380e-001
 -4.6548234e-001
 -4.3782824e-001
 -4.1133560e-001
 -3.8615860e-001
 -3.6244069e-001
 -3.4031378e-001
 -3.1989752e-001
 -3.0129868e-001
 -2.8461056e-001
 -2.6991247e-001
 -2.5726938e-001
 -2.4673152e-001
 -2.3833421e-001
 -2.3209761e-001
 -2.2802674e-001
 -2.2611144e-001
 -2.2632647e-001
 -2.2863173e-001
 -2.3297251e-001
 -2.3927986e-001
 -2.4747103e-001
 -2.5744997e-001
 -2.6910794e-001
 -2.8232417e-001
 -2.9696662e-001
 -3.1289273e-001
 -3.2995036e-001
 -3.4797862e-001
 -3.6680891e-001
 -3.8626589e-001
 -4.0616858e-001
 -4.2633138e-001
 -4.4656526e-001
 -4.6667882e-001
 -4.8647953e-001
 -5.0577481e-001
 -5.2437325e-001
 -5.4208573e-001
 -5.5872660e-001
 -5.7411480e-001
 -5.8807494e-001
 -6.0043845e-001
 -6.1104455e-001
 -6.1974130e-001
 -6.2638652e-001
 -6.3084873e-001
 -6.3300798e-001
 -6.3275663e-001
 -6.3000006e-001
 -6.2465735e-001
 -6.1666181e-001
 -6.0596152e-001
 -5.9251970e-001
 -5.7631509e-001
 -5.5734215e-001
 -5.3561125e-001
 -5.1114875e-001
 -4.8399695e-001
 -4.5421405e-001
 -4.2187387e-001
 -3.8706566e-001
 -3.4989371e-001
 -3.1047686e-001
 -2.6894804e-001
 -2.2545362e-001
 -1.8015275e-001
 -1.3321658e-001
 -8.4827466e-002
 -3.5178068e-002
  1.5529596e-002
  6.7085144e-002
  1.1927089e-001
  1.7186292e-001
  2.2463226e-001
  2.7734599e-001
  3.2976847e-001
  3.8166254e-001
  4.3279073e-001
  4.8291652e-001
  5.3180554e-001
  5.7922680e-001
  6.2495390e-001
  6.6876624e-001
  7.1045017e-001
  7.4980012e-001
  7.8661970e-001
  8.2072278e-001
  8.5193445e-001
  8.8009199e-001
  9.0504578e-001
  9.2666012e-001
  9.4481393e-001
  9.5940154e-001
  9.7033320e-001
  9.7753567e-001
  9.8095265e-001
  9.8054513e-001
  9.7629168e-001
  9.6818864e-001
  9.5625019e-001
  9.4050840e-001
  9.2101310e-001
  8.9783176e-001
  8.7104916e-001
  8.4076712e-001
  8.0710399e-001
  7.7019420e-001
  7.3018759e-001
  6.8724879e-001
  6.4155643e-001
  5.9330234e-001
  5.4269062e-001
  4.8993674e-001
  4.3526650e-001
  3.7891495e-001
  3.2112531e-001
  2.6214781e-001
  2.0223851e-001
  1.4165804e-001
  8.0670436e-002
  1.9541815e-002
 -4.1460853e-002
 -1.0207103e-001
 -1.6202388e-001
 -2.2105751e-001
 -2.7891427e-001
 -3.3534190e-001
 -3.9009478e-001
 -4.4293510e-001
 -4.9363395e-001
 -5.4197242e-001
 -5.8774264e-001
 -6.3074874e-001
 -6.7080777e-001
 -7.0775056e-001
 -7.4142250e-001
 -7.7168426e-001
 -7.9841240e-001
 -8.2149996e-001
 -8.4085694e-001
 -8.5641065e-001
 -8.6810607e-001
 -8.7590606e-001
 -8.7979148e-001
 -8.7976123e-001
 -8.7583228e-001
 -8.6803945e-001
 -8.5643527e-001
 -8.4108965e-001
 -8.2208952e-001
 -7.9953835e-001
 -7.7355563e-001
 -7.4427626e-001
 -7.1184985e-001
 -6.7643996e-001
 -6.3822332e-001
 -5.9738893e-001
 -5.5413711e-001
 -5.0867856e-001
 -4.6123328e-001
 -4.1202956e-001
 -3.6130283e-001
 -3.0929456e-001
 -2.5625108e-001
 -2.0242242e-001
 -1.4806113e-001
 -9.3421084e-002
 -3.8756297e-002
  1.5680271e-002
  6.9637879e-002
  1.2286916e-001
  1.7513125e-001
  2.2618691e-001
  2.7580556e-001
  3.2376435e-001
  3.6984911e-001
  4.1385533e-001
  4.5558901e-001
  4.9486753e-001
  5.3152036e-001
  5.6538985e-001
  5.9633182e-001
  6.2421612e-001
  6.4892718e-001
  6.7036441e-001
  6.8844255e-001
  7.0309197e-001
  7.1425886e-001
  7.2190534e-001
  7.2600955e-001
  7.2656556e-001
  7.2358335e-001
  7.1708856e-001
  7.0712227e-001
  6.9374067e-001
  6.7701469e-001
  6.5702953e-001
  6.3388413e-001
  6.0769061e-001
  5.7857363e-001
  5.4666968e-001
  5.1212639e-001
  4.7510169e-001
  4.3576303e-001
  3.9428651e-001
  3.5085597e-001
  3.0566210e-001
  2.5890148e-001
  2.1077564e-001
  1.6149007e-001
  1.1125327e-001
  6.0275752e-002
  8.7690747e-003
 -4.3055135e-002
 -9.4986132e-002
 -1.4681499e-001
 -1.9833554e-001
 -2.4934524e-001
 -2.9964605e-001
 -3.4904528e-001
 -3.9735634e-001
 -4.4439957e-001
 -4.9000287e-001
 -5.3400242e-001
 -5.7624328e-001
 -6.1657996e-001
 -6.5487691e-001
 -6.9100901e-001
 -7.2486194e-001
 -7.5633255e-001
 -7.8532911e-001
 -8.1177158e-001
 -8.3559173e-001
 -8.5673326e-001
 -8.7515187e-001
 -8.9081523e-001
 -9.0370290e-001
 -9.1380622e-001
 -9.2112816e-001
 -9.2568303e-001
 -9.2749624e-001
 -9.2660398e-001
 -9.2305281e-001
 -9.1689926e-001
 -9.0820940e-001
 -8.9705828e-001
 -8.8352948e-001
 -8.6771448e-001
 -8.4971214e-001
 -8.2962804e-001
 -8.0757387e-001
 -7.8366679e-001
 -7.5802877e-001
 -7.3078590e-001
 -7.0206776e-001
 -6.7200670e-001
 -6.4073720e-001
 -6.0839519e-001
 -5.7511737e-001
 -5.4104061e-001
 -5.0630125e-001
 -4.7103455e-001
 -4.3537406e-001
 -3.9945103e-001
 -3.6339391e-001
 -3.2732780e-001
 -2.9137395e-001
 -2.5564935e-001
 -2.2026625e-001
 -1.8533182e-001
 -1.5094776e-001
 -1.1721000e-001
 -8.4208444e-002
 -5.2026695e-002
 -2.0741879e-002
  9.5755238e-003
  3.8861799e-002
  6.7060079e-002
  9.4120394e-002
  1.1999967e-001
  1.4466173e-001
  1.6807717e-001
  1.9022333e-001
  2.1108414e-001
  2.3064992e-001
  2.4891728e-001
  2.6588881e-001
  2.8157290e-001
  2.9598346e-001
  3.0913961e-001
  3.2106544e-001
  3.3178963e-001
  3.4134513e-001
  3.4976886e-001
  3.5710127e-001
  3.6338609e-001
  3.6866986e-001
  3.7300164e-001
  3.7643261e-001
  3.7901569e-001
  3.8080523e-001
  3.8185660e-001
  3.8222589e-001
  3.8196955e-001
  3.8114406e-001
  3.7980567e-001
  3.7801003e-001
  3.7581198e-001
  3.7326524e-001
  3.7042222e-001
  3.6733372e-001
  3.6404881e-001
  3.6061461e-001
  3.5707610e-001
  3.5347605e-001
  3.4985482e-001
  3.4625035e-001
  3.4269800e-001
  3.3923056e-001
  3.3587817e-001
  3.3266835e-001
  3.2962595e-001
  3.2677324e-001
  3.2412988e-001
  3.2171303e-001
  3.1953738e-001
  3.1761529e-001
  3.1595683e-001
  3.1456991e-001
  3.1346044e-001
  3.1263239e-001
  3.1208796e-001
  3.1182776e-001
  3.1185086e-001
  3.1215505e-001
  3.1273689e-001
  3.1359194e-001
  3.1471486e-001
  3.1609957e-001
  3.1773941e-001
  3.1962723e-001
  3.2175558e-001
  3.2411681e-001
  3.2670317e-001
  3.2950693e-001
  3.3252050e-001
  3.3573646e-001
  3.3914771e-001
  3.4274749e-001
  3.4652942e-001
  3.5048760e-001
  3.5461658e-001
  3.5891142e-001
  3.6336766e-001
  3.6798136e-001
  3.7274904e-001
  3.7766768e-001
  3.8273469e-001
  3.8794782e-001
  3.9330516e-001
  3.9880505e-001
  4.0444599e-001
  4.1022660e-001
  4.1614553e-001
  4.2220134e-001
  4.2839245e-001
  4.3471704e-001
  4.4117293e-001
  4.4775753e-001
  4.5446770e-001
  4.6129971e-001
  4.6824911e-001
  4.7531067e-001
  4.8247832e-001
  4.8974503e-001
  4.9710279e-001
  5.0454257e-001
  5.1205421e-001
  5.1962644e-001
  5.2724684e-001
  5.3490183e-001
  5.4257664e-001
  5.5025538e-001
  5.5792099e-001
  5.6555532e-001
  5.7313916e-001
  5.8065233e-001
  5.8807369e-001
  5.9538129e-001
  6.0255242e-001
  6.0956374e-001
  6.1639139e-001
  6.2301112e-001
  6.2939842e-001
  6.3552870e-001
  6.4137738e-001
  6.4692013e-001
  6.5213295e-001
  6.5699242e-001
  6.6147583e-001
  6.6556137e-001
  6.6922831e-001
  6.7245715e-001
  6.7522985e-001
  6.7752994e-001
  6.7934275e-001
  6.8065553e-001
  6.8145759e-001
  6.8174052e-001
  6.8149825e-001
  6.8072722e-001
  6.7942648e-001
  6.7759780e-001
  6.7524574e-001
  6.7237774e-001
  6.6900418e-001
  6.6513840e-001
  6.6079675e-001
  6.5599855e-001
  6.5076613e-001
  6.4512475e-001
  6.3910260e-001
  6.3273065e-001
  6.2604266e-001
  6.1907499e-001
  6.1186650e-001
  6.0445842e-001
  5.9689415e-001
  5.8921912e-001
  5.8148057e-001
  5.7372734e-001
  5.6600962e-001
  5.5837877e-001
  5.5088699e-001
  5.4358713e-001
  5.3653235e-001
  5.2977590e-001
  5.2337078e-001
  5.1736947e-001
  5.1182364e-001
  5.0678385e-001
  5.0229924e-001
  4.9841724e-001
  4.9518329e-001
  4.9264055e-001
  4.9082960e-001
  4.8978819e-001
  4.8955101e-001
  4.9014936e-001
  4.9161101e-001
  4.9395994e-001
  4.9721613e-001
  5.0139540e-001
  5.0650925e-001
  5.1256471e-001
  5.1956422e-001
  5.2750555e-001
  5.3638173e-001
  5.4618098e-001
  5.5688671e-001
  5.6847754e-001
  5.8092729e-001
  5.9420508e-001
  6.0827540e-001
  6.2309821e-001
  6.3862908e-001
  6.5481936e-001
  6.7161637e-001
  6.8896360e-001
  7.0680094e-001
  7.2506496e-001
  7.4368915e-001
  7.6260424e-001
  7.8173851e-001
  8.0101813e-001
  8.2036749e-001
  8.3970954e-001
  8.5896623e-001
  8.7805880e-001
  8.9690823e-001
  9.1543560e-001
  9.3356250e-001
  9.5121143e-001
  9.6830617e-001
  9.8477219e-001
  1.0005370e+000
  1.0155307e+000
  1.0296859e+000
  1.0429388e+000
  1.0552288e+000
  1.0664991e+000
  1.0766974e+000
  1.0857755e+000
  1.0936900e+000
  1.1004025e+000
  1.1058797e+000
  1.1100937e+000
  1.1130222e+000
  1.1146483e+000
  1.1149612e+000
  1.1139557e+000
  1.1116326e+000
  1.1079987e+000
  1.1030665e+000
  1.0968546e+000
  1.0893871e+000
  1.0806941e+000
  1.0708109e+000
  1.0597785e+000
  1.0476429e+000
  1.0344550e+000
  1.0202705e+000
  1.0051495e+000
  9.8915624e-001
  9.7235868e-001
  9.5482831e-001
  9.3663965e-001
  9.1786995e-001
  8.9859875e-001
  8.7890748e-001
  8.5887903e-001
  8.3859734e-001
  8.1814694e-001
  7.9761249e-001
  7.7707839e-001
  7.5662827e-001
  7.3634461e-001
  7.1630826e-001
  6.9659802e-001
  6.7729024e-001
  6.5845838e-001
  6.4017268e-001
  6.2249970e-001
  6.0550204e-001
  5.8923795e-001
  5.7376105e-001
  5.5912004e-001
  5.4535842e-001
  5.3251427e-001
  5.2062003e-001
  5.0970235e-001
  4.9978189e-001
  4.9087328e-001
  4.8298498e-001
  4.7611925e-001
  4.7027215e-001
  4.6543353e-001
  4.6158710e-001
  4.5871050e-001
  4.5677542e-001
  4.5574776e-001
  4.5558780e-001
  4.5625039e-001
  4.5768522e-001
  4.5983706e-001
  4.6264607e-001
  4.6604810e-001
  4.6997503e-001
  4.7435516e-001
  4.7911354e-001
  4.8417239e-001
  4.8945154e-001
  4.9486880e-001
  5.0034044e-001
  5.0578158e-001
  5.1110672e-001
  5.1623010e-001
  5.2106623e-001
  5.2553027e-001
  5.2953855e-001
  5.3300894e-001
  5.3586135e-001
  5.3801809e-001
  5.3940431e-001
  5.3994840e-001
  5.3958234e-001
  5.3824207e-001
  5.3586783e-001
  5.3240446e-001
  5.2780170e-001
  5.2201445e-001
  5.1500297e-001
  5.0673317e-001
  4.9717668e-001
  4.8631109e-001
  4.7412001e-001
  4.6059320e-001
  4.4572657e-001
  4.2952225e-001
  4.1198856e-001
  3.9313998e-001
  3.7299707e-001
  3.5158638e-001
  3.2894031e-001
  3.0509696e-001
  2.8009995e-001
  2.5399818e-001
  2.2684562e-001
  1.9870106e-001
  1.6962778e-001
  1.3969329e-001
  1.0896902e-001
  7.7529913e-002
  4.5454157e-002
  1.2822768e-002
 -2.0280765e-002
 -5.3770869e-002
 -8.7560274e-002
 -1.2156040e-001
 -1.5568177e-001
 -1.8983439e-001
 -2.2392812e-001
 -2.5787311e-001
 -2.9158016e-001
 -3.2496105e-001
 -3.5792898e-001
 -3.9039885e-001
 -4.2228763e-001
 -4.5351469e-001
 -4.8400204e-001
 -5.1367471e-001
 -5.4246091e-001
 -5.7029236e-001
 -5.9710446e-001
 -6.2283648e-001
 -6.4743180e-001
 -6.7083796e-001
 -6.9300688e-001
 -7.1389489e-001
 -7.3346284e-001
 -7.5167616e-001
 -7.6850483e-001
 -7.8392347e-001
 -7.9791122e-001
 -8.1045177e-001
 -8.2153326e-001
 -8.3114818e-001
 -8.3929329e-001
 -8.4596948e-001
 -8.5118161e-001
 -8.5493835e-001
 -8.5725202e-001
 -8.5813840e-001
 -8.5761649e-001
 -8.5570833e-001
 -8.5243877e-001
 -8.4783524e-001
 -8.4192752e-001
 -8.3474748e-001
 -8.2632887e-001
 -8.1670707e-001
 -8.0591886e-001
 -7.9400217e-001
 -7.8099587e-001
 -7.6693952e-001
 -7.5187321e-001
 -7.3583731e-001
 -7.1887227e-001
 -7.0101851e-001
 -6.8231616e-001
 -6.6280498e-001
 -6.4252418e-001
 -6.2151235e-001
 -5.9980726e-001
 -5.7744590e-001
 -5.5446430e-001
 -5.3089752e-001
 -5.0677965e-001
 -4.8214373e-001
 -4.5702180e-001
 -4.3144486e-001
 -4.0544300e-001
 -3.7904534e-001
 -3.5228016e-001
 -3.2517498e-001
 -2.9775663e-001
 -2.7005135e-001
 -2.4208494e-001
 -2.1388284e-001
 -1.8547031e-001
 -1.5687252e-001
 -1.2811476e-001
 -9.9222517e-002
 -7.0221681e-002
 -4.1138671e-002
 -1.2000595e-002
  1.7164608e-002
  4.6328020e-002
  7.5459611e-002
  1.0452811e-001
  1.3350087e-001
  1.6234380e-001
  1.9102122e-001
  2.1949581e-001
  2.4772853e-001
  2.7567856e-001
  3.0330330e-001
  3.3055832e-001
  3.5739739e-001
  3.8377246e-001
  4.0963377e-001
  4.3492984e-001
  4.5960764e-001
  4.8361261e-001
  5.0688885e-001
  5.2937926e-001
  5.5102567e-001
  5.7176909e-001
  5.9154988e-001
  6.1030800e-001
  6.2798321e-001
  6.4451542e-001
  6.5984489e-001
  6.7391255e-001
  6.8666031e-001
  6.9803139e-001
  7.0797060e-001
  7.1642472e-001
  7.2334280e-001
  7.2867655e-001
  7.3238062e-001
  7.3441298e-001
  7.3473526e-001
  7.3331308e-001
  7.3011633e-001
  7.2511957e-001
  7.1830227e-001
  7.0964910e-001
  6.9915025e-001
  6.8680162e-001
  6.7260510e-001
  6.5656879e-001
  6.3870712e-001
  6.1904110e-001
  5.9759837e-001
  5.7441335e-001
  5.4952733e-001
  5.2298846e-001
  4.9485178e-001
  4.6517922e-001
  4.3403951e-001
  4.0150809e-001
  3.6766699e-001
  3.3260465e-001
  2.9641576e-001
  2.5920098e-001
  2.2106667e-001
  1.8212463e-001
  1.4249173e-001
  1.0228956e-001
  6.1644013e-002
  2.0684878e-002
 -2.0454622e-002
 -6.1638310e-002
 -1.0272755e-001
 -1.4358178e-001
 -1.8405906e-001
 -2.2401659e-001
 -2.6331135e-001
 -3.0180063e-001
 -3.3934263e-001
 -3.7579710e-001
 -4.1102587e-001
 -4.4489351e-001
 -4.7726791e-001
 -5.0802085e-001
 -5.3702859e-001
 -5.6417248e-001
 -5.8933942e-001
 -6.1242250e-001
 -6.3332143e-001
 -6.5194309e-001
 -6.6820192e-001
 -6.8202043e-001
 -6.9332954e-001
 -7.0206900e-001
 -7.0818765e-001
 -7.1164377e-001
 -7.1240531e-001
 -7.1045010e-001
 -7.0576600e-001
 -6.9835103e-001
 -6.8821348e-001
 -6.7537188e-001
 -6.5985502e-001
 -6.4170187e-001
 -6.2096148e-001
 -5.9769282e-001
 -5.7196456e-001
 -5.4385483e-001
 -5.1345094e-001
 -4.8084901e-001
 -4.4615361e-001
 -4.0947735e-001
 -3.7094038e-001
 -3.3066994e-001
 -2.8879979e-001
 -2.4546967e-001
 -2.0082472e-001
 -1.5501484e-001
 -1.0819403e-001
 -6.0519791e-002
 -1.2152391e-002
  3.6745805e-002
  8.6011039e-002
  1.3547887e-001
  1.8498490e-001
  2.3436544e-001
  2.8345830e-001
  3.3210341e-001
  3.8014355e-001
  4.2742502e-001
  4.7379832e-001
  5.1911875e-001
  5.6324703e-001
  6.0604993e-001
  6.4740078e-001
  6.8718001e-001
  7.2527562e-001
  7.6158369e-001
  7.9600871e-001
  8.2846400e-001
  8.5887202e-001
  8.8716464e-001
  9.1328338e-001
  9.3717959e-001
  9.5881457e-001
  9.7815969e-001
  9.9519637e-001
  1.0099161e+000
  1.0223204e+000
  1.0324207e+000
  1.0402379e+000
  1.0458028e+000
  1.0491552e+000
  1.0503438e+000
  1.0494261e+000
  1.0464677e+000
  1.0415418e+000
  1.0347293e+000
  1.0261177e+000
  1.0158008e+000
  1.0038781e+000
  9.9045433e-001
  9.7563881e-001
  9.5954469e-001
  9.4228846e-001
  9.2398923e-001
  9.0476808e-001
  8.8474740e-001
  8.6405024e-001
  8.4279962e-001
  8.2111788e-001
  7.9912604e-001
  7.7694315e-001
  7.5468568e-001
  7.3246691e-001
  7.1039637e-001
  6.8857928e-001
  6.6711600e-001
  6.4610157e-001
  6.2562526e-001
  6.0577011e-001
  5.8661256e-001
  5.6822212e-001
  5.5066106e-001
  5.3398413e-001
  5.1823839e-001
  5.0346299e-001
  4.8968909e-001
  4.7693976e-001
  4.6522994e-001
  4.5456649e-001
  4.4494823e-001
  4.3636605e-001
  4.2880307e-001
  4.2223482e-001
  4.1662952e-001
  4.1194831e-001
  4.0814559e-001
  4.0516941e-001
  4.0296178e-001
  4.0145918e-001
  4.0059295e-001
  4.0028980e-001
  4.0047230e-001
  4.0105941e-001
  4.0196702e-001
  4.0310851e-001
  4.0439530e-001
  4.0573744e-001
  4.0704421e-001
  4.0822464e-001
  4.0918817e-001
  4.0984514e-001
  4.1010744e-001
  4.0988899e-001
  4.0910631e-001
  4.0767903e-001
  4.0553042e-001
  4.0258782e-001
  3.9878310e-001
  3.9405310e-001
  3.8833999e-001
  3.8159164e-001
  3.7376195e-001
  3.6481108e-001
  3.5470576e-001
  3.4341945e-001
  3.3093254e-001
  3.1723240e-001
  3.0231356e-001
  2.8617766e-001
  2.6883348e-001
  2.5029693e-001
  2.3059089e-001
  2.0974513e-001
  1.8779614e-001
  1.6478691e-001
  1.4076668e-001
  1.1579070e-001
  8.9919882e-002
  6.3220458e-002
  3.5763634e-002
  7.6251688e-003
 -2.1115038e-002
 -5.0373395e-002
 -8.0063078e-002
 -1.1009451e-001
 -1.4037586e-001
 -1.7081353e-001
 -2.0131267e-001
 -2.3177769e-001
 -2.6211278e-001
 -2.9222240e-001
 -3.2201180e-001
 -3.5138751e-001
 -3.8025783e-001
 -4.0853328e-001
 -4.3612707e-001
 -4.6295552e-001
 -4.8893849e-001
 -5.1399972e-001
 -5.3806724e-001
 -5.6107368e-001
 -5.8295653e-001
 -6.0365848e-001
 -6.2312757e-001
 -6.4131744e-001
 -6.5818750e-001
 -6.7370298e-001
 -6.8783511e-001
 -7.0056110e-001
 -7.1186419e-001
 -7.2173359e-001
 -7.3016447e-001
 -7.3715780e-001
 -7.4272026e-001
 -7.4686406e-001
 -7.4960673e-001
 -7.5097090e-001
 -7.5098403e-001
 -7.4967814e-001
 -7.4708946e-001
 -7.4325814e-001
 -7.3822785e-001
 -7.3204545e-001
 -7.2476055e-001
 -7.1642514e-001
 -7.0709318e-001
 -6.9682014e-001
 -6.8566263e-001
 -6.7367795e-001
 -6.6092366e-001
 -6.4745717e-001
 -6.3333534e-001
 -6.1861407e-001
 -6.0334791e-001
 -5.8758971e-001
 -5.7139024e-001
 -5.5479789e-001
 -5.3785837e-001
 -5.2061437e-001
 -5.0310538e-001
 -4.8536743e-001
 -4.6743290e-001
 -4.4933036e-001
 -4.3108446e-001
 -4.1271581e-001
 -3.9424096e-001
 -3.7567233e-001
 -3.5701829e-001
 -3.3828313e-001
 -3.1946724e-001
 -3.0056713e-001
 -2.8157569e-001
 -2.6248228e-001
 -2.4327302e-001
 -2.2393103e-001
 -2.0443669e-001
 -1.8476796e-001
 -1.6490070e-001
 -1.4480907e-001
 -1.2446583e-001
 -1.0384282e-001
 -8.2911289e-002
 -6.1642383e-002
 -4.0007525e-002
 -1.7978875e-002
  4.4702399e-003
  2.7364881e-002
  5.0728071e-002
  7.4580361e-002
  9.8939415e-002
  1.2381960e-001
  1.4923162e-001
  1.7518211e-001
  2.0167332e-001
  2.2870278e-001
  2.5626302e-001
  2.8434128e-001
  3.1291932e-001
  3.4197319e-001
  3.7147309e-001
  4.0138324e-001
  4.3166184e-001
  4.6226095e-001
  4.9312661e-001
  5.2419879e-001
  5.5541154e-001
  5.8669312e-001
  6.1796617e-001
  6.4914794e-001
  6.8015059e-001
  7.1088146e-001
  7.4124347e-001
  7.7113547e-001
  8.0045273e-001
  8.2908735e-001
  8.5692882e-001
  8.8386450e-001
  9.0978026e-001
  9.3456101e-001
  9.5809132e-001
  9.8025610e-001
  1.0009412e+000
  1.0200341e+000
  1.0374246e+000
  1.0530055e+000
  1.0666731e+000
  1.0783283e+000
  1.0878767e+000
  1.0952297e+000
  1.1003051e+000
  1.1030275e+000
  1.1033290e+000
  1.1011499e+000
  1.0964389e+000
  1.0891541e+000
  1.0792630e+000
  1.0667434e+000
  1.0515833e+000
  1.0337813e+000
  1.0133475e+000
  9.9030270e-001
  9.6467956e-001
  9.3652209e-001
  9.0588592e-001
  8.7283833e-001
  8.3745811e-001
  7.9983546e-001
  7.6007182e-001
  7.1827962e-001
  6.7458192e-001
  6.2911211e-001
  5.8201343e-001
  5.3343849e-001
  4.8354871e-001
  4.3251376e-001
  3.8051086e-001
  3.2772409e-001
  2.7434364e-001
  2.2056503e-001
  1.6658825e-001
  1.1261691e-001
  5.8857329e-002
  5.5176214e-003
 -4.7193275e-002
 -9.9066555e-002
 -1.4989453e-001
 -1.9947162e-001
 -2.4759535e-001
 -2.9406733e-001
 -3.3869426e-001
 -3.8128887e-001
 -4.2167092e-001
 -4.5966807e-001
 -4.9511686e-001
 -5.2786350e-001
 -5.5776478e-001
 -5.8468879e-001
 -6.0851572e-001
 -6.2913851e-001
 -6.4646352e-001
 -6.6041110e-001
 -6.7091608e-001
 -6.7792824e-001
 -6.8141270e-001
 -6.8135020e-001
 -6.7773736e-001
 -6.7058682e-001
 -6.5992734e-001
 -6.4580378e-001
 -6.2827705e-001
 -6.0742392e-001
 -5.8333682e-001
 -5.5612351e-001
 -5.2590670e-001
 -4.9282355e-001
 -4.5702518e-001
 -4.1867600e-001
 -3.7795307e-001
 -3.3504533e-001
 -2.9015279e-001
 -2.4348563e-001
 -1.9526331e-001
 -1.4571356e-001
 -9.5071379e-002
 -4.3577910e-002
  8.5206135e-003
  6.0974034e-002
  1.1352943e-001
  1.6593231e-001
  2.1792779e-001
  2.6926184e-001
  3.1968245e-001
  3.6894089e-001
  4.1679286e-001
  4.6299970e-001
  5.0732954e-001
  5.4955845e-001
  5.8947148e-001
  6.2686382e-001
  6.6154172e-001
  6.9332349e-001
  7.2204043e-001
  7.4753765e-001
  7.6967484e-001
  7.8832705e-001
  8.0338524e-001
  8.1475694e-001
  8.2236667e-001
  8.2615636e-001
  8.2608569e-001
  8.2213232e-001
  8.1429200e-001
  8.0257869e-001
  7.8702447e-001
  7.6767946e-001
  7.4461159e-001
  7.1790631e-001
  6.8766620e-001
  6.5401050e-001
  6.1707457e-001
  5.7700926e-001
  5.3398016e-001
  4.8816688e-001
  4.3976216e-001
  3.8897093e-001
  3.3600938e-001
  2.8110391e-001
  2.2449000e-001
  1.6641114e-001
  1.0711763e-001
  4.6865369e-002
 -1.4085386e-002
 -7.5471246e-002
 -1.3702698e-001
 -1.9848681e-001
 -2.5958563e-001
 -3.2006037e-001
 -3.7965120e-001
 -4.3810280e-001
 -4.9516557e-001
 -5.5059686e-001
 -6.0416207e-001
 -6.5563584e-001
 -7.0480305e-001
 -7.5145988e-001
 -7.9541475e-001
 -8.3648921e-001
 -8.7451880e-001
 -9.0935373e-001
 -9.4085964e-001
 -9.6891816e-001
 -9.9342740e-001
 -1.0143024e+000
 -1.0314756e+000
 -1.0448969e+000
 -1.0545338e+000
 -1.0603717e+000
 -1.0624137e+000
 -1.0606807e+000
 -1.0552109e+000
 -1.0460597e+000
 -1.0332994e+000
 -1.0170184e+000
 -9.9732122e-001
 -9.7432733e-001
 -9.4817076e-001
 -9.1899924e-001
 -8.8697338e-001
 -8.5226575e-001
 -8.1505995e-001
 -7.7554958e-001
 -7.3393716e-001
 -6.9043307e-001
 -6.4525437e-001
 -5.9862364e-001
 -5.5076779e-001
 -5.0191686e-001
 -4.5230277e-001
 -4.0215812e-001
 -3.5171492e-001
 -3.0120344e-001
 -2.5085094e-001
 -2.0088053e-001
 -1.5151000e-001
 -1.0295073e-001
 -5.5406555e-002
 -9.0727784e-003
  3.5864828e-002
  7.9230950e-002
  1.2086159e-001
  1.6060489e-001
  1.9832182e-001
  2.3388687e-001
  2.6718864e-001
  2.9813028e-001
  3.2662997e-001
  3.5262124e-001
  3.7605318e-001
  3.9689063e-001
  4.1511427e-001
  4.3072056e-001
  4.4372165e-001
  4.5414521e-001
  4.6203411e-001
  4.6744611e-001
  4.7045338e-001
  4.7114198e-001
  4.6961125e-001
  4.6597319e-001
  4.6035164e-001
  4.5288154e-001
  4.4370802e-001
  4.3298550e-001
  4.2087670e-001
  4.0755164e-001
  3.9318657e-001
  3.7796289e-001
  3.6206601e-001
  3.4568425e-001
  3.2900767e-001
  3.1222688e-001
  2.9553194e-001
  2.7911114e-001
  2.6314991e-001
  2.4782964e-001
  2.3332662e-001
  2.1981095e-001
  2.0744549e-001
  1.9638490e-001
  1.8677464e-001
  1.7875014e-001
  1.7243589e-001
  1.6794475e-001
  1.6537715e-001
  1.6482052e-001
  1.6634873e-001
  1.7002153e-001
  1.7588425e-001
  1.8396739e-001
  1.9428642e-001
  2.0684164e-001
  2.2161809e-001
  2.3858558e-001
  2.5769879e-001
  2.7889749e-001
  3.0210680e-001
  3.2723755e-001
  3.5418676e-001
  3.8283811e-001
  4.1306261e-001
  4.4471923e-001
  4.7765567e-001
  5.1170915e-001
  5.4670734e-001
  5.8246921e-001
  6.1880609e-001
  6.5552268e-001
  6.9241809e-001
  7.2928698e-001
  7.6592070e-001
  8.0210842e-001
  8.3763835e-001
  8.7229889e-001
  9.0587982e-001
  9.3817353e-001
  9.6897615e-001
  9.9808875e-001
  1.0253185e+000
  1.0504796e+000
  1.0733947e+000
  1.0938957e+000
  1.1118248e+000
  1.1270353e+000
  1.1393928e+000
  1.1487758e+000
  1.1550765e+000
  1.1582014e+000
  1.1580721e+000
  1.1546259e+000
  1.1478158e+000
  1.1376114e+000
  1.1239989e+000
  1.1069813e+000
  1.0865787e+000
  1.0628282e+000
  1.0357837e+000
  1.0055160e+000
  9.7211253e-001
  9.3567670e-001
  8.9632789e-001
  8.5420072e-001
  8.0944453e-001
  7.6222273e-001
  7.1271202e-001
  6.6110162e-001
  6.0759240e-001
  5.5239592e-001
  4.9573345e-001
  4.3783491e-001
  3.7893778e-001
  3.1928596e-001
  2.5912861e-001
  1.9871893e-001
  1.3831292e-001
  7.8168157e-002
  1.8542543e-002
 -4.0306990e-002
 -9.8125714e-002
 -1.5466237e-001
 -2.0967039e-001
 -2.6290914e-001
 -3.1414508e-001
 -3.6315295e-001
 -4.0971686e-001
 -4.5363138e-001
 -4.9470255e-001
 -5.3274886e-001
 -5.6760215e-001
 -5.9910843e-001
 -6.2712868e-001
 -6.5153956e-001
 -6.7223395e-001
 -6.8912160e-001
 -7.0212952e-001
 -7.1120235e-001
 -7.1630268e-001
 -7.1741122e-001
 -7.1452695e-001
 -7.0766707e-001
 -6.9686698e-001
 -6.8218012e-001
 -6.6367771e-001
 -6.4144839e-001
 -6.1559785e-001
 -5.8624828e-001
 -5.5353782e-001
 -5.1761989e-001
 -4.7866243e-001
 -4.3684714e-001
 -3.9236855e-001
 -3.4543316e-001
 -2.9625839e-001
 -2.4507157e-001
 -1.9210884e-001
 -1.3761403e-001
 -8.1837502e-002
 -2.5034941e-002
  3.2533844e-002
  9.0606163e-002
  1.4891768e-001
  2.0720367e-001
  2.6520025e-001
  3.2264564e-001
  3.7928138e-001
  4.3485351e-001
  4.8911381e-001
  5.4182087e-001
  5.9274127e-001
  6.4165062e-001
  6.8833457e-001
  7.3258981e-001
  7.7422497e-001
  8.1306145e-001
  8.4893424e-001
  8.8169264e-001
  9.1120087e-001
  9.3733868e-001
  9.6000181e-001
  9.7910247e-001
  9.9456958e-001
  1.0063491e+000
  1.0144042e+000
  1.0187153e+000
  1.0192801e+000
  1.0161136e+000
  1.0092476e+000
  9.9873089e-001
  9.8462878e-001
  9.6702255e-001
  9.4600916e-001
  9.2170064e-001
  8.9422348e-001
  8.6371797e-001
  8.3033745e-001
  7.9424754e-001
  7.5562527e-001
  7.1465818e-001
  6.7154344e-001
  6.2648678e-001
  5.7970157e-001
  5.3140772e-001
  4.8183067e-001
  4.3120025e-001
  3.7974964e-001
  3.2771425e-001
  2.7533064e-001
  2.2283539e-001
  1.7046403e-001
  1.1845000e-001
  6.7023543e-002
  1.6410722e-002
 -3.3167598e-002
 -8.1496709e-002
 -1.2836898e-001
 -1.7358475e-001
 -2.1695316e-001
 -2.5829292e-001
 -2.9743307e-001
 -3.3421364e-001
 -3.6848626e-001
 -4.0011474e-001
 -4.2897552e-001
 -4.5495815e-001
 -4.7796559e-001
 -4.9791454e-001
 -5.1473565e-001
 -5.2837369e-001
 -5.3878759e-001
 -5.4595052e-001
 -5.4984978e-001
 -5.5048674e-001
 -5.4787660e-001
 -5.4204818e-001
 -5.3304363e-001
 -5.2091800e-001
 -5.0573889e-001
 -4.8758594e-001
 -4.6655029e-001
 -4.4273405e-001
 -4.1624964e-001
 -3.8721916e-001
 -3.5577367e-001
 -3.2205250e-001
 -2.8620249e-001
 -2.4837717e-001
 -2.0873602e-001
 -1.6744361e-001
 -1.2466883e-001
 -8.0583986e-002
 -3.5364038e-002
  1.0814280e-002
  5.7773263e-002
  1.0533506e-001
  1.5332248e-001
  2.0155978e-001
  2.4987340e-001
  2.9809275e-001
  3.4605090e-001
  3.9358524e-001
  4.4053817e-001
  4.8675768e-001
  5.3209794e-001
  5.7641980e-001
  6.1959134e-001
  6.6148823e-001
  7.0199419e-001
  7.4100134e-001
  7.7841044e-001
  8.1413123e-001
  8.4808255e-001
  8.8019255e-001
  9.1039880e-001
  9.3864828e-001
  9.6489748e-001
  9.8911229e-001
  1.0112680e+000
  1.0313490e+000
  1.0493488e+000
  1.0652699e+000
  1.0791230e+000
  1.0909276e+000
  1.1007108e+000
  1.1085075e+000
  1.1143599e+000
  1.1183168e+000
  1.1204336e+000
  1.1207718e+000
  1.1193982e+000
  1.1163845e+000
  1.1118072e+000
  1.1057467e+000
  1.0982867e+000
  1.0895142e+000
  1.0795185e+000
  1.0683908e+000
  1.0562238e+000
  1.0431113e+000
  1.0291474e+000
  1.0144261e+000
  9.9904123e-001
  9.8308538e-001
  9.6664996e-001
  9.4982464e-001
  9.3269693e-001
  9.1535187e-001
  8.9787170e-001
  8.8033554e-001
  8.6281912e-001
  8.4539455e-001
  8.2813007e-001
  8.1108990e-001
  7.9433403e-001
  7.7791814e-001
  7.6189347e-001
  7.4630676e-001
  7.3120020e-001
  7.1661141e-001
  7.0257348e-001
  6.8911494e-001
  6.7625992e-001
  6.6402815e-001
  6.5243509e-001
  6.4149210e-001
  6.3120654e-001
  6.2158193e-001
  6.1261818e-001
  6.0431173e-001
  5.9665581e-001
  5.8964059e-001
  5.8325349e-001
  5.7747934e-001
  5.7230066e-001
  5.6769787e-001
  5.6364956e-001
  5.6013274e-001
  5.5712302e-001
  5.5459494e-001
  5.5252210e-001
  5.5087747e-001
  5.4963354e-001
  5.4876259e-001
  5.4823683e-001
  5.4802861e-001
  5.4811060e-001
  5.4845593e-001
  5.4903837e-001
  5.4983242e-001
  5.5081343e-001
  5.5195775e-001
  5.5324275e-001
  5.5464694e-001
  5.5615000e-001
  5.5773282e-001
  5.5937755e-001
  5.6106756e-001
  5.6278749e-001
  5.6452322e-001
  5.6626182e-001
  5.6799152e-001
  5.6970167e-001
  5.7138267e-001
  5.7302589e-001
  5.7462361e-001
  5.7616894e-001
  5.7765571e-001
  5.7907838e-001
  5.8043196e-001
  5.8171190e-001
  5.8291398e-001
  5.8403424e-001
  5.8506887e-001
  5.8601408e-001
  5.8686609e-001
  5.8762096e-001
  5.8827456e-001
  5.8882250e-001
  5.8926004e-001
  5.8958204e-001
  5.8978294e-001
  5.8985667e-001
  5.8979667e-001
  5.8959587e-001
  5.8924664e-001
  5.8874085e-001
  5.8806985e-001
  5.8722452e-001
  5.8619526e-001
  5.8497213e-001
  5.8354479e-001
  5.8190269e-001
  5.8003504e-001
  5.7793097e-001
  5.7557961e-001
  5.7297015e-001
  5.7009200e-001
  5.6693489e-001
  5.6348896e-001
  5.5974493e-001
  5.5569416e-001
  5.5132885e-001
  5.4664211e-001
  5.4162808e-001
  5.3628211e-001
  5.3060082e-001
  5.2458223e-001
  5.1822587e-001
  5.1153291e-001
  5.0450618e-001
  4.9715033e-001
  4.8947187e-001
  4.8147922e-001
  4.7318279e-001
  4.6459500e-001
  4.5573029e-001
  4.4660519e-001
  4.3723822e-001
  4.2764999e-001
  4.1786305e-001
  4.0790194e-001
  3.9779303e-001
  3.8756454e-001
  3.7724637e-001
  3.6687001e-001
  3.5646843e-001
  3.4607594e-001
  3.3572800e-001
  3.2546110e-001
  3.1531255e-001
  3.0532033e-001
  2.9552283e-001
  2.8595869e-001
  2.7666656e-001
  2.6768489e-001
  2.5905168e-001
  2.5080427e-001
  2.4297910e-001
  2.3561145e-001
  2.2873521e-001
  2.2238268e-001
  2.1658428e-001
  2.1136837e-001
  2.0676101e-001
  2.0278574e-001
  1.9946340e-001
  1.9681191e-001
  1.9484611e-001
  1.9357758e-001
  1.9301451e-001
  1.9316153e-001
  1.9401964e-001
  1.9558607e-001
  1.9785421e-001
  2.0081356e-001
  2.0444972e-001
  2.0874430e-001
  2.1367499e-001
  2.1921557e-001
  2.2533596e-001
  2.3200228e-001
  2.3917698e-001
  2.4681892e-001
  2.5488354e-001
  2.6332304e-001
  2.7208650e-001
  2.8112016e-001
  2.9036759e-001
  2.9976997e-001
  3.0926634e-001
  3.1879386e-001
  3.2828812e-001
  3.3768347e-001
  3.4691326e-001
  3.5591028e-001
  3.6460698e-001
  3.7293591e-001
  3.8083000e-001
  3.8822295e-001
  3.9504956e-001
  4.0124611e-001
  4.0675067e-001
  4.1150345e-001
  4.1544719e-001
  4.1852739e-001
  4.2069271e-001
  4.2189524e-001
  4.2209079e-001
  4.2123915e-001
  4.1930438e-001
  4.1625499e-001
  4.1206421e-001
  4.0671014e-001
  4.0017593e-001
  3.9244994e-001
  3.8352582e-001
  3.7340261e-001
  3.6208482e-001
  3.4958245e-001
  3.3591096e-001
  3.2109132e-001
  3.0514989e-001
  2.8811834e-001
  2.7003358e-001
  2.5093759e-001
  2.3087724e-001
  2.0990412e-001
  1.8807429e-001
  1.6544808e-001
  1.4208973e-001
  1.1806721e-001
  9.3451807e-002
  6.8317829e-002
  4.2742253e-002
  1.6804348e-002
 -9.4147111e-003
 -3.5832239e-002
 -6.2364449e-002
 -8.8926865e-002
 -1.1543475e-001
 -1.4180352e-001
 -1.6794917e-001
 -1.9378874e-001
 -2.1924067e-001
 -2.4422525e-001
 -2.6866505e-001
 -2.9248529e-001
 -3.1561421e-001
 -3.3798350e-001
 -3.5952860e-001
 -3.8018905e-001
 -3.9990882e-001
 -4.1863659e-001
 -4.3632602e-001
 -4.5293601e-001
 -4.6843088e-001
 -4.8278059e-001
 -4.9596091e-001
 -5.0795351e-001
 -5.1874606e-001
 -5.2833234e-001
 -5.3671224e-001
 -5.4389174e-001
 -5.4988294e-001
 -5.5470393e-001
 -5.5837874e-001
 -5.6093717e-001
 -5.6241469e-001
 -5.6285219e-001
 -5.6229579e-001
 -5.6079659e-001
 -5.5841037e-001
 -5.5519735e-001
 -5.5122179e-001
 -5.4655171e-001
 -5.4125846e-001
 -5.3541640e-001
 -5.2910243e-001
 -5.2239564e-001
 -5.1537682e-001
 -5.0812808e-001
 -5.0073234e-001
 -4.9327293e-001
 -4.8583313e-001
 -4.7849570e-001
 -4.7134241e-001
 -4.6445366e-001
 -4.5790796e-001
 -4.5178157e-001
 -4.4614803e-001
 -4.4107778e-001
 -4.3663778e-001
 -4.3289112e-001
 -4.2989668e-001
 -4.2770881e-001
 -4.2637702e-001
 -4.2594569e-001
 -4.2645385e-001
 -4.2793493e-001
 -4.3041660e-001
 -4.3392055e-001
 -4.3846243e-001
 -4.4405169e-001
 -4.5069157e-001
 -4.5837901e-001
 -4.6710468e-001
 -4.7685304e-001
 -4.8760232e-001
 -4.9932472e-001
 -5.1198647e-001
 -5.2554799e-001
 -5.3996411e-001
 -5.5518430e-001
 -5.7115284e-001
 -5.8780918e-001
 -6.0508819e-001
 -6.2292046e-001
 -6.4123269e-001
 -6.5994803e-001
 -6.7898643e-001
 -6.9826506e-001
 -7.1769871e-001
 -7.3720019e-001
 -7.5668080e-001
 -7.7605067e-001
 -7.9521931e-001
 -8.1409593e-001
 -8.3258997e-001
 -8.5061147e-001
 -8.6807152e-001
 -8.8488270e-001
 -9.0095942e-001
 -9.1621841e-001
 -9.3057902e-001
 -9.4396366e-001
 -9.5629807e-001
 -9.6751173e-001
 -9.7753812e-001
 -9.8631503e-001
 -9.9378481e-001
 -9.9989460e-001
 -1.0045966e+000
 -1.0078481e+000
 -1.0096120e+000
 -1.0098564e+000
 -1.0085551e+000
 -1.0056876e+000
 -1.0012392e+000
 -9.9520067e-001
 -9.8756875e-001
 -9.7834573e-001
 -9.6753951e-001
 -9.5516351e-001
 -9.4123655e-001
 -9.2578268e-001
 -9.0883105e-001
 -8.9041566e-001
 -8.7057521e-001
 -8.4935283e-001
 -8.2679586e-001
 -8.0295553e-001
 -7.7788677e-001
 -7.5164783e-001
 -7.2430003e-001
 -6.9590742e-001
 -6.6653650e-001
 -6.3625585e-001
 -6.0513585e-001
 -5.7324831e-001
 -5.4066620e-001
 -5.0746325e-001
 -4.7371372e-001
 -4.3949202e-001
 -4.0487246e-001
 -3.6992891e-001
 -3.3473455e-001
 -2.9936160e-001
 -2.6388106e-001
 -2.2836247e-001
 -1.9287369e-001
 -1.5748069e-001
 -1.2224741e-001
 -8.7235518e-002
 -5.2504323e-002
 -1.8110628e-002
  1.5891371e-002
  4.9450172e-002
  8.2517027e-002
  1.1504599e-001
  1.4699393e-001
  1.7832055e-001
  2.0898836e-001
  2.3896264e-001
  2.6821138e-001
  2.9670525e-001
  3.2441745e-001
  3.5132369e-001
  3.7740201e-001
  4.0263267e-001
  4.2699805e-001
  4.5048247e-001
  4.7307204e-001
  4.9475452e-001
  5.1551915e-001
  5.3535649e-001
  5.5425822e-001
  5.7221705e-001
  5.8922647e-001
  6.0528066e-001
  6.2037428e-001
  6.3450238e-001
  6.4766021e-001
  6.5984314e-001
  6.7104648e-001
  6.8126544e-001
  6.9049500e-001
  6.9872983e-001
  7.0596426e-001
  7.1219218e-001
  7.1740707e-001
  7.2160194e-001
  7.2476935e-001
  7.2690144e-001
  7.2798995e-001
  7.2802630e-001
  7.2700165e-001
  7.2490697e-001
  7.2173321e-001
  7.1747136e-001
  7.1211261e-001
  7.0564851e-001
  6.9807114e-001
  6.8937325e-001
  6.7954851e-001
  6.6859164e-001
  6.5649868e-001
  6.4326712e-001
  6.2889622e-001
  6.1338712e-001
  5.9674314e-001
  5.7896995e-001
  5.6007580e-001
  5.4007177e-001
  5.1897187e-001
  4.9679337e-001
  4.7355686e-001
  4.4928651e-001
  4.2401020e-001
  3.9775965e-001
  3.7057057e-001
  3.4248274e-001
  3.1354014e-001
  2.8379095e-001
  2.5328768e-001
  2.2208710e-001
  1.9025029e-001
  1.5784259e-001
  1.2493355e-001
  9.1596827e-002
  5.7910080e-002
  2.3954833e-002
 -1.0183697e-002
 -4.4416798e-002
 -7.8652486e-002
 -1.1279576e-001
 -1.4674886e-001
 -1.8041160e-001
 -2.1368167e-001
 -2.4645499e-001
 -2.7862609e-001
 -3.1008849e-001
 -3.4073511e-001
 -3.7045871e-001
 -3.9915231e-001
 -4.2670966e-001
 -4.5302567e-001
 -4.7799695e-001
 -5.0152222e-001
 -5.2350281e-001
 -5.4384315e-001
 -5.6245125e-001
 -5.7923916e-001
 -5.9412345e-001
 -6.0702566e-001
 -6.1787274e-001
 -6.2659751e-001
 -6.3313901e-001
 -6.3744295e-001
 -6.3946206e-001
 -6.3915642e-001
 -6.3649380e-001
 -6.3144991e-001
 -6.2400870e-001
 -6.1416255e-001
 -6.0191247e-001
 -5.8726825e-001
 -5.7024857e-001
 -5.5088105e-001
 -5.2920233e-001
 -5.0525804e-001
 -4.7910272e-001
 -4.5079977e-001
 -4.2042131e-001
 -3.8804797e-001
 -3.5376872e-001
 -3.1768058e-001
 -2.7988833e-001
 -2.4050417e-001
 -1.9964734e-001
 -1.5744373e-001
 -1.1402538e-001
 -6.9530067e-002
 -2.4100727e-002
  2.2115045e-002
  6.8965582e-002
  1.1629573e-001
  1.6394748e-001
  2.1176057e-001
  2.5957317e-001
  3.0722251e-001
  3.5454558e-001
  4.0137978e-001
  4.4756364e-001
  4.9293745e-001
  5.3734397e-001
  5.8062908e-001
  6.2264248e-001
  6.6323828e-001
  7.0227564e-001
  7.3961942e-001
  7.7514071e-001
  8.0871743e-001
  8.4023482e-001
  8.6958599e-001
  8.9667232e-001
  9.2140394e-001
  9.4370008e-001
  9.6348943e-001
  9.8071044e-001
  9.9531158e-001
  1.0072515e+000
  1.0164994e+000
  1.0230348e+000
  1.0268479e+000
  1.0279394e+000
  1.0263207e+000
  1.0220135e+000
  1.0150499e+000
  1.0054723e+000
  9.9333295e-001
  9.7869363e-001
  9.6162561e-001
  9.4220908e-001
  9.2053281e-001
  8.9669369e-001
  8.7079624e-001
  8.4295212e-001
  8.1327954e-001
  7.8190270e-001
  7.4895118e-001
  7.1455932e-001
  6.7886554e-001
  6.4201168e-001
  6.0414234e-001
  5.6540416e-001
  5.2594513e-001
  4.8591388e-001
  4.4545899e-001
  4.0472829e-001
  3.6386814e-001
  3.2302282e-001
  2.8233378e-001
  2.4193906e-001
  2.0197262e-001
  1.6256379e-001
  1.2383664e-001
  8.5909481e-002
  4.8894353e-002
  1.2896528e-002
 -2.1985902e-002
 -5.5662426e-002
 -8.8050463e-002
 -1.1907567e-001
 -1.4867222e-001
 -1.7678297e-001
 -2.0335969e-001
 -2.2836313e-001
 -2.5176315e-001
 -2.7353867e-001
 -2.9367768e-001
 -3.1217720e-001
 -3.2904309e-001
 -3.4428993e-001
 -3.5794077e-001
 -3.7002692e-001
 -3.8058758e-001
 -3.8966957e-001
 -3.9732690e-001
 -4.0362036e-001
 -4.0861710e-001
 -4.1239009e-001
 -4.1501769e-001
 -4.1658303e-001
 -4.1717350e-001
 -4.1688019e-001
 -4.1579723e-001
 -4.1402127e-001
 -4.1165078e-001
 -4.0878550e-001
 -4.0552580e-001
 -4.0197201e-001
 -3.9822390e-001
 -3.9438000e-001
 -3.9053700e-001
 -3.8678926e-001
 -3.8322813e-001
 -3.7994150e-001
 -3.7701325e-001
 -3.7452276e-001
 -3.7254447e-001
 -3.7114744e-001
 -3.7039495e-001
 -3.7034417e-001
 -3.7104583e-001
 -3.7254394e-001
 -3.7487556e-001
 -3.7807062e-001
 -3.8215173e-001
 -3.8713413e-001
 -3.9302560e-001
 -3.9982642e-001
 -4.0752945e-001
 -4.1612015e-001
 -4.2557673e-001
 -4.3587031e-001
 -4.4696508e-001
 -4.5881856e-001
 -4.7138190e-001
 -4.8460016e-001
 -4.9841265e-001
 -5.1275334e-001
 -5.2755125e-001
 -5.4273091e-001
 -5.5821276e-001
 -5.7391370e-001
 -5.8974756e-001
 -6.0562562e-001
 -6.2145712e-001
 -6.3714983e-001
 -6.5261059e-001
 -6.6774583e-001
 -6.8246215e-001
 -6.9666683e-001
 -7.1026840e-001
 -7.2317716e-001
 -7.3530565e-001
 -7.4656923e-001
 -7.5688648e-001
 -7.6617971e-001
 -7.7437536e-001
 -7.8140444e-001
 -7.8720286e-001
 -7.9171184e-001
 -7.9487818e-001
 -7.9665454e-001
 -7.9699973e-001
 -7.9587884e-001
 -7.9326350e-001
 -7.8913192e-001
 -7.8346907e-001
 -7.7626664e-001
 -7.6752313e-001
 -7.5724378e-001
 -7.4544051e-001
 -7.3213182e-001
 -7.1734263e-001
 -7.0110413e-001
 -6.8345355e-001
 -6.6443389e-001
 -6.4409368e-001
 -6.2248664e-001
 -5.9967135e-001
 -5.7571092e-001
 -5.5067254e-001
 -5.2462714e-001
 -4.9764890e-001
 -4.6981490e-001
 -4.4120457e-001
 -4.1189931e-001
 -3.8198199e-001
 -3.5153649e-001
 -3.2064721e-001
 -2.8939864e-001
 -2.5787488e-001
 -2.2615920e-001
 -1.9433359e-001
 -1.6247834e-001
 -1.3067163e-001
 -9.8989159e-002
 -6.7503748e-002
 -3.6285031e-002
 -5.3991211e-003
  2.5091672e-002
  5.5129096e-002
  8.4659186e-002
  1.1363245e-001
  1.4200405e-001
  1.6973387e-001
  1.9678669e-001
  2.2313215e-001
  2.4874484e-001
  2.7360424e-001
  2.9769466e-001
  3.2100520e-001
  3.4352956e-001
  3.6526594e-001
  3.8621683e-001
  4.0638879e-001
  4.2579219e-001
  4.4444097e-001
  4.6235233e-001
  4.7954639e-001
  4.9604586e-001
  5.1187570e-001
  5.2706273e-001
  5.4163523e-001
  5.5562257e-001
  5.6905482e-001
  5.8196229e-001
  5.9437520e-001
  6.0632320e-001
  6.1783505e-001
  6.2893817e-001
  6.3965830e-001
  6.5001911e-001
  6.6004189e-001
  6.6974519e-001
  6.7914456e-001
  6.8825220e-001
  6.9707680e-001
  7.0562326e-001
  7.1389250e-001
  7.2188133e-001
  7.2958233e-001
  7.3698372e-001
  7.4406937e-001
  7.5081875e-001
  7.5720694e-001
  7.6320477e-001
  7.6877883e-001
  7.7389169e-001
  7.7850202e-001
  7.8256485e-001
  7.8603182e-001
  7.8885145e-001
  7.9096946e-001
  7.9232916e-001
  7.9287179e-001
  7.9253697e-001
  7.9126313e-001
  7.8898794e-001
  7.8564882e-001
  7.8118346e-001
  7.7553027e-001
  7.6862896e-001
  7.6042103e-001
  7.5085033e-001
  7.3986360e-001
  7.2741096e-001
  7.1344648e-001
  6.9792870e-001
  6.8082106e-001
  6.6209247e-001
  6.4171773e-001
  6.1967798e-001
  5.9596108e-001
  5.7056204e-001
  5.4348334e-001
  5.1473524e-001
  4.8433605e-001
  4.5231237e-001
  4.1869926e-001
  3.8354038e-001
  3.4688809e-001
  3.0880350e-001
  2.6935642e-001
  2.2862535e-001
  1.8669731e-001
  1.4366773e-001
  9.9640197e-002
  5.4726182e-002
  9.0447322e-003
 -3.7277916e-002
 -8.4108756e-002
 -1.3130849e-001
 -1.7873203e-001
 -2.2622911e-001
 -2.7364482e-001
 -3.2082031e-001
 -3.6759346e-001
 -4.1379957e-001
 -4.5927213e-001
 -5.0384358e-001
 -5.4734610e-001
 -5.8961243e-001
 -6.3047670e-001
 -6.6977523e-001
 -7.0734742e-001
 -7.4303656e-001
 -7.7669064e-001
 -8.0816326e-001
 -8.3731435e-001
 -8.6401103e-001
 -8.8812836e-001
 -9.0955008e-001
 -9.2816935e-001
 -9.4388941e-001
 -9.5662423e-001
 -9.6629908e-001
 -9.7285113e-001
 -9.7622989e-001
 -9.7639769e-001
 -9.7333004e-001
 -9.6701597e-001
 -9.5745830e-001
 -9.4467378e-001
 -9.2869330e-001
 -9.0956187e-001
 -8.8733866e-001
 -8.6209688e-001
 -8.3392368e-001
 -8.0291986e-001
 -7.6919962e-001
 -7.3289016e-001
 -6.9413128e-001
 -6.5307485e-001
 -6.0988425e-001
 -5.6473374e-001
 -5.1780773e-001
 -4.6930010e-001
 -4.1941332e-001
 -3.6835763e-001
 -3.1635011e-001
 -2.6361374e-001
 -2.1037645e-001
 -1.5687000e-001
 -1.0332903e-001
 -4.9989917e-002
  2.9102925e-003
  5.5135002e-002
  1.0644918e-001
  1.5662048e-001
  2.0542037e-001
  2.5262520e-001
  2.9801735e-001
  3.4138627e-001
  3.8252952e-001
  4.2125382e-001
  4.5737599e-001
  4.9072391e-001
  5.2113739e-001
  5.4846905e-001
  5.7258502e-001
  5.9336576e-001
  6.1070664e-001
  6.2451853e-001
  6.3472838e-001
  6.4127955e-001
  6.4413229e-001
  6.4326393e-001
  6.3866911e-001
  6.3035990e-001
  6.1836582e-001
  6.0273381e-001
  5.8352802e-001
  5.6082969e-001
  5.3473674e-001
  5.0536343e-001
  4.7283988e-001
  4.3731150e-001
  3.9893838e-001
  3.5789453e-001
  3.1436720e-001
  2.6855591e-001
  2.2067165e-001
  1.7093585e-001
  1.1957938e-001
  6.6841464e-002
  1.2968567e-002
 -4.1786753e-002
 -9.7167047e-002
 -1.5291118e-001
 -2.0875559e-001
 -2.6443550e-001
 -3.1968624e-001
 -3.7424446e-001
 -4.2784942e-001
 -4.8024422e-001
 -5.3117706e-001
 -5.8040244e-001
 -6.2768232e-001
 -6.7278731e-001
 -7.1549774e-001
 -7.5560473e-001
 -7.9291123e-001
 -8.2723290e-001
 -8.5839908e-001
 -8.8625354e-001
 -9.1065528e-001
 -9.3147918e-001
 -9.4861662e-001
 -9.6197596e-001
 -9.7148300e-001
 -9.7708131e-001
 -9.7873252e-001
 -9.7641644e-001
 -9.7013114e-001
 -9.5989299e-001
 -9.4573648e-001
 -9.2771409e-001
 -9.0589595e-001
 -8.8036951e-001
 -8.5123906e-001
 -8.1862516e-001
 -7.8266409e-001
 -7.4350706e-001
 -7.0131951e-001
 -6.5628020e-001
 -6.0858034e-001
 -5.5842262e-001
 -5.0602016e-001
 -4.5159541e-001
 -3.9537911e-001
 -3.3760901e-001
 -2.7852880e-001
 -2.1838677e-001
 -1.5743466e-001
 -9.5926345e-002
 -3.4116592e-002
  2.7740199e-002
  8.9391263e-002
  1.5058672e-001
  2.1108078e-001
  2.7063299e-001
  3.2900935e-001
  3.8598350e-001
  4.4133775e-001
  4.9486420e-001
  5.4636563e-001
  5.9565653e-001
  6.4256388e-001
  6.8692797e-001
  7.2860316e-001
  7.6745846e-001
  8.0337814e-001
  8.3626221e-001
  8.6602678e-001
  8.9260444e-001
  9.1594441e-001
  9.3601271e-001
  9.5279223e-001
  9.6628262e-001
  9.7650021e-001
  9.8347776e-001
  9.8726418e-001
  9.8792408e-001
  9.8553735e-001
  9.8019857e-001
  9.7201639e-001
  9.6111282e-001
  9.4762243e-001
  9.3169156e-001
  9.1347736e-001
  8.9314689e-001
  8.7087606e-001
  8.4684863e-001
  8.2125508e-001
  7.9429153e-001
  7.6615854e-001
  7.3706000e-001
  7.0720194e-001
  6.7679128e-001
  6.4603475e-001
  6.1513761e-001
  5.8430256e-001
  5.5372851e-001
  5.2360956e-001
  4.9413380e-001
  4.6548234e-001
  4.3782824e-001
  4.1133560e-001
  3.8615860e-001
  3.6244069e-001
  3.4031378e-001
  3.1989752e-001
  3.0129868e-001
  2.8461056e-001
  2.6991247e-001
  2.5726938e-001
  2.4673152e-001
  2.3833421e-001
  2.3209761e-001
  2.2802674e-001
  2.2611144e-001
  2.2632647e-001
  2.2863173e-001
  2.3297251e-001
  2.3927986e-001
  2.4747103e-001
  2.5744997e-001
  2.6910794e-001
  2.8232417e-001
  2.9696662e-001
  3.1289273e-001
  3.2995036e-001
  3.4797862e-001
  3.6680891e-001
  3.8626589e-001
  4.0616858e-001
  4.2633138e-001
  4.4656526e-001
  4.6667882e-001
  4.8647953e-001
  5.0577481e-001
  5.2437325e-001
  5.4208573e-001
  5.5872660e-001
  5.7411480e-001
  5.8807494e-001
  6.0043845e-001
  6.1104455e-001
  6.1974130e-001
  6.2638652e-001
  6.3084873e-001
  6.3300798e-001
  6.3275663e-001
  6.3000006e-001
  6.2465735e-001
  6.1666181e-001
  6.0596152e-001
  5.9251970e-001
  5.7631509e-001
  5.5734215e-001
  5.3561125e-001
  5.1114875e-001
  4.8399695e-001
  4.5421405e-001
  4.2187387e-001
  3.8706566e-001
  3.4989371e-001
  3.1047686e-001
  2.6894804e-001
  2.2545362e-001
  1.8015275e-001
  1.3321658e-001
  8.4827466e-002
  3.5178068e-002
 -1.5529596e-002
 -6.7085144e-002
 -1.1927089e-001
 -1.7186292e-001
 -2.2463226e-001
 -2.7734599e-001
 -3.2976847e-001
 -3.8166254e-001
 -4.3279073e-001
 -4.8291652e-001
 -5.3180554e-001
 -5.7922680e-001
 -6.2495390e-001
 -6.6876624e-001
 -7.1045017e-001
 -7.4980012e-001
 -7.8661970e-001
 -8.2072278e-001
 -8.5193445e-001
 -8.8009199e-001
 -9.0504578e-001
 -9.2666012e-001
 -9.4481393e-001
 -9.5940154e-001
 -9.7033320e-001
 -9.7753567e-001
 -9.8095265e-001
 -9.8054513e-001
 -9.7629168e-001
 -9.6818864e-001
 -9.5625019e-001
 -9.4050840e-001
 -9.2101310e-001
 -8.9783176e-001
 -8.7104916e-001
 -8.4076712e-001
 -8.0710399e-001
 -7.7019420e-001
 -7.3018759e-001
 -6.8724879e-001
 -6.4155643e-001
 -5.9330234e-001
 -5.4269062e-001
 -4.8993674e-001
 -4.3526650e-001
 -3.7891495e-001
 -3.2112531e-001
 -2.6214781e-001
 -2.0223851e-001
 -1.4165804e-001
 -8.0670436e-002
 -1.9541815e-002
  4.1460853e-002
  1.0207103e-001
  1.6202388e-001
  2.2105751e-001
  2.7891427e-001
  3.3534190e-001
  3.9009478e-001
  4.4293510e-001
  4.9363395e-001
  5.4197242e-001
  5.8774264e-001
  6.3074874e-001
  6.7080777e-001
  7.0775056e-001
  7.4142250e-001
  7.7168426e-001
  7.9841240e-001
  8.2149996e-001
  8.4085694e-001
  8.5641065e-001
  8.6810607e-001
  8.7590606e-001
  8.7979148e-001
  8.7976123e-001
  8.7583228e-001
  8.6803945e-001
  8.5643527e-001
  8.4108965e-001
  8.2208952e-001
  7.9953835e-001
  7.7355563e-001
  7.4427626e-001
  7.1184985e-001
  6.7643996e-001
  6.3822332e-001
  5.9738893e-001
  5.5413711e-001
  5.0867856e-001
  4.6123328e-001
  4.1202956e-001
  3.6130283e-001
  3.0929456e-001
  2.5625108e-001
  2.0242242e-001
  1.4806113e-001
  9.3421084e-002
  3.8756297e-002
 -1.5680271e-002
 -6.9637879e-002
 -1.2286916e-001
 -1.7513125e-001
 -2.2618691e-001
 -2.7580556e-001
 -3.2376435e-001
 -3.6984911e-001
 -4.1385533e-001
 -4.5558901e-001
 -4.9486753e-001
 -5.3152036e-001
 -5.6538985e-001
 -5.9633182e-001
 -6.2421612e-001
 -6.4892718e-001
 -6.7036441e-001
 -6.8844255e-001
 -7.0309197e-001
 -7.1425886e-001
 -7.2190534e-001
 -7.2600955e-001
 -7.2656556e-001
 -7.2358335e-001
 -7.1708856e-001
 -7.0712227e-001
 -6.9374067e-001
 -6.7701469e-001
 -6.5702953e-001
 -6.3388413e-001
 -6.0769061e-001
 -5.7857363e-001
 -5.4666968e-001
 -5.1212639e-001
 -4.7510169e-001
 -4.3576303e-001
 -3.9428651e-001
 -3.5085597e-001
 -3.0566210e-001
 -2.5890148e-001
 -2.1077564e-001
 -1.6149007e-001
 -1.1125327e-001
 -6.0275752e-002
 -8.7690747e-003
  4.3055135e-002
  9.4986132e-002
  1.4681499e-001
  1.9833554e-001
  2.4934524e-001
  2.9964605e-001
  3.4904528e-001
  3.9735634e-001
  4.4439957e-001
  4.9000287e-001
  5.3400242e-001
  5.7624328e-001
  6.1657996e-001
  6.5487691e-001
  6.9100901e-001
  7.2486194e-001
  7.5633255e-001
  7.8532911e-001
  8.1177158e-001
  8.3559173e-001
  8.5673326e-001
  8.7515187e-001
  8.9081523e-001
  9.0370290e-001
  9.1380622e-001
  9.2112816e-001
  9.2568303e-001
  9.2749624e-001
  9.2660398e-001
  9.2305281e-001
  9.1689926e-001
  9.0820940e-001
  8.9705828e-001
  8.8352948e-001
  8.6771448e-001
  8.4971214e-001
  8.2962804e-001
  8.0757387e-001
  7.8366679e-001
  7.5802877e-001
  7.3078590e-001
  7.0206776e-001
  6.7200670e-001
  6.4073720e-001
  6.0839519e-001
  5.7511737e-001
  5.4104061e-001
  5.0630125e-001
  4.7103455e-001
  4.3537406e-001
  3.9945103e-001
  3.6339391e-001
  3.2732780e-001
  2.9137395e-001
  2.5564935e-001
  2.2026625e-001
  1.8533182e-001
  1.5094776e-001
  1.1721000e-001
  8.4208444e-002
  5.2026695e-002
  2.0741879e-002
 -9.5755238e-003
 -3.8861799e-002
 -6.7060079e-002
 -9.4120394e-002
 -1.1999967e-001
 -1.4466173e-001
 -1.6807717e-001
 -1.9022333e-001
 -2.1108414e-001
 -2.3064992e-001
 -2.4891728e-001
 -2.6588881e-001
 -2.8157290e-001
 -2.9598346e-001
 -3.0913961e-001
 -3.2106544e-001
 -3.3178963e-001
 -3.4134513e-001
 -3.4976886e-001
 -3.5710127e-001
 -3.6338609e-001
 -3.6866986e-001
 -3.7300164e-001
 -3.7643261e-001
 -3.7901569e-001
 -3.8080523e-001
 -3.8185660e-001
 -3.8222589e-001
 -3.8196955e-001
 -3.8114406e-001
 -3.7980567e-001
 -3.7801003e-001
 -3.7581198e-001
 -3.7326524e-001
 -3.7042222e-001
 -3.6733372e-001
 -3.6404881e-001
 -3.6061461e-001
 -3.5707610e-001
 -3.5347605e-001
 -3.4985482e-001
 -3.4625035e-001
 -3.4269800e-001
 -3.3923056e-001
 -3.3587817e-001
 -3.3266835e-001
 -3.2962595e-001
 -3.2677324e-001
 -3.2412988e-001
 -3.2171303e-001
 -3.1953738e-001
 -3.1761529e-001
 -3.1595683e-001
 -3.1456991e-001
 -3.1346044e-001
 -3.1263239e-001
 -3.1208796e-001
 -3.1182776e-001
 -3.1185086e-001
 -3.1215505e-001
 -3.1273689e-001
 -3.1359194e-001
 -3.1471486e-001
 -3.1609957e-001
 -3.1773941e-001
 -3.1962723e-001
 -3.2175558e-001
 -3.2411681e-001
 -3.2670317e-001
 -3.2950693e-001
 -3.3252050e-001
 -3.3573646e-001
 -3.3914771e-001
 -3.4274749e-001
 -3.4652942e-001
 -3.5048760e-001
 -3.5461658e-001
 -3.5891142e-001
 -3.6336766e-001
 -3.6798136e-001
 -3.7274904e-001
 -3.7766768e-001
 -3.8273469e-001
 -3.8794782e-001
 -3.9330516e-001
 -3.9880505e-001
 -4.0444599e-001
 -4.1022660e-001
 -4.1614553e-001
 -4.2220134e-001
 -4.2839245e-001
 -4.3471704e-001
 -4.4117293e-001
 -4.4775753e-001
 -4.5446770e-001
 -4.6129971e-001
 -4.6824911e-001
 -4.7531067e-001
 -4.8247832e-001
 -4.8974503e-001
 -4.9710279e-001
 -5.0454257e-001
 -5.1205421e-001
 -5.1962644e-001
 -5.2724684e-001
 -5.3490183e-001
 -5.4257664e-001
 -5.5025538e-001
 -5.5792099e-001
 -5.6555532e-001
 -5.7313916e-001
 -5.8065233e-001
 -5.8807369e-001
 -5.9538129e-001
 -6.0255242e-001
 -6.0956374e-001
 -6.1639139e-001
 -6.2301112e-001
 -6.2939842e-001
 -6.3552870e-001
 -6.4137738e-001
 -6.4692013e-001
 -6.5213295e-001
 -6.5699242e-001
 -6.6147583e-001
 -6.6556137e-001
 -6.6922831e-001
 -6.7245715e-001
 -6.7522985e-001
 -6.7752994e-001
 -6.7934275e-001
 -6.8065553e-001
 -6.8145759e-001
 -6.8174052e-001
 -6.8149825e-001
 -6.8072722e-001
 -6.7942648e-001
 -6.7759780e-001
 -6.7524574e-001
 -6.7237774e-001
 -6.6900418e-001
 -6.6513840e-001
 -6.6079675e-001
 -6.5599855e-001
 -6.5076613e-001
 -6.4512475e-001
 -6.3910260e-001
 -6.3273065e-001
 -6.2604266e-001
 -6.1907499e-001
 -6.1186650e-001
 -6.0445842e-001
 -5.9689415e-001
 -5.8921912e-001
 -5.8148057e-001
 -5.7372734e-001
 -5.6600962e-001
 -5.5837877e-001
 -5.5088699e-001
 -5.4358713e-001
 -5.3653235e-001
 -5.2977590e-001
 -5.2337078e-001
 -5.1736947e-001
 -5.1182364e-001
 -5.0678385e-001
 -5.0229924e-001
 -4.9841724e-001
 -4.9518329e-001
 -4.9264055e-001
 -4.9082960e-001
 -4.8978819e-001
 -4.8955101e-001
 -4.9014936e-001
 -4.9161101e-001
 -4.9395994e-001
 -4.9721613e-001
 -5.0139540e-001
 -5.0650925e-001
 -5.1256471e-001
 -5.1956422e-001
 -5.2750555e-001
 -5.3638173e-001
 -5.4618098e-001
 -5.5688671e-001
 -5.6847754e-001
 -5.8092729e-001
 -5.9420508e-001
 -6.0827540e-001
 -6.2309821e-001
 -6.3862908e-001
 -6.5481936e-001
 -6.7161637e-001
 -6.8896360e-001
 -7.0680094e-001
 -7.2506496e-001
 -7.4368915e-001
 -7.6260424e-001
 -7.8173851e-001
 -8.0101813e-001
 -8.2036749e-001
 -8.3970954e-001
 -8.5896623e-001
 -8.7805880e-001
 -8.9690823e-001
 -9.1543560e-001
 -9.3356250e-001
 -9.5121143e-001
 -9.6830617e-001
 -9.8477219e-001
 -1.0005370e+000
 -1.0155307e+000
 -1.0296859e+000
 -1.0429388e+000
 -1.0552288e+000
 -1.0664991e+000
 -1.0766974e+000
 -1.0857755e+000
 -1.0936900e+000
 -1.1004025e+000
 -1.1058797e+000
 -1.1100937e+000
 -1.1130222e+000
 -1.1146483e+000
 -1.1149612e+000
 -1.1139557e+000
 -1.1116326e+000
 -1.1079987e+000
 -1.1030665e+000
 -1.0968546e+000
 -1.0893871e+000
 -1.0806941e+000
 -1.0708109e+000
 -1.0597785e+000
 -1.0476429e+000
 -1.0344550e+000
 -1.0202705e+000
 -1.0051495e+000
 -9.8915624e-001
 -9.7235868e-001
 -9.5482831e-001
 -9.3663965e-001
 -9.1786995e-001
 -8.9859875e-001
 -8.7890748e-001
 -8.5887903e-001
 -8.3859734e-001
 -8.1814694e-001
 -7.9761249e-001
 -7.7707839e-001
 -7.5662827e-001
 -7.3634461e-001
 -7.1630826e-001
 -6.9659802e-001
 -6.7729024e-001
 -6.5845838e-001
 -6.4017268e-001
 -6.2249970e-001
 -6.0550204e-001
 -5.8923795e-001
 -5.7376105e-001
 -5.5912004e-001
 -5.4535842e-001
 -5.3251427e-001
 -5.2062003e-001
 -5.0970235e-001
 -4.9978189e-001
 -4.9087328e-001
 -4.8298498e-001
 -4.7611925e-001
 -4.7027215e-001
 -4.6543353e-001
 -4.6158710e-001
 -4.5871050e-001
 -4.5677542e-001
 -4.5574776e-001
 -4.5558780e-001
 -4.5625039e-001
 -4.5768522e-001
 -4.5983706e-001
 -4.6264607e-001
 -4.6604810e-001
 -4.6997503e-001
 -4.7435516e-001
 -4.7911354e-001
 -4.8417239e-001
 -4.8945154e-001
 -4.9486880e-001
 -5.0034044e-001
 -5.0578158e-001
 -5.1110672e-001
 -5.1623010e-001
 -5.2106623e-001
 -5.2553027e-001
 -5.2953855e-001
 -5.3300894e-001
 -5.3586135e-001
 -5.3801809e-001
 -5.3940431e-001
 -5.3994840e-001
 -5.3958234e-001
 -5.3824207e-001
 -5.3586783e-001
 -5.3240446e-001
 -5.2780170e-001
 -5.2201445e-001
 -5.1500297e-001
 -5.0673317e-001
 -4.9717668e-001
 -4.8631109e-001
 -4.7412001e-001
 -4.6059320e-001
 -4.4572657e-001
 -4.2952225e-001
 -4.1198856e-001
 -3.9313998e-001
 -3.7299707e-001
 -3.5158638e-001
 -3.2894031e-001
 -3.0509696e-001
 -2.8009995e-001
 -2.5399818e-001
 -2.2684562e-001
 -1.9870106e-001
 -1.6962778e-001
 -1.3969329e-001
 -1.0896902e-001
 -7.7529913e-002
 -4.5454157e-002
 -1.2822768e-002
  2.0280765e-002
  5.3770869e-002
  8.7560274e-002
  1.2156040e-001
  1.5568177e-001
  1.8983439e-001
  2.2392812e-001
  2.5787311e-001
  2.9158016e-001
  3.2496105e-001
  3.5792898e-001
  3.9039885e-001
  4.2228763e-001
  4.5351469e-001
  4.8400204e-001
  5.1367471e-001
  5.4246091e-001
  5.7029236e-001
  5.9710446e-001
  6.2283648e-001
  6.4743180e-001
  6.7083796e-001
  6.9300688e-001
  7.1389489e-001
  7.3346284e-001
  7.5167616e-001
  7.6850483e-001
  7.8392347e-001
  7.9791122e-001
  8.1045177e-001
  8.2153326e-001
  8.3114818e-001
  8.3929329e-001
  8.4596948e-001
  8.5118161e-001
  8.5493835e-001
  8.5725202e-001
  8.5813840e-001
  8.5761649e-001
  8.5570833e-001
  8.5243877e-001
  8.4783524e-001
  8.4192752e-001
  8.3474748e-001
  8.2632887e-001
  8.1670707e-001
  8.0591886e-001
  7.9400217e-001
  7.8099587e-001
  7.6693952e-001
  7.5187321e-001
  7.3583731e-001
  7.1887227e-001
  7.0101851e-001
  6.8231616e-001
  6.6280498e-001
  6.4252418e-001
  6.2151235e-001
  5.9980726e-001
  5.7744590e-001
  5.5446430e-001
  5.3089752e-001
  5.0677965e-001
  4.8214373e-001
  4.5702180e-001
  4.3144486e-001
  4.0544300e-001
  3.7904534e-001
  3.5228016e-001
  3.2517498e-001
  2.9775663e-001
  2.7005135e-001
  2.4208494e-001
  2.1388284e-001
  1.8547031e-001
  1.5687252e-001
  1.2811476e-001
  9.9222517e-002
  7.0221681e-002
  4.1138671e-002
  1.2000595e-002
 -1.7164608e-002
 -4.6328020e-002
 -7.5459611e-002
 -1.0452811e-001
 -1.3350087e-001
 -1.6234380e-001
 -1.9102122e-001
 -2.1949581e-001
 -2.4772853e-001
 -2.7567856e-001
 -3.0330330e-001
 -3.3055832e-001
 -3.5739739e-001
 -3.8377246e-001
 -4.0963377e-001
 -4.3492984e-001
 -4.5960764e-001
 -4.8361261e-001
 -5.0688885e-001
 -5.2937926e-001
 -5.5102567e-001
 -5.7176909e-001
 -5.9154988e-001
 -6.1030800e-001
 -6.2798321e-001
 -6.4451542e-001
 -6.5984489e-001
 -6.7391255e-001
 -6.8666031e-001
 -6.9803139e-001
 -7.0797060e-001
 -7.1642472e-001
 -7.2334280e-001
 -7.2867655e-001
 -7.3238062e-001
 -7.3441298e-001
 -7.3473526e-001
 -7.3331308e-001
 -7.3011633e-001
 -7.2511957e-001
 -7.1830227e-001
 -7.0964910e-001
 -6.9915025e-001
 -6.8680162e-001
 -6.7260510e-001
 -6.5656879e-001
 -6.3870712e-001
 -6.1904110e-001
 -5.9759837e-001
 -5.7441335e-001
 -5.4952733e-001
 -5.2298846e-001
 -4.9485178e-001
 -4.6517922e-001
 -4.3403951e-001
 -4.0150809e-001
 -3.6766699e-001
 -3.3260465e-001
 -2.9641576e-001
 -2.5920098e-001
 -2.2106667e-001
 -1.8212463e-001
 -1.4249173e-001
 -1.0228956e-001
 -6.1644013e-002
 -2.0684878e-002
  2.0454622e-002
  6.1638310e-002
  1.0272755e-001
  1.4358178e-001
  1.8405906e-001
  2.2401659e-001
  2.6331135e-001
  3.0180063e-001
  3.3934263e-001
  3.7579710e-001
  4.1102587e-001
  4.4489351e-001
  4.7726791e-001
  5.0802085e-001
  5.3702859e-001
  5.6417248e-001
  5.8933942e-001
  6.1242250e-001
  6.3332143e-001
  6.5194309e-001
  6.6820192e-001
  6.8202043e-001
  6.9332954e-001
  7.0206900e-001
  7.0818765e-001
  7.1164377e-001
  7.1240531e-001
  7.1045010e-001
  7.0576600e-001
  6.9835103e-001
  6.8821348e-001
  6.7537188e-001
  6.5985502e-001
  6.4170187e-001
  6.2096148e-001
  5.9769282e-001
  5.7196456e-001
  5.4385483e-001
  5.1345094e-001
  4.8084901e-001
  4.4615361e-001
  4.0947735e-001
  3.7094038e-001
  3.3066994e-001
  2.8879979e-001
  2.4546967e-001
  2.0082472e-001
  1.5501484e-001
  1.0819403e-001
  6.0519791e-002
  1.2152391e-002
 -3.6745805e-002
 -8.6011039e-002
 -1.3547887e-001
 -1.8498490e-001
 -2.3436544e-001
 -2.8345830e-001
 -3.3210341e-001
 -3.8014355e-001
 -4.2742502e-001
 -4.7379832e-001
 -5.1911875e-001
 -5.6324703e-001
 -6.0604993e-001
 -6.4740078e-001
 -6.8718001e-001
 -7.2527562e-001
 -7.6158369e-001
 -7.9600871e-001
 -8.2846400e-001
 -8.5887202e-001
 -8.8716464e-001
 -9.1328338e-001
 -9.3717959e-001
 -9.5881457e-001
 -9.7815969e-001
 -9.9519637e-001
 -1.0099161e+000
 -1.0223204e+000
 -1.0324207e+000
 -1.0402379e+000
 -1.0458028e+000
 -1.0491552e+000
 -1.0503438e+000
 -1.0494261e+000
 -1.0464677e+000
 -1.0415418e+000
 -1.0347293e+000
 -1.0261177e+000
 -1.0158008e+000
 -1.0038781e+000
 -9.9045433e-001
 -9.7563881e-001
 -9.5954469e-001
 -9.4228846e-001
 -9.2398923e-001
 -9.0476808e-001
 -8.8474740e-001
 -8.6405024e-001
 -8.4279962e-001
 -8.2111788e-001
 -7.9912604e-001
 -7.7694315e-001
 -7.5468568e-001
 -7.3246691e-001
 -7.1039637e-001
 -6.8857928e-001
 -6.6711600e-001
 -6.4610157e-001
 -6.2562526e-001
 -6.0577011e-001
 -5.8661256e-001
 -5.6822212e-001
 -5.5066106e-001
 -5.3398413e-001
 -5.1823839e-001
 -5.0346299e-001
 -4.8968909e-001
 -4.7693976e-001
 -4.6522994e-001
 -4.5456649e-001
 -4.4494823e-001
 -4.3636605e-001
 -4.2880307e-001
 -4.2223482e-001
 -4.1662952e-001
 -4.1194831e-001
 -4.0814559e-001
 -4.0516941e-001
 -4.0296178e-001
 -4.0145918e-001
 -4.0059295e-001
 -4.0028980e-001
 -4.0047230e-001
 -4.0105941e-001
 -4.0196702e-001
 -4.0310851e-001
 -4.0439530e-001
 -4.0573744e-001
 -4.0704421e-001
 -4.0822464e-001
 -4.0918817e-001
 -4.0984514e-001
 -4.1010744e-001
 -4.0988899e-001
 -4.0910631e-001
 -4.0767903e-001
 -4.0553042e-001
 -4.0258782e-001
 -3.9878310e-001
 -3.9405310e-001
 -3.8833999e-001
 -3.8159164e-001
 -3.7376195e-001
 -3.6481108e-001
 -3.5470576e-001
 -3.4341945e-001
 -3.3093254e-001
 -3.1723240e-001
 -3.0231356e-001
 -2.8617766e-001
 -2.6883348e-001
 -2.5029693e-001
 -2.3059089e-001
 -2.0974513e-001
 -1.8779614e-001
 -1.6478691e-001
 -1.4076668e-001
 -1.1579070e-001
 -8.9919882e-002
 -6.3220458e-002
 -3.5763634e-002
 -7.6251688e-003
  2.1115038e-002
  5.0373395e-002
  8.0063078e-002
  1.1009451e-001
  1.4037586e-001
  1.7081353e-001
  2.0131267e-001
  2.3177769e-001
  2.6211278e-001
  2.9222240e-001
  3.2201180e-001
  3.5138751e-001
  3.8025783e-001
  4.0853328e-001
  4.3612707e-001
  4.6295552e-001
  4.8893849e-001
  5.1399972e-001
  5.3806724e-001
  5.6107368e-001
  5.8295653e-001
  6.0365848e-001
  6.2312757e-001
  6.4131744e-001
  6.5818750e-001
  6.7370298e-001
  6.8783511e-001
  7.0056110e-001
  7.1186419e-001
  7.2173359e-001
  7.3016447e-001
  7.3715780e-001
  7.4272026e-001
  7.4686406e-001
  7.4960673e-001
  7.5097090e-001
  7.5098403e-001
  7.4967814e-001
  7.4708946e-001
  7.4325814e-001
  7.3822785e-001
  7.3204545e-001
  7.2476055e-001
  7.1642514e-001
  7.0709318e-001
  6.9682014e-001
  6.8566263e-001
  6.7367795e-001
  6.6092366e-001
  6.4745717e-001
  6.3333534e-001
  6.1861407e-001
  6.0334791e-001
  5.8758971e-001
  5.7139024e-001
  5.5479789e-001
  5.3785837e-001
  5.2061437e-001
  5.0310538e-001
  4.8536743e-001
  4.6743290e-001
  4.4933036e-001
  4.3108446e-001
  4.1271581e-001
  3.9424096e-001
  3.7567233e-001
  3.5701829e-001
  3.3828313e-001
  3.1946724e-001
  3.0056713e-001
  2.8157569e-001
  2.6248228e-001
  2.4327302e-001
  2.2393103e-001
  2.0443669e-001
  1.8476796e-001
  1.6490070e-001
  1.4480907e-001
  1.2446583e-001
  1.0384282e-001
  8.2911289e-002
  6.1642383e-002
  4.0007525e-002
  1.7978875e-002
 -4.4702399e-003
 -2.7364881e-002
 -5.0728071e-002
 -7.4580361e-002
 -9.8939415e-002
 -1.2381960e-001
 -1.4923162e-001
 -1.7518211e-001
 -2.0167332e-001
 -2.2870278e-001
 -2.5626302e-001
 -2.8434128e-001
 -3.1291932e-001
 -3.4197319e-001
 -3.7147309e-001
 -4.0138324e-001
 -4.3166184e-001
 -4.6226095e-001
 -4.9312661e-001
 -5.2419879e-001
 -5.5541154e-001
 -5.8669312e-001
 -6.1796617e-001
 -6.4914794e-001
 -6.8015059e-001
 -7.1088146e-001
 -7.4124347e-001
 -7.7113547e-001
 -8.0045273e-001
 -8.2908735e-001
 -8.5692882e-001
 -8.8386450e-001
 -9.0978026e-001
 -9.3456101e-001
 -9.5809132e-001
 -9.8025610e-001
 -1.0009412e+000
 -1.0200341e+000
 -1.0374246e+000
 -1.0530055e+000
 -1.0666731e+000
 -1.0783283e+000
 -1.0878767e+000
 -1.0952297e+000
 -1.1003051e+000
 -1.1030275e+000
 -1.1033290e+000
 -1.1011499e+000
 -1.0964389e+000
 -1.0891541e+000
 -1.0792630e+000
 -1.0667434e+000
 -1.0515833e+000
 -1.0337813e+000
 -1.0133475e+000
 -9.9030270e-001
 -9.6467956e-001
 -9.3652209e-001
 -9.0588592e-001
 -8.7283833e-001
 -8.3745811e-001
 -7.9983546e-001
 -7.6007182e-001
 -7.1827962e-001
 -6.7458192e-001
 -6.2911211e-001
 -5.8201343e-001
 -5.3343849e-001
 -4.8354871e-001
 -4.3251376e-001
 -3.8051086e-001
 -3.2772409e-001
 -2.7434364e-001
 -2.2056503e-001
 -1.6658825e-001
 -1.1261691e-001
 -5.8857329e-002
 -5.5176214e-003
  4.7193275e-002
  9.9066555e-002
  1.4989453e-001
  1.9947162e-001
  2.4759535e-001
  2.9406733e-001
  3.3869426e-001
  3.8128887e-001
  4.2167092e-001
  4.5966807e-001
  4.9511686e-001
  5.2786350e-001
  5.5776478e-001
  5.8468879e-001
  6.0851572e-001
  6.2913851e-001
  6.4646352e-001
  6.6041110e-001
  6.7091608e-001
  6.7792824e-001
  6.8141270e-001
  6.8135020e-001
  6.7773736e-001
  6.7058682e-001
  6.5992734e-001
  6.4580378e-001
  6.2827705e-001
  6.0742392e-001
  5.8333682e-001
  5.5612351e-001
  5.2590670e-001
  4.9282355e-001
  4.5702518e-001
  4.1867600e-001
  3.7795307e-001
  3.3504533e-001
  2.9015279e-001
  2.4348563e-001
  1.9526331e-001
  1.4571356e-001
  9.5071379e-002
  4.3577910e-002
 -8.5206135e-003
 -6.0974034e-002
 -1.1352943e-001
 -1.6593231e-001
 -2.1792779e-001
 -2.6926184e-001
 -3.1968245e-001
 -3.6894089e-001
 -4.1679286e-001
 -4.6299970e-001
 -5.0732954e-001
 -5.4955845e-001
 -5.8947148e-001
 -6.2686382e-001
 -6.6154172e-001
 -6.9332349e-001
 -7.2204043e-001
 -7.4753765e-001
 -7.6967484e-001
 -7.8832705e-001
 -8.0338524e-001
 -8.1475694e-001
 -8.2236667e-001
 -8.2615636e-001
 -8.2608569e-001
 -8.2213232e-001
 -8.1429200e-001
 -8.0257869e-001
 -7.8702447e-001
 -7.6767946e-001
 -7.4461159e-001
 -7.1790631e-001
 -6.8766620e-001
 -6.5401050e-001
 -6.1707457e-001
 -5.7700926e-001
 -5.3398016e-001
 -4.8816688e-001
 -4.3976216e-001
 -3.8897093e-001
 -3.3600938e-001
 -2.8110391e-001
 -2.2449000e-001
 -1.6641114e-001
 -1.0711763e-001
 -4.6865369e-002
  1.4085386e-002
  7.5471246e-002
  1.3702698e-001
  1.9848681e-001
  2.5958563e-001
  3.2006037e-001
  3.7965120e-001
  4.3810280e-001
  4.9516557e-001
  5.5059686e-001
  6.0416207e-001
  6.5563584e-001
  7.0480305e-001
  7.5145988e-001
  7.9541475e-001
  8.3648921e-001
  8.7451880e-001
  9.0935373e-001
  9.4085964e-001
  9.6891816e-001
  9.9342740e-001
  1.0143024e+000
  1.0314756e+000
  1.0448969e+000
  1.0545338e+000
  1.0603717e+000
  1.0624137e+000
  1.0606807e+000
  1.0552109e+000
  1.0460597e+000
  1.0332994e+000
  1.0170184e+000
  9.9732122e-001
  9.7432733e-001
  9.4817076e-001
  9.1899924e-001
  8.8697338e-001
  8.5226575e-001
  8.1505995e-001
  7.7554958e-001
  7.3393716e-001
  6.9043307e-001
  6.4525437e-001
  5.9862364e-001
  5.5076779e-001
  5.0191686e-001
  4.5230277e-001
  4.0215812e-001
  3.5171492e-001
  3.0120344e-001
  2.5085094e-001
  2.0088053e-001
  1.5151000e-001
  1.0295073e-001
  5.5406555e-002
  9.0727784e-003
 -3.5864828e-002
 -7.9230950e-002
 -1.2086159e-001
 -1.6060489e-001
 -1.9832182e-001
 -2.3388687e-001
 -2.6718864e-001
 -2.9813028e-001
 -3.2662997e-001
 -3.5262124e-001
 -3.7605318e-001
 -3.9689063e-001
 -4.1511427e-001
 -4.3072056e-001
 -4.4372165e-001
 -4.5414521e-001
 -4.6203411e-001
 -4.6744611e-001
 -4.7045338e-001
 -4.7114198e-001
 -4.6961125e-001
 -4.6597319e-001
 -4.6035164e-001
 -4.5288154e-001
 -4.4370802e-001
 -4.3298550e-001
 -4.2087670e-001
 -4.0755164e-001
 -3.9318657e-001
 -3.7796289e-001
 -3.6206601e-001
 -3.4568425e-001
 -3.2900767e-001
 -3.1222688e-001
 -2.9553194e-001
 -2.7911114e-001
 -2.6314991e-001
 -2.4782964e-001
 -2.3332662e-001
 -2.1981095e-001
 -2.0744549e-001
 -1.9638490e-001
 -1.8677464e-001
 -1.7875014e-001
 -1.7243589e-001
 -1.6794475e-001
 -1.6537715e-001
 -1.6482052e-001
 -1.6634873e-001
 -1.7002153e-001
 -1.7588425e-001
 -1.8396739e-001
 -1.9428642e-001
 -2.0684164e-001
 -2.2161809e-001
 -2.3858558e-001
 -2.5769879e-001
 -2.7889749e-001
 -3.0210680e-001
 -3.2723755e-001
 -3.5418676e-001
 -3.8283811e-001
 -4.1306261e-001
 -4.4471923e-001
 -4.7765567e-001
 -5.1170915e-001
 -5.4670734e-001
 -5.8246921e-001
 -6.1880609e-001
 -6.5552268e-001
 -6.9241809e-001
 -7.2928698e-001
 -7.6592070e-001
 -8.0210842e-001
 -8.3763835e-001
 -8.7229889e-001
 -9.0587982e-001
 -9.3817353e-001
 -9.6897615e-001
 -9.9808875e-001
 -1.0253185e+000
 -1.0504796e+000
 -1.0733947e+000
 -1.0938957e+000
 -1.1118248e+000
 -1.1270353e+000
 -1.1393928e+000
 -1.1487758e+000
 -1.1550765e+000
 -1.1582014e+000
 -1.1580721e+000
 -1.1546259e+000
 -1.1478158e+000
 -1.1376114e+000
 -1.1239989e+000
 -1.1069813e+000
 -1.0865787e+000
 -1.0628282e+000
 -1.0357837e+000
 -1.0055160e+000
 -9.7211253e-001
 -9.3567670e-001
 -8.9632789e-001
 -8.5420072e-001
 -8.0944453e-001
 -7.6222273e-001
 -7.1271202e-001
 -6.6110162e-001
 -6.0759240e-001
 -5.5239592e-001
 -4.9573345e-001
 -4.3783491e-001
 -3.7893778e-001
 -3.1928596e-001
 -2.5912861e-001
 -1.9871893e-001
 -1.3831292e-001
 -7.8168157e-002
 -1.8542543e-002
  4.0306990e-002
  9.8125714e-002
  1.5466237e-001
  2.0967039e-001
  2.6290914e-001
  3.1414508e-001
  3.6315295e-001
  4.0971686e-001
  4.5363138e-001
  4.9470255e-001
  5.3274886e-001
  5.6760215e-001
  5.9910843e-001
  6.2712868e-001
  6.5153956e-001
  6.7223395e-001
  6.8912160e-001
  7.0212952e-001
  7.1120235e-001
  7.1630268e-001
  7.1741122e-001
  7.1452695e-001
  7.0766707e-001
  6.9686698e-001
  6.8218012e-001
  6.6367771e-001
  6.4144839e-001
  6.1559785e-001
  5.8624828e-001
  5.5353782e-001
  5.1761989e-001
  4.7866243e-001
  4.3684714e-001
  3.9236855e-001
  3.4543316e-001
  2.9625839e-001
  2.4507157e-001
  1.9210884e-001
  1.3761403e-001
  8.1837502e-002
  2.5034941e-002
 -3.2533844e-002
 -9.0606163e-002
 -1.4891768e-001
 -2.0720367e-001
 -2.6520025e-001
 -3.2264564e-001
 -3.7928138e-001
 -4.3485351e-001
 -4.8911381e-001
 -5.4182087e-001
 -5.9274127e-001
 -6.4165062e-001
 -6.8833457e-001
 -7.3258981e-001
 -7.7422497e-001
 -8.1306145e-001
 -8.4893424e-001
 -8.8169264e-001
 -9.1120087e-001
 -9.3733868e-001
 -9.6000181e-001
 -9.7910247e-001
 -9.9456958e-001
 -1.0063491e+000
 -1.0144042e+000
 -1.0187153e+000
 -1.0192801e+000
 -1.0161136e+000
 -1.0092476e+000
 -9.9873089e-001
 -9.8462878e-001
 -9.6702255e-001
 -9.4600916e-001
 -9.2170064e-001
 -8.9422348e-001
 -8.6371797e-001
 -8.3033745e-001
 -7.9424754e-001
 -7.5562527e-001
 -7.1465818e-001
 -6.7154344e-001
 -6.2648678e-001
 -5.7970157e-001
 -5.3140772e-001
 -4.8183067e-001
 -4.3120025e-001
 -3.7974964e-001
 -3.2771425e-001
 -2.7533064e-001
 -2.2283539e-001
 -1.7046403e-001
 -1.1845000e-001
 -6.7023543e-002
 -1.6410722e-002
  3.3167598e-002
  8.1496709e-002
  1.2836898e-001
  1.7358475e-001
  2.1695316e-001
  2.5829292e-001
  2.9743307e-001
  3.3421364e-001
  3.6848626e-001
  4.0011474e-001
  4.2897552e-001
  4.5495815e-001
  4.7796559e-001
  4.9791454e-001
  5.1473565e-001
  5.2837369e-001
  5.3878759e-001
  5.4595052e-001
  5.4984978e-001
  5.5048674e-001
  5.4787660e-001
  5.4204818e-001
  5.3304363e-001
  5.2091800e-001
  5.0573889e-001
  4.8758594e-001
  4.6655029e-001
  4.4273405e-001
  4.1624964e-001
  3.8721916e-001
  3.5577367e-001
  3.2205250e-001
  2.8620249e-001
  2.4837717e-001
  2.0873602e-001
  1.6744361e-001
  1.2466883e-001
  8.0583986e-002
  3.5364038e-002
 -1.0814280e-002
 -5.7773263e-002
 -1.0533506e-001
 -1.5332248e-001
 -2.0155978e-001
 -2.4987340e-001
 -2.9809275e-001
 -3.4605090e-001
 -3.9358524e-001
 -4.4053817e-001
 -4.8675768e-001
 -5.3209794e-001
 -5.7641980e-001
 -6.1959134e-001
 -6.6148823e-001
 -7.0199419e-001
 -7.4100134e-001
 -7.7841044e-001
 -8.1413123e-001
 -8.4808255e-001
 -8.8019255e-001
 -9.1039880e-001
 -9.3864828e-001
 -9.6489748e-001
 -9.8911229e-001
 -1.0112680e+000
 -1.0313490e+000
 -1.0493488e+000
 -1.0652699e+000
 -1.0791230e+000
 -1.0909276e+000
 -1.1007108e+000
 -1.1085075e+000
 -1.1143599e+000
 -1.1183168e+000
 -1.1204336e+000
 -1.1207718e+000
 -1.1193982e+000
 -1.1163845e+000
 -1.1118072e+000
 -1.1057467e+000
 -1.0982867e+000
 -1.0895142e+000
 -1.0795185e+000
 -1.0683908e+000
 -1.0562238e+000
 -1.0431113e+000
 -1.0291474e+000
 -1.0144261e+000
 -9.9904123e-001
 -9.8308538e-001
 -9.6664996e-001
 -9.4982464e-001
 -9.3269693e-001
 -9.1535187e-001
 -8.9787170e-001
 -8.8033554e-001
 -8.6281912e-001
 -8.4539455e-001
 -8.2813007e-001
 -8.1108990e-001
 -7.9433403e-001
 -7.7791814e-001
 -7.6189347e-001
 -7.4630676e-001
 -7.3120020e-001
 -7.1661141e-001
 -7.0257348e-001
 -6.8911494e-001
 -6.7625992e-001
 -6.6402815e-001
 -6.5243509e-001
 -6.4149210e-001
 -6.3120654e-001
 -6.2158193e-001
 -6.1261818e-001
 -6.0431173e-001
 -5.9665581e-001
 -5.8964059e-001
 -5.8325349e-001
 -5.7747934e-001
 -5.7230066e-001
 -5.6769787e-001
 -5.6364956e-001
 -5.6013274e-001
 -5.5712302e-001
 -5.5459494e-001
 -5.5252210e-001
 -5.5087747e-001
 -5.4963354e-001
 -5.4876259e-001
 -5.4823683e-001
 -5.4802861e-001
 -5.4811060e-001
 -5.4845593e-001
 -5.4903837e-001
 -5.4983242e-001
 -5.5081343e-001
 -5.5195775e-001
 -5.5324275e-001
 -5.5464694e-001
 -5.5615000e-001
 -5.5773282e-001
 -5.5937755e-001
 -5.6106756e-001
 -5.6278749e-001
 -5.6452322e-001
 -5.6626182e-001
 -5.6799152e-001
 -5.6970167e-001
 -5.7138267e-001
 -5.7302589e-001
 -5.7462361e-001
 -5.7616894e-001
 -5.7765571e-001
 -5.7907838e-001
 -5.8043196e-001
 -5.8171190e-001
 -5.8291398e-001
 -5.8403424e-001
 -5.8506887e-001
 -5.8601408e-001
 -5.8686609e-001
 -5.8762096e-001
 -5.8827456e-001
 -5.8882250e-001
 -5.8926004e-001
 -5.8958204e-001
 -5.8978294e-001
 -5.8985667e-001
 -5.8979667e-001
 -5.8959587e-001
 -5.8924664e-001
 -5.8874085e-001
 -5.8806985e-001
 -5.8722452e-001
 -5.8619526e-001
 -5.8497213e-001
 -5.8354479e-001
 -5.8190269e-001
 -5.8003504e-001
 -5.7793097e-001
 -5.7557961e-001
 -5.7297015e-001
 -5.7009200e-001
 -5.6693489e-001
 -5.6348896e-001
 -5.5974493e-001
 -5.5569416e-001
 -5.5132885e-001
 -5.4664211e-001
 -5.4162808e-001
 -5.3628211e-001
 -5.3060082e-001
 -5.2458223e-001
 -5.1822587e-001
 -5.1153291e-001
 -5.0450618e-001
 -4.9715033e-001
 -4.8947187e-001
 -4.8147922e-001
 -4.7318279e-001
 -4.6459500e-001
 -4.5573029e-001
 -4.4660519e-001
 -4.3723822e-001
 -4.2764999e-001
 -4.1786305e-001
 -4.0790194e-001
 -3.9779303e-001
 -3.8756454e-001
 -3.7724637e-001
 -3.6687001e-001
 -3.5646843e-001
 -3.4607594e-001
 -3.3572800e-001
 -3.2546110e-001
 -3.1531255e-001
 -3.0532033e-001
 -2.9552283e-001
 -2.8595869e-001
 -2.7666656e-001
 -2.6768489e-001
 -2.5905168e-001
 -2.5080427e-001
 -2.4297910e-001
 -2.3561145e-001
 -2.2873521e-001
 -2.2238268e-001
 -2.1658428e-001
 -2.1136837e-001
 -2.0676101e-001
 -2.0278574e-001
 -1.9946340e-001
 -1.9681191e-001
 -1.9484611e-001
 -1.9357758e-001
 -1.9301451e-001
 -1.9316153e-001
 -1.9401964e-001
 -1.9558607e-001
 -1.9785421e-001
 -2.0081356e-001
 -2.0444972e-001
 -2.0874430e-001
 -2.1367499e-001
 -2.1921557e-001
 -2.2533596e-001
 -2.3200228e-001
 -2.3917698e-001
 -2.4681892e-001
 -2.5488354e-001
 -2.6332304e-001
 -2.7208650e-001
 -2.8112016e-001
 -2.9036759e-001
 -2.9976997e-001
 -3.0926634e-001
 -3.1879386e-001
 -3.2828812e-001
 -3.3768347e-001
 -3.4691326e-001
 -3.5591028e-001
 -3.6460698e-001
 -3.7293591e-001
 -3.8083000e-001
 -3.8822295e-001
 -3.9504956e-001
 -4.0124611e-001
 -4.0675067e-001
 -4.1150345e-001
 -4.1544719e-001
 -4.1852739e-001
 -4.2069271e-001
 -4.2189524e-001
 -4.2209079e-001
 -4.2123915e-001
 -4.1930438e-001
 -4.1625499e-001
 -4.1206421e-001
 -4.0671014e-001
 -4.0017593e-001
 -3.9244994e-001
 -3.8352582e-001
 -3.7340261e-001
 -3.6208482e-001
 -3.4958245e-001
 -3.3591096e-001
 -3.2109132e-001
 -3.0514989e-001
 -2.8811834e-001
 -2.7003358e-001
 -2.5093759e-001
 -2.3087724e-001
 -2.0990412e-001
 -1.8807429e-001
 -1.6544808e-001
 -1.4208973e-001
 -1.1806721e-001
 -9.3451807e-002
 -6.8317829e-002
 -4.2742253e-002
 -1.6804348e-002
  9.4147111e-003
  3.5832239e-002
  6.2364449e-002
  8.8926865e-002
  1.1543475e-001
  1.4180352e-001
  1.6794917e-001
  1.9378874e-001
  2.1924067e-001
  2.4422525e-001
  2.6866505e-001
  2.9248529e-001
  3.1561421e-001
  3.3798350e-001
  3.5952860e-001
  3.8018905e-001
  3.9990882e-001
  4.1863659e-001
  4.3632602e-001
  4.5293601e-001
  4.6843088e-001
  4.8278059e-001
  4.9596091e-001
  5.0795351e-001
  5.1874606e-001
  5.2833234e-001
  5.3671224e-001
  5.4389174e-001
  5.4988294e-001
  5.5470393e-001
  5.5837874e-001
  5.6093717e-001
  5.6241469e-001
  5.6285219e-001
  5.6229579e-001
  5.6079659e-001
  5.5841037e-001
  5.5519735e-001
  5.5122179e-001
  5.4655171e-001
  5.4125846e-001
  5.3541640e-001
  5.2910243e-001
  5.2239564e-001
  5.1537682e-001
  5.0812808e-001
  5.0073234e-001
  4.9327293e-001
  4.8583313e-001
  4.7849570e-001
  4.7134241e-001
  4.6445366e-001
  4.5790796e-001
  4.5178157e-001
  4.4614803e-001
  4.4107778e-001
  4.3663778e-001
  4.3289112e-001
  4.2989668e-001
  4.2770881e-001
  4.2637702e-001
  4.2594569e-001
  4.2645385e-001
  4.2793493e-001
  4.3041660e-001
  4.3392055e-001
  4.3846243e-001
  4.4405169e-001
  4.5069157e-001
  4.5837901e-001
  4.6710468e-001
  4.7685304e-001
  4.8760232e-001
  4.9932472e-001
  5.1198647e-001
  5.2554799e-001
  5.3996411e-001
  5.5518430e-001
  5.7115284e-001
  5.8780918e-001
  6.0508819e-001
  6.2292046e-001
  6.4123269e-001
  6.5994803e-001
  6.7898643e-001
  6.9826506e-001
  7.1769871e-001
  7.3720019e-001
  7.5668080e-001
  7.7605067e-001
  7.9521931e-001
  8.1409593e-001
  8.3258997e-001
  8.5061147e-001
  8.6807152e-001
  8.8488270e-001
  9.0095942e-001
  9.1621841e-001
  9.3057902e-001
  9.4396366e-001
  9.5629807e-001
  9.6751173e-001
  9.7753812e-001
  9.8631503e-001
  9.9378481e-001
  9.9989460e-001
  1.0045966e+000
  1.0078481e+000
  1.0096120e+000
  1.0098564e+000
  1.0085551e+000
  1.0056876e+000
  1.0012392e+000
  9.9520067e-001
  9.8756875e-001
  9.7834573e-001
  9.6753951e-001
  9.5516351e-001
  9.4123655e-001
  9.2578268e-001
  9.0883105e-001
  8.9041566e-001
  8.7057521e-001
  8.4935283e-001
  8.2679586e-001
  8.0295553e-001
  7.7788677e-001
  7.5164783e-001
  7.2430003e-001
  6.9590742e-001
  6.6653650e-001
  6.3625585e-001
  6.0513585e-001
  5.7324831e-001
  5.4066620e-001
  5.0746325e-001
  4.7371372e-001
  4.3949202e-001
  4.0487246e-001
  3.6992891e-001
  3.3473455e-001
  2.9936160e-001
  2.6388106e-001
  2.2836247e-001
  1.9287369e-001
  1.5748069e-001
  1.2224741e-001
  8.7235518e-002
  5.2504323e-002
  1.8110628e-002
 -1.5891371e-002
 -4.9450172e-002
 -8.2517027e-002
 -1.1504599e-001
 -1.4699393e-001
 -1.7832055e-001
 -2.0898836e-001
 -2.3896264e-001
 -2.6821138e-001
 -2.9670525e-001
 -3.2441745e-001
 -3.5132369e-001
 -3.7740201e-001
 -4.0263267e-001
 -4.2699805e-001
 -4.5048247e-001
 -4.7307204e-001
 -4.9475452e-001
 -5.1551915e-001
 -5.3535649e-001
 -5.5425822e-001
 -5.7221705e-001
 -5.8922647e-001
 -6.0528066e-001
 -6.2037428e-001
 -6.3450238e-001
 -6.4766021e-001
 -6.5984314e-001
 -6.7104648e-001
 -6.8126544e-001
 -6.9049500e-001
 -6.9872983e-001
 -7.0596426e-001
 -7.1219218e-001
 -7.1740707e-001
 -7.2160194e-001
 -7.2476935e-001
 -7.2690144e-001
 -7.2798995e-001
 -7.2802630e-001
 -7.2700165e-001
 -7.2490697e-001
 -7.2173321e-001
 -7.1747136e-001
 -7.1211261e-001
 -7.0564851e-001
 -6.9807114e-001
 -6.8937325e-001
 -6.7954851e-001
 -6.6859164e-001
 -6.5649868e-001
 -6.4326712e-001
 -6.2889622e-001
 -6.1338712e-001
 -5.9674314e-001
 -5.7896995e-001
 -5.6007580e-001
 -5.4007177e-001
 -5.1897187e-001
 -4.9679337e-001
 -4.7355686e-001
 -4.4928651e-001
 -4.2401020e-001
 -3.9775965e-001
 -3.7057057e-001
 -3.4248274e-001
 -3.1354014e-001
 -2.8379095e-001
 -2.5328768e-001
 -2.2208710e-001
 -1.9025029e-001
 -1.5784259e-001
 -1.2493355e-001
 -9.1596827e-002
 -5.7910080e-002
 -2.3954833e-002
  1.0183697e-002
  4.4416798e-002
  7.8652486e-002
  1.1279576e-001
  1.4674886e-001
  1.8041160e-001
  2.1368167e-001
  2.4645499e-001
  2.7862609e-001
  3.1008849e-001
  3.4073511e-001
  3.7045871e-001
  3.9915231e-001
  4.2670966e-001
  4.5302567e-001
  4.7799695e-001
  5.0152222e-001
  5.2350281e-001
  5.4384315e-001
  5.6245125e-001
  5.7923916e-001
  5.9412345e-001
  6.0702566e-001
  6.1787274e-001
  6.2659751e-001
  6.3313901e-001
  6.3744295e-001
  6.3946206e-001
  6.3915642e-001
  6.3649380e-001
  6.3144991e-001
  6.2400870e-001
  6.1416255e-001
  6.0191247e-001
  5.8726825e-001
  5.7024857e-001
  5.5088105e-001
  5.2920233e-001
  5.0525804e-001
  4.7910272e-001
  4.5079977e-001
  4.2042131e-001
  3.8804797e-001
  3.5376872e-001
  3.1768058e-001
  2.7988833e-001
  2.4050417e-001
  1.9964734e-001
  1.5744373e-001
  1.1402538e-001
  6.9530067e-002
  2.4100727e-002
 -2.2115045e-002
 -6.8965582e-002
 -1.1629573e-001
 -1.6394748e-001
 -2.1176057e-001
 -2.5957317e-001
 -3.0722251e-001
 -3.5454558e-001
 -4.0137978e-001
 -4.4756364e-001
 -4.9293745e-001
 -5.3734397e-001
 -5.8062908e-001
 -6.2264248e-001
 -6.6323828e-001
 -7.0227564e-001
 -7.3961942e-001
 -7.7514071e-001
 -8.0871743e-001
 -8.4023482e-001
 -8.6958599e-001
 -8.9667232e-001
 -9.2140394e-001
 -9.4370008e-001
 -9.6348943e-001
 -9.8071044e-001
 -9.9531158e-001
 -1.0072515e+000
 -1.0164994e+000
 -1.0230348e+000
 -1.0268479e+000
 -1.0279394e+000
 -1.0263207e+000
 -1.0220135e+000
 -1.0150499e+000
 -1.0054723e+000
 -9.9333295e-001
 -9.7869363e-001
 -9.6162561e-001
 -9.4220908e-001
 -9.2053281e-001
 -8.9669369e-001
 -8.7079624e-001
 -8.4295212e-001
 -8.1327954e-001
 -7.8190270e-001
 -7.4895118e-001
 -7.1455932e-001
 -6.7886554e-001
 -6.4201168e-001
 -6.0414234e-001
 -5.6540416e-001
 -5.2594513e-001
 -4.8591388e-001
 -4.4545899e-001
 -4.0472829e-001
 -3.6386814e-001
 -3.2302282e-001
 -2.8233378e-001
 -2.4193906e-001
 -2.0197262e-001
 -1.6256379e-001
 -1.2383664e-001
 -8.5909481e-002
 -4.8894353e-002
 -1.2896528e-002
  2.1985902e-002
  5.5662426e-002
  8.8050463e-002
  1.1907567e-001
  1.4867222e-001
  1.7678297e-001
  2.0335969e-001
  2.2836313e-001
  2.5176315e-001
  2.7353867e-001
  2.9367768e-001
  3.1217720e-001
  3.2904309e-001
  3.4428993e-001
  3.5794077e-001
  3.7002692e-001
  3.8058758e-001
  3.8966957e-001
  3.9732690e-001
  4.0362036e-001
  4.0861710e-001
  4.1239009e-001
  4.1501769e-001
  4.1658303e-001
  4.1717350e-001
  4.1688019e-001
  4.1579723e-001
  4.1402127e-001
  4.1165078e-001
  4.0878550e-001
  4.0552580e-001
  4.0197201e-001
  3.9822390e-001
  3.9438000e-001
  3.9053700e-001
  3.8678926e-001
  3.8322813e-001
  3.7994150e-001
  3.7701325e-001
  3.7452276e-001
  3.7254447e-001
  3.7114744e-001
  3.7039495e-001
  3.7034417e-001
  3.7104583e-001
  3.7254394e-001
  3.7487556e-001
  3.7807062e-001
  3.8215173e-001
  3.8713413e-001
  3.9302560e-001
  3.9982642e-001
  4.0752945e-001
  4.1612015e-001
  4.2557673e-001
  4.3587031e-001
  4.4696508e-001
  4.5881856e-001
  4.7138190e-001
  4.8460016e-001
  4.9841265e-001
  5.1275334e-001
  5.2755125e-001
  5.4273091e-001
  5.5821276e-001
  5.7391370e-001
  5.8974756e-001
  6.0562562e-001
  6.2145712e-001
  6.3714983e-001
  6.5261059e-001
  6.6774583e-001
  6.8246215e-001
  6.9666683e-001
  7.1026840e-001
  7.2317716e-001
  7.3530565e-001
  7.4656923e-001
  7.5688648e-001
  7.6617971e-001
  7.7437536e-001
  7.8140444e-001
  7.8720286e-001
  7.9171184e-001
  7.9487818e-001
  7.9665454e-001
  7.9699973e-001
  7.9587884e-001
  7.9326350e-001
  7.8913192e-001
  7.8346907e-001
  7.7626664e-001
  7.6752313e-001
  7.5724378e-001
  7.4544051e-001
  7.3213182e-001
  7.1734263e-001
  7.0110413e-001
  6.8345355e-001
  6.6443389e-001
  6.4409368e-001
  6.2248664e-001
  5.9967135e-001
  5.7571092e-001
  5.5067254e-001
  5.2462714e-001
  4.9764890e-001
  4.6981490e-001
  4.4120457e-001
  4.1189931e-001
  3.8198199e-001
  3.5153649e-001
  3.2064721e-001
  2.8939864e-001
  2.5787488e-001
  2.2615920e-001
  1.9433359e-001
  1.6247834e-001
  1.3067163e-001
  9.8989159e-002
  6.7503748e-002
  3.6285031e-002
  5.3991211e-003
 -2.5091672e-002
 -5.5129096e-002
 -8.4659186e-002
 -1.1363245e-001
 -1.4200405e-001
 -1.6973387e-001
 -1.9678669e-001
 -2.2313215e-001
 -2.4874484e-001
 -2.7360424e-001
 -2.9769466e-001
 -3.2100520e-001
 -3.4352956e-001
 -3.6526594e-001
 -3.8621683e-001
 -4.0638879e-001
 -4.2579219e-001
 -4.4444097e-001
 -4.6235233e-001
 -4.7954639e-001
 -4.9604586e-001
 -5.1187570e-001
 -5.2706273e-001
 -5.4163523e-001
 -5.5562257e-001
 -5.6905482e-001
 -5.8196229e-001
 -5.9437520e-001
 -6.0632320e-001
 -6.1783505e-001
 -6.2893817e-001
 -6.3965830e-001
 -6.5001911e-001
 -6.6004189e-001
 -6.6974519e-001
 -6.7914456e-001
 -6.8825220e-001
 -6.9707680e-001
 -7.0562326e-001
 -7.1389250e-001
 -7.2188133e-001
 -7.2958233e-001
 -7.3698372e-001
 -7.4406937e-001
 -7.5081875e-001
 -7.5720694e-001
 -7.6320477e-001
 -7.6877883e-001
 -7.7389169e-001
 -7.7850202e-001
 -7.8256485e-001
 -7.8603182e-001
 -7.8885145e-001
 -7.9096946e-001
 -7.9232916e-001
 -7.9287179e-001
 -7.9253697e-001
 -7.9126313e-001
 -7.8898794e-001
 -7.8564882e-001
 -7.8118346e-001
 -7.7553027e-001
 -7.6862896e-001
 -7.6042103e-001
 -7.5085033e-001
 -7.3986360e-001
 -7.2741096e-001
 -7.1344648e-001
 -6.9792870e-001
 -6.8082106e-001
 -6.6209247e-001
 -6.4171773e-001
 -6.1967798e-001
 -5.9596108e-001
 -5.7056204e-001
 -5.4348334e-001
 -5.1473524e-001
 -4.8433605e-001
 -4.5231237e-001
 -4.1869926e-001
 -3.8354038e-001
 -3.4688809e-001
 -3.0880350e-001
 -2.6935642e-001
 -2.2862535e-001
 -1.8669731e-001
 -1.4366773e-001
 -9.9640197e-002
 -5.4726182e-002
 -9.0447322e-003
  3.7277916e-002
  8.4108756e-002
  1.3130849e-001
  1.7873203e-001
  2.2622911e-001
  2.7364482e-001
  3.2082031e-001
  3.6759346e-001
  4.1379957e-001
  4.5927213e-001
  5.0384358e-001
  5.4734610e-001
  5.8961243e-001
  6.3047670e-001
  6.6977523e-001
  7.0734742e-001
  7.4303656e-001
  7.7669064e-001
  8.0816326e-001
  8.3731435e-001
  8.6401103e-001
  8.8812836e-001
  9.0955008e-001
  9.2816935e-001
  9.4388941e-001
  9.5662423e-001
  9.6629908e-001
  9.7285113e-001
  9.7622989e-001
  9.7639769e-001
  9.7333004e-001
  9.6701597e-001
  9.5745830e-001
  9.4467378e-001
  9.2869330e-001
  9.0956187e-001
  8.8733866e-001
  8.6209688e-001
  8.3392368e-001
  8.0291986e-001
  7.6919962e-001
  7.3289016e-001
  6.9413128e-001
  6.5307485e-001
  6.0988425e-001
  5.6473374e-001
  5.1780773e-001
  4.6930010e-001
  4.1941332e-001
  3.6835763e-001
  3.1635011e-001
  2.6361374e-001
  2.1037645e-001
  1.5687000e-001
  1.0332903e-001
  4.9989917e-002
 -2.9102925e-003
 -5.5135002e-002
 -1.0644918e-001
 -1.5662048e-001
 -2.0542037e-001
 -2.5262520e-001
 -2.9801735e-001
 -3.4138627e-001
 -3.8252952e-001
 -4.2125382e-001
 -4.5737599e-001
 -4.9072391e-001
 -5.2113739e-001
 -5.4846905e-001
 -5.7258502e-001
 -5.9336576e-001
 -6.1070664e-001
 -6.2451853e-001
 -6.3472838e-001
 -6.4127955e-001
 -6.4413229e-001
 -6.4326393e-001
 -6.3866911e-001
 -6.3035990e-001
 -6.1836582e-001
 -6.0273381e-001
 -5.8352802e-001
 -5.6082969e-001
 -5.3473674e-001
 -5.0536343e-001
 -4.7283988e-001
 -4.3731150e-001
 -3.9893838e-001
 -3.5789453e-001
 -3.1436720e-001
 -2.6855591e-001
 -2.2067165e-001
 -1.7093585e-001
 -1.1957938e-001
 -6.6841464e-002
 -1.2968567e-002
  4.1786753e-002
  9.7167047e-002
  1.5291118e-001
  2.0875559e-001
  2.6443550e-001
  3.1968624e-001
  3.7424446e-001
  4.2784942e-001
  4.8024422e-001
  5.3117706e-001
  5.8040244e-001
  6.2768232e-001
  6.7278731e-001
  7.1549774e-001
  7.5560473e-001
  7.9291123e-001
  8.2723290e-001
  8.5839908e-001
  8.8625354e-001
  9.1065528e-001
  9.3147918e-001
  9.4861662e-001
  9.6197596e-001
  9.7148300e-001
  9.7708131e-001
  9.7873252e-001
  9.7641644e-001
  9.7013114e-001
  9.5989299e-001
  9.4573648e-001
  9.2771409e-001
  9.0589595e-001
  8.8036951e-001
  8.5123906e-001
  8.1862516e-001
  7.8266409e-001
  7.4350706e-001
  7.0131951e-001
  6.5628020e-001
  6.0858034e-001
  5.5842262e-001
  5.0602016e-001
  4.5159541e-001
  3.9537911e-001
  3.3760901e-001
  2.7852880e-001
  2.1838677e-001
  1.5743466e-001
  9.5926345e-002
  3.4116592e-002
 -2.7740199e-002
 -8.9391263e-002
 -1.5058672e-001
 -2.1108078e-001
 -2.7063299e-001
 -3.2900935e-001
 -3.8598350e-001
 -4.4133775e-001
 -4.9486420e-001
 -5.4636563e-001
 -5.9565653e-001
 -6.4256388e-001
 -6.8692797e-001
 -7.2860316e-001
 -7.6745846e-001
 -8.0337814e-001
 -8.3626221e-001
 -8.6602678e-001
 -8.9260444e-001
 -9.1594441e-001
 -9.3601271e-001
 -9.5279223e-001
 -9.6628262e-001
 -9.7650021e-001
 -9.8347776e-001
 -9.8726418e-001
 -9.8792408e-001
 -9.8553735e-001
 -9.8019857e-001
 -9.7201639e-001
 -9.6111282e-001
 -9.4762243e-001
 -9.3169156e-001
 -9.1347736e-001
 -8.9314689e-001
 -8.7087606e-001
 -8.4684863e-001
 -8.2125508e-001
 -7.9429153e-001
 -7.6615854e-001
 -7.3706000e-001
 -7.0720194e-001
 -6.7679128e-001
 -6.4603475e-001
 -6.1513761e-001
 -5.8430256e-001
 -5.5372851e-001
 -5.2360956e-001
 -4.9413380e-001
 -4.6548234e-001
 -4.3782824e-001
 -4.1133560e-001
 -3.8615860e-001
 -3.6244069e-001
 -3.4031378e-001
 -3.1989752e-001
 -3.0129868e-001
 -2.8461056e-001
 -2.6991247e-001
 -2.5726938e-001
 -2.4673152e-001
 -2.3833421e-001
 -2.3209761e-001
 -2.2802674e-001
 -2.2611144e-001
 -2.2632647e-001
 -2.2863173e-001
 -2.3297251e-001
 -2.3927986e-001
 -2.4747103e-001
 -2.5744997e-001
 -2.6910794e-001
 -2.8232417e-001
 -2.9696662e-001
 -3.1289273e-001
 -3.2995036e-001
 -3.4797862e-001
 -3.6680891e-001
 -3.8626589e-001
 -4.0616858e-001
 -4.2633138e-001
 -4.4656526e-001
 -4.6667882e-001
 -4.8647953e-001
 -5.0577481e-001
 -5.2437325e-001
 -5.4208573e-001
 -5.5872660e-001
 -5.7411480e-001
 -5.8807494e-001
 -6.0043845e-001
 -6.1104455e-001
 -6.1974130e-001
 -6.2638652e-001
 -6.3084873e-001
 -6.3300798e-001
 -6.3275663e-001
 -6.3000006e-001
 -6.2465735e-001
 -6.1666181e-001
 -6.0596152e-001
 -5.9251970e-001
 -5.7631509e-001
 -5.5734215e-001
 -5.3561125e-001
 -5.1114875e-001
 -4.8399695e-001
 -4.5421405e-001
 -4.2187387e-001
 -3.8706566e-001
 -3.4989371e-001
 -3.1047686e-001
 -2.6894804e-001
 -2.2545362e-001
 -1.8015275e-001
 -1.3321658e-001
 -8.4827466e-002
 -3.5178068e-002
  1.5529596e-002
  6.7085144e-002
  1.1927089e-001
  1.7186292e-001
  2.2463226e-001
  2.7734599e-001
  3.2976847e-001
  3.8166254e-001
  4.3279073e-001
  4.8291652e-001
  5.3180554e-001
  5.7922680e-001
  6.2495390e-001
  6.6876624e-001
  7.1045017e-001
  7.4980012e-001
  7.8661970e-001
  8.2072278e-001
  8.5193445e-001
  8.8009199e-001
  9.0504578e-001
  9.2666012e-001
  9.4481393e-001
  9.5940154e-001
  9.7033320e-001
  9.7753567e-001
  9.8095265e-001
  9.8054513e-001
  9.7629168e-001
  9.6818864e-001
  9.5625019e-001
  9.4050840e-001
  9.2101310e-001
  8.9783176e-001
  8.7104916e-001
  8.4076712e-001
  8.0710399e-001
  7.7019420e-001
  7.3018759e-001
  6.8724879e-001
  6.4155643e-001
  5.9330234e-001
  5.4269062e-001
  4.8993674e-001
  4.3526650e-001
  3.7891495e-001
  3.2112531e-001
  2.6214781e-001
  2.0223851e-001
  1.4165804e-001
  8.0670436e-002
  1.9541815e-002
 -4.1460853e-002
 -1.0207103e-001
 -1.6202388e-001
 -2.2105751e-001
 -2.7891427e-001
 -3.3534190e-001
 -3.9009478e-001
 -4.4293510e-001
 -4.9363395e-001
 -5.4197242e-001
 -5.8774264e-001
 -6.3074874e-001
 -6.7080777e-001
 -7.0775056e-001
 -7.4142250e-001
 -7.7168426e-001
 -7.9841240e-001
 -8.2149996e-001
 -8.4085694e-001
 -8.5641065e-001
 -8.6810607e-001
 -8.7590606e-001
 -8.7979148e-001
 -8.7976123e-001
 -8.7583228e-001
 -8.6803945e-001
 -8.5643527e-001
 -8.4108965e-001
 -8.2208952e-001
 -7.9953835e-001
 -7.7355563e-001
 -7.4427626e-001
 -7.1184985e-001
 -6.7643996e-001
 -6.3822332e-001
 -5.9738893e-001
 -5.5413711e-001
 -5.0867856e-001
 -4.6123328e-001
 -4.1202956e-001
 -3.6130283e-001
 -3.0929456e-001
 -2.5625108e-001
 -2.0242242e-001
 -1.4806113e-001
 -9.3421084e-002
 -3.8756297e-002
  1.5680271e-002
  6.9637879e-002
  1.2286916e-001
  1.7513125e-001
  2.2618691e-001
  2.7580556e-001
  3.2376435e-001
  3.6984911e-001
  4.1385533e-001
  4.5558901e-001
  4.9486753e-001
  5.3152036e-001
  5.6538985e-001
  5.9633182e-001
  6.2421612e-001
  6.4892718e-001
  6.7036441e-001
  6.8844255e-001
  7.0309197e-001
  7.1425886e-001
  7.2190534e-001
  7.2600955e-001
  7.2656556e-001
  7.2358335e-001
  7.1708856e-001
  7.0712227e-001
  6.9374067e-001
  6.7701469e-001
  6.5702953e-001
  6.3388413e-001
  6.0769061e-001
  5.7857363e-001
  5.4666968e-001
  5.1212639e-001
  4.7510169e-001
  4.3576303e-001
  3.9428651e-001
  3.5085597e-001
  3.0566210e-001
  2.5890148e-001
  2.1077564e-001
  1.6149007e-001
  1.1125327e-001
  6.0275752e-002
  8.7690747e-003
 -4.3055135e-002
 -9.4986132e-002
 -1.4681499e-001
 -1.9833554e-001
 -2.4934524e-001
 -2.9964605e-001
 -3.4904528e-001
 -3.9735634e-001
 -4.4439957e-001
 -4.9000287e-001
 -5.3400242e-001
 -5.7624328e-001
 -6.1657996e-001
 -6.5487691e-001
 -6.9100901e-001
 -7.2486194e-001
 -7.5633255e-001
 -7.8532911e-001
 -8.1177158e-001
 -8.3559173e-001
 -8.5673326e-001
 -8.7515187e-001
 -8.9081523e-001
 -9.0370290e-001
 -9.1380622e-001
 -9.2112816e-001
 -9.2568303e-001
 -9.2749624e-001
 -9.2660398e-001
 -9.2305281e-001
 -9.1689926e-001
 -9.0820940e-001
 -8.9705828e-001
 -8.8352948e-001
 -8.6771448e-001
 -8.4971214e-001
 -8.2962804e-001
 -8.0757387e-001
 -7.8366679e-001
 -7.5802877e-001
 -7.3078590e-001
 -7.0206776e-001
 -6.7200670e-001
 -6.4073720e-001
 -6.0839519e-001
 -5.7511737e-001
 -5.4104061e-001
 -5.0630125e-001
 -4.7103455e-001
 -4.3537406e-001
 -3.9945103e-001
 -3.6339391e-001
 -3.2732780e-001
 -2.9137395e-001
 -2.5564935e-001
 -2.2026625e-001
 -1.8533182e-001
 -1.5094776e-001
 -1.1721000e-001
 -8.4208444e-002
 -5.2026695e-002
 -2.0741879e-002
  9.5755238e-003
  3.8861799e-002
  6.7060079e-002
  9.4120394e-002
  1.1999967e-001
  1.4466173e-001
  1.6807717e-001
  1.9022333e-001
  2.1108414e-001
  2.3064992e-001
  2.4891728e-001
  2.6588881e-001
  2.8157290e-001
  2.9598346e-001
  3.0913961e-001
  3.2106544e-001
  3.3178963e-001
  3.4134513e-001
  3.4976886e-001
  3.5710127e-001
  3.6338609e-001
  3.6866986e-001
  3.7300164e-001
  3.7643261e-001
  3.7901569e-001
  3.8080523e-001
  3.8185660e-001
  3.8222589e-001
  3.8196955e-001
  3.8114406e-001
  3.7980567e-001
  3.7801003e-001
  3.7581198e-001
  3.7326524e-001
  3.7042222e-001
  3.6733372e-001
  3.6404881e-001
  3.6061461e-001
  3.5707610e-001
  3.5347605e-001
  3.4985482e-001
  3.4625035e-001
  3.4269800e-001
  3.3923056e-001
  3.3587817e-001
  3.3266835e-001
  3.2962595e-001
  3.2677324e-001
  3.2412988e-001
  3.2171303e-001
  3.1953738e-001
  3.1761529e-001
  3.1595683e-001
  3.1456991e-001
  3.1346044e-001
  3.1263239e-001
  3.1208796e-001
  3.1182776e-001
  3.1185086e-001
  3.1215505e-001
  3.1273689e-001
  3.1359194e-001
  3.1471486e-001
  3.1609957e-001
  3.1773941e-001
  3.1962723e-001
  3.2175558e-001
  3.2411681e-001
  3.2670317e-001
  3.2950693e-001
  3.3252050e-001
  3.3573646e-001
  3.3914771e-001
  3.4274749e-001
  3.4652942e-001
  3.5048760e-001
  3.5461658e-001
  3.5891142e-001
  3.6336766e-001
  3.6798136e-001
  3.7274904e-001
  3.7766768e-001
  3.8273469e-001
  3.8794782e-001
  3.9330516e-001
  3.9880505e-001
  4.0444599e-001
  4.1022660e-001
  4.1614553e-001
  4.2220134e-001
  4.2839245e-001
  4.3471704e-001
  4.4117293e-001
  4.4775753e-001
  4.5446770e-001
  4.6129971e-001
  4.6824911e-001
  4.7531067e-001
  4.8247832e-001
  4.8974503e-001
  4.9710279e-001
  5.0454257e-001
  5.1205421e-001
  5.1962644e-001
  5.2724684e-001
  5.3490183e-001
  5.4257664e-001
  5.5025538e-001
  5.5792099e-001
  5.6555532e-001
  5.7313916e-001
  5.8065233e-001
  5.8807369e-001
  5.9538129e-001
  6.0255242e-001
  6.0956374e-001
  6.1639139e-001
  6.2301112e-001
  6.2939842e-001
  6.3552870e-001
  6.4137738e-001
  6.4692013e-001
  6.5213295e-001
  6.5699242e-001
  6.6147583e-001
  6.6556137e-001
  6.6922831e-001
  6.7245715e-001
  6.7522985e-001
  6.7752994e-001
  6.7934275e-001
  6.8065553e-001
  6.8145759e-001
  6.8174052e-001
  6.8149825e-001
  6.8072722e-001
  6.7942648e-001
  6.7759780e-001
  6.7524574e-001
  6.7237774e-001
  6.6900418e-001
  6.6513840e-001
  6.6079675e-001
  6.5599855e-001
  6.5076613e-001
  6.4512475e-001
  6.3910260e-001
  6.3273065e-001
  6.2604266e-001
  6.1907499e-001
  6.1186650e-001
  6.0445842e-001
  5.9689415e-001
  5.8921912e-001
  5.8148057e-001
  5.7372734e-001
  5.6600962e-001
  5.5837877e-001
  5.5088699e-001
  5.4358713e-001
  5.3653235e-001
  5.2977590e-001
  5.2337078e-001
  5.1736947e-001
  5.1182364e-001
  5.0678385e-001
  5.0229924e-001
  4.9841724e-001
  4.9518329e-001
  4.9264055e-001
  4.9082960e-001
  4.8978819e-001
  4.8955101e-001
  4.9014936e-001
  4.9161101e-001
  4.9395994e-001
  4.9721613e-001
  5.0139540e-001
  5.0650925e-001
  5.1256471e-001
  5.1956422e-001
  5.2750555e-001
  5.3638173e-001
  5.4618098e-001
  5.5688671e-001
  5.6847754e-001
  5.8092729e-001
  5.9420508e-001
  6.0827540e-001
  6.2309821e-001
  6.3862908e-001
  6.5481936e-001
  6.7161637e-001
  6.8896360e-001
  7.0680094e-001
  7.2506496e-001
  7.4368915e-001
  7.6260424e-001
  7.8173851e-001
  8.0101813e-001
  8.2036749e-001
  8.3970954e-001
  8.5896623e-001
  8.7805880e-001
  8.9690823e-001
  9.1543560e-001
  9.3356250e-001
  9.5121143e-001
  9.6830617e-001
  9.8477219e-001
  1.0005370e+000
  1.0155307e+000
  1.0296859e+000
  1.0429388e+000
  1.0552288e+000
  1.0664991e+000
  1.0766974e+000
  1.0857755e+000
  1.0936900e+000
  1.1004025e+000
  1.1058797e+000
  1.1100937e+000
  1.1130222e+000
  1.1146483e+000
  1.1149612e+000
  1.1139557e+000
  1.1116326e+000
  1.1079987e+000
  1.1030665e+000
  1.0968546e+000
  1.0893871e+000
  1.0806941e+000
  1.0708109e+000
  1.0597785e+000
  1.0476429e+000
  1.0344550e+000
  1.0202705e+000
  1.0051495e+000
  9.8915624e-001
  9.7235868e-001
  9.5482831e-001
  9.3663965e-001
  9.1786995e-001
  8.9859875e-001
  8.7890748e-001
  8.5887903e-001
  8.3859734e-001
  8.1814694e-001
  7.9761249e-001
  7.7707839e-001
  7.5662827e-001
  7.3634461e-001
  7.1630826e-001
  6.9659802e-001
  6.7729024e-001
  6.5845838e-001
  6.4017268e-001
  6.2249970e-001
  6.0550204e-001
  5.8923795e-001
  5.7376105e-001
  5.5912004e-001
  5.4535842e-001
  5.3251427e-001
  5.2062003e-001
  5.0970235e-001
  4.9978189e-001
  4.9087328e-001
  4.8298498e-001
  4.7611925e-001
  4.7027215e-001
  4.6543353e-001
  4.6158710e-001
  4.5871050e-001
  4.5677542e-001
  4.5574776e-001
  4.5558780e-001
  4.5625039e-001
  4.5768522e-001
  4.5983706e-001
  4.6264607e-001
  4.6604810e-001
  4.6997503e-001
  4.7435516e-001
  4.7911354e-001
  4.8417239e-001
  4.8945154e-001
  4.9486880e-001
  5.0034044e-001
  5.0578158e-001
  5.1110672e-001
  5.1623010e-001
  5.2106623e-001
  5.2553027e-001
  5.2953855e-001
  5.3300894e-001
  5.3586135e-001
  5.3801809e-001
  5.3940431e-001
  5.3994840e-001
  5.3958234e-001
  5.3824207e-001
  5.3586783e-001
  5.3240446e-001
  5.2780170e-001
  5.2201445e-001
  5.1500297e-001
  5.0673317e-001
  4.9717668e-001
  4.8631109e-001
  4.7412001e-001
  4.6059320e-001
  4.4572657e-001
  4.2952225e-001
  4.1198856e-001
  3.9313998e-001
  3.7299707e-001
  3.5158638e-001
  3.2894031e-001
  3.0509696e-001
  2.8009995e-001
  2.5399818e-001
  2.2684562e-001
  1.9870106e-001
  1.6962778e-001
  1.3969329e-001
  1.0896902e-001
  7.7529913e-002
  4.5454157e-002
  1.2822768e-002
 -2.0280765e-002
 -5.3770869e-002
 -8.7560274e-002
 -1.2156040e-001
 -1.5568177e-001
 -1.8983439e-001
 -2.2392812e-001
 -2.5787311e-001
 -2.9158016e-001
 -3.2496105e-001
 -3.5792898e-001
 -3.9039885e-001
 -4.2228763e-001
 -4.5351469e-001
 -4.8400204e-001
 -5.1367471e-001
 -5.4246091e-001
 -5.7029236e-001
 -5.9710446e-001
 -6.2283648e-001
 -6.4743180e-001
 -6.7083796e-001
 -6.9300688e-001
 -7.1389489e-001
 -7.3346284e-001
 -7.5167616e-001
 -7.6850483e-001
 -7.8392347e-001
 -7.9791122e-001
 -8.1045177e-001
 -8.2153326e-001
 -8.3114818e-001
 -8.3929329e-001
 -8.4596948e-001
 -8.5118161e-001
 -8.5493835e-001
 -8.5725202e-001
 -8.5813840e-001
 -8.5761649e-001
 -8.5570833e-001
 -8.5243877e-001
 -8.4783524e-001
 -8.4192752e-001
 -8.3474748e-001
 -8.2632887e-001
 -8.1670707e-001
 -8.0591886e-001
 -7.9400217e-001
 -7.8099587e-001
 -7.6693952e-001
 -7.5187321e-001
 -7.3583731e-001
 -7.1887227e-001
 -7.0101851e-001
 -6.8231616e-001
 -6.6280498e-001
 -6.4252418e-001
 -6.2151235e-001
 -5.9980726e-001
 -5.7744590e-001
 -5.5446430e-001
 -5.3089752e-001
 -5.0677965e-001
 -4.8214373e-001
 -4.5702180e-001
 -4.3144486e-001
 -4.0544300e-001
 -3.7904534e-001
 -3.5228016e-001
 -3.2517498e-001
 -2.9775663e-001
 -2.7005135e-001
 -2.4208494e-001
 -2.1388284e-001
 -1.8547031e-001
 -1.5687252e-001
 -1.2811476e-001
 -9.9222517e-002
 -7.0221681e-002
 -4.1138671e-002
 -1.2000595e-002
  1.7164608e-002
  4.6328020e-002
  7.5459611e-002
  1.0452811e-001
  1.3350087e-001
  1.6234380e-001
  1.9102122e-001
  2.1949581e-001
  2.4772853e-001
  2.7567856e-001
  3.0330330e-001
  3.3055832e-001
  3.5739739e-001
  3.8377246e-001
  4.0963377e-001
  4.3492984e-001
  4.5960764e-001
  4.8361261e-001
  5.0688885e-001
  5.2937926e-001
  5.5102567e-001
  5.7176909e-001
  5.9154988e-001
  6.1030800e-001
  6.2798321e-001
  6.4451542e-001
  6.5984489e-001
  6.7391255e-001
  6.8666031e-001
  6.9803139e-001
  7.0797060e-001
  7.1642472e-001
  7.2334280e-001
  7.2867655e-001
  7.3238062e-001
  7.3441298e-001
  7.3473526e-001
  7.3331308e-001
  7.3011633e-001
  7.2511957e-001
  7.1830227e-001
  7.0964910e-001
  6.9915025e-001
  6.8680162e-001
  6.7260510e-001
  6.5656879e-001
  6.3870712e-001
  6.1904110e-001
  5.9759837e-001
  5.7441335e-001
  5.4952733e-001
  5.2298846e-001
  4.9485178e-001
  4.6517922e-001
  4.3403951e-001
  4.0150809e-001
  3.6766699e-001
  3.3260465e-001
  2.9641576e-001
  2.5920098e-001
  2.2106667e-001
  1.8212463e-001
  1.4249173e-001
  1.0228956e-001
  6.1644013e-002
  2.0684878e-002
 -2.0454622e-002
 -6.1638310e-002
 -1.0272755e-001
 -1.4358178e-001
 -1.8405906e-001
 -2.2401659e-001
 -2.6331135e-001
 -3.0180063e-001
 -3.3934263e-001
 -3.7579710e-001
 -4.1102587e-001
 -4.4489351e-001
 -4.7726791e-001
 -5.0802085e-001
 -5.3702859e-001
 -5.6417248e-001
 -5.8933942e-001
 -6.1242250e-001
 -6.3332143e-001
 -6.5194309e-001
 -6.6820192e-001
 -6.8202043e-001
 -6.9332954e-001
 -7.0206900e-001
 -7.0818765e-001
 -7.1164377e-001
 -7.1240531e-001
 -7.1045010e-001
 -7.0576600e-001
 -6.9835103e-001
 -6.8821348e-001
 -6.7537188e-001
 -6.5985502e-001
 -6.4170187e-001
 -6.2096148e-001
 -5.9769282e-001
 -5.7196456e-001
 -5.4385483e-001
 -5.1345094e-001
 -4.8084901e-001
 -4.4615361e-001
 -4.0947735e-001
 -3.7094038e-001
 -3.3066994e-001
 -2.8879979e-001
 -2.4546967e-001
 -2.0082472e-001
 -1.5501484e-001
 -1.0819403e-001
 -6.0519791e-002
 -1.2152391e-002
  3.6745805e-002
  8.6011039e-002
  1.3547887e-001
  1.8498490e-001
  2.3436544e-001
  2.8345830e-001
  3.3210341e-001
  3.8014355e-001
  4.2742502e-001
  4.7379832e-001
  5.1911875e-001
  5.6324703e-001
  6.0604993e-001
  6.4740078e-001
  6.8718001e-001
  7.2527562e-001
  7.6158369e-001
  7.9600871e-001
  8.2846400e-001
  8.5887202e-001
  8.8716464e-001
  9.1328338e-001
  9.3717959e-001
  9.5881457e-001
  9.7815969e-001
  9.9519637e-001
  1.0099161e+000
  1.0223204e+000
  1.0324207e+000
  1.0402379e+000
  1.0458028e+000
  1.0491552e+000
  1.0503438e+000
  1.0494261e+000
  1.0464677e+000
  1.0415418e+000
  1.0347293e+000
  1.0261177e+000
  1.0158008e+000
  1.0038781e+000
  9.9045433e-001
  9.7563881e-001
  9.5954469e-001
  9.4228846e-001
  9.2398923e-001
  9.0476808e-001
  8.8474740e-001
  8.6405024e-001
  8.4279962e-001
  8.2111788e-001
  7.9912604e-001
  7.7694315e-001
  7.5468568e-001
  7.3246691e-001
  7.1039637e-001
  6.8857928e-001
  6.6711600e-001
  6.4610157e-001
  6.2562526e-001
  6.0577011e-001
  5.8661256e-001
  5.6822212e-001
  5.5066106e-001
  5.3398413e-001
  5.1823839e-001
  5.0346299e-001
  4.8968909e-001
  4.7693976e-001
  4.6522994e-001
  4.5456649e-001
  4.4494823e-001
  4.3636605e-001
  4.2880307e-001
  4.2223482e-001
  4.1662952e-001
  4.1194831e-001
  4.0814559e-001
  4.0516941e-001
  4.0296178e-001
  4.0145918e-001
  4.0059295e-001
  4.0028980e-001
  4.0047230e-001
  4.0105941e-001
  4.0196702e-001
  4.0310851e-001
  4.0439530e-001
  4.0573744e-001
  4.0704421e-001
  4.0822464e-001
  4.0918817e-001
  4.0984514e-001
  4.1010744e-001
  4.0988899e-001
  4.0910631e-001
  4.0767903e-001
  4.0553042e-001
  4.0258782e-001
  3.9878310e-001
  3.9405310e-001
  3.8833999e-001
  3.8159164e-001
  3.7376195e-001
  3.6481108e-001
  3.5470576e-001
  3.4341945e-001
  3.3093254e-001
  3.1723240e-001
  3.0231356e-001
  2.8617766e-001
  2.6883348e-001
  2.5029693e-001
  2.3059089e-001
  2.0974513e-001
  1.8779614e-001
  1.6478691e-001
  1.4076668e-001
  1.1579070e-001
  8.9919882e-002
  6.3220458e-002
  3.5763634e-002
  7.6251688e-003
 -2.1115038e-002
 -5.0373395e-002
 -8.0063078e-002
 -1.1009451e-001
 -1.4037586e-001
 -1.7081353e-001
 -2.0131267e-001
 -2.3177769e-001
 -2.6211278e-001
 -2.9222240e-001
 -3.2201180e-001
 -3.5138751e-001
 -3.8025783e-001
 -4.0853328e-001
 -4.3612707e-001
 -4.6295552e-001
 -4.8893849e-001
 -5.1399972e-001
 -5.3806724e-001
 -5.6107368e-001
 -5.8295653e-001
 -6.0365848e-001
 -6.2312757e-001
 -6.4131744e-001
 -6.5818750e-001
 -6.7370298e-001
 -6.8783511e-001
 -7.0056110e-001
 -7.1186419e-001
 -7.2173359e-001
 -7.3016447e-001
 -7.3715780e-001
 -7.4272026e-001
 -7.4686406e-001
 -7.4960673e-001
 -7.5097090e-001
 -7.5098403e-001
 -7.4967814e-001
 -7.4708946e-001
 -7.4325814e-001
 -7.3822785e-001
 -7.3204545e-001
 -7.2476055e-001
 -7.1642514e-001
 -7.0709318e-001
 -6.9682014e-001
 -6.8566263e-001
 -6.7367795e-001
 -6.6092366e-001
 -6.4745717e-001
 -6.3333534e-001
 -6.1861407e-001
 -6.0334791e-001
 -5.8758971e-001
 -5.7139024e-001
 -5.5479789e-001
 -5.3785837e-001
 -5.2061437e-001
 -5.0310538e-001
 -4.8536743e-001
 -4.6743290e-001
 -4.4933036e-001
 -4.3108446e-001
 -4.1271581e-001
 -3.9424096e-001
 -3.7567233e-001
 -3.5701829e-001
 -3.3828313e-001
 -3.1946724e-001
 -3.0056713e-001
 -2.8157569e-001
 -2.6248228e-001
 -2.4327302e-001
 -2.2393103e-001
 -2.0443669e-001
 -1.8476796e-001
 -1.6490070e-001
 -1.4480907e-001
 -1.2446583e-001
 -1.0384282e-001
 -8.2911289e-002
 -6.1642383e-002
 -4.0007525e-002
 -1.7978875e-002
  4.4702399e-003
  2.7364881e-002
  5.0728071e-002
  7.4580361e-002
  9.8939415e-002
  1.2381960e-001
  1.4923162e-001
  1.7518211e-001
  2.0167332e-001
  2.2870278e-001
  2.5626302e-001
  2.8434128e-001
  3.1291932e-001
  3.4197319e-001
  3.7147309e-001
  4.0138324e-001
  4.3166184e-001
  4.6226095e-001
  4.9312661e-001
  5.2419879e-001
  5.5541154e-001
  5.8669312e-001
  6.1796617e-001
  6.4914794e-001
  6.8015059e-001
  7.1088146e-001
  7.4124347e-001
  7.7113547e-001
  8.0045273e-001
  8.2908735e-001
  8.5692882e-001
  8.8386450e-001
  9.0978026e-001
  9.3456101e-001
  9.5809132e-001
  9.8025610e-001
  1.0009412e+000
  1.0200341e+000
  1.0374246e+000
  1.0530055e+000
  1.0666731e+000
  1.0783283e+000
  1.0878767e+000
  1.0952297e+000
  1.1003051e+000
  1.1030275e+000
  1.1033290e+000
  1.1011499e+000
  1.0964389e+000
  1.0891541e+000
  1.0792630e+000
  1.0667434e+000
  1.0515833e+000
  1.0337813e+000
  1.0133475e+000
  9.9030270e-001
  9.6467956e-001
  9.3652209e-001
  9.0588592e-001
  8.7283833e-001
  8.3745811e-001
  7.9983546e-001
  7.6007182e-001
  7.1827962e-001
  6.7458192e-001
  6.2911211e-001
  5.8201343e-001
  5.3343849e-001
  4.8354871e-001
  4.3251376e-001
  3.8051086e-001
  3.2772409e-001
  2.7434364e-001
  2.2056503e-001
  1.6658825e-001
  1.1261691e-001
  5.8857329e-002
  5.5176214e-003
 -4.7193275e-002
 -9.9066555e-002
 -1.4989453e-001
 -1.9947162e-001
 -2.4759535e-001
 -2.9406733e-001
 -3.3869426e-001
 -3.8128887e-001
 -4.2167092e-001
 -4.5966807e-001
 -4.9511686e-001
 -5.2786350e-001
 -5.5776478e-001
 -5.8468879e-001
 -6.0851572e-001
 -6.2913851e-001
 -6.4646352e-001
 -6.6041110e-001
 -6.7091608e-001
 -6.7792824e-001
 -6.8141270e-001
 -6.8135020e-001
 -6.7773736e-001
 -6.7058682e-001
 -6.5992734e-001
 -6.4580378e-001
 -6.2827705e-001
 -6.0742392e-001
 -5.8333682e-001
 -5.5612351e-001
 -5.2590670e-001
 -4.9282355e-001
 -4.5702518e-001
 -4.1867600e-001
 -3.7795307e-001
 -3.3504533e-001
 -2.9015279e-001
 -2.4348563e-001
 -1.9526331e-001
 -1.4571356e-001
 -9.5071379e-002
 -4.3577910e-002
  8.5206135e-003
  6.0974034e-002
  1.1352943e-001
  1.6593231e-001
  2.1792779e-001
  2.6926184e-001
  3.1968245e-001
  3.6894089e-001
  4.1679286e-001
  4.6299970e-001
  5.0732954e-001
  5.4955845e-001
  5.8947148e-001
  6.2686382e-001
  6.6154172e-001
  6.9332349e-001
  7.2204043e-001
  7.4753765e-001
  7.6967484e-001
  7.8832705e-001
  8.0338524e-001
  8.1475694e-001
  8.2236667e-001
  8.2615636e-001
  8.2608569e-001
  8.2213232e-001
  8.1429200e-001
  8.0257869e-001
  7.8702447e-001
  7.6767946e-001
  7.4461159e-001
  7.1790631e-001
  6.8766620e-001
  6.5401050e-001
  6.1707457e-001
  5.7700926e-001
  5.3398016e-001
  4.8816688e-001
  4.3976216e-001
  3.8897093e-001
  3.3600938e-001
  2.8110391e-001
  2.2449000e-001
  1.6641114e-001
  1.0711763e-001
  4.6865369e-002
 -1.4085386e-002
 -7.5471246e-002
 -1.3702698e-001
 -1.9848681e-001
 -2.5958563e-001
 -3.2006037e-001
 -3.7965120e-001
 -4.3810280e-001
 -4.9516557e-001
 -5.5059686e-001
 -6.0416207e-001
 -6.5563584e-001
 -7.0480305e-001
 -7.5145988e-001
 -7.9541475e-001
 -8.3648921e-001
 -8.7451880e-001
 -9.0935373e-001
 -9.4085964e-001
 -9.6891816e-001
 -9.9342740e-001
 -1.0143024e+000
 -1.0314756e+000
 -1.0448969e+000
 -1.0545338e+000
 -1.0603717e+000
 -1.0624137e+000
 -1.0606807e+000
 -1.0552109e+000
 -1.0460597e+000
 -1.0332994e+000
 -1.0170184e+000
 -9.9732122e-001
 -9.7432733e-001
 -9.4817076e-001
 -9.1899924e-001
 -8.8697338e-001
 -8.5226575e-001
 -8.1505995e-001
 -7.7554958e-001
 -7.3393716e-001
 -6.9043307e-001
 -6.4525437e-001
 -5.9862364e-001
 -5.5076779e-001
 -5.0191686e-001
 -4.5230277e-001
 -4.0215812e-001
 -3.5171492e-001
 -3.0120344e-001
 -2.5085094e-001
 -2.0088053e-001
 -1.5151000e-001
 -1.0295073e-001
 -5.5406555e-002
 -9.0727784e-003
  3.5864828e-002
  7.9230950e-002
  1.2086159e-001
  1.6060489e-001
  1.9832182e-001
  2.3388687e-001
  2.6718864e-001
  2.9813028e-001
  3.2662997e-001
  3.5262124e-001
  3.7605318e-001
  3.9689063e-001
  4.1511427e-001
  4.3072056e-001
  4.4372165e-001
  4.5414521e-001
  4.6203411e-001
  4.6744611e-001
  4.7045338e-001
  4.7114198e-001
  4.6961125e-001
  4.6597319e-001
  4.6035164e-001
  4.5288154e-001
  4.4370802e-001
  4.3298550e-001
  4.2087670e-001
  4.0755164e-001
  3.9318657e-001
  3.7796289e-001
  3.6206601e-001
  3.4568425e-001
  3.2900767e-001
  3.1222688e-001
  2.9553194e-001
  2.7911114e-001
  2.6314991e-001
  2.4782964e-001
  2.3332662e-001
  2.1981095e-001
  2.0744549e-001
  1.9638490e-001
  1.8677464e-001
  1.7875014e-001
  1.7243589e-001
  1.6794475e-001
  1.6537715e-001
  1.6482052e-001
  1.6634873e-001
  1.7002153e-001
  1.7588425e-001
  1.8396739e-001
  1.9428642e-001
  2.0684164e-001
  2.2161809e-001
  2.3858558e-001
  2.5769879e-001
  2.7889749e-001
  3.0210680e-001
  3.2723755e-001
  3.5418676e-001
  3.8283811e-001
  4.1306261e-001
  4.4471923e-001
  4.7765567e-001
  5.1170915e-001
  5.4670734e-001
  5.8246921e-001
  6.1880609e-001
  6.5552268e-001
  6.9241809e-001
  7.2928698e-001
  7.6592070e-001
  8.0210842e-001
  8.3763835e-001
  8.7229889e-001
  9.0587982e-001
  9.3817353e-001
  9.6897615e-001
  9.9808875e-001
  1.0253185e+000
  1.0504796e+000
  1.0733947e+000
  1.0938957e+000
  1.1118248e+000
  1.1270353e+000
  1.1393928e+000
  1.1487758e+000
  1.1550765e+000
  1.1582014e+000
  1.1580721e+000
  1.1546259e+000
  1.1478158e+000
  1.1376114e+000
  1.1239989e+000
  1.1069813e+000
  1.0865787e+000
  1.0628282e+000
  1.0357837e+000
  1.0055160e+000
  9.7211253e-001
  9.3567670e-001
  8.9632789e-001
  8.5420072e-001
  8.0944453e-001
  7.6222273e-001
  7.1271202e-001
  6.6110162e-001
  6.0759240e-001
  5.5239592e-001
  4.9573345e-001
  4.3783491e-001
  3.7893778e-001
  3.1928596e-001
  2.5912861e-001
  1.9871893e-001
  1.3831292e-001
  7.8168157e-002
  1.8542543e-002
 -4.0306990e-002
 -9.8125714e-002
 -1.5466237e-001
 -2.0967039e-001
 -2.6290914e-001
 -3.1414508e-001
 -3.6315295e-001
 -4.0971686e-001
 -4.5363138e-001
 -4.9470255e-001
 -5.3274886e-001
 -5.6760215e-001
 -5.9910843e-001
 -6.2712868e-001
 -6.5153956e-001
 -6.7223395e-001
 -6.8912160e-001
 -7.0212952e-001
 -7.1120235e-001
 -7.1630268e-001
 -7.1741122e-001
 -7.1452695e-001
 -7.0766707e-001
 -6.9686698e-001
 -6.8218012e-001
 -6.6367771e-001
 -6.4144839e-001
 -6.1559785e-001
 -5.8624828e-001
 -5.5353782e-001
 -5.1761989e-001
 -4.7866243e-001
 -4.3684714e-001
 -3.9236855e-001
 -3.4543316e-001
 -2.9625839e-001
 -2.4507157e-001
 -1.9210884e-001
 -1.3761403e-001
 -8.1837502e-002
 -2.5034941e-002
  3.2533844e-002
  9.0606163e-002
  1.4891768e-001
  2.0720367e-001
  2.6520025e-001
  3.2264564e-001
  3.7928138e-001
  4.3485351e-001
  4.8911381e-001
  5.4182087e-001
  5.9274127e-001
  6.4165062e-001
  6.8833457e-001
  7.3258981e-001
  7.7422497e-001
  8.1306145e-001
  8.4893424e-001
  8.8169264e-001
  9.1120087e-001
  9.3733868e-001
  9.6000181e-001
  9.7910247e-001
  9.9456958e-001
  1.0063491e+000
  1.0144042e+000
  1.0187153e+000
  1.0192801e+000
  1.0161136e+000
  1.0092476e+000
  9.9873089e-001
  9.8462878e-001
  9.6702255e-001
  9.4600916e-001
  9.2170064e-001
  8.9422348e-001
  8.6371797e-001
  8.3033745e-001
  7.9424754e-001
  7.5562527e-001
  7.1465818e-001
  6.7154344e-001
  6.2648678e-001
  5.7970157e-001
  5.3140772e-001
  4.8183067e-001
  4.3120025e-001
  3.7974964e-001
  3.2771425e-001
  2.7533064e-001
  2.2283539e-001
  1.7046403e-001
  1.1845000e-001
  6.7023543e-002
  1.6410722e-002
 -3.3167598e-002
 -8.1496709e-002
 -1.2836898e-001
 -1.7358475e-001
 -2.1695316e-001
 -2.5829292e-001
 -2.9743307e-001
 -3.3421364e-001
 -3.6848626e-001
 -4.0011474e-001
 -4.2897552e-001
 -4.5495815e-001
 -4.7796559e-001
 -4.9791454e-001
 -5.1473565e-001
 -5.2837369e-001
 -5.3878759e-001
 -5.4595052e-001
 -5.4984978e-001
 -5.5048674e-001
 -5.4787660e-001
 -5.4204818e-001
 -5.3304363e-001
 -5.2091800e-001
 -5.0573889e-001
 -4.8758594e-001
 -4.6655029e-001
 -4.4273405e-001
 -4.1624964e-001
 -3.8721916e-001
 -3.5577367e-001
 -3.2205250e-001
 -2.8620249e-001
 -2.4837717e-001
 -2.0873602e-001
 -1.6744361e-001
 -1.2466883e-001
 -8.0583986e-002
 -3.5364038e-002
  1.0814280e-002
  5.7773263e-002
  1.0533506e-001
  1.5332248e-001
  2.0155978e-001
  2.4987340e-001
  2.9809275e-001
  3.4605090e-001
  3.9358524e-001
  4.4053817e-001
  4.8675768e-001
  5.3209794e-001
  5.7641980e-001
  6.1959134e-001
  6.6148823e-001
  7.0199419e-001
  7.4100134e-001
  7.7841044e-001
  8.1413123e-001
  8.4808255e-001
  8.8019255e-001
  9.1039880e-001
  9.3864828e-001
  9.6489748e-001
  9.8911229e-001
  1.0112680e+000
  1.0313490e+000
  1.0493488e+000
  1.0652699e+000
  1.0791230e+000
  1.0909276e+000
  1.1007108e+000
  1.1085075e+000
  1.1143599e+000
  1.1183168e+000
  1.1204336e+000
  1.1207718e+000
  1.1193982e+000
  1.1163845e+000
  1.1118072e+000
  1.1057467e+000
  1.0982867e+000
  1.0895142e+000
  1.0795185e+000
  1.0683908e+000
  1.0562238e+000
  1.0431113e+000
  1.0291474e+000
  1.0144261e+000
  9.9904123e-001
  9.8308538e-001
  9.6664996e-001
  9.4982464e-001
  9.3269693e-001
  9.1535187e-001
  8.9787170e-001
  8.8033554e-001
  8.6281912e-001
  8.4539455e-001
  8.2813007e-001
  8.1108990e-001
  7.9433403e-001
  7.7791814e-001
  7.6189347e-001
  7.4630676e-001
  7.3120020e-001
  7.1661141e-001
  7.0257348e-001
  6.8911494e-001
  6.7625992e-001
  6.6402815e-001
  6.5243509e-001
  6.4149210e-001
  6.3120654e-001
  6.2158193e-001
  6.1261818e-001
  6.0431173e-001
  5.9665581e-001
  5.8964059e-001
  5.8325349e-001
  5.7747934e-001
  5.7230066e-001
  5.6769787e-001
  5.6364956e-001
  5.6013274e-001
  5.5712302e-001
  5.5459494e-001
  5.5252210e-001
  5.5087747e-001
  5.4963354e-001
  5.4876259e-001
  5.4823683e-001
  5.4802861e-001
  5.4811060e-001
  5.4845593e-001
  5.4903837e-001
  5.4983242e-001
  5.5081343e-001
  5.5195775e-001
  5.5324275e-001
  5.5464694e-001
  5.5615000e-001
  5.5773282e-001
  5.5937755e-001
  5.6106756e-001
  5.6278749e-001
  5.6452322e-001
  5.6626182e-001
  5.6799152e-001
  5.6970167e-001
  5.7138267e-001
  5.7302589e-001
  5.7462361e-001
  5.7616894e-001
  5.7765571e-001
  5.7907838e-001
  5.8043196e-001
  5.8171190e-001
  5.8291398e-001
  5.8403424e-001
  5.8506887e-001
  5.8601408e-001
  5.8686609e-001
  5.8762096e-001
  5.8827456e-001
  5.8882250e-001
  5.8926004e-001
  5.8958204e-001
  5.8978294e-001
  5.8985667e-001
  5.8979667e-001
  5.8959587e-001
  5.8924664e-001
  5.8874085e-001
  5.8806985e-001
  5.8722452e-001
  5.8619526e-001
  5.8497213e-001
  5.8354479e-001
  5.8190269e-001
  5.8003504e-001
  5.7793097e-001
  5.7557961e-001
  5.7297015e-001
  5.7009200e-001
  5.6693489e-001
  5.6348896e-001
  5.5974493e-001
  5.5569416e-001
  5.5132885e-001
  5.4664211e-001
  5.4162808e-001
  5.3628211e-001
  5.3060082e-001
  5.2458223e-001
  5.1822587e-001
  5.1153291e-001
  5.0450618e-001
  4.9715033e-001
  4.8947187e-001
  4.8147922e-001
  4.7318279e-001
  4.6459500e-001
  4.5573029e-001
  4.4660519e-001
  4.3723822e-001
  4.2764999e-001
  4.1786305e-001
  4.0790194e-001
  3.9779303e-001
  3.8756454e-001
  3.7724637e-001
  3.6687001e-001
  3.5646843e-001
  3.4607594e-001
  3.3572800e-001
  3.2546110e-001
  3.1531255e-001
  3.0532033e-001
  2.9552283e-001
  2.8595869e-001
  2.7666656e-001
  2.6768489e-001
  2.5905168e-001
  2.5080427e-001
  2.4297910e-001
  2.3561145e-001
  2.2873521e-001
  2.2238268e-001
  2.1658428e-001
  2.1136837e-001
  2.0676101e-001
  2.0278574e-001
  1.9946340e-001
  1.9681191e-001
  1.9484611e-001
  1.9357758e-001
  1.9301451e-001
  1.9316153e-001
  1.9401964e-001
  1.9558607e-001
  1.9785421e-001
  2.0081356e-001
  2.0444972e-001
  2.0874430e-001
  2.1367499e-001
  2.1921557e-001
  2.2533596e-001
  2.3200228e-001
  2.3917698e-001
  2.4681892e-001
  2.5488354e-001
  2.6332304e-001
  2.7208650e-001
  2.8112016e-001
  2.9036759e-001
  2.9976997e-001
  3.0926634e-001
  3.1879386e-001
  3.2828812e-001
  3.3768347e-001
  3.4691326e-001
  3.5591028e-001
  3.6460698e-001
  3.7293591e-001
  3.8083000e-001
  3.8822295e-001
  3.9504956e-001
  4.0124611e-001
  4.0675067e-001
  4.1150345e-001
  4.1544719e-001
  4.1852739e-001
  4.2069271e-001
  4.2189524e-001
  4.2209079e-001
  4.2123915e-001
  4.1930438e-001
  4.1625499e-001
  4.1206421e-001
  4.0671014e-001
  4.0017593e-001
  3.9244994e-001
  3.8352582e-001
  3.7340261e-001
  3.6208482e-001
  3.4958245e-001
  3.3591096e-001
  3.2109132e-001
  3.0514989e-001
  2.8811834e-001
  2.7003358e-001
  2.5093759e-001
  2.3087724e-001
  2.0990412e-001
  1.8807429e-001
  1.6544808e-001
  1.4208973e-001
  1.1806721e-001
  9.3451807e-002
  6.8317829e-002
  4.2742253e-002
  1.6804348e-002
 -9.4147111e-003
 -3.5832239e-002
 -6.2364449e-002
 -8.8926865e-002
 -1.1543475e-001
 -1.4180352e-001
 -1.6794917e-001
 -1.9378874e-001
 -2.1924067e-001
 -2.4422525e-001
 -2.6866505e-001
 -2.9248529e-001
 -3.1561421e-001
 -3.3798350e-001
 -3.5952860e-001
 -3.8018905e-001
 -3.9990882e-001
 -4.1863659e-001
 -4.3632602e-001
 -4.5293601e-001
 -4.6843088e-001
 -4.8278059e-001
 -4.9596091e-001
 -5.0795351e-001
 -5.1874606e-001
 -5.2833234e-001
 -5.3671224e-001
 -5.4389174e-001
 -5.4988294e-001
 -5.5470393e-001
 -5.5837874e-001
 -5.6093717e-001
 -5.6241469e-001
 -5.6285219e-001
 -5.6229579e-001
 -5.6079659e-001
 -5.5841037e-001
 -5.5519735e-001
 -5.5122179e-001
 -5.4655171e-001
 -5.4125846e-001
 -5.3541640e-001
 -5.2910243e-001
 -5.2239564e-001
 -5.1537682e-001
 -5.0812808e-001
 -5.0073234e-001
 -4.9327293e-001
 -4.8583313e-001
 -4.7849570e-001
 -4.7134241e-001
 -4.6445366e-001
 -4.5790796e-001
 -4.5178157e-001
 -4.4614803e-001
 -4.4107778e-001
 -4.3663778e-001
 -4.3289112e-001
 -4.2989668e-001
 -4.2770881e-001
 -4.2637702e-001
 -4.2594569e-001
 -4.2645385e-001
 -4.2793493e-001
 -4.3041660e-001
 -4.3392055e-001
 -4.3846243e-001
 -4.4405169e-001
 -4.5069157e-001
 -4.5837901e-001
 -4.6710468e-001
 -4.7685304e-001
 -4.8760232e-001
 -4.9932472e-001
 -5.1198647e-001
 -5.2554799e-001
 -5.3996411e-001
 -5.5518430e-001
 -5.7115284e-001
 -5.8780918e-001
 -6.0508819e-001
 -6.2292046e-001
 -6.4123269e-001
 -6.5994803e-001
 -6.7898643e-001
 -6.9826506e-001
 -7.1769871e-001
 -7.3720019e-001
 -7.5668080e-001
 -7.7605067e-001
 -7.9521931e-001
 -8.1409593e-001
 -8.3258997e-001
 -8.5061147e-001
 -8.6807152e-001
 -8.8488270e-001
 -9.0095942e-001
 -9.1621841e-001
 -9.3057902e-001
 -9.4396366e-001
 -9.5629807e-001
 -9.6751173e-001
 -9.7753812e-001
 -9.8631503e-001
 -9.9378481e-001
 -9.9989460e-001
 -1.0045966e+000
 -1.0078481e+000
 -1.0096120e+000
 -1.0098564e+000
 -1.0085551e+000
 -1.0056876e+000
 -1.0012392e+000
 -9.9520067e-001
 -9.8756875e-001
 -9.7834573e-001
 -9.6753951e-001
 -9.5516351e-001
 -9.4123655e-001
 -9.2578268e-001
 -9.0883105e-001
 -8.9041566e-001
 -8.7057521e-001
 -8.4935283e-001
 -8.2679586e-001
 -8.0295553e-001
 -7.7788677e-001
 -7.5164783e-001
 -7.2430003e-001
 -6.9590742e-001
 -6.6653650e-001
 -6.3625585e-001
 -6.0513585e-001
 -5.7324831e-001
 -5.4066620e-001
 -5.0746325e-001
 -4.7371372e-001
 -4.3949202e-001
 -4.0487246e-001
 -3.6992891e-001
 -3.3473455e-001
 -2.9936160e-001
 -2.6388106e-001
 -2.2836247e-001
 -1.9287369e-001
 -1.5748069e-001
 -1.2224741e-001
 -8.7235518e-002
 -5.2504323e-002
 -1.8110628e-002
  1.5891371e-002
  4.9450172e-002
  8.2517027e-002
  1.1504599e-001
  1.4699393e-001
  1.7832055e-001
  2.0898836e-001
  2.3896264e-001
  2.6821138e-001
  2.9670525e-001
  3.2441745e-001
  3.5132369e-001
  3.7740201e-001
  4.0263267e-001
  4.2699805e-001
  4.5048247e-001
  4.7307204e-001
  4.9475452e-001
  5.1551915e-001
  5.3535649e-001
  5.5425822e-001
  5.7221705e-001
  5.8922647e-001
  6.0528066e-001
  6.2037428e-001
  6.3450238e-001
  6.4766021e-001
  6.5984314e-001
  6.7104648e-001
  6.8126544e-001
  6.9049500e-001
  6.9872983e-001
  7.0596426e-001
  7.1219218e-001
  7.1740707e-001
  7.2160194e-001
  7.2476935e-001
  7.2690144e-001
  7.2798995e-001
  7.2802630e-001
  7.2700165e-001
  7.2490697e-001
  7.2173321e-001
  7.1747136e-001
  7.1211261e-001
  7.0564851e-001
  6.9807114e-001
  6.8937325e-001
  6.7954851e-001
  6.6859164e-001
  6.5649868e-001
  6.4326712e-001
  6.2889622e-001
  6.1338712e-001
  5.9674314e-001
  5.7896995e-001
  5.6007580e-001
  5.4007177e-001
  5.1897187e-001
  4.9679337e-001
  4.7355686e-001
  4.4928651e-001
  4.2401020e-001
  3.9775965e-001
  3.7057057e-001
  3.4248274e-001
  3.1354014e-001
  2.8379095e-001
  2.5328768e-001
  2.2208710e-001
  1.9025029e-001
  1.5784259e-001
  1.2493355e-001
  9.1596827e-002
  5.7910080e-002
  2.3954833e-002
 -1.0183697e-002
 -4.4416798e-002
 -7.8652486e-002
 -1.1279576e-001
 -1.4674886e-001
 -1.8041160e-001
 -2.1368167e-001
 -2.4645499e-001
 -2.7862609e-001
 -3.1008849e-001
 -3.4073511e-001
 -3.7045871e-001
 -3.9915231e-001
 -4.2670966e-001
 -4.5302567e-001
 -4.7799695e-001
 -5.0152222e-001
 -5.2350281e-001
 -5.4384315e-001
 -5.6245125e-001
 -5.7923916e-001
 -5.9412345e-001
 -6.0702566e-001
 -6.1787274e-001
 -6.2659751e-001
 -6.3313901e-001
 -6.3744295e-001
 -6.3946206e-001
 -6.3915642e-001
 -6.3649380e-001
 -6.3144991e-001
 -6.2400870e-001
 -6.1416255e-001
 -6.0191247e-001
 -5.8726825e-001
 -5.7024857e-001
 -5.5088105e-001
 -5.2920233e-001
 -5.0525804e-001
 -4.7910272e-001
 -4.5079977e-001
 -4.2042131e-001
 -3.8804797e-001
 -3.5376872e-001
 -3.1768058e-001
 -2.7988833e-001
 -2.4050417e-001
 -1.9964734e-001
 -1.5744373e-001
 -1.1402538e-001
 -6.9530067e-002
 -2.4100727e-002
  2.2115045e-002
  6.8965582e-002
  1.1629573e-001
  1.6394748e-001
  2.1176057e-001
  2.5957317e-001
  3.0722251e-001
  3.5454558e-001
  4.0137978e-001
  4.4756364e-001
  4.9293745e-001
  5.3734397e-001
  5.8062908e-001
  6.2264248e-001
  6.6323828e-001
  7.0227564e-001
  7.3961942e-001
  7.7514071e-001
  8.0871743e-001
  8.4023482e-001
  8.6958599e-001
  8.9667232e-001
  9.2140394e-001
  9.4370008e-001
  9.6348943e-001
  9.8071044e-001
  9.9531158e-001
  1.0072515e+000
  1.0164994e+000
  1.0230348e+000
  1.0268479e+000
  1.0279394e+000
  1.0263207e+000
  1.0220135e+000
  1.0150499e+000
  1.0054723e+000
  9.9333295e-001
  9.7869363e-001
  9.6162561e-001
  9.4220908e-001
  9.2053281e-001
  8.9669369e-001
  8.7079624e-001
  8.4295212e-001
  8.1327954e-001
  7.8190270e-001
  7.4895118e-001
  7.1455932e-001
  6.7886554e-001
  6.4201168e-001
  6.0414234e-001
  5.6540416e-001
  5.2594513e-001
  4.8591388e-001
  4.4545899e-001
  4.0472829e-001
  3.6386814e-001
  3.2302282e-001
  2.8233378e-001
  2.4193906e-001
  2.0197262e-001
  1.6256379e-001
  1.2383664e-001
  8.5909481e-002
  4.8894353e-002
  1.2896528e-002
 -2.1985902e-002
 -5.5662426e-002
 -8.8050463e-002
 -1.1907567e-001
 -1.4867222e-001
 -1.7678297e-001
 -2.0335969e-001
 -2.2836313e-001
 -2.5176315e-001
 -2.7353867e-001
 -2.9367768e-001
 -3.1217720e-001
 -3.2904309e-001
 -3.4428993e-001
 -3.5794077e-001
 -3.7002692e-001
 -3.8058758e-001
 -3.8966957e-001
 -3.9732690e-001
 -4.0362036e-001
 -4.0861710e-001
 -4.1239009e-001
 -4.1501769e-001
 -4.1658303e-001
 -4.1717350e-001
 -4.1688019e-001
 -4.1579723e-001
 -4.1402127e-001
 -4.1165078e-001
 -4.0878550e-001
 -4.0552580e-001
 -4.0197201e-001
 -3.9822390e-001
 -3.9438000e-001
 -3.9053700e-001
 -3.8678926e-001
 -3.8322813e-001
 -3.7994150e-001
 -3.7701325e-001
 -3.7452276e-001
 -3.7254447e-001
 -3.7114744e-001
 -3.7039495e-001
 -3.7034417e-001
 -3.7104583e-001
 -3.7254394e-001
 -3.7487556e-001
 -3.7807062e-001
 -3.8215173e-001
 -3.8713413e-001
 -3.9302560e-001
 -3.9982642e-001
 -4.0752945e-001
 -4.1612015e-001
 -4.2557673e-001
 -4.3587031e-001
 -4.4696508e-001
 -4.5881856e-001
 -4.7138190e-001
 -4.8460016e-001
 -4.9841265e-001
 -5.1275334e-001
 -5.2755125e-001
 -5.4273091e-001
 -5.5821276e-001
 -5.7391370e-001
 -5.8974756e-001
 -6.0562562e-001
 -6.2145712e-001
 -6.3714983e-001
 -6.5261059e-001
 -6.6774583e-001
 -6.8246215e-001
 -6.9666683e-001
 -7.1026840e-001
 -7.2317716e-001
 -7.3530565e-001
 -7.4656923e-001
 -7.5688648e-001
 -7.6617971e-001
 -7.7437536e-001
 -7.8140444e-001
 -7.8720286e-001
 -7.9171184e-001
 -7.9487818e-001
 -7.9665454e-001
 -7.9699973e-001
 -7.9587884e-001
 -7.9326350e-001
 -7.8913192e-001
 -7.8346907e-001
 -7.7626664e-001
 -7.6752313e-001
 -7.5724378e-001
 -7.4544051e-001
 -7.3213182e-001
 -7.1734263e-001
 -7.0110413e-001
 -6.8345355e-001
 -6.6443389e-001
 -6.4409368e-001
 -6.2248664e-001
 -5.9967135e-001
 -5.7571092e-001
 -5.5067254e-001
 -5.2462714e-001
 -4.9764890e-001
 -4.6981490e-001
 -4.4120457e-001
 -4.1189931e-001
 -3.8198199e-001
 -3.5153649e-001
 -3.2064721e-001
 -2.8939864e-001
 -2.5787488e-001
 -2.2615920e-001
 -1.9433359e-001
 -1.6247834e-001
 -1.3067163e-001
 -9.8989159e-002
 -6.7503748e-002
 -3.6285031e-002
 -5.3991211e-003
  2.5091672e-002
  5.5129096e-002
  8.4659186e-002
  1.1363245e-001
  1.4200405e-001
  1.6973387e-001
  1.9678669e-001
  2.2313215e-001
  2.4874484e-001
  2.7360424e-001
  2.9769466e-001
  3.2100520e-001
  3.4352956e-001
  3.6526594e-001
  3.8621683e-001
  4.0638879e-001
  4.2579219e-001
  4.4444097e-001
  4.6235233e-001
  4.7954639e-001
  4.9604586e-001
  5.1187570e-001
  5.2706273e-001
  5.4163523e-001
  5.5562257e-001
  5.6905482e-001
  5.8196229e-001
  5.9437520e-001
  6.0632320e-001
  6.1783505e-001
  6.2893817e-001
  6.3965830e-001
  6.5001911e-001
  6.6004189e-001
  6.6974519e-001
  6.7914456e-001
  6.8825220e-001
  6.9707680e-001
  7.0562326e-001
  7.1389250e-001
  7.2188133e-001
  7.2958233e-001
  7.3698372e-001
  7.4406937e-001
  7.5081875e-001
  7.5720694e-001
  7.6320477e-001
  7.6877883e-001
  7.7389169e-001
  7.7850202e-001
  7.8256485e-001
  7.8603182e-001
  7.8885145e-001
  7.9096946e-001
  7.9232916e-001
  7.9287179e-001
  7.9253697e-001
  7.9126313e-001
  7.8898794e-001
  7.8564882e-001
  7.8118346e-001
  7.7553027e-001
  7.6862896e-001
  7.6042103e-001
  7.5085033e-001
  7.3986360e-001
  7.2741096e-001
  7.1344648e-001
  6.9792870e-001
  6.8082106e-001
  6.6209247e-001
  6.4171773e-001
  6.1967798e-001
  5.9596108e-001
  5.7056204e-001
  5.4348334e-001
  5.1473524e-001
  4.8433605e-001
  4.5231237e-001
  4.1869926e-001
  3.8354038e-001
  3.4688809e-001
  3.0880350e-001
  2.6935642e-001
  2.2862535e-001
  1.8669731e-001
  1.4366773e-001
  9.9640197e-002
  5.4726182e-002
  9.0447322e-003
 -3.7277916e-002
 -8.4108756e-002
 -1.3130849e-001
 -1.7873203e-001
 -2.2622911e-001
 -2.7364482e-001
 -3.2082031e-001
 -3.6759346e-001
 -4.1379957e-001
 -4.5927213e-001
 -5.0384358e-001
 -5.4734610e-001
 -5.8961243e-001
 -6.3047670e-001
 -6.6977523e-001
 -7.0734742e-001
 -7.4303656e-001
 -7.7669064e-001
 -8.0816326e-001
 -8.3731435e-001
 -8.6401103e-001
 -8.8812836e-001
 -9.0955008e-001
 -9.2816935e-001
 -9.4388941e-001
 -9.5662423e-001
 -9.6629908e-001
 -9.7285113e-001
 -9.7622989e-001
 -9.7639769e-001
 -9.7333004e-001
 -9.6701597e-001
 -9.5745830e-001
 -9.4467378e-001
 -9.2869330e-001
 -9.0956187e-001
 -8.8733866e-001
 -8.6209688e-001
 -8.3392368e-001
 -8.0291986e-001
 -7.6919962e-001
 -7.3289016e-001
 -6.9413128e-001
 -6.5307485e-001
 -6.0988425e-001
 -5.6473374e-001
 -5.1780773e-001
 -4.6930010e-001
 -4.1941332e-001
 -3.6835763e-001
 -3.1635011e-001
 -2.6361374e-001
 -2.1037645e-001
 -1.5687000e-001
 -1.0332903e-001
 -4.9989917e-002
  2.9102925e-003
  5.5135002e-002
  1.0644918e-001
  1.5662048e-001
  2.0542037e-001
  2.5262520e-001
  2.9801735e-001
  3.4138627e-001
  3.8252952e-001
  4.2125382e-001
  4.5737599e-001
  4.9072391e-001
  5.2113739e-001
  5.4846905e-001
  5.7258502e-001
  5.9336576e-001
  6.1070664e-001
  6.2451853e-001
  6.3472838e-001
  6.4127955e-001
  6.4413229e-001
  6.4326393e-001
  6.3866911e-001
  6.3035990e-001
  6.1836582e-001
  6.0273381e-001
  5.8352802e-001
  5.6082969e-001
  5.3473674e-001
  5.0536343e-001
  4.7283988e-001
  4.3731150e-001
  3.9893838e-001
  3.5789453e-001
  3.1436720e-001
  2.6855591e-001
  2.2067165e-001
  1.7093585e-001
  1.1957938e-001
  6.6841464e-002
  1.2968567e-002
 -4.1786753e-002
 -9.7167047e-002
 -1.5291118e-001
 -2.0875559e-001
 -2.6443550e-001
 -3.1968624e-001
 -3.7424446e-001
 -4.2784942e-001
 -4.8024422e-001
 -5.3117706e-001
 -5.8040244e-001
 -6.2768232e-001
 -6.7278731e-001
 -7.1549774e-001
 -7.5560473e-001
 -7.9291123e-001
 -8.2723290e-001
 -8.5839908e-001
 -8.8625354e-001
 -9.1065528e-001
 -9.3147918e-001
 -9.4861662e-001
 -9.6197596e-001
 -9.7148300e-001
 -9.7708131e-001
 -9.7873252e-001
 -9.7641644e-001
 -9.7013114e-001
 -9.5989299e-001
 -9.4573648e-001
 -9.2771409e-001
 -9.0589595e-001
 -8.8036951e-001
 -8.5123906e-001
 -8.1862516e-001
 -7.8266409e-001
 -7.4350706e-001
 -7.0131951e-001
 -6.5628020e-001
 -6.0858034e-001
 -5.5842262e-001
 -5.0602016e-001
 -4.5159541e-001
 -3.9537911e-001
 -3.3760901e-001
 -2.7852880e-001
 -2.1838677e-001
 -1.5743466e-001
 -9.5926345e-002
 -3.4116592e-002
  2.7740199e-002
  8.9391263e-002
  1.5058672e-001
  2.1108078e-001
  2.7063299e-001
  3.2900935e-001
  3.8598350e-001
  4.4133775e-001
  4.9486420e-001
  5.4636563e-001
  5.9565653e-001
  6.4256388e-001
  6.8692797e-001
  7.2860316e-001
  7.6745846e-001
  8.0337814e-001
  8.3626221e-001
  8.6602678e-001
  8.9260444e-001
  9.1594441e-001
  9.3601271e-001
  9.5279223e-001
  9.6628262e-001
  9.7650021e-001
  9.8347776e-001
  9.8726418e-001
  9.8792408e-001
  9.8553735e-001
  9.8019857e-001
  9.7201639e-001
  9.6111282e-001
  9.4762243e-001
  9.3169156e-001
  9.1347736e-001
  8.9314689e-001
  8.7087606e-001
  8.4684863e-001
  8.2125508e-001
  7.9429153e-001
  7.6615854e-001
  7.3706000e-001
  7.0720194e-001
  6.7679128e-001
  6.4603475e-001
  6.1513761e-001
  5.8430256e-001
  5.5372851e-001
  5.2360956e-001
  4.9413380e-001
  4.6548234e-001
  4.3782824e-001
  4.1133560e-001
  3.8615860e-001
  3.6244069e-001
  3.4031378e-001
  3.1989752e-001
  3.0129868e-001
  2.8461056e-001
  2.6991247e-001
  2.5726938e-001
  2.4673152e-001
  2.3833421e-001
  2.3209761e-001
  2.2802674e-001
  2.2611144e-001
  2.2632647e-001
  2.2863173e-001
  2.3297251e-001
  2.3927986e-001
  2.4747103e-001
  2.5744997e-001
  2.6910794e-001
  2.8232417e-001
  2.9696662e-001
  3.1289273e-001
  3.2995036e-001
  3.4797862e-001
  3.6680891e-001
  3.8626589e-001
  4.0616858e-001
  4.2633138e-001
  4.4656526e-001
  4.6667882e-001
  4.8647953e-001
  5.0577481e-001
  5.2437325e-001
  5.4208573e-001
  5.5872660e-001
  5.7411480e-001
  5.8807494e-001
  6.0043845e-001
  6.1104455e-001
  6.1974130e-001
  6.2638652e-001
  6.3084873e-001
  6.3300798e-001
  6.3275663e-001
  6.3000006e-001
  6.2465735e-001
  6.1666181e-001
  6.0596152e-001
  5.9251970e-001
  5.7631509e-001
  5.5734215e-001
  5.3561125e-001
  5.1114875e-001
  4.8399695e-001
  4.5421405e-001
  4.2187387e-001
  3.8706566e-001
  3.4989371e-001
  3.1047686e-001
  2.6894804e-001
  2.2545362e-001
  1.8015275e-001
  1.3321658e-001
  8.4827466e-002
  3.5178068e-002
 -1.5529596e-002
 -6.7085144e-002
 -1.1927089e-001
 -1.7186292e-001
 -2.2463226e-001
 -2.7734599e-001
 -3.2976847e-001
 -3.8166254e-001
 -4.3279073e-001
 -4.8291652e-001
 -5.3180554e-001
 -5.7922680e-001
 -6.2495390e-001
 -6.6876624e-001
 -7.1045017e-001
 -7.4980012e-001
 -7.8661970e-001
 -8.2072278e-001
 -8.5193445e-001
 -8.8009199e-001
 -9.0504578e-001
 -9.2666012e-001
 -9.4481393e-001
 -9.5940154e-001
 -9.7033320e-001
 -9.7753567e-001
 -9.8095265e-001
 -9.8054513e-001
 -9.7629168e-001
 -9.6818864e-001
 -9.5625019e-001
 -9.4050840e-001
 -9.2101310e-001
 -8.9783176e-001
 -8.7104916e-001
 -8.4076712e-001
 -8.0710399e-001
 -7.7019420e-001
 -7.3018759e-001
 -6.8724879e-001
 -6.4155643e-001
 -5.9330234e-001
 -5.4269062e-001
 -4.8993674e-001
 -4.3526650e-001
 -3.7891495e-001
 -3.2112531e-001
 -2.6214781e-001
 -2.0223851e-001
 -1.4165804e-001
 -8.0670436e-002
 -1.9541815e-002
  4.1460853e-002
  1.0207103e-001
  1.6202388e-001
  2.2105751e-001
  2.7891427e-001
  3.3534190e-001
  3.9009478e-001
  4.4293510e-001
  4.9363395e-001
  5.4197242e-001
  5.8774264e-001
  6.3074874e-001
  6.7080777e-001
  7.0775056e-001
  7.4142250e-001
  7.7168426e-001
  7.9841240e-001
  8.2149996e-001
  8.4085694e-001
  8.5641065e-001
  8.6810607e-001
  8.7590606e-001
  8.7979148e-001
  8.7976123e-001
  8.7583228e-001
  8.6803945e-001
  8.5643527e-001
  8.4108965e-001
  8.2208952e-001
  7.9953835e-001
  7.7355563e-001
  7.4427626e-001
  7.1184985e-001
  6.7643996e-001
  6.3822332e-001
  5.9738893e-001
  5.5413711e-001
  5.0867856e-001
  4.6123328e-001
  4.1202956e-001
  3.6130283e-001
  3.0929456e-001
  2.5625108e-001
  2.0242242e-001
  1.4806113e-001
  9.3421084e-002
  3.8756297e-002
 -1.5680271e-002
 -6.9637879e-002
 -1.2286916e-001
 -1.7513125e-001
 -2.2618691e-001
 -2.7580556e-001
 -3.2376435e-001
 -3.6984911e-001
 -4.1385533e-001
 -4.5558901e-001
 -4.9486753e-001
 -5.3152036e-001
 -5.6538985e-001
 -5.9633182e-001
 -6.2421612e-001
 -6.4892718e-001
 -6.7036441e-001
 -6.8844255e-001
 -7.0309197e-001
 -7.1425886e-001
 -7.2190534e-001
 -7.2600955e-001
 -7.2656556e-001
 -7.2358335e-001
 -7.1708856e-001
 -7.0712227e-001
 -6.9374067e-001
 -6.7701469e-001
 -6.5702953e-001
 -6.3388413e-001
 -6.0769061e-001
 -5.7857363e-001
 -5.4666968e-001
 -5.1212639e-001
 -4.7510169e-001
 -4.3576303e-001
 -3.9428651e-001
 -3.5085597e-001
 -3.0566210e-001
 -2.5890148e-001
 -2.1077564e-001
 -1.6149007e-001
 -1.1125327e-001
 -6.0275752e-002
 -8.7690747e-003
  4.3055135e-002
  9.4986132e-002
  1.4681499e-001
  1.9833554e-001
  2.4934524e-001
  2.9964605e-001
  3.4904528e-001
  3.9735634e-001
  4.4439957e-001
  4.9000287e-001
  5.3400242e-001
  5.7624328e-001
  6.1657996e-001
  6.5487691e-001
  6.9100901e-001
  7.2486194e-001
  7.5633255e-001
  7.8532911e-001
  8.1177158e-001
  8.3559173e-001
  8.5673326e-001
  8.7515187e-001
  8.9081523e-001
  9.0370290e-001
  9.1380622e-001
  9.2112816e-001
  9.2568303e-001
  9.2749624e-001
  9.2660398e-001
  9.2305281e-001
  9.1689926e-001
  9.0820940e-001
  8.9705828e-001
  8.8352948e-001
  8.6771448e-001
  8.4971214e-001
  8.2962804e-001
  8.0757387e-001
  7.8366679e-001
  7.5802877e-001
  7.3078590e-001
  7.0206776e-001
  6.7200670e-001
  6.4073720e-001
  6.0839519e-001
  5.7511737e-001
  5.4104061e-001
  5.0630125e-001
  4.7103455e-001
  4.3537406e-001
  3.9945103e-001
  3.6339391e-001
  3.2732780e-001
  2.9137395e-001
  2.5564935e-001
  2.2026625e-001
  1.8533182e-001
  1.5094776e-001
  1.1721000e-001
  8.4208444e-002
  5.2026695e-002
  2.0741879e-002
 -9.5755238e-003
 -3.8861799e-002
 -6.7060079e-002
 -9.4120394e-002
 -1.1999967e-001
 -1.4466173e-001
 -1.6807717e-001
 -1.9022333e-001
 -2.1108414e-001
 -2.3064992e-001
 -2.4891728e-001
 -2.6588881e-001
 -2.8157290e-001
 -2.9598346e-001
 -3.0913961e-001
 -3.2106544e-001
 -3.3178963e-001
 -3.4134513e-001
 -3.4976886e-001
 -3.5710127e-001
 -3.6338609e-001
 -3.6866986e-001
 -3.7300164e-001
 -3.7643261e-001
 -3.7901569e-001
 -3.8080523e-001
 -3.8185660e-001
 -3.8222589e-001
 -3.8196955e-001
 -3.8114406e-001
 -3.7980567e-001
 -3.7801003e-001
 -3.7581198e-001
 -3.7326524e-001
 -3.7042222e-001
 -3.6733372e-001
 -3.6404881e-001
 -3.6061461e-001
 -3.5707610e-001
 -3.5347605e-001
 -3.4985482e-001
 -3.4625035e-001
 -3.4269800e-001
 -3.3923056e-001
 -3.3587817e-001
 -3.3266835e-001
 -3.2962595e-001
 -3.2677324e-001
 -3.2412988e-001
 -3.2171303e-001
 -3.1953738e-001
 -3.1761529e-001
 -3.1595683e-001
 -3.1456991e-001
 -3.1346044e-001
 -3.1263239e-001
 -3.1208796e-001
 -3.1182776e-001
 -3.1185086e-001
 -3.1215505e-001
 -3.1273689e-001
 -3.1359194e-001
 -3.1471486e-001
 -3.1609957e-001
 -3.1773941e-001
 -3.1962723e-001
 -3.2175558e-001
 -3.2411681e-001
 -3.2670317e-001
 -3.2950693e-001
 -3.3252050e-001
 -3.3573646e-001
 -3.3914771e-001
 -3.4274749e-001
 -3.4652942e-001
 -3.5048760e-001
 -3.5461658e-001
 -3.5891142e-001
 -3.6336766e-001
 -3.6798136e-001
 -3.7274904e-001
 -3.7766768e-001
 -3.8273469e-001
 -3.8794782e-001
 -3.9330516e-001
 -3.9880505e-001
 -4.0444599e-001
 -4.1022660e-001
 -4.1614553e-001
 -4.2220134e-001
 -4.2839245e-001
 -4.3471704e-001
 -4.4117293e-001
 -4.4775753e-001
 -4.5446770e-001
 -4.6129971e-001
 -4.6824911e-001
 -4.7531067e-001
 -4.8247832e-001
 -4.8974503e-001
 -4.9710279e-001
 -5.0454257e-001
 -5.1205421e-001
 -5.1962644e-001
 -5.2724684e-001
 -5.3490183e-001
 -5.4257664e-001
 -5.5025538e-001
 -5.5792099e-001
 -5.6555532e-001
 -5.7313916e-001
 -5.8065233e-001
 -5.8807369e-001
 -5.9538129e-001
 -6.0255242e-001
 -6.0956374e-001
 -6.1639139e-001
 -6.2301112e-001
 -6.2939842e-001
 -6.3552870e-001
 -6.4137738e-001
 -6.4692013e-001
 -6.5213295e-001
 -6.5699242e-001
 -6.6147583e-001
 -6.6556137e-001
 -6.6922831e-001
 -6.7245715e-001
 -6.7522985e-001
 -6.7752994e-001
 -6.7934275e-001
 -6.8065553e-001
 -6.8145759e-001
 -6.8174052e-001
 -6.8149825e-001
 -6.8072722e-001
 -6.7942648e-001
 -6.7759780e-001
 -6.7524574e-001
 -6.7237774e-001
 -6.6900418e-001
 -6.6513840e-001
 -6.6079675e-001
 -6.5599855e-001
 -6.5076613e-001
 -6.4512475e-001
 -6.3910260e-001
 -6.3273065e-001
 -6.2604266e-001
 -6.1907499e-001
 -6.1186650e-001
 -6.0445842e-001
 -5.9689415e-001
 -5.8921912e-001
 -5.8148057e-001
 -5.7372734e-001
 -5.6600962e-001
 -5.5837877e-001
 -5.5088699e-001
 -5.4358713e-001
 -5.3653235e-001
 -5.2977590e-001
 -5.2337078e-001
 -5.1736947e-001
 -5.1182364e-001
 -5.0678385e-001
 -5.0229924e-001
 -4.9841724e-001
 -4.9518329e-001
 -4.9264055e-001
 -4.9082960e-001
 -4.8978819e-001
 -4.8955101e-001
 -4.9014936e-001
 -4.9161101e-001
 -4.9395994e-001
 -4.9721613e-001
 -5.0139540e-001
 -5.0650925e-001
 -5.1256471e-001
 -5.1956422e-001
 -5.2750555e-001
 -5.3638173e-001
 -5.4618098e-001
 -5.5688671e-001
 -5.6847754e-001
 -5.8092729e-001
 -5.9420508e-001
 -6.0827540e-001
 -6.2309821e-001
 -6.3862908e-001
 -6.5481936e-001
 -6.7161637e-001
 -6.8896360e-001
 -7.0680094e-001
 -7.2506496e-001
 -7.4368915e-001
 -7.6260424e-001
 -7.8173851e-001
 -8.0101813e-001
 -8.2036749e-001
 -8.3970954e-001
 -8.5896623e-001
 -8.7805880e-001
 -8.9690823e-001
 -9.1543560e-001
 -9.3356250e-001
 -9.5121143e-001
 -9.6830617e-001
 -9.8477219e-001
 -1.0005370e+000
 -1.0155307e+000
 -1.0296859e+000
 -1.0429388e+000
 -1.0552288e+000
 -1.0664991e+000
 -1.0766974e+000
 -1.0857755e+000
 -1.0936900e+000
 -1.1004025e+000
 -1.1058797e+000
 -1.1100937e+000
 -1.1130222e+000
 -1.1146483e+000
 -1.1149612e+000
 -1.1139557e+000
 -1.1116326e+000
 -1.1079987e+000
 -1.1030665e+000
 -1.0968546e+000
 -1.0893871e+000
 -1.0806941e+000
 -1.0708109e+000
 -1.0597785e+000
 -1.0476429e+000
 -1.0344550e+000
 -1.0202705e+000
 -1.0051495e+000
 -9.8915624e-001
 -9.7235868e-001
 -9.5482831e-001
 -9.3663965e-001
 -9.1786995e-001
 -8.9859875e-001
 -8.7890748e-001
 -8.5887903e-001
 -8.3859734e-001
 -8.1814694e-001
 -7.9761249e-001
 -7.7707839e-001
 -7.5662827e-001
 -7.3634461e-001
 -7.1630826e-001
 -6.9659802e-001
 -6.7729024e-001
 -6.5845838e-001
 -6.4017268e-001
 -6.2249970e-001
 -6.0550204e-001
 -5.8923795e-001
 -5.7376105e-001
 -5.5912004e-001
 -5.4535842e-001
 -5.3251427e-001
 -5.2062003e-001
 -5.0970235e-001
 -4.9978189e-001
 -4.9087328e-001
 -4.8298498e-001
 -4.7611925e-001
 -4.7027215e-001
 -4.6543353e-001
 -4.6158710e-001
 -4.5871050e-001
 -4.5677542e-001
 -4.5574776e-001
 -4.5558780e-001
 -4.5625039e-001
 -4.5768522e-001
 -4.5983706e-001
 -4.6264607e-001
 -4.6604810e-001
 -4.6997503e-001
 -4.7435516e-001
 -4.7911354e-001
 -4.8417239e-001
 -4.8945154e-001
 -4.9486880e-001
 -5.0034044e-001
 -5.0578158e-001
 -5.1110672e-001
 -5.1623010e-001
 -5.2106623e-001
 -5.2553027e-001
 -5.2953855e-001
 -5.3300894e-001
 -5.3586135e-001
 -5.3801809e-001
 -5.3940431e-001
 -5.3994840e-001
 -5.3958234e-001
 -5.3824207e-001
 -5.3586783e-001
 -5.3240446e-001
 -5.2780170e-001
 -5.2201445e-001
 -5.1500297e-001
 -5.0673317e-001
 -4.9717668e-001
 -4.8631109e-001
 -4.7412001e-001
 -4.6059320e-001
 -4.4572657e-001
 -4.2952225e-001
 -4.1198856e-001
 -3.9313998e-001
 -3.7299707e-001
 -3.5158638e-001
 -3.2894031e-001
 -3.0509696e-001
 -2.8009995e-001
 -2.5399818e-001
 -2.2684562e-001
 -1.9870106e-001
 -1.6962778e-001
 -1.3969329e-001
 -1.0896902e-001
 -7.7529913e-002
 -4.5454157e-002
 -1.2822768e-002
  2.0280765e-002
  5.3770869e-002
  8.7560274e-002
  1.2156040e-001
  1.5568177e-001
  1.8983439e-001
  2.2392812e-001
  2.5787311e-001
  2.9158016e-001
  3.2496105e-001
  3.5792898e-001
  3.9039885e-001
  4.2228763e-001
  4.5351469e-001
  4.8400204e-001
  5.1367471e-001
  5.4246091e-001
  5.7029236e-001
  5.9710446e-001
  6.2283648e-001
  6.4743180e-001
  6.7083796e-001
  6.9300688e-001
  7.1389489e-001
  7.3346284e-001
  7.5167616e-001
  7.6850483e-001
  7.8392347e-001
  7.9791122e-001
  8.1045177e-001
  8.2153326e-001
  8.3114818e-001
  8.3929329e-001
  8.4596948e-001
  8.5118161e-001
  8.5493835e-001
  8.5725202e-001
  8.5813840e-001
  8.5761649e-001
  8.5570833e-001
  8.5243877e-001
  8.4783524e-001
  8.4192752e-001
  8.3474748e-001
  8.2632887e-001
  8.1670707e-001
  8.0591886e-001
  7.9400217e-001
  7.8099587e-001
  7.6693952e-001
  7.5187321e-001
  7.3583731e-001
  7.1887227e-001
  7.0101851e-001
  6.8231616e-001
  6.6280498e-001
  6.4252418e-001
  6.2151235e-001
  5.9980726e-001
  5.7744590e-001
  5.5446430e-001
  5.3089752e-001
  5.0677965e-001
  4.8214373e-001
  4.5702180e-001
  4.3144486e-001
  4.0544300e-001
  3.7904534e-001
  3.5228016e-001
  3.2517498e-001
  2.9775663e-001
  2.7005135e-001
  2.4208494e-001
  2.1388284e-001
  1.8547031e-001
  1.5687252e-001
  1.2811476e-001
  9.9222517e-002
  7.0221681e-002
  4.1138671e-002
  1.2000595e-002
 -1.7164608e-002
 -4.6328020e-002
 -7.5459611e-002
 -1.0452811e-001
 -1.3350087e-001
 -1.6234380e-001
 -1.9102122e-001
 -2.1949581e-001
 -2.4772853e-001
 -2.7567856e-001
 -3.0330330e-001
 -3.3055832e-001
 -3.5739739e-001
 -3.8377246e-001
 -4.0963377e-001
 -4.3492984e-001
 -4.5960764e-001
 -4.8361261e-001
 -5.0688885e-001
 -5.2937926e-001
 -5.5102567e-001
 -5.7176909e-001
 -5.9154988e-001
 -6.1030800e-001
 -6.2798321e-001
 -6.4451542e-001
 -6.5984489e-001
 -6.7391255e-001
 -6.8666031e-001
 -6.9803139e-001
 -7.0797060e-001
 -7.1642472e-001
 -7.2334280e-001
 -7.2867655e-001
 -7.3238062e-001
 -7.3441298e-001
 -7.3473526e-001
 -7.3331308e-001
 -7.3011633e-001
 -7.2511957e-001
 -7.1830227e-001
 -7.0964910e-001
 -6.9915025e-001
 -6.8680162e-001
 -6.7260510e-001
 -6.5656879e-001
 -6.3870712e-001
 -6.1904110e-001
 -5.9759837e-001
 -5.7441335e-001
 -5.4952733e-001
 -5.2298846e-001
 -4.9485178e-001
 -4.6517922e-001
 -4.3403951e-001
 -4.0150809e-001
 -3.6766699e-001
 -3.3260465e-001
 -2.9641576e-001
 -2.5920098e-001
 -2.2106667e-001
 -1.8212463e-001
 -1.4249173e-001
 -1.0228956e-001
 -6.1644013e-002
 -2.0684878e-002
  2.0454622e-002
  6.1638310e-002
  1.0272755e-001
  1.4358178e-001
  1.8405906e-001
  2.2401659e-001
  2.6331135e-001
  3.0180063e-001
  3.3934263e-001
  3.7579710e-001
  4.1102587e-001
  4.4489351e-001
  4.7726791e-001
  5.0802085e-001
  5.3702859e-001
  5.6417248e-001
  5.8933942e-001
  6.1242250e-001
  6.3332143e-001
  6.5194309e-001
  6.6820192e-001
  6.8202043e-001
  6.9332954e-001
  7.0206900e-001
  7.0818765e-001
  7.1164377e-001
  7.1240531e-001
  7.1045010e-001
  7.0576600e-001
  6.9835103e-001
  6.8821348e-001
  6.7537188e-001
  6.5985502e-001
  6.4170187e-001
  6.2096148e-001
  5.9769282e-001
  5.7196456e-001
  5.4385483e-001
  5.1345094e-001
  4.8084901e-001
  4.4615361e-001
  4.0947735e-001
  3.7094038e-001
  3.3066994e-001
  2.8879979e-001
  2.4546967e-001
  2.0082472e-001
  1.5501484e-001
  1.0819403e-001
  6.0519791e-002
  1.2152391e-002
 -3.6745805e-002
 -8.6011039e-002
 -1.3547887e-001
 -1.8498490e-001
 -2.3436544e-001
 -2.8345830e-001
 -3.3210341e-001
 -3.8014355e-001
 -4.2742502e-001
 -4.7379832e-001
 -5.1911875e-001
 -5.6324703e-001
 -6.0604993e-001
 -6.4740078e-001
 -6.8718001e-001
 -7.2527562e-001
 -7.6158369e-001
 -7.9600871e-001
 -8.2846400e-001
 -8.5887202e-001
 -8.8716464e-001
 -9.1328338e-001
 -9.3717959e-001
 -9.5881457e-001
 -9.7815969e-001
 -9.9519637e-001
 -1.0099161e+000
 -1.0223204e+000
 -1.0324207e+000
 -1.0402379e+000
 -1.0458028e+000
 -1.0491552e+000
 -1.0503438e+000
 -1.0494261e+000
 -1.0464677e+000
 -1.0415418e+000
 -1.0347293e+000
 -1.0261177e+000
 -1.0158008e+000
 -1.0038781e+000
 -9.9045433e-001
 -9.7563881e-001
 -9.5954469e-001
 -9.4228846e-001
 -9.2398923e-001
 -9.0476808e-001
 -8.8474740e-001
 -8.6405024e-001
 -8.4279962e-001
 -8.2111788e-001
 -7.9912604e-001
 -7.7694315e-001
 -7.5468568e-001
 -7.3246691e-001
 -7.1039637e-001
 -6.8857928e-001
 -6.6711600e-001
 -6.4610157e-001
 -6.2562526e-001
 -6.0577011e-001
 -5.8661256e-001
 -5.6822212e-001
 -5.5066106e-001
 -5.3398413e-001
 -5.1823839e-001
 -5.0346299e-001
 -4.8968909e-001
 -4.7693976e-001
 -4.6522994e-001
 -4.5456649e-001
 -4.4494823e-001
 -4.3636605e-001
 -4.2880307e-001
 -4.2223482e-001
 -4.1662952e-001
 -4.1194831e-001
 -4.0814559e-001
 -4.0516941e-001
 -4.0296178e-001
 -4.0145918e-001
 -4.0059295e-001
 -4.0028980e-001
 -4.0047230e-001
 -4.0105941e-001
 -4.0196702e-001
 -4.0310851e-001
 -4.0439530e-001
 -4.0573744e-001
 -4.0704421e-001
 -4.0822464e-001
 -4.0918817e-001
 -4.0984514e-001
 -4.1010744e-001
 -4.0988899e-001
 -4.0910631e-001
 -4.0767903e-001
 -4.0553042e-001
 -4.0258782e-001
 -3.9878310e-001
 -3.9405310e-001
 -3.8833999e-001
 -3.8159164e-001
 -3.7376195e-001
 -3.6481108e-001
 -3.5470576e-001
 -3.4341945e-001
 -3.3093254e-001
 -3.1723240e-001
 -3.0231356e-001
 -2.8617766e-001
 -2.6883348e-001
 -2.5029693e-001
 -2.3059089e-001
 -2.0974513e-001
 -1.8779614e-001
 -1.6478691e-001
 -1.4076668e-001
 -1.1579070e-001
 -8.9919882e-002
 -6.3220458e-002
 -3.5763634e-002
 -7.6251688e-003
  2.1115038e-002
  5.0373395e-002
  8.0063078e-002
  1.1009451e-001
  1.4037586e-001
  1.7081353e-001
  2.0131267e-001
  2.3177769e-001
  2.6211278e-001
  2.9222240e-001
  3.2201180e-001
  3.5138751e-001
  3.8025783e-001
  4.0853328e-001
  4.3612707e-001
  4.6295552e-001
  4.8893849e-001
  5.1399972e-001
  5.3806724e-001
  5.6107368e-001
  5.8295653e-001
  6.0365848e-001
  6.2312757e-001
  6.4131744e-001
  6.5818750e-001
  6.7370298e-001
  6.8783511e-001
  7.0056110e-001
  7.1186419e-001
  7.2173359e-001
  7.3016447e-001
  7.3715780e-001
  7.4272026e-001
  7.4686406e-001
  7.4960673e-001
  7.5097090e-001
  7.5098403e-001
  7.4967814e-001
  7.4708946e-001
  7.4325814e-001
  7.3822785e-001
  7.3204545e-001
  7.2476055e-001
  7.1642514e-001
  7.0709318e-001
  6.9682014e-001
  6.8566263e-001
  6.7367795e-001
  6.6092366e-001
  6.4745717e-001
  6.3333534e-001
  6.1861407e-001
  6.0334791e-001
  5.8758971e-001
  5.7139024e-001
  5.5479789e-001
  5.3785837e-001
  5.2061437e-001
  5.0310538e-001
  4.8536743e-001
  4.6743290e-001
  4.4933036e-001
  4.3108446e-001
  4.1271581e-001
  3.9424096e-001
  3.7567233e-001
  3.5701829e-001
  3.3828313e-001
  3.1946724e-001
  3.0056713e-001
  2.8157569e-001
  2.6248228e-001
  2.4327302e-001
  2.2393103e-001
  2.0443669e-001
  1.8476796e-001
  1.6490070e-001
  1.4480907e-001
  1.2446583e-001
  1.0384282e-001
  8.2911289e-002
  6.1642383e-002
  4.0007525e-002
  1.7978875e-002
 -4.4702399e-003
 -2.7364881e-002
 -5.0728071e-002
 -7.4580361e-002
 -9.8939415e-002
 -1.2381960e-001
 -1.4923162e-001
 -1.7518211e-001
 -2.0167332e-001
 -2.2870278e-001
 -2.5626302e-001
 -2.8434128e-001
 -3.1291932e-001
 -3.4197319e-001
 -3.7147309e-001
 -4.0138324e-001
 -4.3166184e-001
 -4.6226095e-001
 -4.9312661e-001
 -5.2419879e-001
 -5.5541154e-001
 -5.8669312e-001
 -6.1796617e-001
 -6.4914794e-001
 -6.8015059e-001
 -7.1088146e-001
 -7.4124347e-001
 -7.7113547e-001
 -8.0045273e-001
 -8.2908735e-001
 -8.5692882e-001
 -8.8386450e-001
 -9.0978026e-001
 -9.3456101e-001
 -9.5809132e-001
 -9.8025610e-001
 -1.0009412e+000
 -1.0200341e+000
 -1.0374246e+000
 -1.0530055e+000
 -1.0666731e+000
 -1.0783283e+000
 -1.0878767e+000
 -1.0952297e+000
 -1.1003051e+000
 -1.1030275e+000
 -1.1033290e+000
 -1.1011499e+000
 -1.0964389e+000
 -1.0891541e+000
 -1.0792630e+000
 -1.0667434e+000
 -1.0515833e+000
 -1.0337813e+000
 -1.0133475e+000
 -9.9030270e-001
 -9.6467956e-001
 -9.3652209e-001
 -9.0588592e-001
 -8.7283833e-001
 -8.3745811e-001
 -7.9983546e-001
 -7.6007182e-001
 -7.1827962e-001
 -6.7458192e-001
 -6.2911211e-001
 -5.8201343e-001
 -5.3343849e-001
 -4.8354871e-001
 -4.3251376e-001
 -3.8051086e-001
 -3.2772409e-001
 -2.7434364e-001
 -2.2056503e-001
 -1.6658825e-001
 -1.1261691e-001
 -5.8857329e-002
 -5.5176214e-003
  4.7193275e-002
  9.9066555e-002
  1.4989453e-001
  1.9947162e-001
  2.4759535e-001
  2.9406733e-001
  3.3869426e-001
  3.8128887e-001
  4.2167092e-001
  4.5966807e-001
  4.9511686e-001
  5.2786350e-001
  5.5776478e-001
  5.8468879e-001
  6.0851572e-001
  6.2913851e-001
  6.4646352e-001
  6.6041110e-001
  6.7091608e-001
  6.7792824e-001
  6.8141270e-001
  6.8135020e-001
  6.7773736e-001
  6.7058682e-001
  6.5992734e-001
  6.4580378e-001
  6.2827705e-001
  6.0742392e-001
  5.8333682e-001
  5.5612351e-001
  5.2590670e-001
  4.9282355e-001
  4.5702518e-001
  4.1867600e-001
  3.7795307e-001
  3.3504533e-001
  2.9015279e-001
  2.4348563e-001
  1.9526331e-001
  1.4571356e-001
  9.5071379e-002
  4.3577910e-002
 -8.5206135e-003
 -6.0974034e-002
 -1.1352943e-001
 -1.6593231e-001
 -2.1792779e-001
 -2.6926184e-001
 -3.1968245e-001
 -3.6894089e-001
 -4.1679286e-001
 -4.6299970e-001
 -5.0732954e-001
 -5.4955845e-001
 -5.8947148e-001
 -6.2686382e-001
 -6.6154172e-001
 -6.9332349e-001
 -7.2204043e-001
 -7.4753765e-001
 -7.6967484e-001
 -7.8832705e-001
 -8.0338524e-001
 -8.1475694e-001
 -8.2236667e-001
 -8.2615636e-001
 -8.2608569e-001
 -8.2213232e-001
 -8.1429200e-001
 -8.0257869e-001
 -7.8702447e-001
 -7.6767946e-001
 -7.4461159e-001
 -7.1790631e-001
 -6.8766620e-001
 -6.5401050e-001
 -6.1707457e-001
 -5.7700926e-001
 -5.3398016e-001
 -4.8816688e-001
 -4.3976216e-001
 -3.8897093e-001
 -3.3600938e-001
 -2.8110391e-001
 -2.2449000e-001
 -1.6641114e-001
 -1.0711763e-001
 -4.6865369e-002
  1.4085386e-002
  7.5471246e-002
  1.3702698e-001
  1.9848681e-001
  2.5958563e-001
  3.2006037e-001
  3.7965120e-001
  4.3810280e-001
  4.9516557e-001
  5.5059686e-001
  6.0416207e-001
  6.5563584e-001
  7.0480305e-001
  7.5145988e-001
  7.9541475e-001
  8.3648921e-001
  8.7451880e-001
  9.0935373e-001
  9.4085964e-001
  9.6891816e-001
  9.9342740e-001
  1.0143024e+000
  1.0314756e+000
  1.0448969e+000
  1.0545338e+000
  1.0603717e+000
  1.0624137e+000
  1.0606807e+000
  1.0552109e+000
  1.0460597e+000
  1.0332994e+000
  1.0170184e+000
  9.9732122e-001
  9.7432733e-001
  9.4817076e-001
  9.1899924e-001
  8.8697338e-001
  8.5226575e-001
  8.1505995e-001
  7.7554958e-001
  7.3393716e-001
  6.9043307e-001
  6.4525437e-001
  5.9862364e-001
  5.5076779e-001
  5.0191686e-001
  4.5230277e-001
  4.0215812e-001
  3.5171492e-001
  3.0120344e-001
  2.5085094e-001
  2.0088053e-001
  1.5151000e-001
  1.0295073e-001
  5.5406555e-002
  9.0727784e-003
 -3.5864828e-002
 -7.9230950e-002
 -1.2086159e-001
 -1.6060489e-001
 -1.9832182e-001
 -2.3388687e-001
 -2.6718864e-001
 -2.9813028e-001
 -3.2662997e-001
 -3.5262124e-001
 -3.7605318e-001
 -3.9689063e-001
 -4.1511427e-001
 -4.3072056e-001
 -4.4372165e-001
 -4.5414521e-001
 -4.6203411e-001
 -4.6744611e-001
 -4.7045338e-001
 -4.7114198e-001
 -4.6961125e-001
 -4.6597319e-001
 -4.6035164e-001
 -4.5288154e-001
 -4.4370802e-001
 -4.3298550e-001
 -4.2087670e-001
 -4.0755164e-001
 -3.9318657e-001
 -3.7796289e-001
 -3.6206601e-001
 -3.4568425e-001
 -3.2900767e-001
 -3.1222688e-001
 -2.9553194e-001
 -2.7911114e-001
 -2.6314991e-001
 -2.4782964e-001
 -2.3332662e-001
 -2.1981095e-001
 -2.0744549e-001
 -1.9638490e-001
 -1.8677464e-001
 -1.7875014e-001
 -1.7243589e-001
 -1.6794475e-001
 -1.6537715e-001
 -1.6482052e-001
 -1.6634873e-001
 -1.7002153e-001
 -1.7588425e-001
 -1.8396739e-001
 -1.9428642e-001
 -2.0684164e-001
 -2.2161809e-001
 -2.3858558e-001
 -2.5769879e-001
 -2.7889749e-001
 -3.0210680e-001
 -3.2723755e-001
 -3.5418676e-001
 -3.8283811e-001
 -4.1306261e-001
 -4.4471923e-001
 -4.7765567e-001
 -5.1170915e-001
 -5.4670734e-001
 -5.8246921e-001
 -6.1880609e-001
 -6.5552268e-001
 -6.9241809e-001
 -7.2928698e-001
 -7.6592070e-001
 -8.0210842e-001
 -8.3763835e-001
 -8.7229889e-001
 -9.0587982e-001
 -9.3817353e-001
 -9.6897615e-001
 -9.9808875e-001
 -1.0253185e+000
 -1.0504796e+000
 -1.0733947e+000
 -1.0938957e+000
 -1.1118248e+000
 -1.1270353e+000
 -1.1393928e+000
 -1.1487758e+000
 -1.1550765e+000
 -1.1582014e+000
 -1.1580721e+000
 -1.1546259e+000
 -1.1478158e+000
 -1.1376114e+000
 -1.1239989e+000
 -1.1069813e+000
 -1.0865787e+000
 -1.0628282e+000
 -1.0357837e+000
 -1.0055160e+000
 -9.7211253e-001
 -9.3567670e-001
 -8.9632789e-001
 -8.5420072e-001
 -8.0944453e-001
 -7.6222273e-001
 -7.1271202e-001
 -6.6110162e-001
 -6.0759240e-001
 -5.5239592e-001
 -4.9573345e-001
 -4.3783491e-001
 -3.7893778e-001
 -3.1928596e-001
 -2.5912861e-001
 -1.9871893e-001
 -1.3831292e-001
 -7.8168157e-002
 -1.8542543e-002
  4.0306990e-002
  9.8125714e-002
  1.5466237e-001
  2.0967039e-001
  2.6290914e-001
  3.1414508e-001
  3.6315295e-001
  4.0971686e-001
  4.5363138e-001
  4.9470255e-001
  5.3274886e-001
  5.6760215e-001
  5.9910843e-001
  6.2712868e-001
  6.5153956e-001
  6.7223395e-001
  6.8912160e-001
  7.0212952e-001
  7.1120235e-001
  7.1630268e-001
  7.1741122e-001
  7.1452695e-001
  7.0766707e-001
  6.9686698e-001
  6.8218012e-001
  6.6367771e-001
  6.4144839e-001
  6.1559785e-001
  5.8624828e-001
  5.5353782e-001
  5.1761989e-001
  4.7866243e-001
  4.3684714e-001
  3.9236855e-001
  3.4543316e-001
  2.9625839e-001
  2.4507157e-001
  1.9210884e-001
  1.3761403e-001
  8.1837502e-002
  2.5034941e-002
 -3.2533844e-002
 -9.0606163e-002
 -1.4891768e-001
 -2.0720367e-001
 -2.6520025e-001
 -3.2264564e-001
 -3.7928138e-001
 -4.3485351e-001
 -4.8911381e-001
 -5.4182087e-001
 -5.9274127e-001
 -6.4165062e-001
 -6.8833457e-001
 -7.3258981e-001
 -7.7422497e-001
 -8.1306145e-001
 -8.4893424e-001
 -8.8169264e-001
 -9.1120087e-001
 -9.3733868e-001
 -9.6000181e-001
 -9.7910247e-001
 -9.9456958e-001
 -1.0063491e+000
 -1.0144042e+000
 -1.0187153e+000
 -1.0192801e+000
 -1.0161136e+000
 -1.0092476e+000
 -9.9873089e-001
 -9.8462878e-001
 -9.6702255e-001
 -9.4600916e-001
 -9.2170064e-001
 -8.9422348e-001
 -8.6371797e-001
 -8.3033745e-001
 -7.9424754e-001
 -7.5562527e-001
 -7.1465818e-001
 -6.7154344e-001
 -6.2648678e-001
 -5.7970157e-001
 -5.3140772e-001
 -4.8183067e-001
 -4.3120025e-001
 -3.7974964e-001
 -3.2771425e-001
 -2.7533064e-001
 -2.2283539e-001
 -1.7046403e-001
 -1.1845000e-001
 -6.7023543e-002
 -1.6410722e-002
  3.3167598e-002
  8.1496709e-002
  1.2836898e-001
  1.7358475e-001
  2.1695316e-001
  2.5829292e-001
  2.9743307e-001
  3.3421364e-001
  3.6848626e-001
  4.0011474e-001
  4.2897552e-001
  4.5495815e-001
  4.7796559e-001
  4.9791454e-001
  5.1473565e-001
  5.2837369e-001
  5.3878759e-001
  5.4595052e-001
  5.4984978e-001
  5.5048674e-001
  5.4787660e-001
  5.4204818e-001
  5.3304363e-001
  5.2091800e-001
  5.0573889e-001
  4.8758594e-001
  4.6655029e-001
  4.4273405e-001
  4.1624964e-001
  3.8721916e-001
  3.5577367e-001
  3.2205250e-001
  2.8620249e-001
  2.4837717e-001
  2.0873602e-001
  1.6744361e-001
  1.2466883e-001
  8.0583986e-002
  3.5364038e-002
 -1.0814280e-002
 -5.7773263e-002
 -1.0533506e-001
 -1.5332248e-001
 -2.0155978e-001
 -2.4987340e-001
 -2.9809275e-001
 -3.4605090e-001
 -3.9358524e-001
 -4.4053817e-001
 -4.8675768e-001
 -5.3209794e-001
 -5.7641980e-001
 -6.1959134e-001
 -6.6148823e-001
 -7.0199419e-001
 -7.4100134e-001
 -7.7841044e-001
 -8.1413123e-001
 -8.4808255e-001
 -8.8019255e-001
 -9.1039880e-001
 -9.3864828e-001
 -9.6489748e-001
 -9.8911229e-001
 -1.0112680e+000
 -1.0313490e+000
 -1.0493488e+000
 -1.0652699e+000
 -1.0791230e+000
 -1.0909276e+000
 -1.1007108e+000
 -1.1085075e+000
 -1.1143599e+000
 -1.1183168e+000
 -1.1204336e+000
 -1.1207718e+000
 -1.1193982e+000
 -1.1163845e+000
 -1.1118072e+000
 -1.1057467e+000
 -1.0982867e+000
 -1.0895142e+000
 -1.0795185e+000
 -1.0683908e+000
 -1.0562238e+000
 -1.0431113e+000
 -1.0291474e+000
 -1.0144261e+000
 -9.9904123e-001
 -9.8308538e-001
 -9.6664996e-001
 -9.4982464e-001
 -9.3269693e-001
 -9.1535187e-001
 -8.9787170e-001
 -8.8033554e-001
 -8.6281912e-001
 -8.4539455e-001
 -8.2813007e-001
 -8.1108990e-001
 -7.9433403e-001
 -7.7791814e-001
 -7.6189347e-001
 -7.4630676e-001
 -7.3120020e-001
 -7.1661141e-001
 -7.0257348e-001
 -6.8911494e-001
 -6.7625992e-001
 -6.6402815e-001
 -6.5243509e-001
 -6.4149210e-001
 -6.3120654e-001
 -6.2158193e-001
 -6.1261818e-001
 -6.0431173e-001
 -5.9665581e-001
 -5.8964059e-001
 -5.8325349e-001
 -5.7747934e-001
 -5.7230066e-001
 -5.6769787e-001
 -5.6364956e-001
 -5.6013274e-001
 -5.5712302e-001
 -5.5459494e-001
 -5.5252210e-001
 -5.5087747e-001
 -5.4963354e-001
 -5.4876259e-001
 -5.4823683e-001
 -5.4802861e-001
 -5.4811060e-001
 -5.4845593e-001
 -5.4903837e-001
 -5.4983242e-001
 -5.5081343e-001
 -5.5195775e-001
 -5.5324275e-001
 -5.5464694e-001
 -5.5615000e-001
 -5.5773282e-001
 -5.5937755e-001
 -5.6106756e-001
 -5.6278749e-001
 -5.6452322e-001
 -5.6626182e-001
 -5.6799152e-001
 -5.6970167e-001
 -5.7138267e-001
 -5.7302589e-001
 -5.7462361e-001
 -5.7616894e-001
 -5.7765571e-001
 -5.7907838e-001
 -5.8043196e-001
 -5.8171190e-001
 -5.8291398e-001
 -5.8403424e-001
 -5.8506887e-001
 -5.8601408e-001
 -5.8686609e-001
 -5.8762096e-001
 -5.8827456e-001
 -5.8882250e-001
 -5.8926004e-001
 -5.8958204e-001
 -5.8978294e-001
 -5.8985667e-001
 -5.8979667e-001
 -5.8959587e-001
 -5.8924664e-001
 -5.8874085e-001
 -5.8806985e-001
 -5.8722452e-001
 -5.8619526e-001
 -5.8497213e-001
 -5.8354479e-001
 -5.8190269e-001
 -5.8003504e-001
 -5.7793097e-001
 -5.7557961e-001
 -5.7297015e-001
 -5.7009200e-001
 -5.6693489e-001
 -5.6348896e-001
 -5.5974493e-001
 -5.5569416e-001
 -5.5132885e-001
 -5.4664211e-001
 -5.4162808e-001
 -5.3628211e-001
 -5.3060082e-001
 -5.2458223e-001
 -5.1822587e-001
 -5.1153291e-001
 -5.0450618e-001
 -4.9715033e-001
 -4.8947187e-001
 -4.8147922e-001
 -4.7318279e-001
 -4.6459500e-001
 -4.5573029e-001
 -4.4660519e-001
 -4.3723822e-001
 -4.2764999e-001
 -4.1786305e-001
 -4.0790194e-001
 -3.9779303e-001
 -3.8756454e-001
 -3.7724637e-001
 -3.6687001e-001
 -3.5646843e-001
 -3.4607594e-001
 -3.3572800e-001
 -3.2546110e-001
 -3.1531255e-001
 -3.0532033e-001
 -2.9552283e-001
 -2.8595869e-001
 -2.7666656e-001
 -2.6768489e-001
 -2.5905168e-001
 -2.5080427e-001
 -2.4297910e-001
 -2.3561145e-001
 -2.2873521e-001
 -2.2238268e-001
 -2.1658428e-001
 -2.1136837e-001
 -2.0676101e-001
 -2.0278574e-001
 -1.9946340e-001
 -1.9681191e-001
 -1.9484611e-001
 -1.9357758e-001
 -1.9301451e-001
 -1.9316153e-001
 -1.9401964e-001
 -1.9558607e-001
 -1.9785421e-001
 -2.0081356e-001
 -2.0444972e-001
 -2.0874430e-001
 -2.1367499e-001
 -2.1921557e-001
 -2.2533596e-001
 -2.3200228e-001
 -2.3917698e-001
 -2.4681892e-001
 -2.5488354e-001
 -2.6332304e-001
 -2.7208650e-001
 -2.8112016e-001
 -2.9036759e-001
 -2.9976997e-001
 -3.0926634e-001
 -3.1879386e-001
 -3.2828812e-001
 -3.3768347e-001
 -3.4691326e-001
 -3.5591028e-001
 -3.6460698e-001
 -3.7293591e-001
 -3.8083000e-001
 -3.8822295e-001
 -3.9504956e-001
 -4.0124611e-001
 -4.0675067e-001
 -4.1150345e-001
 -4.1544719e-001
 -4.1852739e-001
 -4.2069271e-001
 -4.2189524e-001
 -4.2209079e-001
 -4.2123915e-001
 -4.1930438e-001
 -4.1625499e-001
 -4.1206421e-001
 -4.0671014e-001
 -4.0017593e-001
 -3.9244994e-001
 -3.8352582e-001
 -3.7340261e-001
 -3.6208482e-001
 -3.4958245e-001
 -3.3591096e-001
 -3.2109132e-001
 -3.0514989e-001
 -2.8811834e-001
 -2.7003358e-001
 -2.5093759e-001
 -2.3087724e-001
 -2.0990412e-001
 -1.8807429e-001
 -1.6544808e-001
 -1.4208973e-001
 -1.1806721e-001
 -9.3451807e-002
 -6.8317829e-002
 -4.2742253e-002
 -1.6804348e-002
  9.4147111e-003
  3.5832239e-002
  6.2364449e-002
  8.8926865e-002
  1.1543475e-001
  1.4180352e-001
  1.6794917e-001
  1.9378874e-001
  2.1924067e-001
  2.4422525e-001
  2.6866505e-001
  2.9248529e-001
  3.1561421e-001
  3.3798350e-001
  3.5952860e-001
  3.8018905e-001
  3.9990882e-001
  4.1863659e-001
  4.3632602e-001
  4.5293601e-001
  4.6843088e-001
  4.8278059e-001
  4.9596091e-001
  5.0795351e-001
  5.1874606e-001
  5.2833234e-001
  5.3671224e-001
  5.4389174e-001
  5.4988294e-001
  5.5470393e-001
  5.5837874e-001
  5.6093717e-001
  5.6241469e-001
  5.6285219e-001
  5.6229579e-001
  5.6079659e-001
  5.5841037e-001
  5.5519735e-001
  5.5122179e-001
  5.4655171e-001
  5.4125846e-001
  5.3541640e-001
  5.2910243e-001
  5.2239564e-001
  5.1537682e-001
  5.0812808e-001
  5.0073234e-001
  4.9327293e-001
  4.8583313e-001
  4.7849570e-001
  4.7134241e-001
  4.6445366e-001
  4.5790796e-001
  4.5178157e-001
  4.4614803e-001
  4.4107778e-001
  4.3663778e-001
  4.3289112e-001
  4.2989668e-001
  4.2770881e-001
  4.2637702e-001
  4.2594569e-001
  4.2645385e-001
  4.2793493e-001
  4.3041660e-001
  4.3392055e-001
  4.3846243e-001
  4.4405169e-001
  4.5069157e-001
  4.5837901e-001
  4.6710468e-001
  4.7685304e-001
  4.8760232e-001
  4.9932472e-001
  5.1198647e-001
  5.2554799e-001
  5.3996411e-001
  5.5518430e-001
  5.7115284e-001
  5.8780918e-001
  6.0508819e-001
  6.2292046e-001
  6.4123269e-001
  6.5994803e-001
  6.7898643e-001
  6.9826506e-001
  7.1769871e-001
  7.3720019e-001
  7.5668080e-001
  7.7605067e-001
  7.9521931e-001
  8.1409593e-001
  8.3258997e-001
  8.5061147e-001
  8.6807152e-001
  8.8488270e-001
  9.0095942e-001
  9.1621841e-001
  9.3057902e-001
  9.4396366e-001
  9.5629807e-001
  9.6751173e-001
  9.7753812e-001
  9.8631503e-001
  9.9378481e-001
  9.9989460e-001
  1.0045966e+000
  1.0078481e+000
  1.0096120e+000
  1.0098564e+000
  1.0085551e+000
  1.0056876e+000
  1.0012392e+000
  9.9520067e-001
  9.8756875e-001
  9.7834573e-001
  9.6753951e-001
  9.5516351e-001
  9.4123655e-001
  9.2578268e-001
  9.0883105e-001
  8.9041566e-001
  8.7057521e-001
  8.4935283e-001
  8.2679586e-001
  8.0295553e-001
  7.7788677e-001
  7.5164783e-001
  7.2430003e-001
  6.9590742e-001
  6.6653650e-001
  6.3625585e-001
  6.0513585e-001
  5.7324831e-001
  5.4066620e-001
  5.0746325e-001
  4.7371372e-001
  4.3949202e-001
  4.0487246e-001
  3.6992891e-001
  3.3473455e-001
  2.9936160e-001
  2.6388106e-001
  2.2836247e-001
  1.9287369e-001
  1.5748069e-001
  1.2224741e-001
  8.7235518e-002
  5.2504323e-002
  1.8110628e-002
 -1.5891371e-002
 -4.9450172e-002
 -8.2517027e-002
 -1.1504599e-001
 -1.4699393e-001
 -1.7832055e-001
 -2.0898836e-001
 -2.3896264e-001
 -2.6821138e-001
 -2.9670525e-001
 -3.2441745e-001
 -3.5132369e-001
 -3.7740201e-001
 -4.0263267e-001
 -4.2699805e-001
 -4.5048247e-001
 -4.7307204e-001
 -4.9475452e-001
 -5.1551915e-001
 -5.3535649e-001
 -5.5425822e-001
 -5.7221705e-001
 -5.8922647e-001
 -6.0528066e-001
 -6.2037428e-001
 -6.3450238e-001
 -6.4766021e-001
 -6.5984314e-001
 -6.7104648e-001
 -6.8126544e-001
 -6.9049500e-001
 -6.9872983e-001
 -7.0596426e-001
 -7.1219218e-001
 -7.1740707e-001
 -7.2160194e-001
 -7.2476935e-001
 -7.2690144e-001
 -7.2798995e-001
 -7.2802630e-001
 -7.2700165e-001
 -7.2490697e-001
 -7.2173321e-001
 -7.1747136e-001
 -7.1211261e-001
 -7.0564851e-001
 -6.9807114e-001
 -6.8937325e-001
 -6.7954851e-001
 -6.6859164e-001
 -6.5649868e-001
 -6.4326712e-001
 -6.2889622e-001
 -6.1338712e-001
 -5.9674314e-001
 -5.7896995e-001
 -5.6007580e-001
 -5.4007177e-001
 -5.1897187e-001
 -4.9679337e-001
 -4.7355686e-001
 -4.4928651e-001
 -4.2401020e-001
 -3.9775965e-001
 -3.7057057e-001
 -3.4248274e-001
 -3.1354014e-001
 -2.8379095e-001
 -2.5328768e-001
 -2.2208710e-001
 -1.9025029e-001
 -1.5784259e-001
 -1.2493355e-001
 -9.1596827e-002
 -5.7910080e-002
 -2.3954833e-002
  1.0183697e-002
  4.4416798e-002
  7.8652486e-002
  1.1279576e-001
  1.4674886e-001
  1.8041160e-001
  2.1368167e-001
  2.4645499e-001
  2.7862609e-001
  3.1008849e-001
  3.4073511e-001
  3.7045871e-001
  3.9915231e-001
  4.2670966e-001
  4.5302567e-001
  4.7799695e-001
  5.0152222e-001
  5.2350281e-001
  5.4384315e-001
  5.6245125e-001
  5.7923916e-001
  5.9412345e-001
  6.0702566e-001
  6.1787274e-001
  6.2659751e-001
  6.3313901e-001
  6.3744295e-001
  6.3946206e-001
  6.3915642e-001
  6.3649380e-001
  6.3144991e-001
  6.2400870e-001
  6.1416255e-001
  6.0191247e-001
  5.8726825e-001
  5.7024857e-001
  5.5088105e-001
  5.2920233e-001
  5.0525804e-001
  4.7910272e-001
  4.5079977e-001
  4.2042131e-001
  3.8804797e-001
  3.5376872e-001
  3.1768058e-001
  2.7988833e-001
  2.4050417e-001
  1.9964734e-001
  1.5744373e-001
  1.1402538e-001
  6.9530067e-002
  2.4100727e-002
 -2.2115045e-002
 -6.8965582e-002
 -1.1629573e-001
 -1.6394748e-001
 -2.1176057e-001
 -2.5957317e-001
 -3.0722251e-001
 -3.5454558e-001
 -4.0137978e-001
 -4.4756364e-001
 -4.9293745e-001
 -5.3734397e-001
 -5.8062908e-001
 -6.2264248e-001
 -6.6323828e-001
 -7.0227564e-001
 -7.3961942e-001
 -7.7514071e-001
 -8.0871743e-001
 -8.4023482e-001
 -8.6958599e-001
 -8.9667232e-001
 -9.2140394e-001
 -9.4370008e-001
 -9.6348943e-001
 -9.8071044e-001
 -9.9531158e-001
 -1.0072515e+000
 -1.0164994e+000
 -1.0230348e+000
 -1.0268479e+000
 -1.0279394e+000
 -1.0263207e+000
 -1.0220135e+000
 -1.0150499e+000
 -1.0054723e+000
 -9.9333295e-001
 -9.7869363e-001
 -9.6162561e-001
 -9.4220908e-001
 -9.2053281e-001
 -8.9669369e-001
 -8.7079624e-001
 -8.4295212e-001
 -8.1327954e-001
 -7.8190270e-001
 -7.4895118e-001
 -7.1455932e-001
 -6.7886554e-001
 -6.4201168e-001
 -6.0414234e-001
 -5.6540416e-001
 -5.2594513e-001
 -4.8591388e-001
 -4.4545899e-001
 -4.0472829e-001
 -3.6386814e-001
 -3.2302282e-001
 -2.8233378e-001
 -2.4193906e-001
 -2.0197262e-001
 -1.6256379e-001
 -1.2383664e-001
 -8.5909481e-002
 -4.8894353e-002
 -1.2896528e-002
  2.1985902e-002
  5.5662426e-002
  8.8050463e-002
  1.1907567e-001
  1.4867222e-001
  1.7678297e-001
  2.0335969e-001
  2.2836313e-001
  2.5176315e-001
  2.7353867e-001
  2.9367768e-001
  3.1217720e-001
  3.2904309e-001
  3.4428993e-001
  3.5794077e-001
  3.7002692e-001
  3.8058758e-001
  3.8966957e-001
  3.9732690e-001
  4.0362036e-001
  4.0861710e-001
  4.1239009e-001
  4.1501769e-001
  4.1658303e-001
  4.1717350e-001
  4.1688019e-001
  4.1579723e-001
  4.1402127e-001
  4.1165078e-001
  4.0878550e-001
  4.0552580e-001
  4.0197201e-001
  3.9822390e-001
  3.9438000e-001
  3.9053700e-001
  3.8678926e-001
  3.8322813e-001
  3.7994150e-001
  3.7701325e-001
  3.7452276e-001
  3.7254447e-001
  3.7114744e-001
  3.7039495e-001
  3.7034417e-001
  3.7104583e-001
  3.7254394e-001
  3.7487556e-001
  3.7807062e-001
  3.8215173e-001
  3.8713413e-001
  3.9302560e-001
  3.9982642e-001
  4.0752945e-001
  4.1612015e-001
  4.2557673e-001
  4.3587031e-001
  4.4696508e-001
  4.5881856e-001
  4.7138190e-001
  4.8460016e-001
  4.9841265e-001
  5.1275334e-001
  5.2755125e-001
  5.4273091e-001
  5.5821276e-001
  5.7391370e-001
  5.8974756e-001
  6.0562562e-001
  6.2145712e-001
  6.3714983e-001
  6.5261059e-001
  6.6774583e-001
  6.8246215e-001
  6.9666683e-001
  7.1026840e-001
  7.2317716e-001
  7.3530565e-001
  7.4656923e-001
  7.5688648e-001
  7.6617971e-001
  7.7437536e-001
  7.8140444e-001
  7.8720286e-001
  7.9171184e-001
  7.9487818e-001
  7.9665454e-001
  7.9699973e-001
  7.9587884e-001
  7.9326350e-001
  7.8913192e-001
  7.8346907e-001
  7.7626664e-001
  7.6752313e-001
  7.5724378e-001
  7.4544051e-001
  7.3213182e-001
  7.1734263e-001
  7.0110413e-001
  6.8345355e-001
  6.6443389e-001
  6.4409368e-001
  6.2248664e-001
  5.9967135e-001
  5.7571092e-001
  5.5067254e-001
  5.2462714e-001
  4.9764890e-001
  4.6981490e-001
  4.4120457e-001
  4.1189931e-001
  3.8198199e-001
  3.5153649e-001
  3.2064721e-001
  2.8939864e-001
  2.5787488e-001
  2.2615920e-001
  1.9433359e-001
  1.6247834e-001
  1.3067163e-001
  9.8989159e-002
  6.7503748e-002
  3.6285031e-002
  5.3991211e-003
 -2.5091672e-002
 -5.5129096e-002
 -8.4659186e-002
 -1.1363245e-001
 -1.4200405e-001
 -1.6973387e-001
 -1.9678669e-001
 -2.2313215e-001
 -2.4874484e-001
 -2.7360424e-001
 -2.9769466e-001
 -3.2100520e-001
 -3.4352956e-001
 -3.6526594e-001
 -3.8621683e-001
 -4.0638879e-001
 -4.2579219e-001
 -4.4444097e-001
 -4.6235233e-001
 -4.7954639e-001
 -4.9604586e-001
 -5.1187570e-001
 -5.2706273e-001
 -5.4163523e-001
 -5.5562257e-001
 -5.6905482e-001
 -5.8196229e-001
 -5.9437520e-001
 -6.0632320e-001
 -6.1783505e-001
 -6.2893817e-001
 -6.3965830e-001
 -6.5001911e-001
 -6.6004189e-001
 -6.6974519e-001
 -6.7914456e-001
 -6.8825220e-001
 -6.9707680e-001
 -7.0562326e-001
 -7.1389250e-001
 -7.2188133e-001
 -7.2958233e-001
 -7.3698372e-001
 -7.4406937e-001
 -7.5081875e-001
 -7.5720694e-001
 -7.6320477e-001
 -7.6877883e-001
 -7.7389169e-001
 -7.7850202e-001
 -7.8256485e-001
 -7.8603182e-001
 -7.8885145e-001
 -7.9096946e-001
 -7.9232916e-001
 -7.9287179e-001
 -7.9253697e-001
 -7.9126313e-001
 -7.8898794e-001
 -7.8564882e-001
 -7.8118346e-001
 -7.7553027e-001
 -7.6862896e-001
 -7.6042103e-001
 -7.5085033e-001
 -7.3986360e-001
 -7.2741096e-001
 -7.1344648e-001
 -6.9792870e-001
 -6.8082106e-001
 -6.6209247e-001
 -6.4171773e-001
 -6.1967798e-001
 -5.9596108e-001
 -5.7056204e-001
 -5.4348334e-001
 -5.1473524e-001
 -4.8433605e-001
 -4.5231237e-001
 -4.1869926e-001
 -3.8354038e-001
 -3.4688809e-001
 -3.0880350e-001
 -2.6935642e-001
 -2.2862535e-001
 -1.8669731e-001
 -1.4366773e-001
 -9.9640197e-002
 -5.4726182e-002
 -9.0447322e-003
  3.7277916e-002
  8.4108756e-002
  1.3130849e-001
  1.7873203e-001
  2.2622911e-001
  2.7364482e-001
  3.2082031e-001
  3.6759346e-001
  4.1379957e-001
  4.5927213e-001
  5.0384358e-001
  5.4734610e-001
  5.8961243e-001
  6.3047670e-001
  6.6977523e-001
  7.0734742e-001
  7.4303656e-001
  7.7669064e-001
  8.0816326e-001
  8.3731435e-001
  8.6401103e-001
  8.8812836e-001
  9.0955008e-001
  9.2816935e-001
  9.4388941e-001
  9.5662423e-001
  9.6629908e-001
  9.7285113e-001
  9.7622989e-001
  9.7639769e-001
  9.7333004e-001
  9.6701597e-001
  9.5745830e-001
  9.4467378e-001
  9.2869330e-001
  9.0956187e-001
  8.8733866e-001
  8.6209688e-001
  8.3392368e-001
  8.0291986e-001
  7.6919962e-001
  7.3289016e-001
  6.9413128e-001
  6.5307485e-001
  6.0988425e-001
  5.6473374e-001
  5.1780773e-001
  4.6930010e-001
  4.1941332e-001
  3.6835763e-001
  3.1635011e-001
  2.6361374e-001
  2.1037645e-001
  1.5687000e-001
  1.0332903e-001
  4.9989917e-002
 -2.9102925e-003
 -5.5135002e-002
 -1.0644918e-001
 -1.5662048e-001
 -2.0542037e-001
 -2.5262520e-001
 -2.9801735e-001
 -3.4138627e-001
 -3.8252952e-001
 -4.2125382e-001
 -4.5737599e-001
 -4.9072391e-001
 -5.2113739e-001
 -5.4846905e-001
 -5.7258502e-001
 -5.9336576e-001
 -6.1070664e-001
 -6.2451853e-001
 -6.3472838e-001
 -6.4127955e-001
 -6.4413229e-001
 -6.4326393e-001
 -6.3866911e-001
 -6.3035990e-001
 -6.1836582e-001
 -6.0273381e-001
 -5.8352802e-001
 -5.6082969e-001
 -5.3473674e-001
 -5.0536343e-001
 -4.7283988e-001
 -4.3731150e-001
 -3.9893838e-001
 -3.5789453e-001
 -3.1436720e-001
 -2.6855591e-001
 -2.2067165e-001
 -1.7093585e-001
 -1.1957938e-001
 -6.6841464e-002
 -1.2968567e-002
  4.1786753e-002
  9.7167047e-002
  1.5291118e-001
  2.0875559e-001
  2.6443550e-001
  3.1968624e-001
  3.7424446e-001
  4.2784942e-001
  4.8024422e-001
  5.3117706e-001
  5.8040244e-001
  6.2768232e-001
  6.7278731e-001
  7.1549774e-001
  7.5560473e-001
  7.9291123e-001
  8.2723290e-001
  8.5839908e-001
  8.8625354e-001
  9.1065528e-001
  9.3147918e-001
  9.4861662e-001
  9.6197596e-001
  9.7148300e-001
  9.7708131e-001
  9.7873252e-001
  9.7641644e-001
  9.7013114e-001
  9.5989299e-001
  9.4573648e-001
  9.2771409e-001
  9.0589595e-001
  8.8036951e-001
  8.5123906e-001
  8.1862516e-001
  7.8266409e-001
  7.4350706e-001
  7.0131951e-001
  6.5628020e-001
  6.0858034e-001
  5.5842262e-001
  5.0602016e-001
  4.5159541e-001
  3.9537911e-001
  3.3760901e-001
  2.7852880e-001
  2.1838677e-001
  1.5743466e-001
  9.5926345e-002
  3.4116592e-002
 -2.7740199e-002
 -8.9391263e-002
 -1.5058672e-001
 -2.1108078e-001
 -2.7063299e-001
 -3.2900935e-001
 -3.8598350e-001
 -4.4133775e-001
 -4.9486420e-001
 -5.4636563e-001
 -5.9565653e-001
 -6.4256388e-001
 -6.8692797e-001
 -7.2860316e-001
 -7.6745846e-001
 -8.0337814e-001
 -8.3626221e-001
 -8.6602678e-001
 -8.9260444e-001
 -9.1594441e-001
 -9.3601271e-001
 -9.5279223e-001
 -9.6628262e-001
 -9.7650021e-001
 -9.8347776e-001
 -9.8726418e-001
 -9.8792408e-001
 -9.8553735e-001
 -9.8019857e-001
 -9.7201639e-001
 -9.6111282e-001
 -9.4762243e-001
 -9.3169156e-001
 -9.1347736e-001
 -8.9314689e-001
 -8.7087606e-001
 -8.4684863e-001
 -8.2125508e-001
 -7.9429153e-001
 -7.6615854e-001
 -7.3706000e-001
 -7.0720194e-001
 -6.7679128e-001
 -6.4603475e-001
 -6.1513761e-001
 -5.8430256e-001
 -5.5372851e-001
 -5.2360956e-001
 -4.9413380e-001
 -4.6548234e-001
 -4.3782824e-001
 -4.1133560e-001
 -3.8615860e-001
 -3.6244069e-001
 -3.4031378e-001
 -3.1989752e-001
 -3.0129868e-001
 -2.8461056e-001
 -2.6991247e-001
 -2.5726938e-001
 -2.4673152e-001
 -2.3833421e-001
 -2.3209761e-001
 -2.2802674e-001
 -2.2611144e-001
 -2.2632647e-001
 -2.2863173e-001
 -2.3297251e-001
 -2.3927986e-001
 -2.4747103e-001
 -2.5744997e-001
 -2.6910794e-001
 -2.8232417e-001
 -2.9696662e-001
 -3.1289273e-001
 -3.2995036e-001
 -3.4797862e-001
 -3.6680891e-001
 -3.8626589e-001
 -4.0616858e-001
 -4.2633138e-001
 -4.4656526e-001
 -4.6667882e-001
 -4.8647953e-001
 -5.0577481e-001
 -5.2437325e-001
 -5.4208573e-001
 -5.5872660e-001
 -5.7411480e-001
 -5.8807494e-001
 -6.0043845e-001
 -6.1104455e-001
 -6.1974130e-001
 -6.2638652e-001
 -6.3084873e-001
 -6.3300798e-001
 -6.3275663e-001
 -6.3000006e-001
 -6.2465735e-001
 -6.1666181e-001
 -6.0596152e-001
 -5.9251970e-001
 -5.7631509e-001
 -5.5734215e-001
 -5.3561125e-001
 -5.1114875e-001
 -4.8399695e-001
 -4.5421405e-001
 -4.2187387e-001
 -3.8706566e-001
 -3.4989371e-001
 -3.1047686e-001
 -2.6894804e-001
 -2.2545362e-001
 -1.8015275e-001
 -1.3321658e-001
 -8.4827466e-002
 -3.5178068e-002
  1.5529596e-002
  6.7085144e-002
  1.1927089e-001
  1.7186292e-001
  2.2463226e-001
  2.7734599e-001
  3.2976847e-001
  3.8166254e-001
  4.3279073e-001
  4.8291652e-001
  5.3180554e-001
  5.7922680e-001
  6.2495390e-001
  6.6876624e-001
  7.1045017e-001
  7.4980012e-001
  7.8661970e-001
  8.2072278e-001
  8.5193445e-001
  8.8009199e-001
  9.0504578e-001
  9.2666012e-001
  9.4481393e-001
  9.5940154e-001
  9.7033320e-001
  9.7753567e-001
  9.8095265e-001
  9.8054513e-001
  9.7629168e-001
  9.6818864e-001
  9.5625019e-001
  9.4050840e-001
  9.2101310e-001
  8.9783176e-001
  8.7104916e-001
  8.4076712e-001
  8.0710399e-001
  7.7019420e-001
  7.3018759e-001
  6.8724879e-001
  6.4155643e-001
  5.9330234e-001
  5.4269062e-001
  4.8993674e-001
  4.3526650e-001
  3.7891495e-001
  3.2112531e-001
  2.6214781e-001
  2.0223851e-001
  1.4165804e-001
  8.0670436e-002
  1.9541815e-002
 -4.1460853e-002
 -1.0207103e-001
 -1.6202388e-001
 -2.2105751e-001
 -2.7891427e-001
 -3.3534190e-001
 -3.9009478e-001
 -4.4293510e-001
 -4.9363395e-001
 -5.4197242e-001
 -5.8774264e-001
 -6.3074874e-001
 -6.7080777e-001
 -7.0775056e-001
 -7.4142250e-001
 -7.7168426e-001
 -7.9841240e-001
 -8.2149996e-001
 -8.4085694e-001
 -8.5641065e-001
 -8.6810607e-001
 -8.7590606e-001
 -8.7979148e-001
 -8.7976123e-001
 -8.7583228e-001
 -8.6803945e-001
 -8.5643527e-001
 -8.4108965e-001
 -8.2208952e-001
 -7.9953835e-001
 -7.7355563e-001
 -7.4427626e-001
 -7.1184985e-001
 -6.7643996e-001
 -6.3822332e-001
 -5.9738893e-001
 -5.5413711e-001
 -5.0867856e-001
 -4.6123328e-001
 -4.1202956e-001
 -3.6130283e-001
 -3.0929456e-001
 -2.5625108e-001
 -2.0242242e-001
 -1.4806113e-001
 -9.3421084e-002
 -3.8756297e-002
  1.5680271e-002
  6.9637879e-002
  1.2286916e-001
  1.7513125e-001
  2.2618691e-001
  2.7580556e-001
  3.2376435e-001
  3.6984911e-001
  4.1385533e-001
  4.5558901e-001
  4.9486753e-001
  5.3152036e-001
  5.6538985e-001
  5.9633182e-001
  6.2421612e-001
  6.4892718e-001
  6.7036441e-001
  6.8844255e-001
  7.0309197e-001
  7.1425886e-001
  7.2190534e-001
  7.2600955e-001
  7.2656556e-001
  7.2358335e-001
  7.1708856e-001
  7.0712227e-001
  6.9374067e-001
  6.7701469e-001
  6.5702953e-001
  6.3388413e-001
  6.0769061e-001
  5.7857363e-001
  5.4666968e-001
  5.1212639e-001
  4.7510169e-001
  4.3576303e-001
  3.9428651e-001
  3.5085597e-001
  3.0566210e-001
  2.5890148e-001
  2.1077564e-001
  1.6149007e-001
  1.1125327e-001
  6.0275752e-002
  8.7690747e-003
 -4.3055135e-002
 -9.4986132e-002
 -1.4681499e-001
 -1.9833554e-001
 -2.4934524e-001
 -2.9964605e-001
 -3.4904528e-001
 -3.9735634e-001
 -4.4439957e-001
 -4.9000287e-001
 -5.3400242e-001
 -5.7624328e-001
 -6.1657996e-001
 -6.5487691e-001
 -6.9100901e-001
 -7.2486194e-001
 -7.5633255e-001
 -7.8532911e-001
 -8.1177158e-001
 -8.3559173e-001
 -8.5673326e-001
 -8.7515187e-001
 -8.9081523e-001
 -9.0370290e-001
 -9.1380622e-001
 -9.2112816e-001
 -9.2568303e-001
 -9.2749624e-001
 -9.2660398e-001
 -9.2305281e-001
 -9.1689926e-001
 -9.0820940e-001
 -8.9705828e-001
 -8.8352948e-001
 -8.6771448e-001
 -8.4971214e-001
 -8.2962804e-001
 -8.0757387e-001
 -7.8366679e-001
 -7.5802877e-001
 -7.3078590e-001
 -7.0206776e-001
 -6.7200670e-001
 -6.4073720e-001
 -6.0839519e-001
 -5.7511737e-001
 -5.4104061e-001
 -5.0630125e-001
 -4.7103455e-001
 -4.3537406e-001
 -3.9945103e-001
 -3.6339391e-001
 -3.2732780e-001
 -2.9137395e-001
 -2.5564935e-001
 -2.2026625e-001
 -1.8533182e-001
 -1.5094776e-001
 -1.1721000e-001
 -8.4208444e-002
 -5.2026695e-002
 -2.0741879e-002
  9.5755238e-003
  3.8861799e-002
  6.7060079e-002
  9.4120394e-002
  1.1999967e-001
  1.4466173e-001
  1.6807717e-001
  1.9022333e-001
  2.1108414e-001
  2.3064992e-001
  2.4891728e-001
  2.6588881e-001
  2.8157290e-001
  2.9598346e-001
  3.0913961e-001
  3.2106544e-001
  3.3178963e-001
  3.4134513e-001
  3.4976886e-001
  3.5710127e-001
  3.6338609e-001
  3.6866986e-001
  3.7300164e-001
  3.7643261e-001
  3.7901569e-001
  3.8080523e-001
  3.8185660e-001
  3.8222589e-001
  3.8196955e-001
  3.8114406e-001
  3.7980567e-001
  3.7801003e-001
  3.7581198e-001
  3.7326524e-001
  3.7042222e-001
  3.6733372e-001
  3.6404881e-001
  3.6061461e-001
  3.5707610e-001
  3.5347605e-001
  3.4985482e-001
  3.4625035e-001
  3.4269800e-001
  3.3923056e-001
  3.3587817e-001
  3.3266835e-001
  3.2962595e-001
  3.2677324e-001
  3.2412988e-001
  3.2171303e-001
  3.1953738e-001
  3.1761529e-001
  3.1595683e-001
  3.1456991e-001
  3.1346044e-001
  3.1263239e-001
  3.1208796e-001
  3.1182776e-001
  3.1185086e-001
  3.1215505e-001
  3.1273689e-001
  3.1359194e-001
  3.1471486e-001
  3.1609957e-001
  3.1773941e-001
  3.1962723e-001
  3.2175558e-001
  3.2411681e-001
  3.2670317e-001
  3.2950693e-001
  3.3252050e-001
  3.3573646e-001
  3.3914771e-001
  3.4274749e-001
  3.4652942e-001
  3.5048760e-001
  3.5461658e-001
  3.5891142e-001
  3.6336766e-001
  3.6798136e-001
  3.7274904e-001
  3.7766768e-001
  3.8273469e-001
  3.8794782e-001
  3.9330516e-001
  3.9880505e-001
  4.0444599e-001
  4.1022660e-001
  4.1614553e-001
  4.2220134e-001
  4.2839245e-001
  4.3471704e-001
  4.4117293e-001
  4.4775753e-001
  4.5446770e-001
  4.6129971e-001
  4.6824911e-001
  4.7531067e-001
  4.8247832e-001
  4.8974503e-001
  4.9710279e-001
  5.0454257e-001
  5.1205421e-001
  5.1962644e-001
  5.2724684e-001
  5.3490183e-001
  5.4257664e-001
  5.5025538e-001
  5.5792099e-001
  5.6555532e-001
  5.7313916e-001
  5.8065233e-001
  5.8807369e-001
  5.9538129e-001
  6.0255242e-001
  6.0956374e-001
  6.1639139e-001
  6.2301112e-001
  6.2939842e-001
  6.3552870e-001
  6.4137738e-001
  6.4692013e-001
  6.5213295e-001
  6.5699242e-001
  6.6147583e-001
  6.6556137e-001
  6.6922831e-001
  6.7245715e-001
  6.7522985e-001
  6.7752994e-001
  6.7934275e-001
  6.8065553e-001
  6.8145759e-001
  6.8174052e-001
  6.8149825e-001
  6.8072722e-001
  6.7942648e-001
  6.7759780e-001
  6.7524574e-001
  6.7237774e-001
  6.6900418e-001
  6.6513840e-001
  6.6079675e-001
  6.5599855e-001
  6.5076613e-001
  6.4512475e-001
  6.3910260e-001
  6.3273065e-001
  6.2604266e-001
  6.1907499e-001
  6.1186650e-001
  6.0445842e-001
  5.9689415e-001
  5.8921912e-001
  5.8148057e-001
  5.7372734e-001
  5.6600962e-001
  5.5837877e-001
  5.5088699e-001
  5.4358713e-001
  5.3653235e-001
  5.2977590e-001
  5.2337078e-001
  5.1736947e-001
  5.1182364e-001
  5.0678385e-001
  5.0229924e-001
  4.9841724e-001
  4.9518329e-001
  4.9264055e-001
  4.9082960e-001
  4.8978819e-001
  4.8955101e-001
  4.9014936e-001
  4.9161101e-001
  4.9395994e-001
  4.9721613e-001
  5.0139540e-001
  5.0650925e-001
  5.1256471e-001
  5.1956422e-001
  5.2750555e-001
  5.3638173e-001
  5.4618098e-001
  5.5688671e-001
  5.6847754e-001
  5.8092729e-001
  5.9420508e-001
  6.0827540e-001
  6.2309821e-001
  6.3862908e-001
  6.5481936e-001
  6.7161637e-001
  6.8896360e-001
  7.0680094e-001
  7.2506496e-001
  7.4368915e-001
  7.6260424e-001
  7.8173851e-001
  8.0101813e-001
  8.2036749e-001
  8.3970954e-001
  8.5896623e-001
  8.7805880e-001
  8.9690823e-001
  9.1543560e-001
  9.3356250e-001
  9.5121143e-001
  9.6830617e-001
  9.8477219e-001
  1.0005370e+000
  1.0155307e+000
  1.0296859e+000
  1.0429388e+000
  1.0552288e+000
  1.0664991e+000
  1.0766974e+000
  1.0857755e+000
  1.0936900e+000
  1.1004025e+000
  1.1058797e+000
  1.1100937e+000
  1.1130222e+000
  1.1146483e+000
  1.1149612e+000
  1.1139557e+000
  1.1116326e+000
  1.1079987e+000
  1.1030665e+000
  1.0968546e+000
  1.0893871e+000
  1.0806941e+000
  1.0708109e+000
  1.0597785e+000
  1.0476429e+000
  1.0344550e+000
  1.0202705e+000
  1.0051495e+000
  9.8915624e-001
  9.7235868e-001
  9.5482831e-001
  9.3663965e-001
  9.1786995e-001
  8.9859875e-001
  8.7890748e-001
  8.5887903e-001
  8.3859734e-001
  8.1814694e-001
  7.9761249e-001
  7.7707839e-001
  7.5662827e-001
  7.3634461e-001
  7.1630826e-001
  6.9659802e-001
  6.7729024e-001
  6.5845838e-001
  6.4017268e-001
  6.2249970e-001
  6.0550204e-001
  5.8923795e-001
  5.7376105e-001
  5.5912004e-001
  5.4535842e-001
  5.3251427e-001
  5.2062003e-001
  5.0970235e-001
  4.9978189e-001
  4.9087328e-001
  4.8298498e-001
  4.7611925e-001
  4.7027215e-001
  4.6543353e-001
  4.6158710e-001
  4.5871050e-001
  4.5677542e-001
  4.5574776e-001
  4.5558780e-001
  4.5625039e-001
  4.5768522e-001
  4.5983706e-001
  4.6264607e-001
  4.6604810e-001
  4.6997503e-001
  4.7435516e-001
  4.7911354e-001
  4.8417239e-001
  4.8945154e-001
  4.9486880e-001
  5.0034044e-001
  5.0578158e-001
  5.1110672e-001
  5.1623010e-001
  5.2106623e-001
  5.2553027e-001
  5.2953855e-001
  5.3300894e-001
  5.3586135e-001
  5.3801809e-001
  5.3940431e-001
  5.3994840e-001
  5.3958234e-001
  5.3824207e-001
  5.3586783e-001
  5.3240446e-001
  5.2780170e-001
  5.2201445e-001
  5.1500297e-001
  5.0673317e-001
  4.9717668e-001
  4.8631109e-001
  4.7412001e-001
  4.6059320e-001
  4.4572657e-001
  4.2952225e-001
  4.1198856e-001
  3.9313998e-001
  3.7299707e-001
  3.5158638e-001
  3.2894031e-001
  3.0509696e-001
  2.8009995e-001
  2.5399818e-001
  2.2684562e-001
  1.9870106e-001
  1.6962778e-001
  1.3969329e-001
  1.0896902e-001
  7.7529913e-002
  4.5454157e-002
  1.2822768e-002
 -2.0280765e-002
 -5.3770869e-002
 -8.7560274e-002
 -1.2156040e-001
 -1.5568177e-001
 -1.8983439e-001
 -2.2392812e-001
 -2.5787311e-001
 -2.9158016e-001
 -3.2496105e-001
 -3.5792898e-001
 -3.9039885e-001
 -4.2228763e-001
 -4.5351469e-001
 -4.8400204e-001
 -5.1367471e-001
 -5.4246091e-001
 -5.7029236e-001
 -5.9710446e-001
 -6.2283648e-001
 -6.4743180e-001
 -6.7083796e-001
 -6.9300688e-001
 -7.1389489e-001
 -7.3346284e-001
 -7.5167616e-001
 -7.6850483e-001
 -7.8392347e-001
 -7.9791122e-001
 -8.1045177e-001
 -8.2153326e-001
 -8.3114818e-001
 -8.3929329e-001
 -8.4596948e-001
 -8.5118161e-001
 -8.5493835e-001
 -8.5725202e-001
 -8.5813840e-001
 -8.5761649e-001
 -8.5570833e-001
 -8.5243877e-001
 -8.4783524e-001
 -8.4192752e-001
 -8.3474748e-001
 -8.2632887e-001
 -8.1670707e-001
 -8.0591886e-001
 -7.9400217e-001
 -7.8099587e-001
 -7.6693952e-001
 -7.5187321e-001
 -7.3583731e-001
 -7.1887227e-001
 -7.0101851e-001
 -6.8231616e-001
 -6.6280498e-001
 -6.4252418e-001
 -6.2151235e-001
 -5.9980726e-001
 -5.7744590e-001
 -5.5446430e-001
 -5.3089752e-001
 -5.0677965e-001
 -4.8214373e-001
 -4.5702180e-001
 -4.3144486e-001
 -4.0544300e-001
 -3.7904534e-001
 -3.5228016e-001
 -3.2517498e-001
 -2.9775663e-001
 -2.7005135e-001
 -2.4208494e-001
 -2.1388284e-001
 -1.8547031e-001
 -1.5687252e-001
 -1.2811476e-001
 -9.9222517e-002
 -7.0221681e-002
 -4.1138671e-002
 -1.2000595e-002
  1.7164608e-002
  4.6328020e-002
  7.5459611e-002
  1.0452811e-001
  1.3350087e-001
  1.6234380e-001
  1.9102122e-001
  2.1949581e-001
  2.4772853e-001
  2.7567856e-001
  3.0330330e-001
  3.3055832e-001
  3.5739739e-001
  3.8377246e-001
  4.0963377e-001
  4.3492984e-001
  4.5960764e-001
  4.8361261e-001
  5.0688885e-001
  5.2937926e-001
  5.5102567e-001
  5.7176909e-001
  5.9154988e-001
  6.1030800e-001
  6.2798321e-001
  6.4451542e-001
  6.5984489e-001
  6.7391255e-001
  6.8666031e-001
  6.9803139e-001
  7.0797060e-001
  7.1642472e-001
  7.2334280e-001
  7.2867655e-001
  7.3238062e-001
  7.3441298e-001
  7.3473526e-001
  7.3331308e-001
  7.3011633e-001
  7.2511957e-001
  7.1830227e-001
  7.0964910e-001
  6.9915025e-001
  6.8680162e-001
  6.7260510e-001
  6.5656879e-001
  6.3870712e-001
  6.1904110e-001
  5.9759837e-001
  5.7441335e-001
  5.4952733e-001
  5.2298846e-001
  4.9485178e-001
  4.6517922e-001
  4.3403951e-001
  4.0150809e-001
  3.6766699e-001
  3.3260465e-001
  2.9641576e-001
  2.5920098e-001
  2.2106667e-001
  1.8212463e-001
  1.4249173e-001
  1.0228956e-001
  6.1644013e-002
  2.0684878e-002
 -2.0454622e-002
 -6.1638310e-002
 -1.0272755e-001
 -1.4358178e-001
 -1.8405906e-001
 -2.2401659e-001
 -2.6331135e-001
 -3.0180063e-001
 -3.3934263e-001
 -3.7579710e-001
 -4.1102587e-001
 -4.4489351e-001
 -4.7726791e-001
 -5.0802085e-001
 -5.3702859e-001
 -5.6417248e-001
 -5.8933942e-001
 -6.1242250e-001
 -6.3332143e-001
 -6.5194309e-001
 -6.6820192e-001
 -6.8202043e-001
 -6.9332954e-001
 -7.0206900e-001
 -7.0818765e-001
 -7.1164377e-001
 -7.1240531e-001
 -7.1045010e-001
 -7.0576600e-001
 -6.9835103e-001
 -6.8821348e-001
 -6.7537188e-001
 -6.5985502e-001
 -6.4170187e-001
 -6.2096148e-001
 -5.9769282e-001
 -5.7196456e-001
 -5.4385483e-001
 -5.1345094e-001
 -4.8084901e-001
 -4.4615361e-001
 -4.0947735e-001
 -3.7094038e-001
 -3.3066994e-001
 -2.8879979e-001
 -2.4546967e-001
 -2.0082472e-001
 -1.5501484e-001
 -1.0819403e-001
 -6.0519791e-002
 -1.2152391e-002
  3.6745805e-002
  8.6011039e-002
  1.3547887e-001
  1.8498490e-001
  2.3436544e-001
  2.8345830e-001
  3.3210341e-001
  3.8014355e-001
  4.2742502e-001
  4.7379832e-001
  5.1911875e-001
  5.6324703e-001
  6.0604993e-001
  6.4740078e-001
  6.8718001e-001
  7.2527562e-001
  7.6158369e-001
  7.9600871e-001
  8.2846400e-001
  8.5887202e-001
  8.8716464e-001
  9.1328338e-001
  9.3717959e-001
  9.5881457e-001
  9.7815969e-001
  9.9519637e-001
  1.0099161e+000
  1.0223204e+000
  1.0324207e+000
  1.0402379e+000
  1.0458028e+000
  1.0491552e+000
  1.0503438e+000
  1.0494261e+000
  1.0464677e+000
  1.0415418e+000
  1.0347293e+000
  1.0261177e+000
  1.0158008e+000
  1.0038781e+000
  9.9045433e-001
  9.7563881e-001
  9.5954469e-001
  9.4228846e-001
  9.2398923e-001
  9.0476808e-001
  8.8474740e-001
  8.6405024e-001
  8.4279962e-001
  8.2111788e-001
  7.9912604e-001
  7.7694315e-001
  7.5468568e-001
  7.3246691e-001
  7.1039637e-001
  6.8857928e-001
  6.6711600e-001
  6.4610157e-001
  6.2562526e-001
  6.0577011e-001
  5.8661256e-001
  5.6822212e-001
  5.5066106e-001
  5.3398413e-001
  5.1823839e-001
  5.0346299e-001
  4.8968909e-001
  4.7693976e-001
  4.6522994e-001
  4.5456649e-001
  4.4494823e-001
  4.3636605e-001
  4.2880307e-001
  4.2223482e-001
  4.1662952e-001
  4.1194831e-001
  4.0814559e-001
  4.0516941e-001
  4.0296178e-001
  4.0145918e-001
  4.0059295e-001
  4.0028980e-001
  4.0047230e-001
  4.0105941e-001
  4.0196702e-001
  4.0310851e-001
  4.0439530e-001
  4.0573744e-001
  4.0704421e-001
  4.0822464e-001
  4.0918817e-001
  4.0984514e-001
  4.1010744e-001
  4.0988899e-001
  4.0910631e-001
  4.0767903e-001
  4.0553042e-001
  4.0258782e-001
  3.9878310e-001
  3.9405310e-001
  3.8833999e-001
  3.8159164e-001
  3.7376195e-001
  3.6481108e-001
  3.5470576e-001
  3.4341945e-001
  3.3093254e-001
  3.1723240e-001
  3.0231356e-001
  2.8617766e-001
  2.6883348e-001
  2.5029693e-001
  2.3059089e-001
  2.0974513e-001
  1.8779614e-001
  1.6478691e-001
  1.4076668e-001
  1.1579070e-001
  8.9919882e-002
  6.3220458e-002
  3.5763634e-002
  7.6251688e-003
 -2.1115038e-002
 -5.0373395e-002
 -8.0063078e-002
 -1.1009451e-001
 -1.4037586e-001
 -1.7081353e-001
 -2.0131267e-001
 -2.3177769e-001
 -2.6211278e-001
 -2.9222240e-001
 -3.2201180e-001
 -3.5138751e-001
 -3.8025783e-001
 -4.0853328e-001
 -4.3612707e-001
 -4.6295552e-001
 -4.8893849e-001
 -5.1399972e-001
 -5.3806724e-001
 -5.6107368e-001
 -5.8295653e-001
 -6.0365848e-001
 -6.2312757e-001
 -6.4131744e-001
 -6.5818750e-001
 -6.7370298e-001
 -6.8783511e-001
 -7.0056110e-001
 -7.1186419e-001
 -7.2173359e-001
 -7.3016447e-001
 -7.3715780e-001
 -7.4272026e-001
 -7.4686406e-001
 -7.4960673e-001
 -7.5097090e-001
 -7.5098403e-001
 -7.4967814e-001
 -7.4708946e-001
 -7.4325814e-001
 -7.3822785e-001
 -7.3204545e-001
 -7.2476055e-001
 -7.1642514e-001
 -7.0709318e-001
 -6.9682014e-001
 -6.8566263e-001
 -6.7367795e-001
 -6.6092366e-001
 -6.4745717e-001
 -6.3333534e-001
 -6.1861407e-001
 -6.0334791e-001
 -5.8758971e-001
 -5.7139024e-001
 -5.5479789e-001
 -5.3785837e-001
 -5.2061437e-001
 -5.0310538e-001
 -4.8536743e-001
 -4.6743290e-001
 -4.4933036e-001
 -4.3108446e-001
 -4.1271581e-001
 -3.9424096e-001
 -3.7567233e-001
 -3.5701829e-001
 -3.3828313e-001
 -3.1946724e-001
 -3.0056713e-001
 -2.8157569e-001
 -2.6248228e-001
 -2.4327302e-001
 -2.2393103e-001
 -2.0443669e-001
 -1.8476796e-001
 -1.6490070e-001
 -1.4480907e-001
 -1.2446583e-001
 -1.0384282e-001
 -8.2911289e-002
 -6.1642383e-002
 -4.0007525e-002
 -1.7978875e-002
  4.4702399e-003
  2.7364881e-002
  5.0728071e-002
  7.4580361e-002
  9.8939415e-002
  1.2381960e-001
  1.4923162e-001
  1.7518211e-001
  2.0167332e-001
  2.2870278e-001
  2.5626302e-001
  2.8434128e-001
  3.1291932e-001
  3.4197319e-001
  3.7147309e-001
  4.0138324e-001
  4.3166184e-001
  4.6226095e-001
  4.9312661e-001
  5.2419879e-001
  5.5541154e-001
  5.8669312e-001
  6.1796617e-001
  6.4914794e-001
  6.8015059e-001
  7.1088146e-001
  7.4124347e-001
  7.7113547e-001
  8.0045273e-001
  8.2908735e-001
  8.5692882e-001
  8.8386450e-001
  9.0978026e-001
  9.3456101e-001
  9.5809132e-001
  9.8025610e-001
  1.0009412e+000
  1.0200341e+000
  1.0374246e+000
  1.0530055e+000
  1.0666731e+000
  1.0783283e+000
  1.0878767e+000
  1.0952297e+000
  1.1003051e+000
  1.1030275e+000
  1.1033290e+000
  1.1011499e+000
  1.0964389e+000
  1.0891541e+000
  1.0792630e+000
  1.0667434e+000
  1.0515833e+000
  1.0337813e+000
  1.0133475e+000
  9.9030270e-001
  9.6467956e-001
  9.3652209e-001
  9.0588592e-001
  8.7283833e-001
  8.3745811e-001
  7.9983546e-001
  7.6007182e-001
  7.1827962e-001
  6.7458192e-001
  6.2911211e-001
  5.8201343e-001
  5.3343849e-001
  4.8354871e-001
  4.3251376e-001
  3.8051086e-001
  3.2772409e-001
  2.7434364e-001
  2.2056503e-001
  1.6658825e-001
  1.1261691e-001
  5.8857329e-002
  5.5176214e-003
 -4.7193275e-002
 -9.9066555e-002
 -1.4989453e-001
 -1.9947162e-001
 -2.4759535e-001
 -2.9406733e-001
 -3.3869426e-001
 -3.8128887e-001
 -4.2167092e-001
 -4.5966807e-001
 -4.9511686e-001
 -5.2786350e-001
 -5.5776478e-001
 -5.8468879e-001
 -6.0851572e-001
 -6.2913851e-001
 -6.4646352e-001
 -6.6041110e-001
 -6.7091608e-001
 -6.7792824e-001
 -6.8141270e-001
 -6.8135020e-001
 -6.7773736e-001
 -6.7058682e-001
 -6.5992734e-001
 -6.4580378e-001
 -6.2827705e-001
 -6.0742392e-001
 -5.8333682e-001
 -5.5612351e-001
 -5.2590670e-001
 -4.9282355e-001
 -4.5702518e-001
 -4.1867600e-001
 -3.7795307e-001
 -3.3504533e-001
 -2.9015279e-001
 -2.4348563e-001
 -1.9526331e-001
 -1.4571356e-001
 -9.5071379e-002
 -4.3577910e-002
  8.5206135e-003
  6.0974034e-002
  1.1352943e-001
  1.6593231e-001
  2.1792779e-001
  2.6926184e-001
  3.1968245e-001
  3.6894089e-001
  4.1679286e-001
  4.6299970e-001
  5.0732954e-001
  5.4955845e-001
  5.8947148e-001
  6.2686382e-001
  6.6154172e-001
  6.9332349e-001
  7.2204043e-001
  7.4753765e-001
  7.6967484e-001
  7.8832705e-001
  8.0338524e-001
  8.1475694e-001
  8.2236667e-001
  8.2615636e-001
  8.2608569e-001
  8.2213232e-001
  8.1429200e-001
  8.0257869e-001
  7.8702447e-001
  7.6767946e-001
  7.4461159e-001
  7.1790631e-001
  6.8766620e-001
  6.5401050e-001
  6.1707457e-001
  5.7700926e-001
  5.3398016e-001
  4.8816688e-001
  4.3976216e-001
  3.8897093e-001
  3.3600938e-001
  2.8110391e-001
  2.2449000e-001
  1.6641114e-001
  1.0711763e-001
  4.6865369e-002
 -1.4085386e-002
 -7.5471246e-002
 -1.3702698e-001
 -1.9848681e-001
 -2.5958563e-001
 -3.2006037e-001
 -3.7965120e-001
 -4.3810280e-001
 -4.9516557e-001
 -5.5059686e-001
 -6.0416207e-001
 -6.5563584e-001
 -7.0480305e-001
 -7.5145988e-001
 -7.9541475e-001
 -8.3648921e-001
 -8.7451880e-001
 -9.0935373e-001
 -9.4085964e-001
 -9.6891816e-001
 -9.9342740e-001
 -1.0143024e+000
 -1.0314756e+000
 -1.0448969e+000
 -1.0545338e+000
 -1.0603717e+000
 -1.0624137e+000
 -1.0606807e+000
 -1.0552109e+000
 -1.0460597e+000
 -1.0332994e+000
 -1.0170184e+000
 -9.9732122e-001
 -9.7432733e-001
 -9.4817076e-001
 -9.1899924e-001
 -8.8697338e-001
 -8.5226575e-001
 -8.1505995e-001
 -7.7554958e-001
 -7.3393716e-001
 -6.9043307e-001
 -6.4525437e-001
 -5.9862364e-001
 -5.5076779e-001
 -5.0191686e-001
 -4.5230277e-001
 -4.0215812e-001
 -3.5171492e-001
 -3.0120344e-001
 -2.5085094e-001
 -2.0088053e-001
 -1.5151000e-001
 -1.0295073e-001
 -5.5406555e-002
 -9.0727784e-003
  3.5864828e-002
  7.9230950e-002
  1.2086159e-001
  1.6060489e-001
  1.9832182e-001
  2.3388687e-001
  2.6718864e-001
  2.9813028e-001
  3.2662997e-001
  3.5262124e-001
  3.7605318e-001
  3.9689063e-001
  4.1511427e-001
  4.3072056e-001
  4.4372165e-001
  4.5414521e-001
  4.6203411e-001
  4.6744611e-001
  4.7045338e-001
  4.7114198e-001
  4.6961125e-001
  4.6597319e-001
  4.6035164e-001
  4.5288154e-001
  4.4370802e-001
  4.3298550e-001
  4.2087670e-001
  4.0755164e-001
  3.9318657e-001
  3.7796289e-001
  3.6206601e-001
  3.4568425e-001
  3.2900767e-001
  3.1222688e-001
  2.9553194e-001
  2.7911114e-001
  2.6314991e-001
  2.4782964e-001
  2.3332662e-001
  2.1981095e-001
  2.0744549e-001
  1.9638490e-001
  1.8677464e-001
  1.7875014e-001
  1.7243589e-001
  1.6794475e-001
  1.6537715e-001
  1.6482052e-001
  1.6634873e-001
  1.7002153e-001
  1.7588425e-001
  1.8396739e-001
  1.9428642e-001
  2.0684164e-001
  2.2161809e-001
  2.3858558e-001
  2.5769879e-001
  2.7889749e-001
  3.0210680e-001
  3.2723755e-001
  3.5418676e-001
  3.8283811e-001
  4.1306261e-001
  4.4471923e-001
  4.7765567e-001
  5.1170915e-001
  5.4670734e-001
  5.8246921e-001
  6.1880609e-001
  6.5552268e-001
  6.9241809e-001
  7.2928698e-001
  7.6592070e-001
  8.0210842e-001
  8.3763835e-001
  8.7229889e-001
  9.0587982e-001
  9.3817353e-001
  9.6897615e-001
  9.9808875e-001
  1.0253185e+000
  1.0504796e+000
  1.0733947e+000
  1.0938957e+000
  1.1118248e+000
  1.1270353e+000
  1.1393928e+000
  1.1487758e+000
  1.1550765e+000
  1.1582014e+000
  1.1580721e+000
  1.1546259e+000
  1.1478158e+000
  1.1376114e+000
  1.1239989e+000
  1.1069813e+000
  1.0865787e+000
  1.0628282e+000
  1.0357837e+000
  1.0055160e+000
  9.7211253e-001
  9.3567670e-001
  8.9632789e-001
  8.5420072e-001
  8.0944453e-001
  7.6222273e-001
  7.1271202e-001
  6.6110162e-001
  6.0759240e-001
  5.5239592e-001
  4.9573345e-001
  4.3783491e-001
  3.7893778e-001
  3.1928596e-001
  2.5912861e-001
  1.9871893e-001
  1.3831292e-001
  7.8168157e-002
  1.8542543e-002
 -4.0306990e-002
 -9.8125714e-002
 -1.5466237e-001
 -2.0967039e-001
 -2.6290914e-001
 -3.1414508e-001
 -3.6315295e-001
 -4.0971686e-001
 -4.5363138e-001
 -4.9470255e-001
 -5.3274886e-001
 -5.6760215e-001
 -5.9910843e-001
 -6.2712868e-001
 -6.5153956e-001
 -6.7223395e-001
 -6.8912160e-001
 -7.0212952e-001
 -7.1120235e-001
 -7.1630268e-001
 -7.1741122e-001
 -7.1452695e-001
 -7.0766707e-001
 -6.9686698e-001
 -6.8218012e-001
 -6.6367771e-001
 -6.4144839e-001
 -6.1559785e-001
 -5.8624828e-001
 -5.5353782e-001
 -5.1761989e-001
 -4.7866243e-001
 -4.3684714e-001
 -3.9236855e-001
 -3.4543316e-001
 -2.9625839e-001
 -2.4507157e-001
 -1.9210884e-001
 -1.3761403e-001
 -8.1837502e-002
 -2.5034941e-002
  3.2533844e-002
  9.0606163e-002
  1.4891768e-001
  2.0720367e-001
  2.6520025e-001
  3.2264564e-001
  3.7928138e-001
  4.3485351e-001
  4.8911381e-001
  5.4182087e-001
  5.9274127e-001
  6.4165062e-001
  6.8833457e-001
  7.3258981e-001
  7.7422497e-001
  8.1306145e-001
  8.4893424e-001
  8.8169264e-001
  9.1120087e-001
  9.3733868e-001
  9.6000181e-001
  9.7910247e-001
  9.9456958e-001
  1.0063491e+000
  1.0144042e+000
  1.0187153e+000
  1.0192801e+000
  1.0161136e+000
  1.0092476e+000
  9.9873089e-001
  9.8462878e-001
  9.6702255e-001
  9.4600916e-001
  9.2170064e-001
  8.9422348e-001
  8.6371797e-001
  8.3033745e-001
  7.9424754e-001
  7.5562527e-001
  7.1465818e-001
  6.7154344e-001
  6.2648678e-001
  5.7970157e-001
  5.3140772e-001
  4.8183067e-001
  4.3120025e-001
  3.7974964e-001
  3.2771425e-001
  2.7533064e-001
  2.2283539e-001
  1.7046403e-001
  1.1845000e-001
  6.7023543e-002
  1.6410722e-002
 -3.3167598e-002
 -8.1496709e-002
 -1.2836898e-001
 -1.7358475e-001
 -2.1695316e-001
 -2.5829292e-001
 -2.9743307e-001
 -3.3421364e-001
 -3.6848626e-001
 -4.0011474e-001
 -4.2897552e-001
 -4.5495815e-001
 -4.7796559e-001
 -4.9791454e-001
 -5.1473565e-001
 -5.2837369e-001
 -5.3878759e-001
 -5.4595052e-001
 -5.4984978e-001
 -5.5048674e-001
 -5.4787660e-001
 -5.4204818e-001
 -5.3304363e-001
 -5.2091800e-001
 -5.0573889e-001
 -4.8758594e-001
 -4.6655029e-001
 -4.4273405e-001
 -4.1624964e-001
 -3.8721916e-001
 -3.5577367e-001
 -3.2205250e-001
 -2.8620249e-001
 -2.4837717e-001
 -2.0873602e-001
 -1.6744361e-001
 -1.2466883e-001
 -8.0583986e-002
 -3.5364038e-002
  1.0814280e-002
  5.7773263e-002
  1.0533506e-001
  1.5332248e-001
  2.0155978e-001
  2.4987340e-001
  2.9809275e-001
  3.4605090e-001
  3.9358524e-001
  4.4053817e-001
  4.8675768e-001
  5.3209794e-001
  5.7641980e-001
  6.1959134e-001
  6.6148823e-001
  7.0199419e-001
  7.4100134e-001
  7.7841044e-001
  8.1413123e-001
  8.4808255e-001
  8.8019255e-001
  9.1039880e-001
  9.3864828e-001
  9.6489748e-001
  9.8911229e-001
  1.0112680e+000
  1.0313490e+000
  1.0493488e+000
  1.0652699e+000
  1.0791230e+000
  1.0909276e+000
  1.1007108e+000
  1.1085075e+000
  1.1143599e+000
  1.1183168e+000
  1.1204336e+000
  1.1207718e+000
  1.1193982e+000
  1.1163845e+000
  1.1118072e+000
  1.1057467e+000
  1.0982867e+000
  1.0895142e+000
  1.0795185e+000
  1.0683908e+000
  1.0562238e+000
  1.0431113e+000
  1.0291474e+000
  1.0144261e+000
  9.9904123e-001
  9.8308538e-001
  9.6664996e-001
  9.4982464e-001
  9.3269693e-001
  9.1535187e-001
  8.9787170e-001
  8.8033554e-001
  8.6281912e-001
  8.4539455e-001
  8.2813007e-001
  8.1108990e-001
  7.9433403e-001
  7.7791814e-001
  7.6189347e-001
  7.4630676e-001
  7.3120020e-001
  7.1661141e-001
  7.0257348e-001
  6.8911494e-001
  6.7625992e-001
  6.6402815e-001
  6.5243509e-001
  6.4149210e-001
  6.3120654e-001
  6.2158193e-001
  6.1261818e-001
  6.0431173e-001
  5.9665581e-001
  5.8964059e-001
  5.8325349e-001
  5.7747934e-001
  5.7230066e-001
  5.6769787e-001
  5.6364956e-001
  5.6013274e-001
  5.5712302e-001
  5.5459494e-001
  5.5252210e-001
  5.5087747e-001
  5.4963354e-001
  5.4876259e-001
  5.4823683e-001
  5.4802861e-001
  5.4811060e-001
  5.4845593e-001
  5.4903837e-001
  5.4983242e-001
  5.5081343e-001
  5.5195775e-001
  5.5324275e-001
  5.5464694e-001
  5.5615000e-001
  5.5773282e-001
  5.5937755e-001
  5.6106756e-001
  5.6278749e-001
  5.6452322e-001
  5.6626182e-001
  5.6799152e-001
  5.6970167e-001
  5.7138267e-001
  5.7302589e-001
  5.7462361e-001
  5.7616894e-001
  5.7765571e-001
  5.7907838e-001
  5.8043196e-001
  5.8171190e-001
  5.8291398e-001
  5.8403424e-001
  5.8506887e-001
  5.8601408e-001
  5.8686609e-001
  5.8762096e-001
  5.8827456e-001
  5.8882250e-001
  5.8926004e-001
  5.8958204e-001
  5.8978294e-001
  5.8985667e-001
  5.8979667e-001
  5.8959587e-001
  5.8924664e-001
  5.8874085e-001
  5.8806985e-001
  5.8722452e-001
  5.8619526e-001
  5.8497213e-001
  5.8354479e-001
  5.8190269e-001
  5.8003504e-001
  5.7793097e-001
  5.7557961e-001
  5.7297015e-001
  5.7009200e-001
  5.6693489e-001
  5.6348896e-001
  5.5974493e-001
  5.5569416e-001
  5.5132885e-001
  5.4664211e-001
  5.4162808e-001
  5.3628211e-001
  5.3060082e-001
  5.2458223e-001
  5.1822587e-001
  5.1153291e-001
  5.0450618e-001
  4.9715033e-001
  4.8947187e-001
  4.8147922e-001
  4.7318279e-001
  4.6459500e-001
  4.5573029e-001
  4.4660519e-001
  4.3723822e-001
  4.2764999e-001
  4.1786305e-001
  4.0790194e-001
  3.9779303e-001
  3.8756454e-001
  3.7724637e-001
  3.6687001e-001
  3.5646843e-001
  3.4607594e-001
  3.3572800e-001
  3.2546110e-001
  3.1531255e-001
  3.0532033e-001
  2.9552283e-001
  2.8595869e-001
  2.7666656e-001
  2.6768489e-001
  2.5905168e-001
  2.5080427e-001
  2.4297910e-001
  2.3561145e-001
  2.2873521e-001
  2.2238268e-001
  2.1658428e-001
  2.1136837e-001
  2.0676101e-001
  2.0278574e-001
  1.9946340e-001
  1.9681191e-001
  1.9484611e-001
  1.9357758e-001
  1.9301451e-001
  1.9316153e-001
  1.9401964e-001
  1.9558607e-001
  1.9785421e-001
  2.0081356e-001
  2.0444972e-001
  2.0874430e-001
  2.1367499e-001
  2.1921557e-001
  2.2533596e-001
  2.3200228e-001
  2.3917698e-001
  2.4681892e-001
  2.5488354e-001
  2.6332304e-001
  2.7208650e-001
  2.8112016e-001
  2.9036759e-001
  2.9976997e-001
  3.0926634e-001
  3.1879386e-001
  3.2828812e-001
  3.3768347e-001
  3.4691326e-001
  3.5591028e-001
  3.6460698e-001
  3.7293591e-001
  3.8083000e-001
  3.8822295e-001
  3.9504956e-001
  4.0124611e-001
  4.0675067e-001
  4.1150345e-001
  4.1544719e-001
  4.1852739e-001
  4.2069271e-001
  4.2189524e-001
  4.2209079e-001
  4.2123915e-001
  4.1930438e-001
  4.1625499e-001
  4.1206421e-001
  4.0671014e-001
  4.0017593e-001
  3.9244994e-001
  3.8352582e-001
  3.7340261e-001
  3.6208482e-001
  3.4958245e-001
  3.3591096e-001
  3.2109132e-001
  3.0514989e-001
  2.8811834e-001
  2.7003358e-001
  2.5093759e-001
  2.3087724e-001
  2.0990412e-001
  1.8807429e-001
  1.6544808e-001
  1.4208973e-001
  1.1806721e-001
  9.3451807e-002
  6.8317829e-002
  4.2742253e-002
  1.6804348e-002
 -9.4147111e-003
 -3.5832239e-002
 -6.2364449e-002
 -8.8926865e-002
 -1.1543475e-001
 -1.4180352e-001
 -1.6794917e-001
 -1.9378874e-001
 -2.1924067e-001
 -2.4422525e-001
 -2.6866505e-001
 -2.9248529e-001
 -3.1561421e-001
 -3.3798350e-001
 -3.5952860e-001
 -3.8018905e-001
 -3.9990882e-001
 -4.1863659e-001
 -4.3632602e-001
 -4.5293601e-001
 -4.6843088e-001
 -4.8278059e-001
 -4.9596091e-001
 -5.0795351e-001
 -5.1874606e-001
 -5.2833234e-001
 -5.3671224e-001
 -5.4389174e-001
 -5.4988294e-001
 -5.5470393e-001
 -5.5837874e-001
 -5.6093717e-001
 -5.6241469e-001
 -5.6285219e-001
 -5.6229579e-001
 -5.6079659e-001
 -5.5841037e-001
 -5.5519735e-001
 -5.5122179e-001
 -5.4655171e-001
 -5.4125846e-001
 -5.3541640e-001
 -5.2910243e-001
 -5.2239564e-001
 -5.1537682e-001
 -5.0812808e-001
 -5.0073234e-001
 -4.9327293e-001
 -4.8583313e-001
 -4.7849570e-001
 -4.7134241e-001
 -4.6445366e-001
 -4.5790796e-001
 -4.5178157e-001
 -4.4614803e-001
 -4.4107778e-001
 -4.3663778e-001
 -4.3289112e-001
 -4.2989668e-001
 -4.2770881e-001
 -4.2637702e-001
 -4.2594569e-001
 -4.2645385e-001
 -4.2793493e-001
 -4.3041660e-001
 -4.3392055e-001
 -4.3846243e-001
 -4.4405169e-001
 -4.5069157e-001
 -4.5837901e-001
 -4.6710468e-001
 -4.7685304e-001
 -4.8760232e-001
 -4.9932472e-001
 -5.1198647e-001
 -5.2554799e-001
 -5.3996411e-001
 -5.5518430e-001
 -5.7115284e-001
 -5.8780918e-001
 -6.0508819e-001
 -6.2292046e-001
 -6.4123269e-001
 -6.5994803e-001
 -6.7898643e-001
 -6.9826506e-001
 -7.1769871e-001
 -7.3720019e-001
 -7.5668080e-001
 -7.7605067e-001
 -7.9521931e-001
 -8.1409593e-001
 -8.3258997e-001
 -8.5061147e-001
 -8.6807152e-001
 -8.8488270e-001
 -9.0095942e-001
 -9.1621841e-001
 -9.3057902e-001
 -9.4396366e-001
 -9.5629807e-001
 -9.6751173e-001
 -9.7753812e-001
 -9.8631503e-001
 -9.9378481e-001
 -9.9989460e-001
 -1.0045966e+000
 -1.0078481e+000
 -1.0096120e+000
 -1.0098564e+000
 -1.0085551e+000
 -1.0056876e+000
 -1.0012392e+000
 -9.9520067e-001
 -9.8756875e-001
 -9.7834573e-001
 -9.6753951e-001
 -9.5516351e-001
 -9.4123655e-001
 -9.2578268e-001
 -9.0883105e-001
 -8.9041566e-001
 -8.7057521e-001
 -8.4935283e-001
 -8.2679586e-001
 -8.0295553e-001
 -7.7788677e-001
 -7.5164783e-001
 -7.2430003e-001
 -6.9590742e-001
 -6.6653650e-001
 -6.3625585e-001
 -6.0513585e-001
 -5.7324831e-001
 -5.4066620e-001
 -5.0746325e-001
 -4.7371372e-001
 -4.3949202e-001
 -4.0487246e-001
 -3.6992891e-001
 -3.3473455e-001
 -2.9936160e-001
 -2.6388106e-001
 -2.2836247e-001
 -1.9287369e-001
 -1.5748069e-001
 -1.2224741e-001
 -8.7235518e-002
 -5.2504323e-002
 -1.8110628e-002
  1.5891371e-002
  4.9450172e-002
  8.2517027e-002
  1.1504599e-001
  1.4699393e-001
  1.7832055e-001
  2.0898836e-001
  2.3896264e-001
  2.6821138e-001
  2.9670525e-001
  3.2441745e-001
  3.5132369e-001
  3.7740201e-001
  4.0263267e-001
  4.2699805e-001
  4.5048247e-001
  4.7307204e-001
  4.9475452e-001
  5.1551915e-001
  5.3535649e-001
  5.5425822e-001
  5.7221705e-001
  5.8922647e-001
  6.0528066e-001
  6.2037428e-001
  6.3450238e-001
  6.4766021e-001
  6.5984314e-001
  6.7104648e-001
  6.8126544e-001
  6.9049500e-001
  6.9872983e-001
  7.0596426e-001
  7.1219218e-001
  7.1740707e-001
  7.2160194e-001
  7.2476935e-001
  7.2690144e-001
  7.2798995e-001
  7.2802630e-001
  7.2700165e-001
  7.2490697e-001
  7.2173321e-001
  7.1747136e-001
  7.1211261e-001
  7.0564851e-001
  6.9807114e-001
  6.8937325e-001
  6.7954851e-001
  6.6859164e-001
  6.5649868e-001
  6.4326712e-001
  6.2889622e-001
  6.1338712e-001
  5.9674314e-001
  5.7896995e-001
  5.6007580e-001
  5.4007177e-001
  5.1897187e-001
  4.9679337e-001
  4.7355686e-001
  4.4928651e-001
  4.2401020e-001
  3.9775965e-001
  3.7057057e-001
  3.4248274e-001
  3.1354014e-001
  2.8379095e-001
  2.5328768e-001
  2.2208710e-001
  1.9025029e-001
  1.5784259e-001
  1.2493355e-001
  9.1596827e-002
  5.7910080e-002
  2.3954833e-002
 -1.0183697e-002
 -4.4416798e-002
 -7.8652486e-002
 -1.1279576e-001
 -1.4674886e-001
 -1.8041160e-001
 -2.1368167e-001
 -2.4645499e-001
 -2.7862609e-001
 -3.1008849e-001
 -3.4073511e-001
 -3.7045871e-001
 -3.9915231e-001
 -4.2670966e-001
 -4.5302567e-001
 -4.7799695e-001
 -5.0152222e-001
 -5.2350281e-001
 -5.4384315e-001
 -5.6245125e-001
 -5.7923916e-001
 -5.9412345e-001
 -6.0702566e-001
 -6.1787274e-001
 -6.2659751e-001
 -6.3313901e-001
 -6.3744295e-001
 -6.3946206e-001
 -6.3915642e-001
 -6.3649380e-001
 -6.3144991e-001
 -6.2400870e-001
 -6.1416255e-001
 -6.0191247e-001
 -5.8726825e-001
 -5.7024857e-001
 -5.5088105e-001
 -5.2920233e-001
 -5.0525804e-001
 -4.7910272e-001
 -4.5079977e-001
 -4.2042131e-001
 -3.8804797e-001
 -3.5376872e-001
 -3.1768058e-001
 -2.7988833e-001
 -2.4050417e-001
 -1.9964734e-001
 -1.5744373e-001
 -1.1402538e-001
 -6.9530067e-002
 -2.4100727e-002
  2.2115045e-002
  6.8965582e-002
  1.1629573e-001
  1.6394748e-001
  2.1176057e-001
  2.5957317e-001
  3.0722251e-001
  3.5454558e-001
  4.0137978e-001
  4.4756364e-001
  4.9293745e-001
  5.3734397e-001
  5.8062908e-001
  6.2264248e-001
  6.6323828e-001
  7.0227564e-001
  7.3961942e-001
  7.7514071e-001
  8.0871743e-001
  8.4023482e-001
  8.6958599e-001
  8.9667232e-001
  9.2140394e-001
  9.4370008e-001
  9.6348943e-001
  9.8071044e-001
  9.9531158e-001
  1.0072515e+000
  1.0164994e+000
  1.0230348e+000
  1.0268479e+000
  1.0279394e+000
  1.0263207e+000
  1.0220135e+000
  1.0150499e+000
  1.0054723e+000
  9.9333295e-001
  9.7869363e-001
  9.6162561e-001
  9.4220908e-001
  9.2053281e-001
  8.9669369e-001
  8.7079624e-001
  8.4295212e-001
  8.1327954e-001
  7.8190270e-001
  7.4895118e-001
  7.1455932e-001
  6.7886554e-001
  6.4201168e-001
  6.0414234e-001
  5.6540416e-001
  5.2594513e-001
  4.8591388e-001
  4.4545899e-001
  4.0472829e-001
  3.6386814e-001
  3.2302282e-001
  2.8233378e-001
  2.4193906e-001
  2.0197262e-001
  1.6256379e-001
  1.2383664e-001
  8.5909481e-002
  4.8894353e-002
  1.2896528e-002
 -2.1985902e-002
 -5.5662426e-002
 -8.8050463e-002
 -1.1907567e-001
 -1.4867222e-001
 -1.7678297e-001
 -2.0335969e-001
 -2.2836313e-001
 -2.5176315e-001
 -2.7353867e-001
 -2.9367768e-001
 -3.1217720e-001
 -3.2904309e-001
 -3.4428993e-001
 -3.5794077e-001
 -3.7002692e-001
 -3.8058758e-001
 -3.8966957e-001
 -3.9732690e-001
 -4.0362036e-001
 -4.0861710e-001
 -4.1239009e-001
 -4.1501769e-001
 -4.1658303e-001
 -4.1717350e-001
 -4.1688019e-001
 -4.1579723e-001
 -4.1402127e-001
 -4.1165078e-001
 -4.0878550e-001
 -4.0552580e-001
 -4.0197201e-001
 -3.9822390e-001
 -3.9438000e-001
 -3.9053700e-001
 -3.8678926e-001
 -3.8322813e-001
 -3.7994150e-001
 -3.7701325e-001
 -3.7452276e-001
 -3.7254447e-001
 -3.7114744e-001
 -3.7039495e-001
 -3.7034417e-001
 -3.7104583e-001
 -3.7254394e-001
 -3.7487556e-001
 -3.7807062e-001
 -3.8215173e-001
 -3.8713413e-001
 -3.9302560e-001
 -3.9982642e-001
 -4.0752945e-001
 -4.1612015e-001
 -4.2557673e-001
 -4.3587031e-001
 -4.4696508e-001
 -4.5881856e-001
 -4.7138190e-001
 -4.8460016e-001
 -4.9841265e-001
 -5.1275334e-001
 -5.2755125e-001
 -5.4273091e-001
 -5.5821276e-001
 -5.7391370e-001
 -5.8974756e-001
 -6.0562562e-001
 -6.2145712e-001
 -6.3714983e-001
 -6.5261059e-001
 -6.6774583e-001
 -6.8246215e-001
 -6.9666683e-001
 -7.1026840e-001
 -7.2317716e-001
 -7.3530565e-001
 -7.4656923e-001
 -7.5688648e-001
 -7.6617971e-001
 -7.7437536e-001
 -7.8140444e-001
 -7.8720286e-001
 -7.9171184e-001
 -7.9487818e-001
 -7.9665454e-001
 -7.9699973e-001
 -7.9587884e-001
 -7.9326350e-001
 -7.8913192e-001
 -7.8346907e-001
 -7.7626664e-001
 -7.6752313e-001
 -7.5724378e-001
 -7.4544051e-001
 -7.3213182e-001
 -7.1734263e-001
 -7.0110413e-001
 -6.8345355e-001
 -6.6443389e-001
 -6.4409368e-001
 -6.2248664e-001
 -5.9967135e-001
 -5.7571092e-001
 -5.5067254e-001
 -5.2462714e-001
 -4.9764890e-001
 -4.6981490e-001
 -4.4120457e-001
 -4.1189931e-001
 -3.8198199e-001
 -3.5153649e-001
 -3.2064721e-001
 -2.8939864e-001
 -2.5787488e-001
 -2.2615920e-001
 -1.9433359e-001
 -1.6247834e-001
 -1.3067163e-001
 -9.8989159e-002
 -6.7503748e-002
 -3.6285031e-002
 -5.3991211e-003
  2.5091672e-002
  5.5129096e-002
  8.4659186e-002
  1.1363245e-001
  1.4200405e-001
  1.6973387e-001
  1.9678669e-001
  2.2313215e-001
  2.4874484e-001
  2.7360424e-001
  2.9769466e-001
  3.2100520e-001
  3.4352956e-001
  3.6526594e-001
  3.8621683e-001
  4.0638879e-001
  4.2579219e-001
  4.4444097e-001
  4.6235233e-001
  4.7954639e-001
  4.9604586e-001
  5.1187570e-001
  5.2706273e-001
  5.4163523e-001
  5.5562257e-001
  5.6905482e-001
  5.8196229e-001
  5.9437520e-001
  6.0632320e-001
  6.1783505e-001
  6.2893817e-001
  6.3965830e-001
  6.5001911e-001
  6.6004189e-001
  6.6974519e-001
  6.7914456e-001
  6.8825220e-001
  6.9707680e-001
  7.0562326e-001
  7.1389250e-001
  7.2188133e-001
  7.2958233e-001
  7.3698372e-001
  7.4406937e-001
  7.5081875e-001
  7.5720694e-001
  7.6320477e-001
  7.6877883e-001
  7.7389169e-001
  7.7850202e-001
  7.8256485e-001
  7.8603182e-001
  7.8885145e-001
  7.9096946e-001
  7.9232916e-001
  7.9287179e-001
  7.9253697e-001
  7.9126313e-001
  7.8898794e-001
  7.8564882e-001
  7.8118346e-001
  7.7553027e-001
  7.6862896e-001
  7.6042103e-001
  7.5085033e-001
  7.3986360e-001
  7.2741096e-001
  7.1344648e-001
  6.9792870e-001
  6.8082106e-001
  6.6209247e-001
  6.4171773e-001
  6.1967798e-001
  5.9596108e-001
  5.7056204e-001
  5.4348334e-001
  5.1473524e-001
  4.8433605e-001
  4.5231237e-001
  4.1869926e-001
  3.8354038e-001
  3.4688809e-001
  3.0880350e-001
  2.6935642e-001
  2.2862535e-001
  1.8669731e-001
  1.4366773e-001
  9.9640197e-002
  5.4726182e-002
  9.0447322e-003
 -3.7277916e-002
 -8.4108756e-002
 -1.3130849e-001
 -1.7873203e-001
 -2.2622911e-001
 -2.7364482e-001
 -3.2082031e-001
 -3.6759346e-001
 -4.1379957e-001
 -4.5927213e-001
 -5.0384358e-001
 -5.4734610e-001
 -5.8961243e-001
 -6.3047670e-001
 -6.6977523e-001
 -7.0734742e-001
 -7.4303656e-001
 -7.7669064e-001
 -8.0816326e-001
 -8.3731435e-001
 -8.6401103e-001
 -8.8812836e-001
 -9.0955008e-001
 -9.2816935e-001
 -9.4388941e-001
 -9.5662423e-001
 -9.6629908e-001
 -9.7285113e-001
 -9.7622989e-001
 -9.7639769e-001
 -9.7333004e-001
 -9.6701597e-001
 -9.5745830e-001
 -9.4467378e-001
 -9.2869330e-001
 -9.0956187e-001
 -8.8733866e-001
 -8.6209688e-001
 -8.3392368e-001
 -8.0291986e-001
 -7.6919962e-001
 -7.3289016e-001
 -6.9413128e-001
 -6.5307485e-001
 -6.0988425e-001
 -5.6473374e-001
 -5.1780773e-001
 -4.6930010e-001
 -4.1941332e-001
 -3.6835763e-001
 -3.1635011e-001
 -2.6361374e-001
 -2.1037645e-001
 -1.5687000e-001
 -1.0332903e-001
 -4.9989917e-002
  2.9102925e-003
  5.5135002e-002
  1.0644918e-001
  1.5662048e-001
  2.0542037e-001
  2.5262520e-001
  2.9801735e-001
  3.4138627e-001
  3.8252952e-001
  4.2125382e-001
  4.5737599e-001
  4.9072391e-001
  5.2113739e-001
  5.4846905e-001
  5.7258502e-001
  5.9336576e-001
  6.1070664e-001
  6.2451853e-001
  6.3472838e-001
  6.4127955e-001
  6.4413229e-001
  6.4326393e-001
  6.3866911e-001
  6.3035990e-001
  6.1836582e-001
  6.0273381e-001
  5.8352802e-001
  5.6082969e-001
  5.3473674e-001
  5.0536343e-001
  4.7283988e-001
  4.3731150e-001
  3.9893838e-001
  3.5789453e-001
  3.1436720e-001
  2.6855591e-001
  2.2067165e-001
  1.7093585e-001
  1.1957938e-001
  6.6841464e-002
  1.2968567e-002
 -4.1786753e-002
 -9.7167047e-002
 -1.5291118e-001
 -2.0875559e-001
 -2.6443550e-001
 -3.1968624e-001
 -3.7424446e-001
 -4.2784942e-001
 -4.8024422e-001
 -5.3117706e-001
 -5.8040244e-001
 -6.2768232e-001
 -6.7278731e-001
 -7.1549774e-001
 -7.5560473e-001
 -7.9291123e-001
 -8.2723290e-001
 -8.5839908e-001
 -8.8625354e-001
 -9.1065528e-001
 -9.3147918e-001
 -9.4861662e-001
 -9.6197596e-001
 -9.7148300e-001
 -9.7708131e-001
 -9.7873252e-001
 -9.7641644e-001
 -9.7013114e-001
 -9.5989299e-001
 -9.4573648e-001
 -9.2771409e-001
 -9.0589595e-001
 -8.8036951e-001
 -8.5123906e-001
 -8.1862516e-001
 -7.8266409e-001
 -7.4350706e-001
 -7.0131951e-001
 -6.5628020e-001
 -6.0858034e-001
 -5.5842262e-001
 -5.0602016e-001
 -4.5159541e-001
 -3.9537911e-001
 -3.3760901e-001
 -2.7852880e-001
 -2.1838677e-001
 -1.5743466e-001
 -9.5926345e-002
 -3.4116592e-002
  2.7740199e-002
  8.9391263e-002
  1.5058672e-001
  2.1108078e-001
  2.7063299e-001
  3.2900935e-001
  3.8598350e-001
  4.4133775e-001
  4.9486420e-001
  5.4636563e-001
  5.9565653e-001
  6.4256388e-001
  6.8692797e-001
  7.2860316e-001
  7.6745846e-001
  8.0337814e-001
  8.3626221e-001
  8.6602678e-001
  8.9260444e-001
  9.1594441e-001
  9.3601271e-001
  9.5279223e-001
  9.6628262e-001
  9.7650021e-001
  9.8347776e-001
  9.8726418e-001
  9.8792408e-001
  9.8553735e-001
  9.8019857e-001
  9.7201639e-001
  9.6111282e-001
  9.4762243e-001
  9.3169156e-001
  9.1347736e-001
  8.9314689e-001
  8.7087606e-001
  8.4684863e-001
  8.2125508e-001
  7.9429153e-001
  7.6615854e-001
  7.3706000e-001
  7.0720194e-001
  6.7679128e-001
  6.4603475e-001
  6.1513761e-001
  5.8430256e-001
  5.5372851e-001
  5.2360956e-001
  4.9413380e-001
  4.6548234e-001
  4.3782824e-001
  4.1133560e-001
  3.8615860e-001
  3.6244069e-001
  3.4031378e-001
  3.1989752e-001
  3.0129868e-001
  2.8461056e-001
  2.6991247e-001
  2.5726938e-001
  2.4673152e-001
  2.3833421e-001
  2.3209761e-001
  2.2802674e-001
  2.2611144e-001
  2.2632647e-001
  2.2863173e-001
  2.3297251e-001
  2.3927986e-001
  2.4747103e-001
  2.5744997e-001
  2.6910794e-001
  2.8232417e-001
  2.9696662e-001
  3.1289273e-001
  3.2995036e-001
  3.4797862e-001
  3.6680891e-001
  3.8626589e-001
  4.0616858e-001
  4.2633138e-001
  4.4656526e-001
  4.6667882e-001
  4.8647953e-001
  5.0577481e-001
  5.2437325e-001
  5.4208573e-001
  5.5872660e-001
  5.7411480e-001
  5.8807494e-001
  6.0043845e-001
  6.1104455e-001
  6.1974130e-001
  6.2638652e-001
  6.3084873e-001
  6.3300798e-001
  6.3275663e-001
  6.3000006e-001
  6.2465735e-001
  6.1666181e-001
  6.0596152e-001
  5.9251970e-001
  5.7631509e-001
  5.5734215e-001
  5.3561125e-001
  5.1114875e-001
  4.8399695e-001
  4.5421405e-001
  4.2187387e-001
  3.8706566e-001
  3.4989371e-001
  3.1047686e-001
  2.6894804e-001
  2.2545362e-001
  1.8015275e-001
  1.3321658e-001
  8.4827466e-002
  3.5178068e-002
 -1.5529596e-002
 -6.7085144e-002
 -1.1927089e-001
 -1.7186292e-001
 -2.2463226e-001
 -2.7734599e-001
 -3.2976847e-001
 -3.8166254e-001
 -4.3279073e-001
 -4.8291652e-001
 -5.3180554e-001
 -5.7922680e-001
 -6.2495390e-001
 -6.6876624e-001
 -7.1045017e-001
 -7.4980012e-001
 -7.8661970e-001
 -8.2072278e-001
 -8.5193445e-001
 -8.8009199e-001
 -9.0504578e-001
 -9.2666012e-001
 -9.4481393e-001
 -9.5940154e-001
 -9.7033320e-001
 -9.7753567e-001
 -9.8095265e-001
 -9.8054513e-001
 -9.7629168e-001
 -9.6818864e-001
 -9.5625019e-001
 -9.4050840e-001
 -9.2101310e-001
 -8.9783176e-001
 -8.7104916e-001
 -8.4076712e-001
 -8.0710399e-001
 -7.7019420e-001
 -7.3018759e-001
 -6.8724879e-001
 -6.4155643e-001
 -5.9330234e-001
 -5.4269062e-001
 -4.8993674e-001
 -4.3526650e-001
 -3.7891495e-001
 -3.2112531e-001
 -2.6214781e-001
 -2.0223851e-001
 -1.4165804e-001
 -8.0670436e-002
 -1.9541815e-002
  4.1460853e-002
  1.0207103e-001
  1.6202388e-001
  2.2105751e-001
  2.7891427e-001
  3.3534190e-001
  3.9009478e-001
  4.4293510e-001
  4.9363395e-001
  5.4197242e-001
  5.8774264e-001
  6.3074874e-001
  6.7080777e-001
  7.0775056e-001
  7.4142250e-001
  7.7168426e-001
  7.9841240e-001
  8.2149996e-001
  8.4085694e-001
  8.5641065e-001
  8.6810607e-001
  8.7590606e-001
  8.7979148e-001
  8.7976123e-001
  8.7583228e-001
  8.6803945e-001
  8.5643527e-001
  8.4108965e-001
  8.2208952e-001
  7.9953835e-001
  7.7355563e-001
  7.4427626e-001
  7.1184985e-001
  6.7643996e-001
  6.3822332e-001
  5.9738893e-001
  5.5413711e-001
  5.0867856e-001
  4.6123328e-001
  4.1202956e-001
  3.6130283e-001
  3.0929456e-001
  2.5625108e-001
  2.0242242e-001
  1.4806113e-001
  9.3421084e-002
  3.8756297e-002
 -1.5680271e-002
 -6.9637879e-002
 -1.2286916e-001
 -1.7513125e-001
 -2.2618691e-001
 -2.7580556e-001
 -3.2376435e-001
 -3.6984911e-001
 -4.1385533e-001
 -4.5558901e-001
 -4.9486753e-001
 -5.3152036e-001
 -5.6538985e-001
 -5.9633182e-001
 -6.2421612e-001
 -6.4892718e-001
 -6.7036441e-001
 -6.8844255e-001
 -7.0309197e-001
 -7.1425886e-001
 -7.2190534e-001
 -7.2600955e-001
 -7.2656556e-001
 -7.2358335e-001
 -7.1708856e-001
 -7.0712227e-001
 -6.9374067e-001
 -6.7701469e-001
 -6.5702953e-001
 -6.3388413e-001
 -6.0769061e-001
 -5.7857363e-001
 -5.4666968e-001
 -5.1212639e-001
 -4.7510169e-001
 -4.3576303e-001
 -3.9428651e-001
 -3.5085597e-001
 -3.0566210e-001
 -2.5890148e-001
 -2.1077564e-001
 -1.6149007e-001
 -1.1125327e-001
 -6.0275752e-002
 -8.7690747e-003
  4.3055135e-002
  9.4986132e-002
  1.4681499e-001
  1.9833554e-001
  2.4934524e-001
  2.9964605e-001
  3.4904528e-001
  3.9735634e-001
  4.4439957e-001
  4.9000287e-001
  5.3400242e-001
  5.7624328e-001
  6.1657996e-001
  6.5487691e-001
  6.9100901e-001
  7.2486194e-001
  7.5633255e-001
  7.8532911e-001
  8.1177158e-001
  8.3559173e-001
  8.5673326e-001
  8.7515187e-001
  8.9081523e-001
  9.0370290e-001
  9.1380622e-001
  9.2112816e-001
  9.2568303e-001
  9.2749624e-001
  9.2660398e-001
  9.2305281e-001
  9.1689926e-001
  9.0820940e-001
  8.9705828e-001
  8.8352948e-001
  8.6771448e-001
  8.4971214e-001
  8.2962804e-001
  8.0757387e-001
  7.8366679e-001
  7.5802877e-001
  7.3078590e-001
  7.0206776e-001
  6.7200670e-001
  6.4073720e-001
  6.0839519e-001
  5.7511737e-001
  5.4104061e-001
  5.0630125e-001
  4.7103455e-001
  4.3537406e-001
  3.9945103e-001
  3.6339391e-001
  3.2732780e-001
  2.9137395e-001
  2.5564935e-001
  2.2026625e-001
  1.8533182e-001
  1.5094776e-001
  1.1721000e-001
  8.4208444e-002
  5.2026695e-002
  2.0741879e-002
 -9.5755238e-003
 -3.8861799e-002
 -6.7060079e-002
 -9.4120394e-002
 -1.1999967e-001
 -1.4466173e-001
 -1.6807717e-001
 -1.9022333e-001
 -2.1108414e-001
 -2.3064992e-001
 -2.4891728e-001
 -2.6588881e-001
 -2.8157290e-001
 -2.9598346e-001
 -3.0913961e-001
 -3.2106544e-001
 -3.3178963e-001
 -3.4134513e-001
 -3.4976886e-001
 -3.5710127e-001
 -3.6338609e-001
 -3.6866986e-001
 -3.7300164e-001
 -3.7643261e-001
 -3.7901569e-001
 -3.8080523e-001
 -3.8185660e-001
 -3.8222589e-001
 -3.8196955e-001
 -3.8114406e-001
 -3.7980567e-001
 -3.7801003e-001
 -3.7581198e-001
 -3.7326524e-001
 -3.7042222e-001
 -3.6733372e-001
 -3.6404881e-001
 -3.6061461e-001
 -3.5707610e-001
 -3.5347605e-001
 -3.4985482e-001
 -3.4625035e-001
 -3.4269800e-001
 -3.3923056e-001
 -3.3587817e-001
 -3.3266835e-001
 -3.2962595e-001
 -3.2677324e-001
 -3.2412988e-001
 -3.2171303e-001
 -3.1953738e-001
 -3.1761529e-001
 -3.1595683e-001
 -3.1456991e-001
 -3.1346044e-001
 -3.1263239e-001
 -3.1208796e-001
 -3.1182776e-001
 -3.1185086e-001
 -3.1215505e-001
 -3.1273689e-001
 -3.1359194e-001
 -3.1471486e-001
 -3.1609957e-001
 -3.1773941e-001
 -3.1962723e-001
 -3.2175558e-001
 -3.2411681e-001
 -3.2670317e-001
 -3.2950693e-001
 -3.3252050e-001
 -3.3573646e-001
 -3.3914771e-001
 -3.4274749e-001
 -3.4652942e-001
 -3.5048760e-001
 -3.5461658e-001
 -3.5891142e-001
 -3.6336766e-001
 -3.6798136e-001
 -3.7274904e-001
 -3.7766768e-001
 -3.8273469e-001
 -3.8794782e-001
 -3.9330516e-001
 -3.9880505e-001
 -4.0444599e-001
 -4.1022660e-001
 -4.1614553e-001
 -4.2220134e-001
 -4.2839245e-001
 -4.3471704e-001
 -4.4117293e-001
 -4.4775753e-001
 -4.5446770e-001
 -4.6129971e-001
 -4.6824911e-001
 -4.7531067e-001
 -4.8247832e-001
 -4.8974503e-001
 -4.9710279e-001
 -5.0454257e-001
 -5.1205421e-001
 -5.1962644e-001
 -5.2724684e-001
 -5.3490183e-001
 -5.4257664e-001
 -5.5025538e-001
 -5.5792099e-001
 -5.6555532e-001
 -5.7313916e-001
 -5.8065233e-001
 -5.8807369e-001
 -5.9538129e-001
 -6.0255242e-001
 -6.0956374e-001
 -6.1639139e-001
 -6.2301112e-001
 -6.2939842e-001
 -6.3552870e-001
 -6.4137738e-001
 -6.4692013e-001
 -6.5213295e-001
 -6.5699242e-001
 -6.6147583e-001
 -6.6556137e-001
 -6.6922831e-001
 -6.7245715e-001
 -6.7522985e-001
 -6.7752994e-001
 -6.7934275e-001
 -6.8065553e-001
 -6.8145759e-001
 -6.8174052e-001
 -6.8149825e-001
 -6.8072722e-001
 -6.7942648e-001
 -6.7759780e-001
 -6.7524574e-001
 -6.7237774e-001
 -6.6900418e-001
 -6.6513840e-001
 -6.6079675e-001
 -6.5599855e-001
 -6.5076613e-001
 -6.4512475e-001
 -6.3910260e-001
 -6.3273065e-001
 -6.2604266e-001
 -6.1907499e-001
 -6.1186650e-001
 -6.0445842e-001
 -5.9689415e-001
 -5.8921912e-001
 -5.8148057e-001
 -5.7372734e-001
 -5.6600962e-001
 -5.5837877e-001
 -5.5088699e-001
 -5.4358713e-001
 -5.3653235e-001
 -5.2977590e-001
 -5.2337078e-001
 -5.1736947e-001
 -5.1182364e-001
 -5.0678385e-001
 -5.0229924e-001
 -4.9841724e-001
 -4.9518329e-001
 -4.9264055e-001
 -4.9082960e-001
 -4.8978819e-001
 -4.8955101e-001
 -4.9014936e-001
 -4.9161101e-001
 -4.9395994e-001
 -4.9721613e-001
 -5.0139540e-001
 -5.0650925e-001
 -5.1256471e-001
 -5.1956422e-001
 -5.2750555e-001
 -5.3638173e-001
 -5.4618098e-001
 -5.5688671e-001
 -5.6847754e-001
 -5.8092729e-001
 -5.9420508e-001
 -6.0827540e-001
 -6.2309821e-001
 -6.3862908e-001
 -6.5481936e-001
 -6.7161637e-001
 -6.8896360e-001
 -7.0680094e-001
 -7.2506496e-001
 -7.4368915e-001
 -7.6260424e-001
 -7.8173851e-001
 -8.0101813e-001
 -8.2036749e-001
 -8.3970954e-001
 -8.5896623e-001
 -8.7805880e-001
 -8.9690823e-001
 -9.1543560e-001
 -9.3356250e-001
 -9.5121143e-001
 -9.6830617e-001
 -9.8477219e-001
 -1.0005370e+000
 -1.0155307e+000
 -1.0296859e+000
 -1.0429388e+000
 -1.0552288e+000
 -1.0664991e+000
 -1.0766974e+000
 -1.0857755e+000
 -1.0936900e+000
 -1.1004025e+000
 -1.1058797e+000
 -1.1100937e+000
 -1.1130222e+000
 -1.1146483e+000
 -1.1149612e+000
 -1.1139557e+000
 -1.1116326e+000
 -1.1079987e+000
 -1.1030665e+000
 -1.0968546e+000
 -1.0893871e+000
 -1.0806941e+000
 -1.0708109e+000
 -1.0597785e+000
 -1.0476429e+000
 -1.0344550e+000
 -1.0202705e+000
 -1.0051495e+000
 -9.8915624e-001
 -9.7235868e-001
 -9.5482831e-001
 -9.3663965e-001
 -9.1786995e-001
 -8.9859875e-001
 -8.7890748e-001
 -8.5887903e-001
 -8.3859734e-001
 -8.1814694e-001
 -7.9761249e-001
 -7.7707839e-001
 -7.5662827e-001
 -7.3634461e-001
 -7.1630826e-001
 -6.9659802e-001
 -6.7729024e-001
 -6.5845838e-001
 -6.4017268e-001
 -6.2249970e-001
 -6.0550204e-001
 -5.8923795e-001
 -5.7376105e-001
 -5.5912004e-001
 -5.4535842e-001
 -5.3251427e-001
 -5.2062003e-001
 -5.0970235e-001
 -4.9978189e-001
 -4.9087328e-001
 -4.8298498e-001
 -4.7611925e-001
 -4.7027215e-001
 -4.6543353e-001
 -4.6158710e-001
 -4.5871050e-001
 -4.5677542e-001
 -4.5574776e-001
 -4.5558780e-001
 -4.5625039e-001
 -4.5768522e-001
 -4.5983706e-001
 -4.6264607e-001
 -4.6604810e-001
 -4.6997503e-001
 -4.7435516e-001
 -4.7911354e-001
 -4.8417239e-001
 -4.8945154e-001
 -4.9486880e-001
 -5.0034044e-001
 -5.0578158e-001
 -5.1110672e-001
 -5.1623010e-001
 -5.2106623e-001
 -5.2553027e-001
 -5.2953855e-001
 -5.3300894e-001
 -5.3586135e-001
 -5.3801809e-001
 -5.3940431e-001
 -5.3994840e-001
 -5.3958234e-001
 -5.3824207e-001
 -5.3586783e-001
 -5.3240446e-001
 -5.2780170e-001
 -5.2201445e-001
 -5.1500297e-001
 -5.0673317e-001
 -4.9717668e-001
 -4.8631109e-001
 -4.7412001e-001
 -4.6059320e-001
 -4.4572657e-001
 -4.2952225e-001
 -4.1198856e-001
 -3.9313998e-001
 -3.7299707e-001
 -3.5158638e-001
 -3.2894031e-001
 -3.0509696e-001
 -2.8009995e-001
 -2.5399818e-001
 -2.2684562e-001
 -1.9870106e-001
 -1.6962778e-001
 -1.3969329e-001
 -1.0896902e-001
 -7.7529913e-002
 -4.5454157e-002
 -1.2822768e-002
  2.0280765e-002
  5.3770869e-002
  8.7560274e-002
  1.2156040e-001
  1.5568177e-001
  1.8983439e-001
  2.2392812e-001
  2.5787311e-001
  2.9158016e-001
  3.2496105e-001
  3.5792898e-001
  3.9039885e-001
  4.2228763e-001
  4.5351469e-001
  4.8400204e-001
  5.1367471e-001
  5.4246091e-001
  5.7029236e-001
  5.9710446e-001
  6.2283648e-001
  6.4743180e-001
  6.7083796e-001
  6.9300688e-001
  7.1389489e-001
  7.3346284e-001
  7.5167616e-001
  7.6850483e-001
  7.8392347e-001
  7.9791122e-001
  8.1045177e-001
  8.2153326e-001
  8.3114818e-001
  8.3929329e-001
  8.4596948e-001
  8.5118161e-001
  8.5493835e-001
  8.5725202e-001
  8.5813840e-001
  8.5761649e-001
  8.5570833e-001
  8.5243877e-001
  8.4783524e-001
  8.4192752e-001
  8.3474748e-001
  8.2632887e-001
  8.1670707e-001
  8.0591886e-001
  7.9400217e-001
  7.8099587e-001
  7.6693952e-001
  7.5187321e-001
  7.3583731e-001
  7.1887227e-001
  7.0101851e-001
  6.8231616e-001
  6.6280498e-001
  6.4252418e-001
  6.2151235e-001
  5.9980726e-001
  5.7744590e-001
  5.5446430e-001
  5.3089752e-001
  5.0677965e-001
  4.8214373e-001
  4.5702180e-001
  4.3144486e-001
  4.0544300e-001
  3.7904534e-001
  3.5228016e-001
  3.2517498e-001
  2.9775663e-001
  2.7005135e-001
  2.4208494e-001
  2.1388284e-001
  1.8547031e-001
  1.5687252e-001
  1.2811476e-001
  9.9222517e-002
  7.0221681e-002
  4.1138671e-002
  1.2000595e-002
 -1.7164608e-002
 -4.6328020e-002
 -7.5459611e-002
 -1.0452811e-001
 -1.3350087e-001
 -1.6234380e-001
 -1.9102122e-001
 -2.1949581e-001
 -2.4772853e-001
 -2.7567856e-001
 -3.0330330e-001
 -3.3055832e-001
 -3.5739739e-001
 -3.8377246e-001
 -4.0963377e-001
 -4.3492984e-001
 -4.5960764e-001
 -4.8361261e-001
 -5.0688885e-001
 -5.2937926e-001
 -5.5102567e-001
 -5.7176909e-001
 -5.9154988e-001
 -6.1030800e-001
 -6.2798321e-001
 -6.4451542e-001
 -6.5984489e-001
 -6.7391255e-001
 -6.8666031e-001
 -6.9803139e-001
 -7.0797060e-001
 -7.1642472e-001
 -7.2334280e-001
 -7.2867655e-001
 -7.3238062e-001
 -7.3441298e-001
 -7.3473526e-001
 -7.3331308e-001
 -7.3011633e-001
 -7.2511957e-001
 -7.1830227e-001
 -7.0964910e-001
 -6.9915025e-001
 -6.8680162e-001
 -6.7260510e-001
 -6.5656879e-001
 -6.3870712e-001
 -6.1904110e-001
 -5.9759837e-001
 -5.7441335e-001
 -5.4952733e-001
 -5.2298846e-001
 -4.9485178e-001
 -4.6517922e-001
 -4.3403951e-001
 -4.0150809e-001
 -3.6766699e-001
 -3.3260465e-001
 -2.9641576e-001
 -2.5920098e-001
 -2.2106667e-001
 -1.8212463e-001
 -1.4249173e-001
 -1.0228956e-001
 -6.1644013e-002
 -2.0684878e-002
  2.0454622e-002
  6.1638310e-002
  1.0272755e-001
  1.4358178e-001
  1.8405906e-001
  2.2401659e-001
  2.6331135e-001
  3.0180063e-001
  3.3934263e-001
  3.7579710e-001
  4.1102587e-001
  4.4489351e-001
  4.7726791e-001
  5.0802085e-001
  5.3702859e-001
  5.6417248e-001
  5.8933942e-001
  6.1242250e-001
  6.3332143e-001
  6.5194309e-001
  6.6820192e-001
  6.8202043e-001
  6.9332954e-001
  7.0206900e-001
  7.0818765e-001
  7.1164377e-001
  7.1240531e-001
  7.1045010e-001
  7.0576600e-001
  6.9835103e-001
  6.8821348e-001
  6.7537188e-001
  6.5985502e-001
  6.4170187e-001
  6.2096148e-001
  5.9769282e-001
  5.7196456e-001
  5.4385483e-001
  5.1345094e-001
  4.8084901e-001
  4.4615361e-001
  4.0947735e-001
  3.7094038e-001
  3.3066994e-001
  2.8879979e-001
  2.4546967e-001
  2.0082472e-001
  1.5501484e-001
  1.0819403e-001
  6.0519791e-002
  1.2152391e-002
 -3.6745805e-002
 -8.6011039e-002
 -1.3547887e-001
 -1.8498490e-001
 -2.3436544e-001
 -2.8345830e-001
 -3.3210341e-001
 -3.8014355e-001
 -4.2742502e-001
 -4.7379832e-001
 -5.1911875e-001
 -5.6324703e-001
 -6.0604993e-001
 -6.4740078e-001
 -6.8718001e-001
 -7.2527562e-001
 -7.6158369e-001
 -7.9600871e-001
 -8.2846400e-001
 -8.5887202e-001
 -8.8716464e-001
 -9.1328338e-001
 -9.3717959e-001
 -9.5881457e-001
 -9.7815969e-001
 -9.9519637e-001
 -1.0099161e+000
 -1.0223204e+000
 -1.0324207e+000
 -1.0402379e+000
 -1.0458028e+000
 -1.0491552e+000
 -1.0503438e+000
 -1.0494261e+000
 -1.0464677e+000
 -1.0415418e+000
 -1.0347293e+000
 -1.0261177e+000
 -1.0158008e+000
 -1.0038781e+000
 -9.9045433e-001
 -9.7563881e-001
 -9.5954469e-001
 -9.4228846e-001
 -9.2398923e-001
 -9.0476808e-001
 -8.8474740e-001
 -8.6405024e-001
 -8.4279962e-001
 -8.2111788e-001
 -7.9912604e-001
 -7.7694315e-001
 -7.5468568e-001
 -7.3246691e-001
 -7.1039637e-001
 -6.8857928e-001
 -6.6711600e-001
 -6.4610157e-001
 -6.2562526e-001
 -6.0577011e-001
 -5.8661256e-001
 -5.6822212e-001
 -5.5066106e-001
 -5.3398413e-001
 -5.1823839e-001
 -5.0346299e-001
 -4.8968909e-001
 -4.7693976e-001
 -4.6522994e-001
 -4.5456649e-001
 -4.4494823e-001
 -4.3636605e-001
 -4.2880307e-001
 -4.2223482e-001
 -4.1662952e-001
 -4.1194831e-001
 -4.0814559e-001
 -4.0516941e-001
 -4.0296178e-001
 -4.0145918e-001
 -4.0059295e-001
 -4.0028980e-001
 -4.0047230e-001
 -4.0105941e-001
 -4.0196702e-001
 -4.0310851e-001
 -4.0439530e-001
 -4.0573744e-001
 -4.0704421e-001
 -4.0822464e-001
 -4.0918817e-001
 -4.0984514e-001
 -4.1010744e-001
 -4.0988899e-001
 -4.0910631e-001
 -4.0767903e-001
 -4.0553042e-001
 -4.0258782e-001
 -3.9878310e-001
 -3.9405310e-001
 -3.8833999e-001
 -3.8159164e-001
 -3.7376195e-001
 -3.6481108e-001
 -3.5470576e-001
 -3.4341945e-001
 -3.3093254e-001
 -3.1723240e-001
 -3.0231356e-001
 -2.8617766e-001
 -2.6883348e-001
 -2.5029693e-001
 -2.3059089e-001
 -2.0974513e-001
 -1.8779614e-001
 -1.6478691e-001
 -1.4076668e-001
 -1.1579070e-001
 -8.9919882e-002
 -6.3220458e-002
 -3.5763634e-002
 -7.6251688e-003
  2.1115038e-002
  5.0373395e-002
  8.0063078e-002
  1.1009451e-001
  1.4037586e-001
  1.7081353e-001
  2.0131267e-001
  2.3177769e-001
  2.6211278e-001
  2.9222240e-001
  3.2201180e-001
  3.5138751e-001
  3.8025783e-001
  4.0853328e-001
  4.3612707e-001
  4.6295552e-001
  4.8893849e-001
  5.1399972e-001
  5.3806724e-001
  5.6107368e-001
  5.8295653e-001
  6.0365848e-001
  6.2312757e-001
  6.4131744e-001
  6.5818750e-001
  6.7370298e-001
  6.8783511e-001
  7.0056110e-001
  7.1186419e-001
  7.2173359e-001
  7.3016447e-001
  7.3715780e-001
  7.4272026e-001
  7.4686406e-001
  7.4960673e-001
  7.5097090e-001
  7.5098403e-001
  7.4967814e-001
  7.4708946e-001
  7.4325814e-001
  7.3822785e-001
  7.3204545e-001
  7.2476055e-001
  7.1642514e-001
  7.0709318e-001
  6.9682014e-001
  6.8566263e-001
  6.7367795e-001
  6.6092366e-001
  6.4745717e-001
  6.3333534e-001
  6.1861407e-001
  6.0334791e-001
  5.8758971e-001
  5.7139024e-001
  5.5479789e-001
  5.3785837e-001
  5.2061437e-001
  5.0310538e-001
  4.8536743e-001
  4.6743290e-001
  4.4933036e-001
  4.3108446e-001
  4.1271581e-001
  3.9424096e-001
  3.7567233e-001
  3.5701829e-001
  3.3828313e-001
  3.1946724e-001
  3.0056713e-001
  2.8157569e-001
  2.6248228e-001
  2.4327302e-001
  2.2393103e-001
  2.0443669e-001
  1.8476796e-001
  1.6490070e-001
  1.4480907e-001
  1.2446583e-001
  1.0384282e-001
  8.2911289e-002
  6.1642383e-002
  4.0007525e-002
  1.7978875e-002
 -4.4702399e-003
 -2.7364881e-002
 -5.0728071e-002
 -7.4580361e-002
 -9.8939415e-002
 -1.2381960e-001
 -1.4923162e-001
 -1.7518211e-001
 -2.0167332e-001
 -2.2870278e-001
 -2.5626302e-001
 -2.8434128e-001
 -3.1291932e-001
 -3.4197319e-001
 -3.7147309e-001
 -4.0138324e-001
 -4.3166184e-001
 -4.6226095e-001
 -4.9312661e-001
 -5.2419879e-001
 -5.5541154e-001
 -5.8669312e-001
 -6.1796617e-001
 -6.4914794e-001
 -6.8015059e-001
 -7.1088146e-001
 -7.4124347e-001
 -7.7113547e-001
 -8.0045273e-001
 -8.2908735e-001
 -8.5692882e-001
 -8.8386450e-001
 -9.0978026e-001
 -9.3456101e-001
 -9.5809132e-001
 -9.8025610e-001
 -1.0009412e+000
 -1.0200341e+000
 -1.0374246e+000
 -1.0530055e+000
 -1.0666731e+000
 -1.0783283e+000
 -1.0878767e+000
 -1.0952297e+000
 -1.1003051e+000
 -1.1030275e+000
 -1.1033290e+000
 -1.1011499e+000
 -1.0964389e+000
 -1.0891541e+000
 -1.0792630e+000
 -1.0667434e+000
 -1.0515833e+000
 -1.0337813e+000
 -1.0133475e+000
 -9.9030270e-001
 -9.6467956e-001
 -9.3652209e-001
 -9.0588592e-001
 -8.7283833e-001
 -8.3745811e-001
 -7.9983546e-001
 -7.6007182e-001
 -7.1827962e-001
 -6.7458192e-001
 -6.2911211e-001
 -5.8201343e-001
 -5.3343849e-001
 -4.8354871e-001
 -4.3251376e-001
 -3.8051086e-001
 -3.2772409e-001
 -2.7434364e-001
 -2.2056503e-001
 -1.6658825e-001
 -1.1261691e-001
 -5.8857329e-002
 -5.5176214e-003
  4.7193275e-002
  9.9066555e-002
  1.4989453e-001
  1.9947162e-001
  2.4759535e-001
  2.9406733e-001
  3.3869426e-001
  3.8128887e-001
  4.2167092e-001
  4.5966807e-001
  4.9511686e-001
  5.2786350e-001
  5.5776478e-001
  5.8468879e-001
  6.0851572e-001
  6.2913851e-001
  6.4646352e-001
  6.6041110e-001
  6.7091608e-001
  6.7792824e-001
  6.8141270e-001
  6.8135020e-001
  6.7773736e-001
  6.7058682e-001
  6.5992734e-001
  6.4580378e-001
  6.2827705e-001
  6.0742392e-001
  5.8333682e-001
  5.5612351e-001
  5.2590670e-001
  4.9282355e-001
  4.5702518e-001
  4.1867600e-001
  3.7795307e-001
  3.3504533e-001
  2.9015279e-001
  2.4348563e-001
  1.9526331e-001
  1.4571356e-001
  9.5071379e-002
  4.3577910e-002
 -8.5206135e-003
 -6.0974034e-002
 -1.1352943e-001
 -1.6593231e-001
 -2.1792779e-001
 -2.6926184e-001
 -3.1968245e-001
 -3.6894089e-001
 -4.1679286e-001
 -4.6299970e-001
 -5.0732954e-001
 -5.4955845e-001
 -5.8947148e-001
 -6.2686382e-001
 -6.6154172e-001
 -6.9332349e-001
 -7.2204043e-001
 -7.4753765e-001
 -7.6967484e-001
 -7.8832705e-001
 -8.0338524e-001
 -8.1475694e-001
 -8.2236667e-001
 -8.2615636e-001
 -8.2608569e-001
 -8.2213232e-001
 -8.1429200e-001
 -8.0257869e-001
 -7.8702447e-001
 -7.6767946e-001
 -7.4461159e-001
 -7.1790631e-001
 -6.8766620e-001
 -6.5401050e-001
 -6.1707457e-001
 -5.7700926e-001
 -5.3398016e-001
 -4.8816688e-001
 -4.3976216e-001
 -3.8897093e-001
 -3.3600938e-001
 -2.8110391e-001
 -2.2449000e-001
 -1.6641114e-001
 -1.0711763e-001
 -4.6865369e-002
  1.4085386e-002
  7.5471246e-002
  1.3702698e-001
  1.9848681e-001
  2.5958563e-001
  3.2006037e-001
  3.7965120e-001
  4.3810280e-001
  4.9516557e-001
  5.5059686e-001
  6.0416207e-001
  6.5563584e-001
  7.0480305e-001
  7.5145988e-001
  7.9541475e-001
  8.3648921e-001
  8.7451880e-001
  9.0935373e-001
  9.4085964e-001
  9.6891816e-001
  9.9342740e-001
  1.0143024e+000
  1.0314756e+000
  1.0448969e+000
  1.0545338e+000
  1.0603717e+000
  1.0624137e+000
  1.0606807e+000
  1.0552109e+000
  1.0460597e+000
  1.0332994e+000
  1.0170184e+000
  9.9732122e-001
  9.7432733e-001
  9.4817076e-001
  9.1899924e-001
  8.8697338e-001
  8.5226575e-001
  8.1505995e-001
  7.7554958e-001
  7.3393716e-001
  6.9043307e-001
  6.4525437e-001
  5.9862364e-001
  5.5076779e-001
  5.0191686e-001
  4.5230277e-001
  4.0215812e-001
  3.5171492e-001
  3.0120344e-001
  2.5085094e-001
  2.0088053e-001
  1.5151000e-001
  1.0295073e-001
  5.5406555e-002
  9.0727784e-003
 -3.5864828e-002
 -7.9230950e-002
 -1.2086159e-001
 -1.6060489e-001
 -1.9832182e-001
 -2.3388687e-001
 -2.6718864e-001
 -2.9813028e-001
 -3.2662997e-001
 -3.5262124e-001
 -3.7605318e-001
 -3.9689063e-001
 -4.1511427e-001
 -4.3072056e-001
 -4.4372165e-001
 -4.5414521e-001
 -4.6203411e-001
 -4.6744611e-001
 -4.7045338e-001
 -4.7114198e-001
 -4.6961125e-001
 -4.6597319e-001
 -4.6035164e-001
 -4.5288154e-001
 -4.4370802e-001
 -4.3298550e-001
 -4.2087670e-001
 -4.0755164e-001
 -3.9318657e-001
 -3.7796289e-001
 -3.6206601e-001
 -3.4568425e-001
 -3.2900767e-001
 -3.1222688e-001
 -2.9553194e-001
 -2.7911114e-001
 -2.6314991e-001
 -2.4782964e-001
 -2.3332662e-001
 -2.1981095e-001
 -2.0744549e-001
 -1.9638490e-001
 -1.8677464e-001
 -1.7875014e-001
 -1.7243589e-001
 -1.6794475e-001
 -1.6537715e-001
 -1.6482052e-001
 -1.6634873e-001
 -1.7002153e-001
 -1.7588425e-001
 -1.8396739e-001
 -1.9428642e-001
 -2.0684164e-001
 -2.2161809e-001
 -2.3858558e-001
 -2.5769879e-001
 -2.7889749e-001
 -3.0210680e-001
 -3.2723755e-001
 -3.5418676e-001
 -3.8283811e-001
 -4.1306261e-001
 -4.4471923e-001
 -4.7765567e-001
 -5.1170915e-001
 -5.4670734e-001
 -5.8246921e-001
 -6.1880609e-001
 -6.5552268e-001
 -6.9241809e-001
 -7.2928698e-001
 -7.6592070e-001
 -8.0210842e-001
 -8.3763835e-001
 -8.7229889e-001
 -9.0587982e-001
 -9.3817353e-001
 -9.6897615e-001
 -9.9808875e-001
 -1.0253185e+000
 -1.0504796e+000
 -1.0733947e+000
 -1.0938957e+000
 -1.1118248e+000
 -1.1270353e+000
 -1.1393928e+000
 -1.1487758e+000
 -1.1550765e+000
 -1.1582014e+000
 -1.1580721e+000
 -1.1546259e+000
 -1.1478158e+000
 -1.1376114e+000
 -1.1239989e+000
 -1.1069813e+000
 -1.0865787e+000
 -1.0628282e+000
 -1.0357837e+000
 -1.0055160e+000
 -9.7211253e-001
 -9.3567670e-001
 -8.9632789e-001
 -8.5420072e-001
 -8.0944453e-001
 -7.6222273e-001
 -7.1271202e-001
 -6.6110162e-001
 -6.0759240e-001
 -5.5239592e-001
 -4.9573345e-001
 -4.3783491e-001
 -3.7893778e-001
 -3.1928596e-001
 -2.5912861e-001
 -1.9871893e-001
 -1.3831292e-001
 -7.8168157e-002
 -1.8542543e-002
  4.0306990e-002
  9.8125714e-002
  1.5466237e-001
  2.0967039e-001
  2.6290914e-001
  3.1414508e-001
  3.6315295e-001
  4.0971686e-001
  4.5363138e-001
  4.9470255e-001
  5.3274886e-001
  5.6760215e-001
  5.9910843e-001
  6.2712868e-001
  6.5153956e-001
  6.7223395e-001
  6.8912160e-001
  7.0212952e-001
  7.1120235e-001
  7.1630268e-001
  7.1741122e-001
  7.1452695e-001
  7.0766707e-001
  6.9686698e-001
  6.8218012e-001
  6.6367771e-001
  6.4144839e-001
  6.1559785e-001
  5.8624828e-001
  5.5353782e-001
  5.1761989e-001
  4.7866243e-001
  4.3684714e-001
  3.9236855e-001
  3.4543316e-001
  2.9625839e-001
  2.4507157e-001
  1.9210884e-001
  1.3761403e-001
  8.1837502e-002
  2.5034941e-002
 -3.2533844e-002
 -9.0606163e-002
 -1.4891768e-001
 -2.0720367e-001
 -2.6520025e-001
 -3.2264564e-001
 -3.7928138e-001
 -4.3485351e-001
 -4.8911381e-001
 -5.4182087e-001
 -5.9274127e-001
 -6.4165062e-001
 -6.8833457e-001
 -7.3258981e-001
 -7.7422497e-001
 -8.1306145e-001
 -8.4893424e-001
 -8.8169264e-001
 -9.1120087e-001
 -9.3733868e-001
 -9.6000181e-001
 -9.7910247e-001
 -9.9456958e-001
 -1.0063491e+000
 -1.0144042e+000
 -1.0187153e+000
 -1.0192801e+000
 -1.0161136e+000
 -1.0092476e+000
 -9.9873089e-001
 -9.8462878e-001
 -9.6702255e-001
 -9.4600916e-001
 -9.2170064e-001
 -8.9422348e-001
 -8.6371797e-001
 -8.3033745e-001
 -7.9424754e-001
 -7.5562527e-001
 -7.1465818e-001
 -6.7154344e-001
 -6.2648678e-001
 -5.7970157e-001
 -5.3140772e-001
 -4.8183067e-001
 -4.3120025e-001
 -3.7974964e-001
 -3.2771425e-001
 -2.7533064e-001
 -2.2283539e-001
 -1.7046403e-001
 -1.1845000e-001
 -6.7023543e-002
 -1.6410722e-002
  3.3167598e-002
  8.1496709e-002
  1.2836898e-001
  1.7358475e-001
  2.1695316e-001
  2.5829292e-001
  2.9743307e-001
  3.3421364e-001
  3.6848626e-001
  4.0011474e-001
  4.2897552e-001
  4.5495815e-001
  4.7796559e-001
  4.9791454e-001
  5.1473565e-001
  5.2837369e-001
  5.3878759e-001
  5.4595052e-001
  5.4984978e-001
  5.5048674e-001
  5.4787660e-001
  5.4204818e-001
  5.3304363e-001
  5.2091800e-001
  5.0573889e-001
  4.8758594e-001
  4.6655029e-001
  4.4273405e-001
  4.1624964e-001
  3.8721916e-001
  3.5577367e-001
  3.2205250e-001
  2.8620249e-001
  2.4837717e-001
  2.0873602e-001
  1.6744361e-001
  1.2466883e-001
  8.0583986e-002
  3.5364038e-002
 -1.0814280e-002
 -5.7773263e-002
 -1.0533506e-001
 -1.5332248e-001
 -2.0155978e-001
 -2.4987340e-001
 -2.9809275e-001
 -3.4605090e-001
 -3.9358524e-001
 -4.4053817e-001
 -4.8675768e-001
 -5.3209794e-001
 -5.7641980e-001
 -6.1959134e-001
 -6.6148823e-001
 -7.0199419e-001
 -7.4100134e-001
 -7.7841044e-001
 -8.1413123e-001
 -8.4808255e-001
 -8.8019255e-001
 -9.1039880e-001
 -9.3864828e-001
 -9.6489748e-001
 -9.8911229e-001
 -1.0112680e+000
 -1.0313490e+000
 -1.0493488e+000
 -1.0652699e+000
 -1.0791230e+000
 -1.0909276e+000
 -1.1007108e+000
 -1.1085075e+000
 -1.1143599e+000
 -1.1183168e+000
 -1.1204336e+000
 -1.1207718e+000
 -1.1193982e+000
 -1.1163845e+000
 -1.1118072e+000
 -1.1057467e+000
 -1.0982867e+000
 -1.0895142e+000
 -1.0795185e+000
 -1.0683908e+000
 -1.0562238e+000
 -1.0431113e+000
 -1.0291474e+000
 -1.0144261e+000
 -9.9904123e-001
 -9.8308538e-001
 -9.6664996e-001
 -9.4982464e-001
 -9.3269693e-001
 -9.1535187e-001
 -8.9787170e-001
 -8.8033554e-001
 -8.6281912e-001
 -8.4539455e-001
 -8.2813007e-001
 -8.1108990e-001
 -7.9433403e-001
 -7.7791814e-001
 -7.6189347e-001
 -7.4630676e-001
 -7.3120020e-001
 -7.1661141e-001
 -7.0257348e-001
 -6.8911494e-001
 -6.7625992e-001
 -6.6402815e-001
 -6.5243509e-001
 -6.4149210e-001
 -6.3120654e-001
 -6.2158193e-001
 -6.1261818e-001
 -6.0431173e-001
 -5.9665581e-001
 -5.8964059e-001
 -5.8325349e-001
 -5.7747934e-001
 -5.7230066e-001
 -5.6769787e-001
 -5.6364956e-001
 -5.6013274e-001
 -5.5712302e-001
 -5.5459494e-001
 -5.5252210e-001
 -5.5087747e-001
 -5.4963354e-001
 -5.4876259e-001
 -5.4823683e-001
 -5.4802861e-001
 -5.4811060e-001
 -5.4845593e-001
 -5.4903837e-001
 -5.4983242e-001
 -5.5081343e-001
 -5.5195775e-001
 -5.5324275e-001
 -5.5464694e-001
 -5.5615000e-001
 -5.5773282e-001
 -5.5937755e-001
 -5.6106756e-001
 -5.6278749e-001
 -5.6452322e-001
 -5.6626182e-001
 -5.6799152e-001
 -5.6970167e-001
 -5.7138267e-001
 -5.7302589e-001
 -5.7462361e-001
 -5.7616894e-001
 -5.7765571e-001
 -5.7907838e-001
 -5.8043196e-001
 -5.8171190e-001
 -5.8291398e-001
 -5.8403424e-001
 -5.8506887e-001
 -5.8601408e-001
 -5.8686609e-001
 -5.8762096e-001
 -5.8827456e-001
 -5.8882250e-001
 -5.8926004e-001
 -5.8958204e-001
 -5.8978294e-001
 -5.8985667e-001
 -5.8979667e-001
 -5.8959587e-001
 -5.8924664e-001
 -5.8874085e-001
 -5.8806985e-001
 -5.8722452e-001
 -5.8619526e-001
 -5.8497213e-001
 -5.8354479e-001
 -5.8190269e-001
 -5.8003504e-001
 -5.7793097e-001
 -5.7557961e-001
 -5.7297015e-001
 -5.7009200e-001
 -5.6693489e-001
 -5.6348896e-001
 -5.5974493e-001
 -5.5569416e-001
 -5.5132885e-001
 -5.4664211e-001
 -5.4162808e-001
 -5.3628211e-001
 -5.3060082e-001
 -5.2458223e-001
 -5.1822587e-001
 -5.1153291e-001
 -5.0450618e-001
 -4.9715033e-001
 -4.8947187e-001
 -4.8147922e-001
 -4.7318279e-001
 -4.6459500e-001
 -4.5573029e-001
 -4.4660519e-001
 -4.3723822e-001
 -4.2764999e-001
 -4.1786305e-001
 -4.0790194e-001
 -3.9779303e-001
 -3.8756454e-001
 -3.7724637e-001
 -3.6687001e-001
 -3.5646843e-001
 -3.4607594e-001
 -3.3572800e-001
 -3.2546110e-001
 -3.1531255e-001
 -3.0532033e-001
 -2.9552283e-001
 -2.8595869e-001
 -2.7666656e-001
 -2.6768489e-001
 -2.5905168e-001
 -2.5080427e-001
 -2.4297910e-001
 -2.3561145e-001
 -2.2873521e-001
 -2.2238268e-001
 -2.1658428e-001
 -2.1136837e-001
 -2.0676101e-001
 -2.0278574e-001
 -1.9946340e-001
 -1.9681191e-001
 -1.9484611e-001
 -1.9357758e-001
 -1.9301451e-001
 -1.9316153e-001
 -1.9401964e-001
 -1.9558607e-001
 -1.9785421e-001
 -2.0081356e-001
 -2.0444972e-001
 -2.0874430e-001
 -2.1367499e-001
 -2.1921557e-001
 -2.2533596e-001
 -2.3200228e-001
 -2.3917698e-001
 -2.4681892e-001
 -2.5488354e-001
 -2.6332304e-001
 -2.7208650e-001
 -2.8112016e-001
 -2.9036759e-001
 -2.9976997e-001
 -3.0926634e-001
 -3.1879386e-001
 -3.2828812e-001
 -3.3768347e-001
 -3.4691326e-001
 -3.5591028e-001
 -3.6460698e-001
 -3.7293591e-001
 -3.8083000e-001
 -3.8822295e-001
 -3.9504956e-001
 -4.0124611e-001
 -4.0675067e-001
 -4.1150345e-001
 -4.1544719e-001
 -4.1852739e-001
 -4.2069271e-001
 -4.2189524e-001
 -4.2209079e-001
 -4.2123915e-001
 -4.1930438e-001
 -4.1625499e-001
 -4.1206421e-001
 -4.0671014e-001
 -4.0017593e-001
 -3.9244994e-001
 -3.8352582e-001
 -3.7340261e-001
 -3.6208482e-001
 -3.4958245e-001
 -3.3591096e-001
 -3.2109132e-001
 -3.0514989e-001
 -2.8811834e-001
 -2.7003358e-001
 -2.5093759e-001
 -2.3087724e-001
 -2.0990412e-001
 -1.8807429e-001
 -1.6544808e-001
 -1.4208973e-001
 -1.1806721e-001
 -9.3451807e-002
 -6.8317829e-002
 -4.2742253e-002
 -1.6804348e-002
  9.4147111e-003
  3.5832239e-002
  6.2364449e-002
  8.8926865e-002
  1.1543475e-001
  1.4180352e-001
  1.6794917e-001
  1.9378874e-001
  2.1924067e-001
  2.4422525e-001
  2.6866505e-001
  2.9248529e-001
  3.1561421e-001
  3.3798350e-001
  3.5952860e-001
  3.8018905e-001
  3.9990882e-001
  4.1863659e-001
  4.3632602e-001
  4.5293601e-001
  4.6843088e-001
  4.8278059e-001
  4.9596091e-001
  5.0795351e-001
  5.1874606e-001
  5.2833234e-001
  5.3671224e-001
  5.4389174e-001
  5.4988294e-001
  5.5470393e-001
  5.5837874e-001
  5.6093717e-001
  5.6241469e-001
  5.6285219e-001
  5.6229579e-001
  5.6079659e-001
  5.5841037e-001
  5.5519735e-001
  5.5122179e-001
  5.4655171e-001
  5.4125846e-001
  5.3541640e-001
  5.2910243e-001
  5.2239564e-001
  5.1537682e-001
  5.0812808e-001
  5.0073234e-001
  4.9327293e-001
  4.8583313e-001
  4.7849570e-001
  4.7134241e-001
  4.6445366e-001
  4.5790796e-001
  4.5178157e-001
  4.4614803e-001
  4.4107778e-001
  4.3663778e-001
  4.3289112e-001
  4.2989668e-001
  4.2770881e-001
  4.2637702e-001
  4.2594569e-001
  4.2645385e-001
  4.2793493e-001
  4.3041660e-001
  4.3392055e-001
  4.3846243e-001
  4.4405169e-001
  4.5069157e-001
  4.5837901e-001
  4.6710468e-001
  4.7685304e-001
  4.8760232e-001
  4.9932472e-001
  5.1198647e-001
  5.2554799e-001
  5.3996411e-001
  5.5518430e-001
  5.7115284e-001
  5.8780918e-001
  6.0508819e-001
  6.2292046e-001
  6.4123269e-001
  6.5994803e-001
  6.7898643e-001
  6.9826506e-001
  7.1769871e-001
  7.3720019e-001
  7.5668080e-001
  7.7605067e-001
  7.9521931e-001
  8.1409593e-001
  8.3258997e-001
  8.5061147e-001
  8.6807152e-001
  8.8488270e-001
  9.0095942e-001
  9.1621841e-001
  9.3057902e-001
  9.4396366e-001
  9.5629807e-001
  9.6751173e-001
  9.7753812e-001
  9.8631503e-001
  9.9378481e-001
  9.9989460e-001
  1.0045966e+000
  1.0078481e+000
  1.0096120e+000
  1.0098564e+000
  1.0085551e+000
  1.0056876e+000
  1.0012392e+000
  9.9520067e-001
  9.8756875e-001
  9.7834573e-001
  9.6753951e-001
  9.5516351e-001
  9.4123655e-001
  9.2578268e-001
  9.0883105e-001
  8.9041566e-001
  8.7057521e-001
  8.4935283e-001
  8.2679586e-001
  8.0295553e-001
  7.7788677e-001
  7.5164783e-001
  7.2430003e-001
  6.9590742e-001
  6.6653650e-001
  6.3625585e-001
  6.0513585e-001
  5.7324831e-001
  5.4066620e-001
  5.0746325e-001
  4.7371372e-001
  4.3949202e-001
  4.0487246e-001
  3.6992891e-001
  3.3473455e-001
  2.9936160e-001
  2.6388106e-001
  2.2836247e-001
  1.9287369e-001
  1.5748069e-001
  1.2224741e-001
  8.7235518e-002
  5.2504323e-002
  1.8110628e-002
 -1.5891371e-002
 -4.9450172e-002
 -8.2517027e-002
 -1.1504599e-001
 -1.4699393e-001
 -1.7832055e-001
 -2.0898836e-001
 -2.3896264e-001
 -2.6821138e-001
 -2.9670525e-001
 -3.2441745e-001
 -3.5132369e-001
 -3.7740201e-001
 -4.0263267e-001
 -4.2699805e-001
 -4.5048247e-001
 -4.7307204e-001
 -4.9475452e-001
 -5.1551915e-001
 -5.3535649e-001
 -5.5425822e-001
 -5.7221705e-001
 -5.8922647e-001
 -6.0528066e-001
 -6.2037428e-001
 -6.3450238e-001
 -6.4766021e-001
 -6.5984314e-001
 -6.7104648e-001
 -6.8126544e-001
 -6.9049500e-001
 -6.9872983e-001
 -7.0596426e-001
 -7.1219218e-001
 -7.1740707e-001
 -7.2160194e-001
 -7.2476935e-001
 -7.2690144e-001
 -7.2798995e-001
 -7.2802630e-001
 -7.2700165e-001
 -7.2490697e-001
 -7.2173321e-001
 -7.1747136e-001
 -7.1211261e-001
 -7.0564851e-001
 -6.9807114e-001
 -6.8937325e-001
 -6.7954851e-001
 -6.6859164e-001
 -6.5649868e-001
 -6.4326712e-001
 -6.2889622e-001
 -6.1338712e-001
 -5.9674314e-001
 -5.7896995e-001
 -5.6007580e-001
 -5.4007177e-001
 -5.1897187e-001
 -4.9679337e-001
 -4.7355686e-001
 -4.4928651e-001
 -4.2401020e-001
 -3.9775965e-001
 -3.7057057e-001
 -3.4248274e-001
 -3.1354014e-001
 -2.8379095e-001
 -2.5328768e-001
 -2.2208710e-001
 -1.9025029e-001
 -1.5784259e-001
 -1.2493355e-001
 -9.1596827e-002
 -5.7910080e-002
 -2.3954833e-002
  1.0183697e-002
  4.4416798e-002
  7.8652486e-002
  1.1279576e-001
  1.4674886e-001
  1.8041160e-001
  2.1368167e-001
  2.4645499e-001
  2.7862609e-001
  3.1008849e-001
  3.4073511e-001
  3.7045871e-001
  3.9915231e-001
  4.2670966e-001
  4.5302567e-001
  4.7799695e-001
  5.0152222e-001
  5.2350281e-001
  5.4384315e-001
  5.6245125e-001
  5.7923916e-001
  5.9412345e-001
  6.0702566e-001
  6.1787274e-001
  6.2659751e-001
  6.3313901e-001
  6.3744295e-001
  6.3946206e-001
  6.3915642e-001
  6.3649380e-001
  6.3144991e-001
  6.2400870e-001
  6.1416255e-001
  6.0191247e-001
  5.8726825e-001
  5.7024857e-001
  5.5088105e-001
  5.2920233e-001
  5.0525804e-001
  4.7910272e-001
  4.5079977e-001
  4.2042131e-001
  3.8804797e-001
  3.5376872e-001
  3.1768058e-001
  2.7988833e-001
  2.4050417e-001
  1.9964734e-001
  1.5744373e-001
  1.1402538e-001
  6.9530067e-002
  2.4100727e-002
 -2.2115045e-002
 -6.8965582e-002
 -1.1629573e-001
 -1.6394748e-001
 -2.1176057e-001
 -2.5957317e-001
 -3.0722251e-001
 -3.5454558e-001
 -4.0137978e-001
 -4.4756364e-001
 -4.9293745e-001
 -5.3734397e-001
 -5.8062908e-001
 -6.2264248e-001
 -6.6323828e-001
 -7.0227564e-001
 -7.3961942e-001
 -7.7514071e-001
 -8.0871743e-001
 -8.4023482e-001
 -8.6958599e-001
 -8.9667232e-001
 -9.2140394e-001
 -9.4370008e-001
 -9.6348943e-001
 -9.8071044e-001
 -9.9531158e-001
 -1.0072515e+000
 -1.0164994e+000
 -1.0230348e+000
 -1.0268479e+000
 -1.0279394e+000
 -1.0263207e+000
 -1.0220135e+000
 -1.0150499e+000
 -1.0054723e+000
 -9.9333295e-001
 -9.7869363e-001
 -9.6162561e-001
 -9.4220908e-001
 -9.2053281e-001
 -8.9669369e-001
[truncated: 2,660,008 more chars]
