# Supplementary material for: Electrical Vestibular Stimuli to Enhance Vestibulo-Motor Output and Improve Subject Comfort
Source: PLoS One. 2014 Jan 2;9(1):e84385. doi: 10.1371/journal.pone.0084385 (PMC3879299; doi:10.1371/journal.pone.0084385)
Supplement: File S1 — Experimental multisine vestibular stimulation signals (.txt files) and Matlab code (MVS_SignalPlotting.m) to plot the signals used in this study, as well as Matlab code to generate new signals (MVS_SignalGenerator.m). (ZIP) [file pone.0084385.s001.zip › MVS_L_90s_2kHz.txt]

 -5.0070240e-001
 -5.2839803e-001
 -5.5270997e-001
 -5.7352954e-001
 -5.9076427e-001
 -6.0433830e-001
 -6.1419267e-001
 -6.2028548e-001
 -6.2259205e-001
 -6.2110490e-001
 -6.1583372e-001
 -6.0680520e-001
 -5.9406285e-001
 -5.7766661e-001
 -5.5769254e-001
 -5.3423228e-001
 -5.0739257e-001
 -4.7729456e-001
 -4.4407319e-001
 -4.0787640e-001
 -3.6886432e-001
 -3.2720840e-001
 -2.8309053e-001
 -2.3670202e-001
 -1.8824262e-001
 -1.3791946e-001
 -8.5946028e-002
 -3.2541010e-002
  2.2072782e-002
  7.7669548e-002
  1.3402163e-001
  1.9090065e-001
  2.4807861e-001
  3.0532905e-001
  3.6242809e-001
  4.1915554e-001
  4.7529594e-001
  5.3063954e-001
  5.8498331e-001
  6.3813182e-001
  6.8989815e-001
  7.4010472e-001
  7.8858400e-001
  8.3517929e-001
  8.7974528e-001
  9.2214869e-001
  9.6226875e-001
  9.9999762e-001
  1.0352408e+000
  1.0679172e+000
  1.0979598e+000
  1.1253153e+000
  1.1499444e+000
  1.1718219e+000
  1.1909363e+000
  1.2072898e+000
  1.2208981e+000
  1.2317902e+000
  1.2400077e+000
  1.2456046e+000
  1.2486466e+000
  1.2492108e+000
  1.2473851e+000
  1.2432671e+000
  1.2369638e+000
  1.2285908e+000
  1.2182715e+000
  1.2061359e+000
  1.1923204e+000
  1.1769666e+000
  1.1602202e+000
  1.1422306e+000
  1.1231495e+000
  1.1031303e+000
  1.0823272e+000
  1.0608942e+000
  1.0389843e+000
  1.0167485e+000
  9.9433531e-001
  9.7188950e-001
  9.4955170e-001
  9.2745750e-001
  9.0573683e-001
  8.8451326e-001
  8.6390346e-001
  8.4401664e-001
  8.2495405e-001
  8.0680857e-001
  7.8966432e-001
  7.7359637e-001
  7.5867046e-001
  7.4494282e-001
  7.3246006e-001
  7.2125908e-001
  7.1136707e-001
  7.0280157e-001
  6.9557061e-001
  6.8967283e-001
  6.8509778e-001
  6.8182616e-001
  6.7983017e-001
  6.7907391e-001
  6.7951380e-001
  6.8109909e-001
  6.8377232e-001
  6.8746995e-001
  6.9212287e-001
  6.9765709e-001
  7.0399431e-001
  7.1105261e-001
  7.1874714e-001
  7.2699077e-001
  7.3569477e-001
  7.4476955e-001
  7.5412529e-001
  7.6367265e-001
  7.7332344e-001
  7.8299124e-001
  7.9259204e-001
  8.0204487e-001
  8.1127233e-001
  8.2020117e-001
  8.2876278e-001
  8.3689365e-001
  8.4453584e-001
  8.5163729e-001
  8.5815222e-001
  8.6404141e-001
  8.6927239e-001
  8.7381970e-001
  8.7766494e-001
  8.8079694e-001
  8.8321173e-001
  8.8491251e-001
  8.8590962e-001
  8.8622037e-001
  8.8586888e-001
  8.8488583e-001
  8.8330820e-001
  8.8117894e-001
  8.7854660e-001
  8.7546493e-001
  8.7199242e-001
  8.6819182e-001
  8.6412965e-001
  8.5987563e-001
  8.5550214e-001
  8.5108362e-001
  8.4669595e-001
  8.4241589e-001
  8.3832039e-001
  8.3448602e-001
  8.3098831e-001
  8.2790113e-001
  8.2529610e-001
  8.2324195e-001
  8.2180398e-001
  8.2104347e-001
  8.2101713e-001
  8.2177663e-001
  8.2336808e-001
  8.2583161e-001
  8.2920095e-001
  8.3350308e-001
  8.3875789e-001
  8.4497792e-001
  8.5216813e-001
  8.6032571e-001
  8.6943995e-001
  8.7949219e-001
  8.9045575e-001
  9.0229601e-001
  9.1497045e-001
  9.2842880e-001
  9.4261323e-001
  9.5745858e-001
  9.7289264e-001
  9.8883649e-001
  1.0052049e+000
  1.0219067e+000
  1.0388453e+000
  1.0559192e+000
  1.0730225e+000
  1.0900454e+000
  1.1068750e+000
  1.1233957e+000
  1.1394899e+000
  1.1550390e+000
  1.1699236e+000
  1.1840242e+000
  1.1972225e+000
  1.2094013e+000
  1.2204459e+000
  1.2302441e+000
  1.2386876e+000
  1.2456719e+000
  1.2510976e+000
  1.2548707e+000
  1.2569030e+000
  1.2571131e+000
  1.2554266e+000
  1.2517766e+000
  1.2461043e+000
  1.2383592e+000
  1.2284997e+000
  1.2164931e+000
  1.2023159e+000
  1.1859543e+000
  1.1674040e+000
  1.1466704e+000
  1.1237687e+000
  1.0987238e+000
  1.0715701e+000
  1.0423517e+000
  1.0111218e+000
  9.7794289e-001
  9.4288605e-001
  9.0603084e-001
  8.6746482e-001
  8.2728314e-001
  7.8558805e-001
  7.4248833e-001
  6.9809880e-001
  6.5253966e-001
  6.0593589e-001
  5.5841656e-001
  5.1011420e-001
  4.6116407e-001
  4.1170343e-001
  3.6187084e-001
  3.1180545e-001
  2.6164619e-001
  2.1153114e-001
  1.6159671e-001
  1.1197700e-001
  6.2803053e-002
  1.4202222e-002
 -3.3702519e-002
 -8.0793187e-002
 -1.2695738e-001
 -1.7208885e-001
 -2.1608799e-001
 -2.5886236e-001
 -3.0032708e-001
 -3.4040523e-001
 -3.7902820e-001
 -4.1613595e-001
 -4.5167726e-001
 -4.8560988e-001
 -5.1790071e-001
 -5.4852578e-001
 -5.7747032e-001
 -6.0472871e-001
 -6.3030431e-001
 -6.5420938e-001
 -6.7646481e-001
 -6.9709985e-001
 -7.1615182e-001
 -7.3366569e-001
 -7.4969371e-001
 -7.6429492e-001
 -7.7753461e-001
 -7.8948385e-001
 -8.0021883e-001
 -8.0982031e-001
 -8.1837292e-001
 -8.2596457e-001
 -8.3268567e-001
 -8.3862854e-001
 -8.4388660e-001
 -8.4855371e-001
 -8.5272347e-001
 -8.5648842e-001
 -8.5993944e-001
 -8.6316498e-001
 -8.6625040e-001
 -8.6927733e-001
 -8.7232302e-001
 -8.7545975e-001
 -8.7875423e-001
 -8.8226712e-001
 -8.8605251e-001
 -8.9015745e-001
 -8.9462159e-001
 -8.9947682e-001
 -9.0474696e-001
 -9.1044753e-001
 -9.1658554e-001
 -9.2315941e-001
 -9.3015885e-001
 -9.3756490e-001
 -9.4534992e-001
 -9.5347777e-001
 -9.6190394e-001
 -9.7057579e-001
 -9.7943284e-001
 -9.8840713e-001
 -9.9742361e-001
 -1.0064006e+000
 -1.0152503e+000
 -1.0238792e+000
 -1.0321892e+000
 -1.0400774e+000
 -1.0474375e+000
 -1.0541603e+000
 -1.0601342e+000
 -1.0652463e+000
 -1.0693830e+000
 -1.0724310e+000
 -1.0742777e+000
 -1.0748124e+000
 -1.0739271e+000
 -1.0715171e+000
 -1.0674819e+000
 -1.0617262e+000
 -1.0541603e+000
 -1.0447012e+000
 -1.0332730e+000
 -1.0198080e+000
 -1.0042468e+000
 -9.8653945e-001
 -9.6664570e-001
 -9.4453558e-001
 -9.2018988e-001
 -8.9360052e-001
 -8.6477093e-001
 -8.3371629e-001
 -8.0046376e-001
 -7.6505263e-001
 -7.2753436e-001
 -6.8797265e-001
 -6.4644333e-001
 -6.0303424e-001
 -5.5784500e-001
 -5.1098679e-001
 -4.6258193e-001
 -4.1276352e-001
 -3.6167496e-001
 -3.0946934e-001
 -2.5630891e-001
 -2.0236435e-001
 -1.4781409e-001
 -9.2843482e-002
 -3.7644015e-002
  1.7587583e-002
  7.2650251e-002
  1.2733955e-001
  1.8144864e-001
  2.3476930e-001
  2.8709293e-001
  3.3821165e-001
  3.8791928e-001
  4.3601246e-001
  4.8229169e-001
  5.2656237e-001
  5.6863582e-001
  6.0833037e-001
  6.4547226e-001
  6.7989667e-001
  7.1144864e-001
  7.3998392e-001
  7.6536987e-001
  7.8748619e-001
  8.0622572e-001
  8.2149506e-001
  8.3321523e-001
  8.4132220e-001
  8.4576735e-001
  8.4651789e-001
  8.4355719e-001
  8.3688501e-001
  8.2651769e-001
  8.1248822e-001
  7.9484625e-001
  7.7365798e-001
  7.4900607e-001
  7.2098930e-001
  6.8972230e-001
  6.5533513e-001
  6.1797278e-001
  5.7779460e-001
  5.3497366e-001
  4.8969604e-001
  4.4216005e-001
  3.9257537e-001
  3.4116213e-001
  2.8814996e-001
  2.3377697e-001
  1.7828869e-001
  1.2193692e-001
  6.4978634e-002
  7.6747722e-003
 -4.9710948e-002
 -1.0691326e-001
 -1.6366657e-001
 -2.1970623e-001
 -2.7476975e-001
 -3.2859802e-001
 -3.8093661e-001
 -4.3153688e-001
 -4.8015726e-001
 -5.2656431e-001
 -5.7053391e-001
 -6.1185233e-001
 -6.5031722e-001
 -6.8573862e-001
 -7.1793987e-001
 -7.4675849e-001
 -7.7204696e-001
 -7.9367344e-001
 -8.1152241e-001
 -8.2549529e-001
 -8.3551089e-001
 -8.4150583e-001
 -8.4343490e-001
 -8.4127124e-001
 -8.3500657e-001
 -8.2465118e-001
 -8.1023398e-001
 -7.9180233e-001
 -7.6942188e-001
 -7.4317627e-001
 -7.1316675e-001
 -6.7951177e-001
 -6.4234639e-001
 -6.0182170e-001
 -5.5810413e-001
 -5.1137469e-001
 -4.6182814e-001
 -4.0967209e-001
 -3.5512606e-001
 -2.9842048e-001
 -2.3979561e-001
 -1.7950050e-001
 -1.1779176e-001
 -5.4932470e-002
  8.8090493e-003
  7.3160463e-002
  1.3784665e-001
  2.0259094e-001
  2.6711639e-001
  3.3114698e-001
  3.9440892e-001
  4.5663180e-001
  5.1754984e-001
  5.7690306e-001
  6.3443839e-001
  6.8991083e-001
  7.4308447e-001
  7.9373353e-001
  8.4164331e-001
  8.8661111e-001
  9.2844707e-001
  9.6697496e-001
  1.0020329e+000
  1.0334740e+000
  1.0611668e+000
  1.0849962e+000
  1.1048632e+000
  1.1206858e+000
  1.1323992e+000
  1.1399554e+000
  1.1433243e+000
  1.1424926e+000
  1.1374648e+000
  1.1282620e+000
  1.1149226e+000
  1.0975014e+000
  1.0760696e+000
  1.0507140e+000
  1.0215366e+000
  9.8865438e-001
  9.5219797e-001
  9.1231151e-001
  8.6915161e-001
  8.2288663e-001
  7.7369577e-001
  7.2176818e-001
  6.6730203e-001
  6.1050352e-001
  5.5158589e-001
  4.9076836e-001
  4.2827513e-001
  3.6433432e-001
  2.9917687e-001
  2.3303553e-001
  1.6614375e-001
  9.8734695e-002
  3.1040139e-002
 -3.6710503e-002
 -1.0429118e-001
 -1.7148019e-001
 -2.3806107e-001
 -3.0382354e-001
 -3.6856430e-001
 -4.3208790e-001
 -4.9420747e-001
 -5.5474542e-001
 -6.1353412e-001
 -6.7041649e-001
 -7.2524654e-001
 -7.7788986e-001
 -8.2822403e-001
 -8.7613897e-001
 -9.2153723e-001
 -9.6433426e-001
 -1.0044585e+000
 -1.0418515e+000
 -1.0764680e+000
 -1.1082758e+000
 -1.1372558e+000
 -1.1634017e+000
 -1.1867198e+000
 -1.2072290e+000
 -1.2249599e+000
 -1.2399550e+000
 -1.2522679e+000
 -1.2619632e+000
 -1.2691152e+000
 -1.2738084e+000
 -1.2761359e+000
 -1.2761996e+000
 -1.2741087e+000
 -1.2699799e+000
 -1.2639358e+000
 -1.2561049e+000
 -1.2466203e+000
 -1.2356193e+000
 -1.2232425e+000
 -1.2096330e+000
 -1.1949357e+000
 -1.1792965e+000
 -1.1628614e+000
 -1.1457761e+000
 -1.1281850e+000
 -1.1102306e+000
 -1.0920528e+000
 -1.0737882e+000
 -1.0555695e+000
 -1.0375249e+000
 -1.0197776e+000
 -1.0024454e+000
 -9.8563959e-001
 -9.6946540e-001
 -9.5402096e-001
 -9.3939713e-001
 -9.2567722e-001
 -9.1293667e-001
 -9.0124285e-001
 -8.9065484e-001
 -8.8122336e-001
 -8.7299062e-001
 -8.6599031e-001
 -8.6024760e-001
 -8.5577918e-001
 -8.5259335e-001
 -8.5069017e-001
 -8.5006158e-001
 -8.5069168e-001
 -8.5255693e-001
 -8.5562645e-001
 -8.5986232e-001
 -8.6521995e-001
 -8.7164843e-001
 -8.7909095e-001
 -8.8748520e-001
 -8.9676384e-001
 -9.0685495e-001
 -9.1768249e-001
 -9.2916681e-001
 -9.4122517e-001
 -9.5377219e-001
 -9.6672041e-001
 -9.7998078e-001
 -9.9346319e-001
 -1.0070770e+000
 -1.0207313e+000
 -1.0343360e+000
 -1.0478017e+000
 -1.0610402e+000
 -1.0739656e+000
 -1.0864938e+000
 -1.0985438e+000
 -1.1100375e+000
 -1.1209004e+000
 -1.1310616e+000
 -1.1404547e+000
 -1.1490175e+000
 -1.1566927e+000
 -1.1634279e+000
 -1.1691760e+000
 -1.1738952e+000
 -1.1775495e+000
 -1.1801082e+000
 -1.1815469e+000
 -1.1818466e+000
 -1.1809946e+000
 -1.1789839e+000
 -1.1758136e+000
 -1.1714885e+000
 -1.1660194e+000
 -1.1594228e+000
 -1.1517208e+000
 -1.1429408e+000
 -1.1331157e+000
 -1.1222834e+000
 -1.1104869e+000
 -1.0977737e+000
 -1.0841958e+000
 -1.0698093e+000
 -1.0546743e+000
 -1.0388545e+000
 -1.0224168e+000
 -1.0054312e+000
 -9.8797050e-001
 -9.7010956e-001
 -9.5192543e-001
 -9.3349681e-001
 -9.1490373e-001
 -8.9622719e-001
 -8.7754887e-001
 -8.5895071e-001
 -8.4051464e-001
 -8.2232219e-001
 -8.0445421e-001
 -7.8699048e-001
 -7.7000945e-001
 -7.5358789e-001
 -7.3780059e-001
 -7.2272010e-001
 -7.0841640e-001
 -6.9495666e-001
 -6.8240496e-001
 -6.7082208e-001
 -6.6026521e-001
 -6.5078778e-001
 -6.4243922e-001
 -6.3526480e-001
 -6.2930543e-001
 -6.2459750e-001
 -6.2117275e-001
 -6.1905812e-001
 -6.1827565e-001
 -6.1884239e-001
 -6.2077027e-001
 -6.2406612e-001
 -6.2873152e-001
 -6.3476284e-001
 -6.4215119e-001
 -6.5088243e-001
 -6.6093716e-001
 -6.7229080e-001
 -6.8491355e-001
 -6.9877054e-001
 -7.1382186e-001
 -7.3002264e-001
 -7.4732317e-001
 -7.6566905e-001
 -7.8500125e-001
 -8.0525633e-001
 -8.2636655e-001
 -8.4826010e-001
 -8.7086122e-001
 -8.9409044e-001
 -9.1786482e-001
 -9.4209809e-001
 -9.6670099e-001
 -9.9158144e-001
 -1.0166448e+000
 -1.0417943e+000
 -1.0669310e+000
 -1.0919544e+000
 -1.1167626e+000
 -1.1412524e+000
 -1.1653202e+000
 -1.1888616e+000
 -1.2117723e+000
 -1.2339480e+000
 -1.2552851e+000
 -1.2756809e+000
 -1.2950337e+000
 -1.3132437e+000
 -1.3302127e+000
 -1.3458450e+000
 -1.3600474e+000
 -1.3727298e+000
 -1.3838050e+000
 -1.3931901e+000
 -1.4008055e+000
 -1.4065763e+000
 -1.4104323e+000
 -1.4123078e+000
 -1.4121428e+000
 -1.4098824e+000
 -1.4054780e+000
 -1.3988865e+000
 -1.3900715e+000
 -1.3790031e+000
 -1.3656580e+000
 -1.3500200e+000
 -1.3320798e+000
 -1.3118357e+000
 -1.2892933e+000
 -1.2644655e+000
 -1.2373731e+000
 -1.2080445e+000
 -1.1765156e+000
 -1.1428304e+000
 -1.1070401e+000
 -1.0692040e+000
 -1.0293887e+000
 -9.8766835e-001
 -9.4412432e-001
 -8.9884527e-001
 -8.5192675e-001
 -8.0347110e-001
 -7.5358712e-001
 -7.0238984e-001
 -6.5000018e-001
 -5.9654466e-001
 -5.4215498e-001
 -4.8696766e-001
 -4.3112365e-001
 -3.7476784e-001
 -3.1804865e-001
 -2.6111752e-001
 -2.0412844e-001
 -1.4723741e-001
 -9.0601892e-002
 -3.4380313e-002
  2.1268531e-002
  7.6186031e-002
  1.3021434e-001
  1.8319695e-001
  2.3497927e-001
  2.8540924e-001
  3.3433787e-001
  3.8161982e-001
  4.2711401e-001
  4.7068414e-001
  5.1219923e-001
  5.5153419e-001
  5.8857029e-001
  6.2319570e-001
  6.5530590e-001
  6.8480420e-001
  7.1160207e-001
  7.3561962e-001
  7.5678589e-001
  7.7503921e-001
  7.9032747e-001
  8.0260839e-001
  8.1184970e-001
  8.1802936e-001
  8.2113563e-001
  8.2116721e-001
  8.1813328e-001
  8.1205345e-001
  8.0295780e-001
  7.9088670e-001
  7.7589075e-001
  7.5803057e-001
  7.3737657e-001
  7.1400870e-001
  6.8801615e-001
  6.5949697e-001
  6.2855771e-001
  5.9531296e-001
  5.5988491e-001
  5.2240283e-001
  4.8300255e-001
  4.4182587e-001
  3.9901999e-001
  3.5473686e-001
  3.0913257e-001
  2.6236664e-001
  2.1460138e-001
  1.6600119e-001
  1.1673180e-001
  6.6959620e-002
  1.6850992e-002
 -3.3428536e-002
 -8.3714915e-002
 -1.3384631e-001
 -1.8366381e-001
 -2.3301209e-001
 -2.8174011e-001
 -3.2970176e-001
 -3.7675648e-001
 -4.2276987e-001
 -4.6761425e-001
 -5.1116921e-001
 -5.5332210e-001
 -5.9396853e-001
 -6.3301276e-001
 -6.7036809e-001
 -7.0595721e-001
 -7.3971250e-001
 -7.7157624e-001
 -8.0150084e-001
 -8.2944895e-001
 -8.5539360e-001
 -8.7931818e-001
 -9.0121649e-001
 -9.2109261e-001
 -9.3896086e-001
 -9.5484557e-001
 -9.6878089e-001
 -9.8081050e-001
 -9.9098732e-001
 -9.9937314e-001
 -1.0060382e+000
 -1.0110607e+000
 -1.0145265e+000
 -1.0165283e+000
 -1.0171651e+000
 -1.0165421e+000
 -1.0147694e+000
 -1.0119616e+000
 -1.0082374e+000
 -1.0037185e+000
 -9.9852907e-001
 -9.9279511e-001
 -9.8664357e-001
 -9.8020170e-001
 -9.7359629e-001
 -9.6695299e-001
 -9.6039552e-001
 -9.5404505e-001
 -9.4801943e-001
 -9.4243256e-001
 -9.3739377e-001
 -9.3300715e-001
 -9.2937100e-001
 -9.2657723e-001
 -9.2471091e-001
 -9.2384976e-001
 -9.2406368e-001
 -9.2541442e-001
 -9.2795522e-001
 -9.3173047e-001
 -9.3677554e-001
 -9.4311655e-001
 -9.5077022e-001
 -9.5974381e-001
 -9.7003510e-001
 -9.8163237e-001
 -9.9451455e-001
 -1.0086513e+000
 -1.0240031e+000
 -1.0405219e+000
 -1.0581507e+000
 -1.0768247e+000
 -1.0964711e+000
 -1.1170096e+000
 -1.1383533e+000
 -1.1604088e+000
 -1.1830766e+000
 -1.2062525e+000
 -1.2298272e+000
 -1.2536876e+000
 -1.2777175e+000
 -1.3017977e+000
 -1.3258074e+000
 -1.3496245e+000
 -1.3731264e+000
 -1.3961910e+000
 -1.4186968e+000
 -1.4405243e+000
 -1.4615564e+000
 -1.4816790e+000
 -1.5007821e+000
 -1.5187599e+000
 -1.5355119e+000
 -1.5509431e+000
 -1.5649651e+000
 -1.5774962e+000
 -1.5884619e+000
 -1.5977958e+000
 -1.6054395e+000
 -1.6113433e+000
 -1.6154663e+000
 -1.6177768e+000
 -1.6182526e+000
 -1.6168809e+000
 -1.6136586e+000
 -1.6085922e+000
 -1.6016980e+000
 -1.5930019e+000
 -1.5825392e+000
 -1.5703546e+000
 -1.5565017e+000
 -1.5410432e+000
 -1.5240499e+000
 -1.5056010e+000
 -1.4857830e+000
 -1.4646898e+000
 -1.4424217e+000
 -1.4190853e+000
 -1.3947923e+000
 -1.3696596e+000
 -1.3438079e+000
 -1.3173616e+000
 -1.2904477e+000
 -1.2631954e+000
 -1.2357349e+000
 -1.2081971e+000
 -1.1807128e+000
 -1.1534115e+000
 -1.1264211e+000
 -1.0998672e+000
 -1.0738719e+000
 -1.0485535e+000
 -1.0240258e+000
 -1.0003972e+000
 -9.7777026e-001
 -9.5624097e-001
 -9.3589831e-001
 -9.1682366e-001
 -8.9909036e-001
 -8.8276322e-001
 -8.6789821e-001
 -8.5454210e-001
 -8.4273216e-001
 -8.3249601e-001
 -8.2385139e-001
 -8.1680611e-001
 -8.1135798e-001
 -8.0749482e-001
 -8.0519458e-001
 -8.0442543e-001
 -8.0514599e-001
 -8.0730556e-001
 -8.1084444e-001
 -8.1569432e-001
 -8.2177866e-001
 -8.2901316e-001
 -8.3730632e-001
 -8.4655997e-001
 -8.5666988e-001
 -8.6752641e-001
 -8.7901517e-001
 -8.9101776e-001
 -9.0341248e-001
 -9.1607511e-001
 -9.2887966e-001
 -9.4169918e-001
 -9.5440656e-001
 -9.6687531e-001
 -9.7898042e-001
 -9.9059907e-001
 -1.0016115e+000
 -1.0119017e+000
 -1.0213583e+000
 -1.0298751e+000
 -1.0373519e+000
 -1.0436953e+000
 -1.0488189e+000
 -1.0526443e+000
 -1.0551016e+000
 -1.0561297e+000
 -1.0556769e+000
 -1.0537010e+000
 -1.0501703e+000
 -1.0450631e+000
 -1.0383683e+000
 -1.0300857e+000
 -1.0202257e+000
 -1.0088096e+000
 -9.9586941e-001
 -9.8144790e-001
 -9.6559824e-001
 -9.4838390e-001
 -9.2987830e-001
 -9.1016441e-001
 -8.8933439e-001
 -8.6748909e-001
 -8.4473747e-001
 -8.2119608e-001
 -7.9698834e-001
 -7.7224394e-001
 -7.4709804e-001
 -7.2169055e-001
 -6.9616531e-001
 -6.7066925e-001
 -6.4535155e-001
 -6.2036277e-001
 -5.9585395e-001
 -5.7197570e-001
 -5.4887730e-001
 -5.2670581e-001
 -5.0560515e-001
 -4.8571523e-001
 -4.6717104e-001
 -4.5010184e-001
 -4.3463032e-001
 -4.2087179e-001
 -4.0893343e-001
 -3.9891357e-001
 -3.9090104e-001
 -3.8497451e-001
 -3.8120191e-001
 -3.7963997e-001
 -3.8033369e-001
 -3.8331603e-001
 -3.8860749e-001
 -3.9621592e-001
 -4.0613630e-001
 -4.1835063e-001
 -4.3282785e-001
 -4.4952392e-001
 -4.6838187e-001
 -4.8933200e-001
 -5.1229209e-001
 -5.3716776e-001
 -5.6385282e-001
 -5.9222974e-001
 -6.2217016e-001
 -6.5353548e-001
 -6.8617750e-001
 -7.1993914e-001
 -7.5465517e-001
 -7.9015303e-001
 -8.2625368e-001
 -8.6277251e-001
 -8.9952024e-001
 -9.3630392e-001
 -9.7292787e-001
 -1.0091948e+000
 -1.0449066e+000
 -1.0798657e+000
 -1.1138759e+000
 -1.1467434e+000
 -1.1782779e+000
 -1.2082938e+000
 -1.2366109e+000
 -1.2630553e+000
 -1.2874608e+000
 -1.3096696e+000
 -1.3295330e+000
 -1.3469125e+000
 -1.3616803e+000
 -1.3737205e+000
 -1.3829292e+000
 -1.3892155e+000
 -1.3925019e+000
 -1.3927249e+000
 -1.3898352e+000
 -1.3837982e+000
 -1.3745943e+000
 -1.3622189e+000
 -1.3466827e+000
 -1.3280114e+000
 -1.3062462e+000
 -1.2814431e+000
 -1.2536730e+000
 -1.2230213e+000
 -1.1895877e+000
 -1.1534853e+000
 -1.1148408e+000
 -1.0737934e+000
 -1.0304940e+000
 -9.8510520e-001
 -9.3779978e-001
 -8.8876029e-001
 -8.3817801e-001
 -7.8625211e-001
 -7.3318861e-001
 -6.7919940e-001
 -6.2450120e-001
 -5.6931452e-001
 -5.1386253e-001
 -4.5837001e-001
 -4.0306219e-001
 -3.4816370e-001
 -2.9389742e-001
 -2.4048340e-001
 -1.8813777e-001
 -1.3707169e-001
 -8.7490306e-002
 -3.9591752e-002
  6.4338251e-003
  5.0405183e-002
  9.2150863e-002
  1.3151002e-001
  1.6833317e-001
  2.0248294e-001
  2.3383469e-001
  2.6227708e-001
  2.8771260e-001
  3.1005800e-001
  3.2924467e-001
  3.4521887e-001
  3.5794202e-001
  3.6739077e-001
  3.7355706e-001
  3.7644811e-001
  3.7608632e-001
  3.7250903e-001
  3.6576833e-001
  3.5593069e-001
  3.4307655e-001
  3.2729983e-001
  3.0870743e-001
  2.8741856e-001
  2.6356411e-001
  2.3728592e-001
  2.0873598e-001
  1.7807561e-001
  1.4547458e-001
  1.1111023e-001
  7.5166507e-002
  3.7832972e-002
 -6.9615702e-004
 -4.0223035e-002
 -8.0547208e-002
 -1.2146665e-001
 -1.6277876e-001
 -2.0428145e-001
 -2.4577406e-001
 -2.8705846e-001
 -3.2793994e-001
 -3.6822820e-001
 -4.0773823e-001
 -4.4629123e-001
 -4.8371541e-001
 -5.1984680e-001
 -5.5452997e-001
 -5.8761873e-001
 -6.1897676e-001
 -6.4847817e-001
 -6.7600798e-001
 -7.0146263e-001
 -7.2475028e-001
 -7.4579114e-001
 -7.6451773e-001
 -7.8087499e-001
 -7.9482041e-001
 -8.0632405e-001
 -8.1536845e-001
 -8.2194858e-001
 -8.2607157e-001
 -8.2775652e-001
 -8.2703415e-001
 -8.2394643e-001
 -8.1854613e-001
 -8.1089631e-001
 -8.0106982e-001
 -7.8914861e-001
 -7.7522319e-001
 -7.5939186e-001
 -7.4176004e-001
 -7.2243947e-001
 -7.0154746e-001
 -6.7920608e-001
 -6.5554132e-001
 -6.3068227e-001
 -6.0476029e-001
 -5.7790812e-001
 -5.5025909e-001
 -5.2194626e-001
 -4.9310160e-001
 -4.6385520e-001
 -4.3433447e-001
 -4.0466341e-001
 -3.7496187e-001
 -3.4534490e-001
 -3.1592205e-001
 -2.8679682e-001
 -2.5806606e-001
 -2.2981950e-001
 -2.0213930e-001
 -1.7509961e-001
 -1.4876628e-001
 -1.2319655e-001
 -9.8438827e-002
 -7.4532539e-002
 -5.1508029e-002
 -2.9386515e-002
 -8.1801197e-003
  1.2108047e-002
  3.1483742e-002
  4.9961384e-002
  6.7563793e-002
  8.4321873e-002
  1.0027424e-001
  1.1546682e-001
  1.2995236e-001
  1.4378992e-001
  1.5704435e-001
  1.6978568e-001
  1.8208850e-001
  1.9403134e-001
  2.0569595e-001
  2.1716667e-001
  2.2852970e-001
  2.3987235e-001
  2.5128239e-001
  2.6284726e-001
  2.7465342e-001
  2.8678559e-001
  2.9932606e-001
  3.1235406e-001
  3.2594505e-001
  3.4017013e-001
  3.5509543e-001
  3.7078156e-001
  3.8728304e-001
  4.0464791e-001
  4.2291718e-001
  4.4212455e-001
  4.6229599e-001
  4.8344950e-001
  5.0559484e-001
  5.2873340e-001
  5.5285805e-001
  5.7795308e-001
  6.0399420e-001
  6.3094862e-001
  6.5877513e-001
  6.8742427e-001
  7.1683860e-001
  7.4695295e-001
  7.7769475e-001
  8.0898445e-001
  8.4073592e-001
  8.7285696e-001
  9.0524983e-001
  9.3781179e-001
  9.7043573e-001
  1.0030108e+000
  1.0354230e+000
  1.0675560e+000
  1.0992918e+000
  1.1305115e+000
  1.1610957e+000
  1.1909259e+000
  1.2198845e+000
  1.2478562e+000
  1.2747283e+000
  1.3003914e+000
  1.3247406e+000
  1.3476756e+000
  1.3691017e+000
  1.3889302e+000
  1.4070792e+000
  1.4234741e+000
  1.4380481e+000
  1.4507424e+000
  1.4615072e+000
  1.4703015e+000
  1.4770937e+000
  1.4818619e+000
  1.4845939e+000
  1.4852874e+000
  1.4839502e+000
  1.4806001e+000
  1.4752649e+000
  1.4679823e+000
  1.4587997e+000
  1.4477740e+000
  1.4349713e+000
  1.4204667e+000
  1.4043435e+000
  1.3866932e+000
  1.3676148e+000
  1.3472142e+000
  1.3256037e+000
  1.3029013e+000
  1.2792299e+000
  1.2547170e+000
  1.2294934e+000
  1.2036928e+000
  1.1774510e+000
  1.1509049e+000
  1.1241919e+000
  1.0974489e+000
  1.0708114e+000
  1.0444131e+000
  1.0183846e+000
  9.9285282e-001
  9.6794032e-001
  9.4376430e-001
  9.2043602e-001
  8.9806008e-001
  8.7673373e-001
  8.5654628e-001
  8.3757851e-001
  8.1990212e-001
  8.0357929e-001
  7.8866225e-001
  7.7519290e-001
  7.6320255e-001
  7.5271163e-001
  7.4372954e-001
  7.3625456e-001
  7.3027379e-001
  7.2576317e-001
  7.2268758e-001
  7.2100103e-001
  7.2064685e-001
  7.2155799e-001
  7.2365742e-001
  7.2685850e-001
  7.3106549e-001
  7.3617412e-001
  7.4207212e-001
  7.4863993e-001
  7.5575137e-001
  7.6327440e-001
  7.7107189e-001
  7.7900245e-001
  7.8692126e-001
  7.9468101e-001
  8.0213272e-001
  8.0912672e-001
  8.1551356e-001
  8.2114495e-001
  8.2587469e-001
  8.2955961e-001
  8.3206049e-001
  8.3324299e-001
  8.3297850e-001
  8.3114503e-001
  8.2762804e-001
  8.2232120e-001
  8.1512722e-001
  8.0595846e-001
  7.9473769e-001
  7.8139861e-001
  7.6588646e-001
  7.4815847e-001
  7.2818431e-001
  7.0594644e-001
  6.8144039e-001
  6.5467497e-001
  6.2567245e-001
  5.9446858e-001
  5.6111265e-001
  5.2566735e-001
  4.8820864e-001
  4.4882552e-001
  4.0761975e-001
  3.6470542e-001
  3.2020856e-001
  2.7426660e-001
  2.2702778e-001
  1.7865053e-001
  1.2930273e-001
  7.9160984e-002
  2.8409801e-002
 -2.2759288e-002
 -7.4148623e-002
 -1.2555536e-001
 -1.7677245e-001
 -2.2758966e-001
 -2.7779458e-001
 -3.2717372e-001
 -3.7551352e-001
 -4.2260146e-001
 -4.6822711e-001
 -5.1218322e-001
 -5.5426676e-001
 -5.9427997e-001
 -6.3203140e-001
 -6.6733686e-001
 -7.0002042e-001
 -7.2991532e-001
 -7.5686489e-001
 -7.8072331e-001
 -8.0135647e-001
 -8.1864265e-001
 -8.3247324e-001
 -8.4275329e-001
 -8.4940208e-001
 -8.5235359e-001
 -8.5155692e-001
 -8.4697656e-001
 -8.3859268e-001
 -8.2640132e-001
 -8.1041443e-001
 -7.9065994e-001
 -7.6718165e-001
 -7.4003915e-001
 -7.0930753e-001
 -6.7507717e-001
 -6.3745328e-001
 -5.9655554e-001
 -5.5251755e-001
 -5.0548627e-001
 -4.5562135e-001
 -4.0309446e-001
 -3.4808852e-001
 -2.9079688e-001
 -2.3142246e-001
 -1.7017688e-001
 -1.0727945e-001
 -4.2956257e-002
  2.2560890e-002
  8.9035458e-002
  1.5622726e-001
  2.2389349e-001
  2.9178984e-001
  3.5967153e-001
  4.2729439e-001
  4.9441591e-001
  5.6079630e-001
  6.2619951e-001
  6.9039422e-001
  7.5315482e-001
  8.1426233e-001
  8.7350533e-001
  9.3068078e-001
  9.8559482e-001
  1.0380636e+000
  1.0879137e+000
  1.1349834e+000
  1.1791225e+000
  1.2201932e+000
  1.2580708e+000
  1.2926435e+000
  1.3238133e+000
  1.3514959e+000
  1.3756208e+000
  1.3961319e+000
  1.4129869e+000
  1.4261578e+000
  1.4356305e+000
  1.4414047e+000
  1.4434936e+000
  1.4419239e+000
  1.4367352e+000
  1.4279794e+000
  1.4157208e+000
  1.4000349e+000
  1.3810085e+000
  1.3587386e+000
  1.3333319e+000
  1.3049042e+000
  1.2735797e+000
  1.2394899e+000
  1.2027734e+000
  1.1635747e+000
  1.1220436e+000
  1.0783341e+000
  1.0326040e+000
  9.8501402e-001
  9.3572657e-001
  8.8490545e-001
  8.3271485e-001
  7.7931862e-001
  7.2487953e-001
  6.6955858e-001
  6.1351428e-001
  5.5690204e-001
  4.9987355e-001
  4.4257618e-001
  3.8515251e-001
  3.2773980e-001
  2.7046958e-001
  2.1346723e-001
  1.5685169e-001
  1.0073514e-001
  4.5222775e-002
 -9.5873722e-003
 -6.3604567e-002
 -1.1674545e-001
 -1.6893406e-001
 -2.2010180e-001
 -2.7018741e-001
 -3.1913677e-001
 -3.6690282e-001
 -4.1344528e-001
 -4.5873043e-001
 -5.0273084e-001
 -5.4542501e-001
 -5.8679704e-001
 -6.2683621e-001
 -6.6553664e-001
 -7.0289677e-001
 -7.3891897e-001
 -7.7360906e-001
 -8.0697582e-001
 -8.3903051e-001
 -8.6978641e-001
 -8.9925829e-001
 -9.2746198e-001
 -9.5441387e-001
 -9.8013042e-001
 -1.0046278e+000
 -1.0279214e+000
 -1.0500254e+000
 -1.0709525e+000
 -1.0907136e+000
 -1.1093171e+000
 -1.1267692e+000
 -1.1430732e+000
 -1.1582297e+000
 -1.1722358e+000
 -1.1850856e+000
 -1.1967699e+000
 -1.2072760e+000
 -1.2165879e+000
 -1.2246863e+000
 -1.2315485e+000
 -1.2371487e+000
 -1.2414582e+000
 -1.2444456e+000
 -1.2460768e+000
 -1.2463156e+000
 -1.2451239e+000
 -1.2424619e+000
 -1.2382887e+000
 -1.2325626e+000
 -1.2252415e+000
 -1.2162836e+000
 -1.2056473e+000
 -1.1932924e+000
 -1.1791800e+000
 -1.1632735e+000
 -1.1455387e+000
 -1.1259443e+000
 -1.1044629e+000
 -1.0810709e+000
 -1.0557494e+000
 -1.0284844e+000
 -9.9926722e-001
 -9.6809528e-001
 -9.3497211e-001
 -8.9990788e-001
 -8.6291971e-001
 -8.2403195e-001
 -7.8327645e-001
 -7.4069273e-001
 -6.9632822e-001
 -6.5023830e-001
 -6.0248644e-001
 -5.5314416e-001
 -5.0229106e-001
 -4.5001470e-001
 -3.9641049e-001
 -3.4158148e-001
 -2.8563817e-001
 -2.2869815e-001
 -1.7088584e-001
 -1.1233204e-001
 -5.3173528e-002
  6.4474566e-003
  6.6383704e-002
  1.2648363e-001
  1.8659187e-001
  2.4654994e-001
  3.0619692e-001
  3.6537011e-001
  4.2390584e-001
  4.8164018e-001
  5.3840971e-001
  5.9405232e-001
  6.4840800e-001
  7.0131966e-001
  7.5263387e-001
  8.0220174e-001
  8.4987961e-001
  8.9552991e-001
  9.3902185e-001
  9.8023216e-001
  1.0190458e+000
  1.0553567e+000
  1.0890681e+000
  1.1200936e+000
  1.1483573e+000
  1.1737946e+000
  1.1963524e+000
  1.2159895e+000
  1.2326773e+000
  1.2463994e+000
  1.2571526e+000
  1.2649464e+000
  1.2698035e+000
  1.2717595e+000
  1.2708630e+000
  1.2671754e+000
  1.2607710e+000
  1.2517363e+000
  1.2401699e+000
  1.2261820e+000
  1.2098942e+000
  1.1914386e+000
  1.1709575e+000
  1.1486025e+000
  1.1245342e+000
  1.0989208e+000
  1.0719381e+000
  1.0437681e+000
  1.0145980e+000
  9.8461991e-001
  9.5402924e-001
  9.2302408e-001
  8.9180409e-001
  8.6056948e-001
  8.2952000e-001
  7.9885384e-001
  7.6876669e-001
  7.3945061e-001
  7.1109305e-001
  6.8387587e-001
  6.5797430e-001
  6.3355602e-001
  6.1078021e-001
  5.8979670e-001
  5.7074509e-001
  5.5375398e-001
  5.3894020e-001
  5.2640815e-001
  5.1624914e-001
  5.0854088e-001
  5.0334692e-001
  5.0071627e-001
  5.0068304e-001
  5.0326616e-001
  5.0846917e-001
  5.1628013e-001
  5.2667156e-001
  5.3960051e-001
  5.5500862e-001
  5.7282241e-001
  5.9295350e-001
  6.1529902e-001
  6.3974200e-001
  6.6615195e-001
  6.9438540e-001
  7.2428660e-001
  7.5568823e-001
  7.8841220e-001
  8.2227052e-001
  8.5706620e-001
  8.9259419e-001
  9.2864244e-001
  9.6499294e-001
  1.0014228e+000
  1.0377053e+000
  1.0736113e+000
  1.1089101e+000
  1.1433706e+000
  1.1767629e+000
  1.2088591e+000
  1.2394346e+000
  1.2682694e+000
  1.2951490e+000
  1.3198659e+000
  1.3422202e+000
  1.3620213e+000
  1.3790884e+000
  1.3932518e+000
  1.4043538e+000
  1.4122494e+000
  1.4168074e+000
  1.4179110e+000
  1.4154584e+000
  1.4093638e+000
  1.3995573e+000
  1.3859861e+000
  1.3686144e+000
  1.3474238e+000
  1.3224137e+000
  1.2936011e+000
  1.2610210e+000
  1.2247262e+000
  1.1847870e+000
  1.1412914e+000
  1.0943443e+000
  1.0440676e+000
  9.9059926e-001
  9.3409313e-001
  8.7471817e-001
  8.1265772e-001
  7.4810877e-001
  6.8128113e-001
  6.1239648e-001
  5.4168744e-001
  4.6939655e-001
  3.9577521e-001
  3.2108252e-001
  2.4558420e-001
  1.6955135e-001
  9.3259288e-002
  1.6986270e-002
 -5.8987719e-002
 -1.3438223e-001
 -2.0891763e-001
 -2.8231630e-001
 -3.5430395e-001
 -4.2461079e-001
 -4.9297280e-001
 -5.5913283e-001
 -6.2284181e-001
 -6.8385984e-001
 -7.4195726e-001
 -7.9691566e-001
 -8.4852882e-001
 -8.9660366e-001
 -9.4096106e-001
 -9.8143661e-001
 -1.0178814e+000
 -1.0501624e+000
 -1.0781635e+000
 -1.1017855e+000
 -1.1209467e+000
 -1.1355832e+000
 -1.1456493e+000
 -1.1511172e+000
 -1.1519778e+000
 -1.1482396e+000
 -1.1399299e+000
 -1.1270934e+000
 -1.1097928e+000
 -1.0881080e+000
 -1.0621356e+000
 -1.0319889e+000
 -9.9779683e-001
 -9.5970347e-001
 -9.1786738e-001
 -8.7246079e-001
 -8.2366874e-001
 -7.7168825e-001
 -7.1672733e-001
 -6.5900403e-001
 -5.9874543e-001
 -5.3618655e-001
 -4.7156931e-001
 -4.0514138e-001
 -3.3715510e-001
 -2.6786631e-001
 -1.9753324e-001
 -1.2641531e-001
 -5.4772060e-002
  1.7138036e-002
  8.9058664e-002
  1.6073677e-001
  2.3192362e-001
  3.0237587e-001
  3.7185654e-001
  4.4013600e-001
  5.0699289e-001
  5.7221501e-001
  6.3560010e-001
  6.9695666e-001
  7.5610464e-001
  8.1287609e-001
  8.6711575e-001
  9.1868159e-001
  9.6744524e-001
  1.0132924e+000
  1.0561231e+000
  1.0958520e+000
  1.1324086e+000
  1.1657374e+000
  1.1957975e+000
  1.2225633e+000
  1.2460236e+000
  1.2661823e+000
  1.2830572e+000
  1.2966805e+000
  1.3070979e+000
  1.3143685e+000
  1.3185644e+000
  1.3197695e+000
  1.3180799e+000
  1.3136023e+000
  1.3064543e+000
  1.2967627e+000
  1.2846634e+000
  1.2703006e+000
  1.2538256e+000
  1.2353964e+000
  1.2151766e+000
  1.1933345e+000
  1.1700425e+000
  1.1454759e+000
  1.1198124e+000
  1.0932309e+000
  1.0659106e+000
  1.0380304e+000
  1.0097682e+000
  9.8129948e-001
  9.5279702e-001
  9.2442997e-001
  8.9636312e-001
  8.6875619e-001
  8.4176317e-001
  8.1553167e-001
  7.9020238e-001
  7.6590848e-001
  7.4277514e-001
  7.2091910e-001
  7.0044825e-001
  6.8146128e-001
  6.6404735e-001
  6.4828588e-001
  6.3424632e-001
  6.2198801e-001
  6.1156009e-001
  6.0300144e-001
  5.9634068e-001
  5.9159623e-001
  5.8877644e-001
  5.8787969e-001
  5.8889460e-001
  5.9180029e-001
  5.9656662e-001
  6.0315455e-001
  6.1151647e-001
  6.2159657e-001
  6.3333134e-001
  6.4664991e-001
  6.6147463e-001
  6.7772151e-001
  6.9530078e-001
  7.1411741e-001
  7.3407166e-001
  7.5505969e-001
  7.7697408e-001
  7.9970448e-001
  8.2313812e-001
  8.4716047e-001
  8.7165579e-001
  8.9650770e-001
  9.2159977e-001
  9.4681608e-001
  9.7204175e-001
  9.9716350e-001
  1.0220701e+000
  1.0466531e+000
  1.0708067e+000
  1.0944291e+000
  1.1174222e+000
  1.1396921e+000
  1.1611498e+000
  1.1817113e+000
  1.2012980e+000
  1.2198367e+000
  1.2372602e+000
  1.2535076e+000
  1.2685239e+000
  1.2822606e+000
  1.2946760e+000
  1.3057346e+000
  1.3154079e+000
  1.3236739e+000
  1.3305172e+000
  1.3359292e+000
  1.3399077e+000
  1.3424571e+000
  1.3435879e+000
  1.3433169e+000
  1.3416669e+000
  1.3386664e+000
  1.3343494e+000
  1.3287553e+000
  1.3219285e+000
  1.3139182e+000
  1.3047778e+000
  1.2945652e+000
  1.2833417e+000
  1.2711724e+000
  1.2581252e+000
  1.2442711e+000
  1.2296831e+000
  1.2144365e+000
  1.1986082e+000
  1.1822762e+000
  1.1655196e+000
  1.1484179e+000
  1.1310508e+000
  1.1134978e+000
  1.0958379e+000
  1.0781491e+000
  1.0605081e+000
  1.0429902e+000
  1.0256687e+000
  1.0086146e+000
  9.9189651e-001
  9.7558013e-001
  9.5972818e-001
  9.4440000e-001
  9.2965138e-001
  9.1553433e-001
  9.0209684e-001
  8.8938271e-001
  8.7743140e-001
  8.6627783e-001
  8.5595227e-001
  8.4648022e-001
  8.3788229e-001
  8.3017414e-001
  8.2336641e-001
  8.1746466e-001
  8.1246935e-001
  8.0837586e-001
  8.0517444e-001
  8.0285030e-001
  8.0138359e-001
  8.0074955e-001
  8.0091848e-001
  8.0185594e-001
  8.0352280e-001
  8.0587538e-001
  8.0886562e-001
  8.1244121e-001
  8.1654581e-001
  8.2111917e-001
  8.2609742e-001
  8.3141322e-001
  8.3699602e-001
  8.4277231e-001
  8.4866586e-001
  8.5459801e-001
  8.6048793e-001
  8.6625288e-001
  8.7180859e-001
  8.7706949e-001
  8.8194904e-001
  8.8636007e-001
  8.9021510e-001
  8.9342668e-001
  8.9590769e-001
  8.9757172e-001
  8.9833343e-001
  8.9810882e-001
  8.9681565e-001
  8.9437376e-001
  8.9070541e-001
  8.8573563e-001
  8.7939254e-001
  8.7160772e-001
  8.6231652e-001
  8.5145835e-001
  8.3897705e-001
  8.2482117e-001
  8.0894425e-001
  7.9130511e-001
  7.7186813e-001
  7.5060349e-001
  7.2748743e-001
  7.0250245e-001
  6.7563753e-001
  6.4688829e-001
  6.1625721e-001
  5.8375370e-001
  5.4939431e-001
  5.1320274e-001
  4.7520997e-001
  4.3545432e-001
  3.9398142e-001
  3.5084425e-001
  3.0610311e-001
  2.5982553e-001
  2.1208621e-001
  1.6296691e-001
  1.1255627e-001
  6.0949679e-002
  8.2490490e-003
 -4.5437419e-002
 -9.9995490e-002
 -1.5530519e-001
 -2.1124110e-001
 -2.6767277e-001
 -3.2446500e-001
 -3.8147830e-001
 -4.3856932e-001
 -4.9559126e-001
 -5.5239437e-001
 -6.0882644e-001
 -6.6473329e-001
 -7.1995933e-001
 -7.7434812e-001
 -8.2774288e-001
 -8.7998711e-001
 -9.3092516e-001
 -9.8040282e-001
 -1.0282679e+000
 -1.0743710e+000
 -1.1185657e+000
 -1.1607098e+000
 -1.2006651e+000
 -1.2382989e+000
 -1.2734839e+000
 -1.3060989e+000
 -1.3360297e+000
 -1.3631692e+000
 -1.3874183e+000
 -1.4086861e+000
 -1.4268904e+000
 -1.4419583e+000
 -1.4538265e+000
 -1.4624420e+000
 -1.4677617e+000
 -1.4697534e+000
 -1.4683960e+000
 -1.4636792e+000
 -1.4556045e+000
 -1.4441845e+000
 -1.4294436e+000
 -1.4114179e+000
 -1.3901551e+000
 -1.3657143e+000
 -1.3381666e+000
 -1.3075939e+000
 -1.2740898e+000
 -1.2377586e+000
 -1.1987152e+000
 -1.1570849e+000
 -1.1130030e+000
 -1.0666143e+000
 -1.0180726e+000
 -9.6754006e-001
 -9.1518707e-001
 -8.6119122e-001
 -8.0573684e-001
 -7.4901431e-001
 -6.9121934e-001
 -6.3255227e-001
 -5.7321726e-001
 -5.1342153e-001
 -4.5337457e-001
 -3.9328728e-001
 -3.3337117e-001
 -2.7383747e-001
 -2.1489634e-001
 -1.5675596e-001
 -9.9621689e-002
 -4.3695244e-002
  1.0826168e-002
  6.3750661e-002
  1.1489248e-001
  1.6407279e-001
  2.1112044e-001
  2.5587268e-001
  2.9817589e-001
  3.3788624e-001
  3.7487029e-001
  4.0900561e-001
  4.4018130e-001
  4.6829849e-001
  4.9327077e-001
  5.1502462e-001
  5.3349969e-001
  5.4864912e-001
  5.6043972e-001
  5.6885217e-001
  5.7388110e-001
  5.7553514e-001
  5.7383686e-001
  5.6882273e-001
  5.6054294e-001
  5.4906120e-001
  5.3445445e-001
  5.1681259e-001
  4.9623799e-001
  4.7284515e-001
  4.4676010e-001
  4.1811993e-001
  3.8707213e-001
  3.5377394e-001
  3.1839170e-001
  2.8110004e-001
  2.4208118e-001
  2.0152404e-001
  1.5962346e-001
  1.1657931e-001
  7.2595594e-002
  2.7879545e-002
 -1.7359294e-002
 -6.2910006e-002
 -1.0856123e-001
 -1.5410212e-001
 -1.9932323e-001
 -2.4401750e-001
 -2.8798113e-001
 -3.3101447e-001
 -3.7292291e-001
 -4.1351770e-001
 -4.5261681e-001
 -4.9004566e-001
 -5.2563788e-001
 -5.5923602e-001
 -5.9069221e-001
 -6.1986873e-001
 -6.4663862e-001
 -6.7088612e-001
 -6.9250718e-001
 -7.1140979e-001
 -7.2751434e-001
 -7.4075388e-001
 -7.5107431e-001
 -7.5843454e-001
 -7.6280655e-001
 -7.6417540e-001
 -7.6253918e-001
 -7.5790890e-001
 -7.5030829e-001
 -7.3977359e-001
 -7.2635323e-001
 -7.1010746e-001
 -6.9110797e-001
 -6.6943738e-001
 -6.4518875e-001
 -6.1846501e-001
 -5.8937833e-001
 -5.5804948e-001
 -5.2460715e-001
 -4.8918721e-001
 -4.5193194e-001
 -4.1298931e-001
 -3.7251209e-001
 -3.3065713e-001
 -2.8758446e-001
 -2.4345647e-001
 -1.9843709e-001
 -1.5269094e-001
 -1.0638248e-001
 -5.9675209e-002
 -1.2730852e-002
  3.4291431e-002
  8.1235806e-002
  1.2795050e-001
  1.7428852e-001
  2.2010830e-001
  2.6527436e-001
  3.0965785e-001
  3.5313716e-001
  3.9559837e-001
  4.3693568e-001
  4.7705187e-001
  5.1585859e-001
  5.5327662e-001
  5.8923618e-001
  6.2367701e-001
  6.5654855e-001
  6.8780992e-001
  7.1742999e-001
  7.4538725e-001
  7.7166973e-001
  7.9627479e-001
  8.1920891e-001
  8.4048738e-001
  8.6013399e-001
  8.7818061e-001
  8.9466678e-001
  9.0963924e-001
  9.2315138e-001
  9.3526273e-001
  9.4603835e-001
  9.5554823e-001
  9.6386663e-001
  9.7107146e-001
  9.7724355e-001
  9.8246601e-001
  9.8682352e-001
  9.9040159e-001
  9.9328594e-001
  9.9556174e-001
  9.9731293e-001
  9.9862161e-001
  9.9956729e-001
  1.0002264e+000
  1.0006714e+000
  1.0009708e+000
  1.0011878e+000
  1.0013804e+000
  1.0016009e+000
  1.0018950e+000
  1.0023022e+000
  1.0028546e+000
  1.0035774e+000
  1.0044881e+000
  1.0055969e+000
  1.0069059e+000
  1.0084097e+000
  1.0100949e+000
  1.0119406e+000
  1.0139180e+000
  1.0159912e+000
  1.0181166e+000
  1.0202442e+000
  1.0223169e+000
  1.0242717e+000
  1.0260396e+000
  1.0275462e+000
  1.0287125e+000
  1.0294549e+000
  1.0296864e+000
  1.0293167e+000
  1.0282533e+000
  1.0264017e+000
  1.0236665e+000
  1.0199518e+000
  1.0151624e+000
  1.0092039e+000
  1.0019837e+000
  9.9341202e-001
  9.8340221e-001
  9.7187166e-001
  9.5874246e-001
  9.4394208e-001
  9.2740403e-001
  9.0906848e-001
  8.8888286e-001
  8.6680240e-001
  8.4279067e-001
  8.1682003e-001
  7.8887208e-001
  7.5893802e-001
  7.2701898e-001
  6.9312627e-001
  6.5728164e-001
  6.1951736e-001
  5.7987641e-001
  5.3841241e-001
  4.9518966e-001
  4.5028302e-001
  4.0377776e-001
  3.5576936e-001
  3.0636320e-001
  2.5567424e-001
  2.0382663e-001
  1.5095325e-001
  9.7195210e-002
  4.2701279e-002
 -1.2372719e-002
 -6.7864553e-002
 -1.2360629e-001
 -1.7942504e-001
 -2.3514369e-001
 -2.9058177e-001
 -3.4555622e-001
 -3.9988228e-001
 -4.5337436e-001
 -5.0584688e-001
 -5.5711524e-001
 -6.0699663e-001
 -6.5531099e-001
 -7.0188183e-001
 -7.4653717e-001
 -7.8911037e-001
 -8.2944093e-001
 -8.6737538e-001
 -9.0276797e-001
 -9.3548149e-001
 -9.6538792e-001
 -9.9236912e-001
 -1.0163174e+000
 -1.0371363e+000
 -1.0547405e+000
 -1.0690572e+000
 -1.0800257e+000
 -1.0875981e+000
 -1.0917394e+000
 -1.0924281e+000
 -1.0896556e+000
 -1.0834270e+000
 -1.0737607e+000
 -1.0606885e+000
 -1.0442553e+000
 -1.0245190e+000
 -1.0015501e+000
 -9.7543171e-001
 -9.4625868e-001
 -9.1413745e-001
 -8.7918544e-001
 -8.4153045e-001
 -8.0131004e-001
 -7.5867090e-001
 -7.1376805e-001
 -6.6676412e-001
 -6.1782854e-001
 -5.6713669e-001
 -5.1486905e-001
 -4.6121030e-001
 -4.0634840e-001
 -3.5047372e-001
 -2.9377806e-001
 -2.3645372e-001
 -1.7869261e-001
 -1.2068529e-001
 -6.2620057e-002
 -4.6820877e-003
  5.2947472e-002
  1.1009233e-001
  1.6658187e-001
  2.2225192e-001
  2.7694551e-001
  3.3051351e-001
  3.8281535e-001
  4.3371955e-001
  4.8310428e-001
  5.3085784e-001
  5.7687907e-001
  6.2107771e-001
  6.6337469e-001
  7.0370237e-001
  7.4200466e-001
  7.7823715e-001
  8.1236712e-001
  8.4437347e-001
  8.7424667e-001
  9.0198849e-001
  9.2761186e-001
  9.5114047e-001
  9.7260846e-001
  9.9205997e-001
  1.0095487e+000
  1.0251372e+000
  1.0388966e+000
  1.0509056e+000
  1.0612502e+000
  1.0700227e+000
  1.0773209e+000
  1.0832476e+000
  1.0879096e+000
  1.0914170e+000
  1.0938822e+000
  1.0954193e+000
  1.0961429e+000
  1.0961678e+000
  1.0956075e+000
  1.0945739e+000
  1.0931764e+000
  1.0915206e+000
  1.0897085e+000
  1.0878368e+000
  1.0859969e+000
  1.0842737e+000
  1.0827455e+000
  1.0814831e+000
  1.0805495e+000
  1.0799990e+000
  1.0798777e+000
  1.0802219e+000
  1.0810592e+000
  1.0824070e+000
  1.0842734e+000
  1.0866564e+000
  1.0895443e+000
  1.0929154e+000
  1.0967385e+000
  1.1009729e+000
  1.1055685e+000
  1.1104664e+000
  1.1155991e+000
  1.1208909e+000
  1.1262584e+000
  1.1316113e+000
  1.1368526e+000
  1.1418796e+000
  1.1465842e+000
  1.1508541e+000
  1.1545732e+000
  1.1576224e+000
  1.1598806e+000
  1.1612255e+000
  1.1615345e+000
  1.1606851e+000
  1.1585566e+000
  1.1550302e+000
  1.1499904e+000
  1.1433254e+000
  1.1349283e+000
  1.1246979e+000
  1.1125391e+000
  1.0983642e+000
  1.0820932e+000
  1.0636547e+000
  1.0429866e+000
  1.0200363e+000
  9.9476160e-001
  9.6713124e-001
  9.3712500e-001
  9.0473424e-001
  8.6996217e-001
  8.3282407e-001
  7.9334745e-001
  7.5157210e-001
  7.0755014e-001
  6.6134593e-001
  6.1303597e-001
  5.6270865e-001
  5.1046403e-001
  4.5641344e-001
  4.0067911e-001
  3.4339365e-001
  2.8469955e-001
  2.2474853e-001
  1.6370090e-001
  1.0172483e-001
  3.8995587e-002
 -2.4305276e-002
 -8.7990803e-002
 -1.5186951e-001
 -2.1574635e-001
 -2.7942360e-001
 -3.4270194e-001
 -4.0538139e-001
 -4.6726231e-001
 -5.2814647e-001
 -5.8783804e-001
 -6.4614458e-001
 -7.0287808e-001
 -7.5785593e-001
 -8.1090186e-001
 -8.6184691e-001
 -9.1053032e-001
 -9.5680037e-001
 -1.0005153e+000
 -1.0415438e+000
 -1.0797662e+000
 -1.1150746e+000
 -1.1473740e+000
 -1.1765824e+000
 -1.2026315e+000
 -1.2254670e+000
 -1.2450490e+000
 -1.2613524e+000
 -1.2743665e+000
 -1.2840959e+000
 -1.2905600e+000
 -1.2937930e+000
 -1.2938438e+000
 -1.2907760e+000
 -1.2846672e+000
 -1.2756091e+000
 -1.2637066e+000
 -1.2490775e+000
 -1.2318520e+000
 -1.2121720e+000
 -1.1901903e+000
 -1.1660697e+000
 -1.1399827e+000
 -1.1121099e+000
 -1.0826397e+000
 -1.0517671e+000
 -1.0196924e+000
 -9.8662076e-001
 -9.5276064e-001
 -9.1832297e-001
 -8.8352003e-001
 -8.4856429e-001
 -8.1366736e-001
 -7.7903889e-001
 -7.4488547e-001
 -7.1140959e-001
 -6.7880855e-001
 -6.4727346e-001
 -6.1698829e-001
 -5.8812885e-001
 -5.6086195e-001
 -5.3534450e-001
 -5.1172274e-001
 -4.9013145e-001
 -4.7069332e-001
 -4.5351828e-001
 -4.3870295e-001
 -4.2633021e-001
 -4.1646873e-001
 -4.0917266e-001
 -4.0448138e-001
 -4.0241933e-001
 -4.0299588e-001
 -4.0620535e-001
 -4.1202705e-001
 -4.2042541e-001
 -4.3135025e-001
 -4.4473700e-001
 -4.6050715e-001
 -4.7856864e-001
 -4.9881640e-001
 -5.2113292e-001
 -5.4538892e-001
 -5.7144403e-001
 -5.9914758e-001
 -6.2833937e-001
 -6.5885062e-001
 -6.9050478e-001
 -7.2311854e-001
 -7.5650279e-001
 -7.9046361e-001
 -8.2480333e-001
 -8.5932152e-001
 -8.9381610e-001
 -9.2808437e-001
 -9.6192404e-001
 -9.9513434e-001
 -1.0275170e+000
 -1.0588773e+000
 -1.0890250e+000
 -1.1177755e+000
 -1.1449505e+000
 -1.1703790e+000
 -1.1938983e+000
 -1.2153546e+000
 -1.2346038e+000
 -1.2515123e+000
 -1.2659574e+000
 -1.2778281e+000
 -1.2870256e+000
 -1.2934635e+000
 -1.2970684e+000
 -1.2977802e+000
 -1.2955521e+000
 -1.2903511e+000
 -1.2821575e+000
 -1.2709657e+000
 -1.2567835e+000
 -1.2396321e+000
 -1.2195461e+000
 -1.1965730e+000
 -1.1707729e+000
 -1.1422181e+000
 -1.1109927e+000
 -1.0771919e+000
 -1.0409216e+000
 -1.0022975e+000
 -9.6144483e-001
 -9.1849711e-001
 -8.7359576e-001
 -8.2688912e-001
 -7.7853164e-001
 -7.2868308e-001
 -6.7750754e-001
 -6.2517263e-001
 -5.7184855e-001
 -5.1770718e-001
 -4.6292116e-001
 -4.0766303e-001
 -3.5210430e-001
 -2.9641462e-001
 -2.4076087e-001
 -1.8530642e-001
 -1.3021027e-001
 -7.5626300e-002
 -2.1702593e-002
  3.1419287e-002
  8.3604903e-002
  1.3472753e-001
  1.8466870e-001
  2.3331863e-001
  2.8057671e-001
  3.2635179e-001
  3.7056252e-001
  4.1313758e-001
  4.5401585e-001
  4.9314651e-001
  5.3048913e-001
  5.6601358e-001
  5.9970005e-001
  6.3153883e-001
  6.6153019e-001
  6.8968406e-001
  7.1601978e-001
  7.4056571e-001
  7.6335884e-001
  7.8444433e-001
  8.0387500e-001
  8.2171080e-001
  8.3801828e-001
  8.5286991e-001
  8.6634350e-001
  8.7852153e-001
  8.8949048e-001
  8.9934013e-001
  9.0816287e-001
  9.1605299e-001
  9.2310598e-001
  9.2941784e-001
  9.3508433e-001
  9.4020037e-001
  9.4485932e-001
  9.4915234e-001
  9.5316779e-001
  9.5699064e-001
  9.6070188e-001
  9.6437805e-001
  9.6809069e-001
  9.7190598e-001
  9.7588425e-001
  9.8007972e-001
  9.8454013e-001
  9.8930652e-001
  9.9441301e-001
  9.9988666e-001
  1.0057474e+000
  1.0120079e+000
  1.0186738e+000
  1.0257434e+000
  1.0332082e+000
  1.0410526e+000
  1.0492546e+000
  1.0577858e+000
  1.0666117e+000
  1.0756921e+000
  1.0849815e+000
  1.0944295e+000
  1.1039814e+000
  1.1135783e+000
  1.1231582e+000
  1.1326561e+000
  1.1420048e+000
  1.1511354e+000
  1.1599778e+000
  1.1684615e+000
  1.1765162e+000
  1.1840722e+000
  1.1910611e+000
  1.1974166e+000
  1.2030747e+000
  1.2079746e+000
  1.2120591e+000
  1.2152752e+000
  1.2175744e+000
  1.2189133e+000
  1.2192542e+000
  1.2185650e+000
  1.2168202e+000
  1.2140005e+000
  1.2100936e+000
  1.2050943e+000
  1.1990043e+000
  1.1918330e+000
  1.1835968e+000
  1.1743195e+000
  1.1640325e+000
  1.1527741e+000
  1.1405899e+000
  1.1275322e+000
  1.1136602e+000
  1.0990392e+000
  1.0837406e+000
  1.0678415e+000
  1.0514239e+000
  1.0345750e+000
  1.0173857e+000
  9.9995092e-001
  9.8236864e-001
  9.6473929e-001
  9.4716523e-001
  9.2975009e-001
  9.1259811e-001
  8.9581349e-001
  8.7949969e-001
  8.6375880e-001
  8.4869085e-001
  8.3439315e-001
  8.2095961e-001
  8.0848016e-001
  7.9704008e-001
  7.8671944e-001
  7.7759251e-001
  7.6972722e-001
  7.6318468e-001
  7.5801870e-001
  7.5427539e-001
  7.5199273e-001
  7.5120029e-001
  7.5191895e-001
  7.5416062e-001
  7.5792810e-001
  7.6321499e-001
  7.7000553e-001
  7.7827470e-001
  7.8798820e-001
  7.9910257e-001
  8.1156537e-001
  8.2531540e-001
  8.4028294e-001
  8.5639013e-001
  8.7355134e-001
  8.9167358e-001
  9.1065703e-001
  9.3039551e-001
  9.5077711e-001
  9.7168478e-001
  9.9299696e-001
  1.0145883e+000
  1.0363304e+000
  1.0580923e+000
  1.0797417e+000
  1.1011454e+000
  1.1221699e+000
  1.1426829e+000
  1.1625533e+000
  1.1816523e+000
  1.1998545e+000
  1.2170381e+000
  1.2330861e+000
  1.2478869e+000
  1.2613349e+000
  1.2733313e+000
  1.2837845e+000
  1.2926114e+000
  1.2997369e+000
  1.3050954e+000
  1.3086306e+000
  1.3102963e+000
  1.3100567e+000
  1.3078863e+000
  1.3037709e+000
  1.2977069e+000
  1.2897023e+000
  1.2797759e+000
  1.2679580e+000
  1.2542899e+000
  1.2388238e+000
  1.2216228e+000
  1.2027604e+000
  1.1823202e+000
  1.1603958e+000
  1.1370897e+000
  1.1125135e+000
  1.0867869e+000
  1.0600372e+000
  1.0323986e+000
  1.0040115e+000
  9.7502166e-001
  9.4557968e-001
  9.1583985e-001
  8.8595948e-001
  8.5609798e-001
  8.2641594e-001
  7.9707426e-001
  7.6823324e-001
  7.4005159e-001
  7.1268561e-001
  6.8628820e-001
  6.6100801e-001
  6.3698855e-001
  6.1436732e-001
  5.9327498e-001
  5.7383459e-001
  5.5616081e-001
  5.4035918e-001
  5.2652551e-001
  5.1474518e-001
  5.0509262e-001
  4.9763080e-001
  4.9241075e-001
  4.8947120e-001
  4.8883827e-001
  4.9052519e-001
  4.9453211e-001
  5.0084604e-001
  5.0944074e-001
  5.2027681e-001
  5.3330176e-001
  5.4845021e-001
  5.6564410e-001
  5.8479305e-001
  6.0579474e-001
  6.2853533e-001
  6.5289002e-001
  6.7872362e-001
  7.0589116e-001
  7.3423865e-001
  7.6360375e-001
  7.9381664e-001
  8.2470081e-001
  8.5607396e-001
  8.8774893e-001
  9.1953461e-001
  9.5123694e-001
  9.8265990e-001
  1.0136065e+000
  1.0438797e+000
  1.0732838e+000
  1.1016249e+000
  1.1287123e+000
  1.1543593e+000
  1.1783844e+000
  1.2006121e+000
  1.2208736e+000
  1.2390082e+000
  1.2548638e+000
  1.2682976e+000
  1.2791772e+000
  1.2873811e+000
  1.2927994e+000
  1.2953344e+000
  1.2949010e+000
  1.2914273e+000
  1.2848551e+000
  1.2751398e+000
  1.2622512e+000
  1.2461732e+000
  1.2269043e+000
  1.2044572e+000
  1.1788593e+000
  1.1501520e+000
  1.1183908e+000
  1.0836451e+000
  1.0459977e+000
  1.0055444e+000
  9.6239370e-001
  9.1666594e-001
  8.6849299e-001
  8.1801746e-001
  7.6539196e-001
  7.1077840e-001
  6.5434713e-001
  5.9627607e-001
  5.3674987e-001
  4.7595892e-001
  4.1409845e-001
  3.5136751e-001
  2.8796802e-001
  2.2410371e-001
  1.5997918e-001
  9.5798812e-002
  3.1765824e-002
 -3.1918749e-002
 -9.5057035e-002
 -1.5745528e-001
 -2.1892477e-001
 -2.7928276e-001
 -3.3835330e-001
 -3.9596808e-001
 -4.5196723e-001
 -5.0620001e-001
 -5.5852549e-001
 -6.0881320e-001
 -6.5694370e-001
 -7.0280900e-001
 -7.4631310e-001
 -7.8737228e-001
 -8.2591544e-001
 -8.6188431e-001
 -8.9523361e-001
 -9.2593115e-001
 -9.5395784e-001
 -9.7930762e-001
 -1.0019874e+000
 -1.0220167e+000
 -1.0394275e+000
 -1.0542642e+000
 -1.0665826e+000
 -1.0764499e+000
 -1.0839442e+000
 -1.0891535e+000
 -1.0921758e+000
 -1.0931176e+000
 -1.0920941e+000
 -1.0892274e+000
 -1.0846469e+000
 -1.0784873e+000
 -1.0708887e+000
 -1.0619952e+000
 -1.0519543e+000
 -1.0409158e+000
 -1.0290311e+000
 -1.0164521e+000
 -1.0033307e+000
 -9.8981728e-001
 -9.7606054e-001
 -9.6220619e-001
 -9.4839629e-001
 -9.3476849e-001
 -9.2145520e-001
 -9.0858292e-001
 -8.9627156e-001
 -8.8463382e-001
 -8.7377458e-001
 -8.6379037e-001
 -8.5476896e-001
 -8.4678886e-001
 -8.3991900e-001
 -8.3421846e-001
 -8.2973619e-001
 -8.2651085e-001
 -8.2457072e-001
 -8.2393366e-001
 -8.2460710e-001
 -8.2658816e-001
 -8.2986377e-001
 -8.3441089e-001
 -8.4019681e-001
 -8.4717942e-001
 -8.5530762e-001
 -8.6452178e-001
 -8.7475419e-001
 -8.8592960e-001
 -8.9796583e-001
 -9.1077435e-001
 -9.2426092e-001
 -9.3832633e-001
 -9.5286708e-001
 -9.6777609e-001
 -9.8294351e-001
 -9.9825743e-001
 -1.0136047e+000
 -1.0288717e+000
 -1.0439451e+000
 -1.0587126e+000
 -1.0730639e+000
 -1.0868912e+000
 -1.1000899e+000
 -1.1125597e+000
 -1.1242047e+000
 -1.1349348e+000
 -1.1446654e+000
 -1.1533187e+000
 -1.1608240e+000
 -1.1671181e+000
 -1.1721458e+000
 -1.1758602e+000
 -1.1782233e+000
 -1.1792060e+000
 -1.1787882e+000
 -1.1769595e+000
 -1.1737187e+000
 -1.1690743e+000
 -1.1630439e+000
 -1.1556550e+000
 -1.1469440e+000
 -1.1369563e+000
 -1.1257464e+000
 -1.1133769e+000
 -1.0999188e+000
 -1.0854506e+000
 -1.0700580e+000
 -1.0538336e+000
 -1.0368759e+000
 -1.0192891e+000
 -1.0011822e+000
 -9.8266836e-001
 -9.6386445e-001
 -9.4489002e-001
 -9.2586674e-001
 -9.0691756e-001
 -8.8816596e-001
 -8.6973521e-001
 -8.5174755e-001
 -8.3432340e-001
 -8.1758066e-001
 -8.0163389e-001
 -7.8659359e-001
 -7.7256549e-001
 -7.5964984e-001
 -7.4794078e-001
 -7.3752564e-001
 -7.2848442e-001
 -7.2088920e-001
 -7.1480363e-001
 -7.1028248e-001
 -7.0737122e-001
 -7.0610566e-001
 -7.0651165e-001
 -7.0860485e-001
 -7.1239048e-001
 -7.1786328e-001
 -7.2500737e-001
 -7.3379628e-001
 -7.4419298e-001
 -7.5615003e-001
 -7.6960971e-001
 -7.8450432e-001
 -8.0075641e-001
 -8.1827918e-001
 -8.3697688e-001
 -8.5674527e-001
 -8.7747212e-001
 -8.9903781e-001
 -9.2131591e-001
 -9.4417384e-001
 -9.6747357e-001
 -9.9107233e-001
 -1.0148234e+000
 -1.0385768e+000
 -1.0621802e+000
 -1.0854798e+000
 -1.1083209e+000
 -1.1305491e+000
 -1.1520109e+000
 -1.1725547e+000
 -1.1920314e+000
 -1.2102957e+000
 -1.2272065e+000
 -1.2426277e+000
 -1.2564295e+000
 -1.2684885e+000
 -1.2786889e+000
 -1.2869229e+000
 -1.2930915e+000
 -1.2971051e+000
 -1.2988841e+000
 -1.2983592e+000
 -1.2954721e+000
 -1.2901759e+000
 -1.2824351e+000
 -1.2722265e+000
 -1.2595388e+000
 -1.2443733e+000
 -1.2267435e+000
 -1.2066757e+000
 -1.1842082e+000
 -1.1593923e+000
 -1.1322910e+000
 -1.1029797e+000
 -1.0715452e+000
 -1.0380859e+000
 -1.0027112e+000
 -9.6554097e-001
 -9.2670515e-001
 -8.8634311e-001
 -8.4460311e-001
 -8.0164158e-001
 -7.5762245e-001
 -7.1271638e-001
 -6.6709998e-001
 -6.2095504e-001
 -5.7446762e-001
 -5.2782723e-001
 -4.8122596e-001
 -4.3485752e-001
 -3.8891636e-001
 -3.4359677e-001
 -2.9909193e-001
 -2.5559300e-001
 -2.1328820e-001
 -1.7236194e-001
 -1.3299392e-001
 -9.5358233e-002
 -5.9622586e-002
 -2.5947451e-002
  5.5147045e-003
  3.4620154e-002
  6.1234617e-002
  8.5233918e-002
  1.0650460e-001
  1.2494448e-001
  1.4046317e-001
  1.5298253e-001
  1.6243707e-001
  1.6877429e-001
  1.7195498e-001
  1.7195339e-001
  1.6875748e-001
  1.6236895e-001
  1.5280328e-001
  1.4008975e-001
  1.2427131e-001
  1.0540444e-001
  8.3558952e-002
  5.8817710e-002
  3.1276305e-002
  1.0426721e-003
 -3.1763350e-002
 -6.7010506e-002
 -1.0455667e-001
 -1.4424942e-001
 -1.8592668e-001
 -2.2941739e-001
 -2.7454222e-001
 -3.2111430e-001
 -3.6894000e-001
 -4.1781975e-001
 -4.6754884e-001
 -5.1791826e-001
 -5.6871560e-001
 -6.1972590e-001
 -6.7073251e-001
 -7.2151800e-001
 -7.7186503e-001
 -8.2155727e-001
 -8.7038019e-001
 -9.1812201e-001
 -9.6457450e-001
 -1.0095338e+000
 -1.0528012e+000
 -1.0941841e+000
 -1.1334965e+000
 -1.1705598e+000
 -1.2052037e+000
 -1.2372665e+000
 -1.2665959e+000
 -1.2930496e+000
 -1.3164958e+000
 -1.3368136e+000
 -1.3538934e+000
 -1.3676376e+000
 -1.3779603e+000
 -1.3847884e+000
 -1.3880610e+000
 -1.3877304e+000
 -1.3837614e+000
 -1.3761320e+000
 -1.3648332e+000
 -1.3498688e+000
 -1.3312559e+000
 -1.3090238e+000
 -1.2832149e+000
 -1.2538837e+000
 -1.2210968e+000
 -1.1849328e+000
 -1.1454815e+000
 -1.1028438e+000
 -1.0571312e+000
 -1.0084654e+000
 -9.5697777e-001
 -9.0280855e-001
 -8.4610669e-001
 -7.8702903e-001
 -7.2573974e-001
 -6.6240965e-001
 -5.9721565e-001
 -5.3033997e-001
 -4.6196955e-001
 -3.9229528e-001
 -3.2151135e-001
 -2.4981455e-001
 -1.7740351e-001
 -1.0447805e-001
 -3.1238448e-002
  4.2115252e-002
  1.1538393e-001
  1.8837007e-001
  2.6087842e-001
  3.3271664e-001
  4.0369597e-001
  4.7363179e-001
  5.4234426e-001
  6.0965886e-001
  6.7540696e-001
  7.3942633e-001
  8.0156163e-001
  8.6166488e-001
  9.1959590e-001
  9.7522270e-001
  1.0284219e+000
  1.0790789e+000
  1.1270885e+000
  1.1723549e+000
  1.2147920e+000
  1.2543236e+000
  1.2908838e+000
  1.3244168e+000
  1.3548770e+000
  1.3822295e+000
  1.4064496e+000
  1.4275231e+000
  1.4454462e+000
  1.4602254e+000
  1.4718774e+000
  1.4804292e+000
  1.4859173e+000
  1.4883883e+000
  1.4878982e+000
  1.4845120e+000
  1.4783040e+000
  1.4693569e+000
  1.4577618e+000
  1.4436179e+000
  1.4270317e+000
  1.4081170e+000
  1.3869943e+000
  1.3637906e+000
  1.3386384e+000
  1.3116758e+000
  1.2830458e+000
  1.2528955e+000
  1.2213760e+000
  1.1886419e+000
  1.1548501e+000
  1.1201602e+000
  1.0847333e+000
  1.0487314e+000
  1.0123173e+000
  9.7565371e-001
  9.3890281e-001
  9.0222557e-001
  8.6578130e-001
  8.2972705e-001
  7.9421708e-001
  7.5940232e-001
  7.2542982e-001
  6.9244228e-001
  6.6057747e-001
  6.2996782e-001
  6.0073986e-001
  5.7301386e-001
  5.4690329e-001
  5.2251447e-001
  4.9994614e-001
  4.7928910e-001
  4.6062586e-001
  4.4403028e-001
  4.2956732e-001
  4.1729277e-001
  4.0725297e-001
  3.9948461e-001
  3.9401459e-001
  3.9085983e-001
  3.9002719e-001
  3.9151336e-001
  3.9530485e-001
  4.0137796e-001
  4.0969881e-001
  4.2022341e-001
  4.3289776e-001
  4.4765800e-001
  4.6443054e-001
  4.8313234e-001
  5.0367108e-001
  5.2594553e-001
  5.4984577e-001
  5.7525365e-001
  6.0204310e-001
  6.3008059e-001
  6.5922557e-001
  6.8933097e-001
  7.2024371e-001
  7.5180524e-001
  7.8385212e-001
  8.1621664e-001
  8.4872737e-001
  8.8120989e-001
  9.1348740e-001
  9.4538141e-001
  9.7671245e-001
  1.0073007e+000
  1.0369670e+000
  1.0655329e+000
  1.0928223e+000
  1.1186614e+000
  1.1428799e+000
  1.1653115e+000
  1.1857948e+000
  1.2041736e+000
  1.2202983e+000
  1.2340258e+000
  1.2452207e+000
  1.2537557e+000
  1.2595124e+000
  1.2623817e+000
  1.2622644e+000
  1.2590717e+000
  1.2527259e+000
  1.2431605e+000
  1.2303208e+000
  1.2141645e+000
  1.1946615e+000
  1.1717945e+000
  1.1455594e+000
  1.1159651e+000
  1.0830336e+000
  1.0468006e+000
  1.0073149e+000
  9.6463883e-001
  9.1884779e-001
  8.7003035e-001
  8.1828798e-001
  7.6373475e-001
  7.0649707e-001
  6.4671329e-001
  5.8453328e-001
  5.2011800e-001
  4.5363893e-001
  3.8527749e-001
  3.1522450e-001
  2.4367941e-001
  1.7084970e-001
  9.6950039e-002
  2.2201581e-002
 -5.3168897e-002
 -1.2892982e-001
 -2.0484570e-001
 -2.8067803e-001
 -3.5618618e-001
 -4.3112838e-001
 -5.0526260e-001
 -5.7834755e-001
 -6.5014363e-001
 -7.2041387e-001
 -7.8892491e-001
 -8.5544790e-001
 -9.1975947e-001
 -9.8164264e-001
 -1.0408877e+000
 -1.0972930e+000
 -1.1506661e+000
 -1.2008241e+000
 -1.2475947e+000
 -1.2908169e+000
 -1.3303417e+000
 -1.3660326e+000
 -1.3977664e+000
 -1.4254335e+000
 -1.4489384e+000
 -1.4682004e+000
 -1.4831535e+000
 -1.4937472e+000
 -1.4999461e+000
 -1.5017308e+000
 -1.4990973e+000
 -1.4920575e+000
 -1.4806389e+000
 -1.4648846e+000
 -1.4448531e+000
 -1.4206181e+000
 -1.3922680e+000
 -1.3599059e+000
 -1.3236487e+000
 -1.2836270e+000
 -1.2399841e+000
 -1.1928759e+000
 -1.1424700e+000
 -1.0889447e+000
 -1.0324886e+000
 -9.7329975e-001
 -9.1158466e-001
 -8.4755742e-001
 -7.8143886e-001
 -7.1345555e-001
 -6.4383883e-001
 -5.7282382e-001
 -5.0064843e-001
 -4.2755230e-001
 -3.5377582e-001
 -2.7955911e-001
 -2.0514095e-001
 -1.3075786e-001
 -5.6643033e-002
  1.6974593e-002
  8.9871297e-002
  1.6182949e-001
  2.3263858e-001
  3.0209588e-001
  3.7000733e-001
  4.3618831e-001
  5.0046434e-001
  5.6267176e-001
  6.2265828e-001
  6.8028357e-001
  7.3541974e-001
  7.8795174e-001
  8.3777776e-001
  8.8480946e-001
  9.2897226e-001
  9.7020543e-001
  1.0084622e+000
  1.0437099e+000
  1.0759297e+000
  1.1051164e+000
  1.1312789e+000
  1.1544391e+000
  1.1746320e+000
  1.1919054e+000
  1.2063193e+000
  1.2179455e+000
  1.2268668e+000
  1.2331769e+000
  1.2369791e+000
  1.2383863e+000
  1.2375196e+000
  1.2345080e+000
  1.2294875e+000
  1.2226000e+000
  1.2139929e+000
  1.2038177e+000
  1.1922296e+000
  1.1793864e+000
  1.1654475e+000
  1.1505731e+000
  1.1349234e+000
  1.1186576e+000
  1.1019329e+000
  1.0849041e+000
  1.0677223e+000
  1.0505343e+000
  1.0334820e+000
  1.0167014e+000
  1.0003220e+000
  9.8446635e-001
  9.6924922e-001
  9.5477719e-001
  9.4114814e-001
  9.2845080e-001
  9.1676442e-001
  9.0615841e-001
  8.9669215e-001
  8.8841474e-001
  8.8136490e-001
  8.7557094e-001
  8.7105069e-001
  8.6781162e-001
  8.6585097e-001
  8.6515587e-001
  8.6570366e-001
  8.6746215e-001
  8.7038999e-001
  8.7443707e-001
  8.7954500e-001
  8.8564761e-001
  8.9267148e-001
  9.0053659e-001
  9.0915688e-001
  9.1844094e-001
  9.2829275e-001
  9.3861230e-001
  9.4929640e-001
  9.6023941e-001
  9.7133398e-001
  9.8247185e-001
  9.9354459e-001
  1.0044444e+000
  1.0150648e+000
  1.0253015e+000
  1.0350530e+000
  1.0442214e+000
  1.0527128e+000
  1.0604386e+000
  1.0673153e+000
  1.0732656e+000
  1.0782190e+000
  1.0821118e+000
  1.0848882e+000
  1.0865000e+000
  1.0869075e+000
  1.0860796e+000
  1.0839940e+000
  1.0806373e+000
  1.0760055e+000
  1.0701033e+000
  1.0629451e+000
  1.0545541e+000
  1.0449625e+000
  1.0342115e+000
  1.0223508e+000
  1.0094382e+000
  9.9553972e-001
  9.8072879e-001
  9.6508593e-001
  9.4869827e-001
  9.3165898e-001
  9.1406672e-001
  8.9602497e-001
  8.7764144e-001
  8.5902731e-001
  8.4029658e-001
  8.2156534e-001
  8.0295096e-001
  7.8457139e-001
  7.6654438e-001
  7.4898668e-001
  7.3201329e-001
  7.1573670e-001
  7.0026611e-001
  6.8570674e-001
  6.7215906e-001
  6.5971810e-001
  6.4847285e-001
  6.3850552e-001
  6.2989105e-001
  6.2269647e-001
  6.1698046e-001
  6.1279281e-001
  6.1017409e-001
  6.0915520e-001
  6.0975713e-001
  6.1199071e-001
  6.1585637e-001
  6.2134404e-001
  6.2843311e-001
  6.3709237e-001
  6.4728010e-001
  6.5894421e-001
  6.7202235e-001
  6.8644223e-001
  7.0212187e-001
  7.1896999e-001
  7.3688642e-001
  7.5576254e-001
  7.7548186e-001
  7.9592055e-001
  8.1694809e-001
  8.3842789e-001
  8.6021802e-001
  8.8217195e-001
  9.0413929e-001
  9.2596660e-001
  9.4749820e-001
  9.6857701e-001
  9.8904538e-001
  1.0087460e+000
  1.0275225e+000
  1.0452209e+000
  1.0616896e+000
  1.0767812e+000
  1.0903522e+000
  1.1022651e+000
  1.1123878e+000
  1.1205955e+000
  1.1267707e+000
  1.1308042e+000
  1.1325956e+000
  1.1320540e+000
  1.1290982e+000
  1.1236576e+000
  1.1156726e+000
  1.1050946e+000
  1.0918866e+000
  1.0760234e+000
  1.0574916e+000
  1.0362902e+000
  1.0124302e+000
  9.8593446e-001
  9.5683827e-001
  9.2518864e-001
  8.9104429e-001
  8.5447539e-001
  8.1556321e-001
  7.7439971e-001
  7.3108714e-001
  6.8573749e-001
  6.3847194e-001
  5.8942030e-001
  5.3872031e-001
  4.8651697e-001
  4.3296179e-001
  3.7821208e-001
  3.2243007e-001
  2.6578218e-001
  2.0843813e-001
  1.5057010e-001
  9.2351847e-002
  3.3957869e-002
 -2.4437492e-002
 -8.2660912e-002
 -1.4054094e-001
 -1.9790885e-001
 -2.5459946e-001
 -3.1045193e-001
 -3.6531055e-001
 -4.1902547e-001
 -4.7145342e-001
 -5.2245836e-001
 -5.7191211e-001
 -6.1969493e-001
 -6.6569601e-001
 -7.0981401e-001
 -7.5195739e-001
 -7.9204482e-001
 -8.3000547e-001
 -8.6577923e-001
 -8.9931687e-001
 -9.3058019e-001
 -9.5954201e-001
 -9.8618620e-001
 -1.0105076e+000
 -1.0325117e+000
 -1.0522148e+000
 -1.0696433e+000
 -1.0848338e+000
 -1.0978324e+000
 -1.1086944e+000
 -1.1174836e+000
 -1.1242723e+000
 -1.1291401e+000
 -1.1321736e+000
 -1.1334659e+000
 -1.1331153e+000
 -1.1312254e+000
 -1.1279037e+000
 -1.1232611e+000
 -1.1174113e+000
 -1.1104696e+000
 -1.1025525e+000
 -1.0937766e+000
 -1.0842582e+000
 -1.0741120e+000
 -1.0634508e+000
 -1.0523847e+000
 -1.0410202e+000
 -1.0294595e+000
 -1.0178000e+000
 -1.0061338e+000
 -9.9454674e-001
 -9.8311817e-001
 -9.7192042e-001
 -9.6101827e-001
 -9.5046868e-001
 -9.4032039e-001
 -9.3061369e-001
 -9.2138021e-001
 -9.1264276e-001
 -9.0441526e-001
 -8.9670271e-001
 -8.8950123e-001
 -8.8279817e-001
 -8.7657224e-001
 -8.7079380e-001
 -8.6542506e-001
 -8.6042050e-001
 -8.5572719e-001
 -8.5128529e-001
 -8.4702855e-001
 -8.4288482e-001
 -8.3877664e-001
 -8.3462191e-001
 -8.3033451e-001
 -8.2582503e-001
 -8.2100147e-001
 -8.1576998e-001
 -8.1003565e-001
 -8.0370328e-001
 -7.9667815e-001
 -7.8886683e-001
 -7.8017795e-001
 -7.7052300e-001
 -7.5981707e-001
 -7.4797965e-001
 -7.3493531e-001
 -7.2061444e-001
 -7.0495390e-001
 -6.8789768e-001
 -6.6939748e-001
 -6.4941327e-001
 -6.2791381e-001
 -6.0487709e-001
 -5.8029072e-001
 -5.5415232e-001
 -5.2646974e-001
 -4.9726134e-001
 -4.6655611e-001
 -4.3439378e-001
 -4.0082484e-001
 -3.6591050e-001
 -3.2972257e-001
 -2.9234332e-001
 -2.5386517e-001
 -2.1439044e-001
 -1.7403096e-001
 -1.3290760e-001
 -9.1149819e-002
 -4.8895075e-002
 -6.2882155e-003
  3.6519180e-002
  7.9369520e-002
  1.2209996e-001
  1.6454322e-001
  2.0652839e-001
  2.4788183e-001
  2.8842805e-001
  3.2799066e-001
  3.6639326e-001
  4.0346044e-001
  4.3901869e-001
  4.7289740e-001
  5.0492979e-001
  5.3495384e-001
  5.6281325e-001
  5.8835832e-001
  6.1144684e-001
  6.3194493e-001
  6.4972787e-001
  6.6468085e-001
  6.7669972e-001
  6.8569163e-001
  6.9157568e-001
  6.9428344e-001
  6.9375952e-001
  6.8996192e-001
  6.8286245e-001
  6.7244702e-001
  6.5871583e-001
  6.4168354e-001
  6.2137936e-001
  5.9784699e-001
  5.7114461e-001
  5.4134464e-001
  5.0853358e-001
  4.7281164e-001
  4.3429240e-001
  3.9310232e-001
  3.4938021e-001
  3.0327665e-001
  2.5495332e-001
  2.0458229e-001
  1.5234519e-001
  9.8432442e-002
  4.3042308e-002
 -1.3619997e-002
 -7.1343294e-002
 -1.2991145e-001
 -1.8910440e-001
 -2.4869924e-001
 -3.0847126e-001
 -3.6819510e-001
 -4.2764578e-001
 -4.8659985e-001
 -5.4483648e-001
 -6.0213853e-001
 -6.5829364e-001
 -7.1309526e-001
 -7.6634366e-001
 -8.1784696e-001
 -8.6742202e-001
 -9.1489538e-001
 -9.6010411e-001
 -1.0028966e+000
 -1.0431332e+000
 -1.0806872e+000
 -1.1154451e+000
 -1.1473073e+000
 -1.1761886e+000
 -1.2020186e+000
 -1.2247418e+000
 -1.2443182e+000
 -1.2607232e+000
 -1.2739478e+000
 -1.2839985e+000
 -1.2908973e+000
 -1.2946813e+000
 -1.2954030e+000
 -1.2931293e+000
 -1.2879416e+000
 -1.2799350e+000
 -1.2692181e+000
 -1.2559118e+000
 -1.2401493e+000
 -1.2220749e+000
 -1.2018432e+000
 -1.1796186e+000
 -1.1555739e+000
 -1.1298898e+000
 -1.1027534e+000
 -1.0743577e+000
 -1.0449002e+000
 -1.0145820e+000
 -9.8360653e-001
 -9.5217858e-001
 -9.2050315e-001
 -8.8878435e-001
 -8.5722429e-001
 -8.2602199e-001
 -7.9537231e-001
 -7.6546493e-001
 -7.3648331e-001
 -7.0860372e-001
 -6.8199433e-001
 -6.5681428e-001
 -6.3321289e-001
 -6.1132883e-001
 -5.9128946e-001
 -5.7321010e-001
 -5.5719349e-001
 -5.4332927e-001
 -5.3169349e-001
 -5.2234827e-001
 -5.1534150e-001
 -5.1070663e-001
 -5.0846248e-001
 -5.0861325e-001
 -5.1114849e-001
 -5.1604322e-001
 -5.2325809e-001
 -5.3273967e-001
 -5.4442072e-001
 -5.5822066e-001
 -5.7404601e-001
 -5.9179091e-001
 -6.1133778e-001
 -6.3255797e-001
 -6.5531246e-001
 -6.7945267e-001
 -7.0482128e-001
 -7.3125311e-001
 -7.5857601e-001
 -7.8661185e-001
 -8.1517746e-001
 -8.4408561e-001
 -8.7314609e-001
 -9.0216670e-001
 -9.3095426e-001
 -9.5931570e-001
 -9.8705906e-001
 -1.0139945e+000
 -1.0399353e+000
 -1.0646990e+000
 -1.0881080e+000
 -1.1099908e+000
 -1.1301829e+000
 -1.1485273e+000
 -1.1648756e+000
 -1.1790890e+000
 -1.1910381e+000
 -1.2006046e+000
 -1.2076812e+000
 -1.2121723e+000
 -1.2139945e+000
 -1.2130769e+000
 -1.2093615e+000
 -1.2028032e+000
 -1.1933705e+000
 -1.1810450e+000
 -1.1658217e+000
 -1.1477090e+000
 -1.1267286e+000
 -1.1029151e+000
 -1.0763159e+000
 -1.0469908e+000
 -1.0150120e+000
 -9.8046283e-001
 -9.4343818e-001
 -9.0404329e-001
 -8.6239342e-001
 -8.1861314e-001
 -7.7283560e-001
 -7.2520185e-001
 -6.7586001e-001
 -6.2496452e-001
 -5.7267526e-001
 -5.1915673e-001
 -4.6457719e-001
 -4.0910779e-001
 -3.5292167e-001
 -2.9619311e-001
 -2.3909663e-001
 -1.8180614e-001
 -1.2449412e-001
 -6.7330731e-002
 -1.0483071e-002
  4.5885636e-002
  1.0161677e-001
  1.5655703e-001
  2.1055909e-001
  2.6348222e-001
  3.1519287e-001
  3.6556521e-001
  4.1448157e-001
  4.6183288e-001
  5.0751904e-001
  5.5144920e-001
  5.9354206e-001
  6.3372600e-001
  6.7193924e-001
  7.0812989e-001
  7.4225601e-001
  7.7428548e-001
  8.0419598e-001
  8.3197476e-001
  8.5761845e-001
  8.8113282e-001
  9.0253240e-001
  9.2184017e-001
  9.3908711e-001
  9.5431178e-001
  9.6755983e-001
  9.7888344e-001
  9.8834080e-001
  9.9599553e-001
  1.0019161e+000
  1.0061751e+000
  1.0088487e+000
  1.0100162e+000
  1.0097589e+000
  1.0081599e+000
  1.0053031e+000
  1.0012731e+000
  9.9615396e-001
  9.9002883e-001
  9.8297954e-001
  9.7508580e-001
  9.6642479e-001
  9.5707058e-001
  9.4709371e-001
  9.3656074e-001
  9.2553384e-001
  9.1407044e-001
  9.0222296e-001
  8.9003847e-001
  8.7755855e-001
  8.6481907e-001
  8.5185009e-001
  8.3867581e-001
  8.2531451e-001
  8.1177861e-001
  7.9807473e-001
  7.8420382e-001
  7.7016137e-001
  7.5593758e-001
  7.4151763e-001
  7.2688203e-001
  7.1200690e-001
  6.9686442e-001
  6.8142318e-001
  6.6564867e-001
  6.4950374e-001
  6.3294907e-001
  6.1594375e-001
  5.9844575e-001
  5.8041250e-001
  5.6180145e-001
  5.4257061e-001
  5.2267911e-001
  5.0208779e-001
  4.8075970e-001
  4.5866069e-001
  4.3575990e-001
  4.1203025e-001
  3.8744898e-001
  3.6199805e-001
  3.3566457e-001
  3.0844121e-001
  2.8032655e-001
  2.5132540e-001
  2.2144905e-001
  1.9071553e-001
  1.5914977e-001
  1.2678377e-001
  9.3656655e-002
  5.9814733e-002
  2.5311480e-002
 -9.7925225e-003
 -4.5429701e-002
 -8.1525656e-002
 -1.1799937e-001
 -1.5476348e-001
 -1.9172458e-001
 -2.2878359e-001
 -2.6583615e-001
 -3.0277305e-001
 -3.3948075e-001
 -3.7584189e-001
 -4.1173582e-001
 -4.4703922e-001
 -4.8162670e-001
 -5.1537144e-001
 -5.4814587e-001
 -5.7982231e-001
 -6.1027367e-001
 -6.3937417e-001
 -6.6700003e-001
 -6.9303013e-001
 -7.1734677e-001
 -7.3983631e-001
 -7.6038985e-001
 -7.7890391e-001
 -7.9528102e-001
 -8.0943037e-001
 -8.2126835e-001
 -8.3071914e-001
 -8.3771517e-001
 -8.4219762e-001
 -8.4411683e-001
 -8.4343266e-001
 -8.4011487e-001
 -8.3414335e-001
 -8.2550834e-001
 -8.1421066e-001
 -8.0026174e-001
 -7.8368375e-001
 -7.6450954e-001
 -7.4278262e-001
 -7.1855701e-001
 -6.9189707e-001
 -6.6287730e-001
 -6.3158198e-001
 -5.9810487e-001
 -5.6254883e-001
 -5.2502529e-001
 -4.8565384e-001
 -4.4456160e-001
 -4.0188270e-001
 -3.5775760e-001
 -3.1233244e-001
 -2.6575835e-001
 -2.1819068e-001
 -1.6978831e-001
 -1.2071280e-001
 -7.1127660e-002
 -2.1197492e-002
  2.8912781e-002
  7.9038748e-002
  1.2901733e-001
  1.7868756e-001
  2.2789141e-001
  2.7647457e-001
  3.2428716e-001
  3.7118453e-001
  4.1702791e-001
  4.6168513e-001
  5.0503120e-001
  5.4694897e-001
  5.8732961e-001
  6.2607316e-001
  6.6308898e-001
  6.9829611e-001
  7.3162365e-001
  7.6301102e-001
  7.9240823e-001
  8.1977597e-001
  8.4508577e-001
  8.6832002e-001
  8.8947197e-001
  9.0854560e-001
  9.2555551e-001
  9.4052669e-001
  9.5349428e-001
  9.6450320e-001
  9.7360781e-001
  9.8087144e-001
  9.8636590e-001
  9.9017099e-001
  9.9237383e-001
  9.9306832e-001
  9.9235441e-001
  9.9033743e-001
  9.8712738e-001
  9.8283813e-001
  9.7758665e-001
  9.7149227e-001
  9.6467579e-001
  9.5725873e-001
  9.4936252e-001
  9.4110762e-001
  9.3261279e-001
  9.2399426e-001
  9.1536497e-001
  9.0683381e-001
  8.9850489e-001
  8.9047687e-001
  8.8284229e-001
  8.7568695e-001
  8.6908932e-001
  8.6312005e-001
  8.5784148e-001
  8.5330719e-001
  8.4956170e-001
  8.4664009e-001
  8.4456779e-001
  8.4336041e-001
  8.4302361e-001
  8.4355302e-001
  8.4493430e-001
  8.4714318e-001
  8.5014564e-001
  8.5389808e-001
  8.5834760e-001
  8.6343238e-001
  8.6908200e-001
  8.7521798e-001
  8.8175420e-001
  8.8859757e-001
  8.9564853e-001
  9.0280181e-001
  9.0994707e-001
  9.1696968e-001
  9.2375149e-001
  9.3017160e-001
  9.3610727e-001
  9.4143471e-001
  9.4602994e-001
  9.4976975e-001
  9.5253250e-001
  9.5419903e-001
  9.5465357e-001
  9.5378455e-001
  9.5148551e-001
  9.4765588e-001
  9.4220179e-001
  9.3503689e-001
  9.2608302e-001
  9.1527092e-001
  9.0254090e-001
  8.8784343e-001
  8.7113964e-001
  8.5240188e-001
  8.3161408e-001
  8.0877213e-001
  7.8388420e-001
  7.5697092e-001
  7.2806557e-001
  6.9721415e-001
  6.6447536e-001
  6.2992061e-001
  5.9363377e-001
  5.5571107e-001
  5.1626072e-001
  4.7540260e-001
  4.3326781e-001
  3.8999816e-001
  3.4574563e-001
  3.0067169e-001
  2.5494664e-001
  2.0874884e-001
  1.6226392e-001
  1.1568387e-001
  6.9206191e-002
  2.3032907e-002
 -2.2630403e-002
 -6.7575630e-002
 -1.1159318e-001
 -1.5447303e-001
 -1.9600582e-001
 -2.3598395e-001
 -2.7420265e-001
 -3.1046110e-001
 -3.4456350e-001
 -3.7632015e-001
 -4.0554848e-001
 -4.3207411e-001
 -4.5573183e-001
 -4.7636654e-001
 -4.9383421e-001
 -5.0800272e-001
 -5.1875266e-001
 -5.2597815e-001
 -5.2958748e-001
 -5.2950380e-001
 -5.2566564e-001
 -5.1802743e-001
 -5.0655991e-001
 -4.9125050e-001
 -4.7210352e-001
 -4.4914040e-001
 -4.2239975e-001
 -3.9193742e-001
 -3.5782637e-001
 -3.2015658e-001
 -2.7903472e-001
 -2.3458393e-001
 -1.8694333e-001
 -1.3626757e-001
 -8.2726256e-002
 -2.6503327e-002
  3.2203694e-002
  9.3184461e-002
  1.5621666e-001
  2.2106692e-001
  2.8749179e-001
  3.5523876e-001
  4.2404732e-001
  4.9365010e-001
  5.6377398e-001
  6.3414132e-001
  7.0447114e-001
  7.7448035e-001
  8.4388501e-001
  9.1240156e-001
  9.7974809e-001
  1.0456456e+000
  1.1098191e+000
  1.1719991e+000
  1.2319227e+000
  1.2893344e+000
  1.3439879e+000
  1.3956467e+000
  1.4440853e+000
  1.4890902e+000
  1.5304608e+000
  1.5680103e+000
  1.6015667e+000
  1.6309732e+000
  1.6560892e+000
  1.6767908e+000
  1.6929712e+000
  1.7045412e+000
  1.7114298e+000
  1.7135843e+000
  1.7109703e+000
  1.7035721e+000
  1.6913927e+000
  1.6744537e+000
  1.6527949e+000
  1.6264746e+000
  1.5955688e+000
  1.5601709e+000
  1.5203916e+000
  1.4763578e+000
  1.4282124e+000
  1.3761134e+000
  1.3202332e+000
  1.2607578e+000
  1.1978859e+000
  1.1318278e+000
  1.0628049e+000
  9.9104801e-001
  9.1679696e-001
  8.4029900e-001
  7.6180792e-001
  6.8158284e-001
  5.9988706e-001
  5.1698691e-001
  4.3315055e-001
  3.4864681e-001
  2.6374401e-001
  1.7870884e-001
  9.3805191e-002
  9.2930520e-003
 -7.4572558e-002
 -1.5754265e-001
 -2.3937528e-001
 -3.1983649e-001
 -3.9870127e-001
 -4.7575438e-001
 -5.5079119e-001
 -6.2361842e-001
 -6.9405483e-001
 -7.6193187e-001
 -8.2709419e-001
 -8.8940016e-001
 -9.4872230e-001
 -1.0049476e+000
 -1.0579778e+000
 -1.1077295e+000
 -1.1541346e+000
 -1.1971398e+000
 -1.2367071e+000
 -1.2728135e+000
 -1.3054507e+000
 -1.3346252e+000
 -1.3603575e+000
 -1.3826821e+000
 -1.4016472e+000
 -1.4173138e+000
 -1.4297553e+000
 -1.4390570e+000
 -1.4453153e+000
 -1.4486374e+000
 -1.4491398e+000
 -1.4469483e+000
 -1.4421968e+000
 -1.4350264e+000
 -1.4255849e+000
 -1.4140255e+000
 -1.4005062e+000
 -1.3851889e+000
 -1.3682383e+000
 -1.3498211e+000
 -1.3301051e+000
 -1.3092585e+000
 -1.2874487e+000
 -1.2648414e+000
 -1.2416004e+000
 -1.2178860e+000
 -1.1938547e+000
 -1.1696584e+000
 -1.1454434e+000
 -1.1213502e+000
 -1.0975126e+000
 -1.0740571e+000
 -1.0511024e+000
 -1.0287592e+000
 -1.0071292e+000
 -9.8630538e-001
 -9.6637117e-001
 -9.4740050e-001
 -9.2945747e-001
 -9.1259620e-001
 -8.9686080e-001
 -8.8228525e-001
 -8.6889352e-001
 -8.5669953e-001
 -8.4570739e-001
 -8.3591149e-001
 -8.2729675e-001
 -8.1983895e-001
 -8.1350497e-001
 -8.0825320e-001
 -8.0403392e-001
 -8.0078979e-001
 -7.9845625e-001
 -7.9696210e-001
 -7.9622999e-001
 -7.9617698e-001
 -7.9671517e-001
 -7.9775224e-001
 -7.9919209e-001
 -8.0093550e-001
 -8.0288068e-001
 -8.0492400e-001
 -8.0696054e-001
 -8.0888480e-001
 -8.1059129e-001
 -8.1197512e-001
 -8.1293266e-001
 -8.1336211e-001
 -8.1316404e-001
 -8.1224198e-001
 -8.1050290e-001
 -8.0785775e-001
 -8.0422190e-001
 -7.9951560e-001
 -7.9366434e-001
 -7.8659928e-001
 -7.7825752e-001
 -7.6858246e-001
 -7.5752401e-001
 -7.4503882e-001
 -7.3109049e-001
 -7.1564969e-001
 -6.9869423e-001
 -6.8020919e-001
 -6.6018688e-001
 -6.3862687e-001
 -6.1553591e-001
 -5.9092785e-001
 -5.6482350e-001
 -5.3725052e-001
 -5.0824315e-001
 -4.7784205e-001
 -4.4609402e-001
 -4.1305171e-001
 -3.7877336e-001
 -3.4332239e-001
 -3.0676715e-001
 -2.6918046e-001
 -2.3063928e-001
 -1.9122428e-001
 -1.5101945e-001
 -1.1011166e-001
 -6.8590249e-002
 -2.6546577e-002
  1.5926404e-002
  5.8734583e-002
  1.0178313e-001
  1.4497690e-001
  1.8822091e-001
  2.3142067e-001
  2.7448266e-001
  3.1731467e-001
  3.5982620e-001
  4.0192880e-001
  4.4353644e-001
  4.8456579e-001
  5.2493656e-001
  5.6457176e-001
  6.0339795e-001
  6.4134551e-001
  6.7834882e-001
  7.1434646e-001
  7.4928135e-001
  7.8310096e-001
  8.1575732e-001
  8.4720719e-001
  8.7741211e-001
  9.0633839e-001
  9.3395719e-001
  9.6024450e-001
  9.8518106e-001
  1.0087524e+000
  1.0309487e+000
  1.0517646e+000
  1.0711995e+000
  1.0892568e+000
  1.1059442e+000
  1.1212737e+000
  1.1352608e+000
  1.1479248e+000
  1.1592886e+000
  1.1693781e+000
  1.1782226e+000
  1.1858540e+000
  1.1923069e+000
  1.1976181e+000
  1.2018268e+000
  1.2049739e+000
  1.2071021e+000
  1.2082553e+000
  1.2084788e+000
  1.2078187e+000
  1.2063219e+000
  1.2040358e+000
  1.2010079e+000
  1.1972861e+000
  1.1929177e+000
  1.1879501e+000
  1.1824298e+000
  1.1764028e+000
  1.1699142e+000
  1.1630078e+000
  1.1557266e+000
  1.1481119e+000
  1.1402038e+000
  1.1320406e+000
  1.1236590e+000
  1.1150941e+000
  1.1063787e+000
  1.0975440e+000
  1.0886191e+000
  1.0796310e+000
  1.0706045e+000
  1.0615624e+000
  1.0525253e+000
  1.0435115e+000
  1.0345373e+000
  1.0256166e+000
  1.0167613e+000
  1.0079809e+000
  9.9928294e-001
  9.9067279e-001
  9.8215371e-001
  9.7372692e-001
  9.6539167e-001
  9.5714522e-001
  9.4898296e-001
  9.4089845e-001
  9.3288346e-001
  9.2492808e-001
  9.1702073e-001
  9.0914831e-001
  9.0129620e-001
  8.9344838e-001
  8.8558750e-001
  8.7769497e-001
  8.6975104e-001
  8.6173485e-001
  8.5362459e-001
  8.4539753e-001
  8.3703013e-001
  8.2849816e-001
  8.1977673e-001
  8.1084046e-001
  8.0166352e-001
  7.9221976e-001
  7.8248281e-001
  7.7242616e-001
  7.6202330e-001
  7.5124779e-001
  7.4007338e-001
  7.2847413e-001
  7.1642450e-001
  7.0389947e-001
  6.9087465e-001
  6.7732640e-001
  6.6323193e-001
  6.4856942e-001
  6.3331812e-001
  6.1745849e-001
  6.0097230e-001
  5.8384273e-001
  5.6605448e-001
  5.4759392e-001
  5.2844913e-001
  5.0861007e-001
  4.8806863e-001
  4.6681876e-001
  4.4485655e-001
  4.2218032e-001
  3.9879069e-001
  3.7469069e-001
  3.4988580e-001
  3.2438402e-001
  2.9819594e-001
  2.7133476e-001
  2.4381634e-001
  2.1565925e-001
  1.8688474e-001
  1.5751680e-001
  1.2758211e-001
  9.7110039e-002
  6.6132625e-002
  3.4684525e-002
  2.8029614e-003
 -2.9472349e-002
 -6.2099271e-002
 -9.5033353e-002
 -1.2822793e-001
 -1.6163424e-001
 -1.9520159e-001
 -2.2887745e-001
 -2.6260769e-001
 -2.9633668e-001
 -3.3000753e-001
 -3.6356226e-001
 -3.9694203e-001
 -4.3008735e-001
 -4.6293832e-001
 -4.9543485e-001
 -5.2751693e-001
 -5.5912487e-001
 -5.9019957e-001
 -6.2068277e-001
 -6.5051733e-001
 -6.7964750e-001
 -7.0801916e-001
 -7.3558014e-001
 -7.6228044e-001
 -7.8807253e-001
 -8.1291157e-001
 -8.3675568e-001
 -8.5956619e-001
 -8.8130783e-001
 -9.0194902e-001
 -9.2146201e-001
 -9.3982308e-001
 -9.5701276e-001
 -9.7301594e-001
 -9.8782205e-001
 -1.0014251e+000
 -1.0138239e+000
 -1.0250221e+000
 -1.0350280e+000
 -1.0438550e+000
 -1.0515214e+000
 -1.0580502e+000
 -1.0634692e+000
 -1.0678112e+000
 -1.0711134e+000
 -1.0734176e+000
 -1.0747698e+000
 -1.0752204e+000
 -1.0748235e+000
 -1.0736371e+000
 -1.0717226e+000
 -1.0691446e+000
 -1.0659704e+000
 -1.0622700e+000
 -1.0581156e+000
 -1.0535810e+000
 -1.0487417e+000
 -1.0436739e+000
 -1.0384547e+000
 -1.0331612e+000
 -1.0278703e+000
 -1.0226582e+000
 -1.0175999e+000
 -1.0127688e+000
 -1.0082362e+000
 -1.0040708e+000
 -1.0003387e+000
 -9.9710214e-001
 -9.9441979e-001
 -9.9234601e-001
 -9.9093051e-001
 -9.9021796e-001
 -9.9024765e-001
 -9.9105315e-001
 -9.9266197e-001
 -9.9509529e-001
 -9.9836770e-001
 -1.0024870e+000
 -1.0074540e+000
 -1.0132623e+000
 -1.0198983e+000
 -1.0273409e+000
 -1.0355619e+000
 -1.0445254e+000
 -1.0541883e+000
 -1.0645002e+000
 -1.0754037e+000
 -1.0868342e+000
 -1.0987205e+000
 -1.1109849e+000
 -1.1235435e+000
 -1.1363066e+000
 -1.1491788e+000
 -1.1620598e+000
 -1.1748448e+000
 -1.1874246e+000
 -1.1996867e+000
 -1.2115154e+000
 -1.2227925e+000
 -1.2333981e+000
 -1.2432110e+000
 -1.2521093e+000
 -1.2599715e+000
 -1.2666766e+000
 -1.2721053e+000
 -1.2761404e+000
 -1.2786675e+000
 -1.2795760e+000
 -1.2787593e+000
 -1.2761160e+000
 -1.2715504e+000
 -1.2649729e+000
 -1.2563011e+000
 -1.2454600e+000
 -1.2323828e+000
 -1.2170117e+000
 -1.1992977e+000
 -1.1792020e+000
 -1.1566958e+000
 -1.1317608e+000
 -1.1043900e+000
 -1.0745873e+000
 -1.0423685e+000
 -1.0077607e+000
 -9.7080335e-001
 -9.3154751e-001
 -8.9005638e-001
 -8.4640512e-001
 -8.0068072e-001
 -7.5298192e-001
 -7.0341892e-001
 -6.5211315e-001
 -5.9919691e-001
 -5.4481299e-001
 -4.8911417e-001
 -4.3226273e-001
 -3.7442988e-001
 -3.1579510e-001
 -2.5654550e-001
 -1.9687505e-001
 -1.3698384e-001
 -7.7077260e-002
 -1.7365100e-002
  4.1939291e-002
  1.0061995e-001
  1.5845926e-001
  2.1523891e-001
  2.7074086e-001
  3.2474841e-001
  3.7704717e-001
  4.2742605e-001
  4.7567836e-001
  5.2160271e-001
  5.6500410e-001
  6.0569484e-001
  6.4349553e-001
  6.7823598e-001
  7.0975615e-001
  7.3790693e-001
  7.6255103e-001
  7.8356373e-001
  8.0083361e-001
  8.1426321e-001
  8.2376966e-001
  8.2928519e-001
  8.3075767e-001
  8.2815100e-001
  8.2144543e-001
  8.1063788e-001
  7.9574213e-001
  7.7678889e-001
  7.5382592e-001
  7.2691793e-001
  6.9614650e-001
  6.6160988e-001
  6.2342270e-001
  5.8171564e-001
  5.3663497e-001
  4.8834208e-001
  4.3701288e-001
  3.8283713e-001
  3.2601778e-001
  2.6677009e-001
  2.0532086e-001
  1.4190751e-001
  7.6777069e-002
  1.0185201e-002
 -5.7604860e-002
 -1.2632342e-001
 -1.9569546e-001
 -2.6544180e-001
 -3.3528029e-001
 -4.0492705e-001
 -4.7409765e-001
 -5.4250839e-001
 -6.0987750e-001
 -6.7592641e-001
 -7.4038095e-001
 -8.0297254e-001
 -8.6343942e-001
 -9.2152778e-001
 -9.7699289e-001
 -1.0296002e+000
 -1.0791263e+000
 -1.1253601e+000
 -1.1681036e+000
 -1.2071728e+000
 -1.2423985e+000
 -1.2736272e+000
 -1.3007217e+000
 -1.3235614e+000
 -1.3420435e+000
 -1.3560827e+000
 -1.3656122e+000
 -1.3705835e+000
 -1.3709668e+000
 -1.3667513e+000
 -1.3579449e+000
 -1.3445742e+000
 -1.3266845e+000
 -1.3043396e+000
 -1.2776211e+000
 -1.2466286e+000
 -1.2114784e+000
 -1.1723039e+000
 -1.1292542e+000
 -1.0824938e+000
 -1.0322015e+000
 -9.7856990e-001
 -9.2180430e-001
 -8.6212177e-001
 -7.9975012e-001
 -7.3492688e-001
 -6.6789819e-001
 -5.9891767e-001
 -5.2824521e-001
 -4.5614587e-001
 -3.8288860e-001
 -3.0874505e-001
 -2.3398836e-001
 -1.5889192e-001
 -8.3728161e-002
 -8.7673675e-003
  6.5723532e-002
  1.3948211e-001
  2.1225157e-001
  2.8378184e-001
  3.5383063e-001
  4.2216445e-001
  4.8855955e-001
  5.5280283e-001
  6.1469267e-001
  6.7403975e-001
  7.3066772e-001
  7.8441386e-001
  8.3512967e-001
  8.8268133e-001
  9.2695017e-001
  9.6783295e-001
  1.0052422e+000
  1.0391062e+000
  1.0693696e+000
  1.0959926e+000
  1.1189517e+000
  1.1382392e+000
  1.1538630e+000
  1.1658461e+000
  1.1742268e+000
  1.1790577e+000
  1.1804055e+000
  1.1783504e+000
  1.1729854e+000
  1.1644156e+000
  1.1527575e+000
  1.1381383e+000
  1.1206948e+000
  1.1005730e+000
  1.0779267e+000
  1.0529169e+000
  1.0257105e+000
  9.9647994e-001
  9.6540147e-001
  9.3265470e-001
  8.9842137e-001
  8.6288443e-001
  8.2622704e-001
  7.8863160e-001
  7.5027881e-001
  7.1134677e-001
  6.7201006e-001
  6.3243889e-001
  5.9279830e-001
  5.5324737e-001
  5.1393848e-001
  4.7501668e-001
  4.3661899e-001
  3.9887391e-001
  3.6190086e-001
  3.2580973e-001
  2.9070055e-001
  2.5666310e-001
  2.2377669e-001
  1.9210996e-001
  1.6172078e-001
  1.3265617e-001
  1.0495228e-001
  7.8634531e-002
  5.3717703e-002
  3.0206143e-002
  8.0940270e-003
 -1.2634327e-002
 -3.2004086e-002
 -5.0049482e-002
 -6.6813341e-002
 -8.2346562e-002
 -9.6707566e-002
 -1.0996169e-001
 -1.2218058e-001
 -1.3344151e-001
 -1.4382669e-001
 -1.5342261e-001
 -1.6231927e-001
 -1.7060947e-001
 -1.7838811e-001
 -1.8575137e-001
 -1.9279607e-001
 -1.9961888e-001
 -2.0631562e-001
 -2.1298060e-001
 -2.1970590e-001
 -2.2658072e-001
 -2.3369081e-001
 -2.4111783e-001
 -2.4893881e-001
 -2.5722566e-001
 -2.6604468e-001
 -2.7545615e-001
 -2.8551393e-001
 -2.9626516e-001
 -3.0774997e-001
 -3.2000125e-001
 -3.3304450e-001
 -3.4689771e-001
 -3.6157127e-001
 -3.7706801e-001
 -3.9338320e-001
 -4.1050469e-001
 -4.2841305e-001
 -4.4708176e-001
 -4.6647747e-001
 -4.8656033e-001
 -5.0728426e-001
 -5.2859744e-001
 -5.5044263e-001
 -5.7275770e-001
 -5.9547611e-001
 -6.1852742e-001
 -6.4183783e-001
 -6.6533078e-001
 -6.8892752e-001
 -7.1254769e-001
 -7.3610995e-001
 -7.5953260e-001
 -7.8273418e-001
 -8.0563406e-001
 -8.2815310e-001
 -8.5021415e-001
 -8.7174272e-001
 -8.9266745e-001
 -9.1292069e-001
 -9.3243898e-001
 -9.5116350e-001
 -9.6904055e-001
 -9.8602191e-001
 -1.0020652e+000
 -1.0171342e+000
 -1.0311990e+000
 -1.0442367e+000
 -1.0562307e+000
 -1.0671718e+000
 -1.0770574e+000
 -1.0858923e+000
 -1.0936881e+000
 -1.1004632e+000
 -1.1062431e+000
 -1.1110595e+000
 -1.1149508e+000
 -1.1179611e+000
 -1.1201406e+000
 -1.1215447e+000
 -1.1222336e+000
 -1.1222722e+000
 -1.1217293e+000
 -1.1206771e+000
 -1.1191909e+000
 -1.1173482e+000
 -1.1152281e+000
 -1.1129111e+000
 -1.1104779e+000
 -1.1080092e+000
 -1.1055849e+000
 -1.1032832e+000
 -1.1011804e+000
 -1.0993499e+000
 -1.0978618e+000
 -1.0967821e+000
 -1.0961723e+000
 -1.0960886e+000
 -1.0965817e+000
 -1.0976959e+000
 -1.0994690e+000
 -1.1019316e+000
 -1.1051067e+000
 -1.1090098e+000
 -1.1136481e+000
 -1.1190204e+000
 -1.1251172e+000
 -1.1319200e+000
 -1.1394020e+000
 -1.1475274e+000
 -1.1562518e+000
 -1.1655222e+000
 -1.1752773e+000
 -1.1854474e+000
 -1.1959551e+000
 -1.2067154e+000
 -1.2176362e+000
 -1.2286185e+000
 -1.2395572e+000
 -1.2503417e+000
 -1.2608560e+000
 -1.2709801e+000
 -1.2805899e+000
 -1.2895586e+000
 -1.2977568e+000
 -1.3050539e+000
 -1.3113185e+000
 -1.3164192e+000
 -1.3202258e+000
 -1.3226098e+000
 -1.3234453e+000
 -1.3226100e+000
 -1.3199858e+000
 -1.3154599e+000
 -1.3089255e+000
 -1.3002825e+000
 -1.2894382e+000
 -1.2763084e+000
 -1.2608179e+000
 -1.2429008e+000
 -1.2225019e+000
 -1.1995763e+000
 -1.1740909e+000
 -1.1460241e+000
 -1.1153665e+000
 -1.0821212e+000
 -1.0463042e+000
 -1.0079443e+000
 -9.6708355e-001
 -9.2377700e-001
 -8.7809298e-001
 -8.3011284e-001
 -7.7993086e-001
 -7.2765396e-001
 -6.7340144e-001
 -6.1730461e-001
 -5.5950630e-001
 -5.0016039e-001
 -4.3943119e-001
 -3.7749283e-001
 -3.1452852e-001
 -2.5072978e-001
 -1.8629568e-001
 -1.2143188e-001
 -5.6349802e-002
  8.7343950e-003
  7.3600772e-002
  1.3802665e-001
  2.0178765e-001
  2.6465878e-001
  3.2641551e-001
  3.8683489e-001
  4.4569661e-001
  5.0278415e-001
  5.5788582e-001
  6.1079588e-001
  6.6131556e-001
  7.0925413e-001
  7.5442985e-001
  7.9667097e-001
  8.3581665e-001
  8.7171779e-001
  9.0423791e-001
  9.3325387e-001
  9.5865659e-001
  9.8035168e-001
  9.9826002e-001
  1.0123182e+000
  1.0224791e+000
  1.0287119e+000
  1.0310028e+000
  1.0293548e+000
  1.0237879e+000
  1.0143394e+000
  1.0010633e+000
  9.8403058e-001
  9.6332876e-001
  9.3906163e-001
  9.1134880e-001
  8.8032527e-001
  8.4614079e-001
  8.0895929e-001
  7.6895810e-001
  7.2632724e-001
  6.8126849e-001
  6.3399456e-001
  5.8472805e-001
  5.3370052e-001
  4.8115133e-001
  4.2732664e-001
  3.7247818e-001
  3.1686214e-001
  2.6073797e-001
  2.0436716e-001
  1.4801202e-001
  9.1934493e-002
  3.6394868e-002
 -1.8349375e-002
 -7.2044792e-002
 -1.2444315e-001
 -1.7530259e-001
 -2.2438873e-001
 -2.7147575e-001
 -3.1634747e-001
 -3.5879828e-001
 -3.9863412e-001
 -4.3567336e-001
 -4.6974759e-001
 -5.0070240e-001
 -5.2839803e-001
 -5.5270997e-001
 -5.7352954e-001
 -5.9076427e-001
 -6.0433830e-001
 -6.1419267e-001
 -6.2028548e-001
 -6.2259205e-001
 -6.2110490e-001
 -6.1583372e-001
 -6.0680520e-001
 -5.9406285e-001
 -5.7766661e-001
 -5.5769254e-001
 -5.3423228e-001
 -5.0739257e-001
 -4.7729456e-001
 -4.4407319e-001
 -4.0787640e-001
 -3.6886432e-001
 -3.2720840e-001
 -2.8309053e-001
 -2.3670202e-001
 -1.8824262e-001
 -1.3791946e-001
 -8.5946028e-002
 -3.2541010e-002
  2.2072782e-002
  7.7669548e-002
  1.3402163e-001
  1.9090065e-001
  2.4807861e-001
  3.0532905e-001
  3.6242809e-001
  4.1915554e-001
  4.7529594e-001
  5.3063954e-001
  5.8498331e-001
  6.3813182e-001
  6.8989815e-001
  7.4010472e-001
  7.8858400e-001
  8.3517929e-001
  8.7974528e-001
  9.2214869e-001
  9.6226875e-001
  9.9999762e-001
  1.0352408e+000
  1.0679172e+000
  1.0979598e+000
  1.1253153e+000
  1.1499444e+000
  1.1718219e+000
  1.1909363e+000
  1.2072898e+000
  1.2208981e+000
  1.2317902e+000
  1.2400077e+000
  1.2456046e+000
  1.2486466e+000
  1.2492108e+000
  1.2473851e+000
  1.2432671e+000
  1.2369638e+000
  1.2285908e+000
  1.2182715e+000
  1.2061359e+000
  1.1923204e+000
  1.1769666e+000
  1.1602202e+000
  1.1422306e+000
  1.1231495e+000
  1.1031303e+000
  1.0823272e+000
  1.0608942e+000
  1.0389843e+000
  1.0167485e+000
  9.9433531e-001
  9.7188950e-001
  9.4955170e-001
  9.2745750e-001
  9.0573683e-001
  8.8451326e-001
  8.6390346e-001
  8.4401664e-001
  8.2495405e-001
  8.0680857e-001
  7.8966432e-001
  7.7359637e-001
  7.5867046e-001
  7.4494282e-001
  7.3246006e-001
  7.2125908e-001
  7.1136707e-001
  7.0280157e-001
  6.9557061e-001
  6.8967283e-001
  6.8509778e-001
  6.8182616e-001
  6.7983017e-001
  6.7907391e-001
  6.7951380e-001
  6.8109909e-001
  6.8377232e-001
  6.8746995e-001
  6.9212287e-001
  6.9765709e-001
  7.0399431e-001
  7.1105261e-001
  7.1874714e-001
  7.2699077e-001
  7.3569477e-001
  7.4476955e-001
  7.5412529e-001
  7.6367265e-001
  7.7332344e-001
  7.8299124e-001
  7.9259204e-001
  8.0204487e-001
  8.1127233e-001
  8.2020117e-001
  8.2876278e-001
  8.3689365e-001
  8.4453584e-001
  8.5163729e-001
  8.5815222e-001
  8.6404141e-001
  8.6927239e-001
  8.7381970e-001
  8.7766494e-001
  8.8079694e-001
  8.8321173e-001
  8.8491251e-001
  8.8590962e-001
  8.8622037e-001
  8.8586888e-001
  8.8488583e-001
  8.8330820e-001
  8.8117894e-001
  8.7854660e-001
  8.7546493e-001
  8.7199242e-001
  8.6819182e-001
  8.6412965e-001
  8.5987563e-001
  8.5550214e-001
  8.5108362e-001
  8.4669595e-001
  8.4241589e-001
  8.3832039e-001
  8.3448602e-001
  8.3098831e-001
  8.2790113e-001
  8.2529610e-001
  8.2324195e-001
  8.2180398e-001
  8.2104347e-001
  8.2101713e-001
  8.2177663e-001
  8.2336808e-001
  8.2583161e-001
  8.2920095e-001
  8.3350308e-001
  8.3875789e-001
  8.4497792e-001
  8.5216813e-001
  8.6032571e-001
  8.6943995e-001
  8.7949219e-001
  8.9045575e-001
  9.0229601e-001
  9.1497045e-001
  9.2842880e-001
  9.4261323e-001
  9.5745858e-001
  9.7289264e-001
  9.8883649e-001
  1.0052049e+000
  1.0219067e+000
  1.0388453e+000
  1.0559192e+000
  1.0730225e+000
  1.0900454e+000
  1.1068750e+000
  1.1233957e+000
  1.1394899e+000
  1.1550390e+000
  1.1699236e+000
  1.1840242e+000
  1.1972225e+000
  1.2094013e+000
  1.2204459e+000
  1.2302441e+000
  1.2386876e+000
  1.2456719e+000
  1.2510976e+000
  1.2548707e+000
  1.2569030e+000
  1.2571131e+000
  1.2554266e+000
  1.2517766e+000
  1.2461043e+000
  1.2383592e+000
  1.2284997e+000
  1.2164931e+000
  1.2023159e+000
  1.1859543e+000
  1.1674040e+000
  1.1466704e+000
  1.1237687e+000
  1.0987238e+000
  1.0715701e+000
  1.0423517e+000
  1.0111218e+000
  9.7794289e-001
  9.4288605e-001
  9.0603084e-001
  8.6746482e-001
  8.2728314e-001
  7.8558805e-001
  7.4248833e-001
  6.9809880e-001
  6.5253966e-001
  6.0593589e-001
  5.5841656e-001
  5.1011420e-001
  4.6116407e-001
  4.1170343e-001
  3.6187084e-001
  3.1180545e-001
  2.6164619e-001
  2.1153114e-001
  1.6159671e-001
  1.1197700e-001
  6.2803053e-002
  1.4202222e-002
 -3.3702519e-002
 -8.0793187e-002
 -1.2695738e-001
 -1.7208885e-001
 -2.1608799e-001
 -2.5886236e-001
 -3.0032708e-001
 -3.4040523e-001
 -3.7902820e-001
 -4.1613595e-001
 -4.5167726e-001
 -4.8560988e-001
 -5.1790071e-001
 -5.4852578e-001
 -5.7747032e-001
 -6.0472871e-001
 -6.3030431e-001
 -6.5420938e-001
 -6.7646481e-001
 -6.9709985e-001
 -7.1615182e-001
 -7.3366569e-001
 -7.4969371e-001
 -7.6429492e-001
 -7.7753461e-001
 -7.8948385e-001
 -8.0021883e-001
 -8.0982031e-001
 -8.1837292e-001
 -8.2596457e-001
 -8.3268567e-001
 -8.3862854e-001
 -8.4388660e-001
 -8.4855371e-001
 -8.5272347e-001
 -8.5648842e-001
 -8.5993944e-001
 -8.6316498e-001
 -8.6625040e-001
 -8.6927733e-001
 -8.7232302e-001
 -8.7545975e-001
 -8.7875423e-001
 -8.8226712e-001
 -8.8605251e-001
 -8.9015745e-001
 -8.9462159e-001
 -8.9947682e-001
 -9.0474696e-001
 -9.1044753e-001
 -9.1658554e-001
 -9.2315941e-001
 -9.3015885e-001
 -9.3756490e-001
 -9.4534992e-001
 -9.5347777e-001
 -9.6190394e-001
 -9.7057579e-001
 -9.7943284e-001
 -9.8840713e-001
 -9.9742361e-001
 -1.0064006e+000
 -1.0152503e+000
 -1.0238792e+000
 -1.0321892e+000
 -1.0400774e+000
 -1.0474375e+000
 -1.0541603e+000
 -1.0601342e+000
 -1.0652463e+000
 -1.0693830e+000
 -1.0724310e+000
 -1.0742777e+000
 -1.0748124e+000
 -1.0739271e+000
 -1.0715171e+000
 -1.0674819e+000
 -1.0617262e+000
 -1.0541603e+000
 -1.0447012e+000
 -1.0332730e+000
 -1.0198080e+000
 -1.0042468e+000
 -9.8653945e-001
 -9.6664570e-001
 -9.4453558e-001
 -9.2018988e-001
 -8.9360052e-001
 -8.6477093e-001
 -8.3371629e-001
 -8.0046376e-001
 -7.6505263e-001
 -7.2753436e-001
 -6.8797265e-001
 -6.4644333e-001
 -6.0303424e-001
 -5.5784500e-001
 -5.1098679e-001
 -4.6258193e-001
 -4.1276352e-001
 -3.6167496e-001
 -3.0946934e-001
 -2.5630891e-001
 -2.0236435e-001
 -1.4781409e-001
 -9.2843482e-002
 -3.7644015e-002
  1.7587583e-002
  7.2650251e-002
  1.2733955e-001
  1.8144864e-001
  2.3476930e-001
  2.8709293e-001
  3.3821165e-001
  3.8791928e-001
  4.3601246e-001
  4.8229169e-001
  5.2656237e-001
  5.6863582e-001
  6.0833037e-001
  6.4547226e-001
  6.7989667e-001
  7.1144864e-001
  7.3998392e-001
  7.6536987e-001
  7.8748619e-001
  8.0622572e-001
  8.2149506e-001
  8.3321523e-001
  8.4132220e-001
  8.4576735e-001
  8.4651789e-001
  8.4355719e-001
  8.3688501e-001
  8.2651769e-001
  8.1248822e-001
  7.9484625e-001
  7.7365798e-001
  7.4900607e-001
  7.2098930e-001
  6.8972230e-001
  6.5533513e-001
  6.1797278e-001
  5.7779460e-001
  5.3497366e-001
  4.8969604e-001
  4.4216005e-001
  3.9257537e-001
  3.4116213e-001
  2.8814996e-001
  2.3377697e-001
  1.7828869e-001
  1.2193692e-001
  6.4978634e-002
  7.6747722e-003
 -4.9710948e-002
 -1.0691326e-001
 -1.6366657e-001
 -2.1970623e-001
 -2.7476975e-001
 -3.2859802e-001
 -3.8093661e-001
 -4.3153688e-001
 -4.8015726e-001
 -5.2656431e-001
 -5.7053391e-001
 -6.1185233e-001
 -6.5031722e-001
 -6.8573862e-001
 -7.1793987e-001
 -7.4675849e-001
 -7.7204696e-001
 -7.9367344e-001
 -8.1152241e-001
 -8.2549529e-001
 -8.3551089e-001
 -8.4150583e-001
 -8.4343490e-001
 -8.4127124e-001
 -8.3500657e-001
 -8.2465118e-001
 -8.1023398e-001
 -7.9180233e-001
 -7.6942188e-001
 -7.4317627e-001
 -7.1316675e-001
 -6.7951177e-001
 -6.4234639e-001
 -6.0182170e-001
 -5.5810413e-001
 -5.1137469e-001
 -4.6182814e-001
 -4.0967209e-001
 -3.5512606e-001
 -2.9842048e-001
 -2.3979561e-001
 -1.7950050e-001
 -1.1779176e-001
 -5.4932470e-002
  8.8090493e-003
  7.3160463e-002
  1.3784665e-001
  2.0259094e-001
  2.6711639e-001
  3.3114698e-001
  3.9440892e-001
  4.5663180e-001
  5.1754984e-001
  5.7690306e-001
  6.3443839e-001
  6.8991083e-001
  7.4308447e-001
  7.9373353e-001
  8.4164331e-001
  8.8661111e-001
  9.2844707e-001
  9.6697496e-001
  1.0020329e+000
  1.0334740e+000
  1.0611668e+000
  1.0849962e+000
  1.1048632e+000
  1.1206858e+000
  1.1323992e+000
  1.1399554e+000
  1.1433243e+000
  1.1424926e+000
  1.1374648e+000
  1.1282620e+000
  1.1149226e+000
  1.0975014e+000
  1.0760696e+000
  1.0507140e+000
  1.0215366e+000
  9.8865438e-001
  9.5219797e-001
  9.1231151e-001
  8.6915161e-001
  8.2288663e-001
  7.7369577e-001
  7.2176818e-001
  6.6730203e-001
  6.1050352e-001
  5.5158589e-001
  4.9076836e-001
  4.2827513e-001
  3.6433432e-001
  2.9917687e-001
  2.3303553e-001
  1.6614375e-001
  9.8734695e-002
  3.1040139e-002
 -3.6710503e-002
 -1.0429118e-001
 -1.7148019e-001
 -2.3806107e-001
 -3.0382354e-001
 -3.6856430e-001
 -4.3208790e-001
 -4.9420747e-001
 -5.5474542e-001
 -6.1353412e-001
 -6.7041649e-001
 -7.2524654e-001
 -7.7788986e-001
 -8.2822403e-001
 -8.7613897e-001
 -9.2153723e-001
 -9.6433426e-001
 -1.0044585e+000
 -1.0418515e+000
 -1.0764680e+000
 -1.1082758e+000
 -1.1372558e+000
 -1.1634017e+000
 -1.1867198e+000
 -1.2072290e+000
 -1.2249599e+000
 -1.2399550e+000
 -1.2522679e+000
 -1.2619632e+000
 -1.2691152e+000
 -1.2738084e+000
 -1.2761359e+000
 -1.2761996e+000
 -1.2741087e+000
 -1.2699799e+000
 -1.2639358e+000
 -1.2561049e+000
 -1.2466203e+000
 -1.2356193e+000
 -1.2232425e+000
 -1.2096330e+000
 -1.1949357e+000
 -1.1792965e+000
 -1.1628614e+000
 -1.1457761e+000
 -1.1281850e+000
 -1.1102306e+000
 -1.0920528e+000
 -1.0737882e+000
 -1.0555695e+000
 -1.0375249e+000
 -1.0197776e+000
 -1.0024454e+000
 -9.8563959e-001
 -9.6946540e-001
 -9.5402096e-001
 -9.3939713e-001
 -9.2567722e-001
 -9.1293667e-001
 -9.0124285e-001
 -8.9065484e-001
 -8.8122336e-001
 -8.7299062e-001
 -8.6599031e-001
 -8.6024760e-001
 -8.5577918e-001
 -8.5259335e-001
 -8.5069017e-001
 -8.5006158e-001
 -8.5069168e-001
 -8.5255693e-001
 -8.5562645e-001
 -8.5986232e-001
 -8.6521995e-001
 -8.7164843e-001
 -8.7909095e-001
 -8.8748520e-001
 -8.9676384e-001
 -9.0685495e-001
 -9.1768249e-001
 -9.2916681e-001
 -9.4122517e-001
 -9.5377219e-001
 -9.6672041e-001
 -9.7998078e-001
 -9.9346319e-001
 -1.0070770e+000
 -1.0207313e+000
 -1.0343360e+000
 -1.0478017e+000
 -1.0610402e+000
 -1.0739656e+000
 -1.0864938e+000
 -1.0985438e+000
 -1.1100375e+000
 -1.1209004e+000
 -1.1310616e+000
 -1.1404547e+000
 -1.1490175e+000
 -1.1566927e+000
 -1.1634279e+000
 -1.1691760e+000
 -1.1738952e+000
 -1.1775495e+000
 -1.1801082e+000
 -1.1815469e+000
 -1.1818466e+000
 -1.1809946e+000
 -1.1789839e+000
 -1.1758136e+000
 -1.1714885e+000
 -1.1660194e+000
 -1.1594228e+000
 -1.1517208e+000
 -1.1429408e+000
 -1.1331157e+000
 -1.1222834e+000
 -1.1104869e+000
 -1.0977737e+000
 -1.0841958e+000
 -1.0698093e+000
 -1.0546743e+000
 -1.0388545e+000
 -1.0224168e+000
 -1.0054312e+000
 -9.8797050e-001
 -9.7010956e-001
 -9.5192543e-001
 -9.3349681e-001
 -9.1490373e-001
 -8.9622719e-001
 -8.7754887e-001
 -8.5895071e-001
 -8.4051464e-001
 -8.2232219e-001
 -8.0445421e-001
 -7.8699048e-001
 -7.7000945e-001
 -7.5358789e-001
 -7.3780059e-001
 -7.2272010e-001
 -7.0841640e-001
 -6.9495666e-001
 -6.8240496e-001
 -6.7082208e-001
 -6.6026521e-001
 -6.5078778e-001
 -6.4243922e-001
 -6.3526480e-001
 -6.2930543e-001
 -6.2459750e-001
 -6.2117275e-001
 -6.1905812e-001
 -6.1827565e-001
 -6.1884239e-001
 -6.2077027e-001
 -6.2406612e-001
 -6.2873152e-001
 -6.3476284e-001
 -6.4215119e-001
 -6.5088243e-001
 -6.6093716e-001
 -6.7229080e-001
 -6.8491355e-001
 -6.9877054e-001
 -7.1382186e-001
 -7.3002264e-001
 -7.4732317e-001
 -7.6566905e-001
 -7.8500125e-001
 -8.0525633e-001
 -8.2636655e-001
 -8.4826010e-001
 -8.7086122e-001
 -8.9409044e-001
 -9.1786482e-001
 -9.4209809e-001
 -9.6670099e-001
 -9.9158144e-001
 -1.0166448e+000
 -1.0417943e+000
 -1.0669310e+000
 -1.0919544e+000
 -1.1167626e+000
 -1.1412524e+000
 -1.1653202e+000
 -1.1888616e+000
 -1.2117723e+000
 -1.2339480e+000
 -1.2552851e+000
 -1.2756809e+000
 -1.2950337e+000
 -1.3132437e+000
 -1.3302127e+000
 -1.3458450e+000
 -1.3600474e+000
 -1.3727298e+000
 -1.3838050e+000
 -1.3931901e+000
 -1.4008055e+000
 -1.4065763e+000
 -1.4104323e+000
 -1.4123078e+000
 -1.4121428e+000
 -1.4098824e+000
 -1.4054780e+000
 -1.3988865e+000
 -1.3900715e+000
 -1.3790031e+000
 -1.3656580e+000
 -1.3500200e+000
 -1.3320798e+000
 -1.3118357e+000
 -1.2892933e+000
 -1.2644655e+000
 -1.2373731e+000
 -1.2080445e+000
 -1.1765156e+000
 -1.1428304e+000
 -1.1070401e+000
 -1.0692040e+000
 -1.0293887e+000
 -9.8766835e-001
 -9.4412432e-001
 -8.9884527e-001
 -8.5192675e-001
 -8.0347110e-001
 -7.5358712e-001
 -7.0238984e-001
 -6.5000018e-001
 -5.9654466e-001
 -5.4215498e-001
 -4.8696766e-001
 -4.3112365e-001
 -3.7476784e-001
 -3.1804865e-001
 -2.6111752e-001
 -2.0412844e-001
 -1.4723741e-001
 -9.0601892e-002
 -3.4380313e-002
  2.1268531e-002
  7.6186031e-002
  1.3021434e-001
  1.8319695e-001
  2.3497927e-001
  2.8540924e-001
  3.3433787e-001
  3.8161982e-001
  4.2711401e-001
  4.7068414e-001
  5.1219923e-001
  5.5153419e-001
  5.8857029e-001
  6.2319570e-001
  6.5530590e-001
  6.8480420e-001
  7.1160207e-001
  7.3561962e-001
  7.5678589e-001
  7.7503921e-001
  7.9032747e-001
  8.0260839e-001
  8.1184970e-001
  8.1802936e-001
  8.2113563e-001
  8.2116721e-001
  8.1813328e-001
  8.1205345e-001
  8.0295780e-001
  7.9088670e-001
  7.7589075e-001
  7.5803057e-001
  7.3737657e-001
  7.1400870e-001
  6.8801615e-001
  6.5949697e-001
  6.2855771e-001
  5.9531296e-001
  5.5988491e-001
  5.2240283e-001
  4.8300255e-001
  4.4182587e-001
  3.9901999e-001
  3.5473686e-001
  3.0913257e-001
  2.6236664e-001
  2.1460138e-001
  1.6600119e-001
  1.1673180e-001
  6.6959620e-002
  1.6850992e-002
 -3.3428536e-002
 -8.3714915e-002
 -1.3384631e-001
 -1.8366381e-001
 -2.3301209e-001
 -2.8174011e-001
 -3.2970176e-001
 -3.7675648e-001
 -4.2276987e-001
 -4.6761425e-001
 -5.1116921e-001
 -5.5332210e-001
 -5.9396853e-001
 -6.3301276e-001
 -6.7036809e-001
 -7.0595721e-001
 -7.3971250e-001
 -7.7157624e-001
 -8.0150084e-001
 -8.2944895e-001
 -8.5539360e-001
 -8.7931818e-001
 -9.0121649e-001
 -9.2109261e-001
 -9.3896086e-001
 -9.5484557e-001
 -9.6878089e-001
 -9.8081050e-001
 -9.9098732e-001
 -9.9937314e-001
 -1.0060382e+000
 -1.0110607e+000
 -1.0145265e+000
 -1.0165283e+000
 -1.0171651e+000
 -1.0165421e+000
 -1.0147694e+000
 -1.0119616e+000
 -1.0082374e+000
 -1.0037185e+000
 -9.9852907e-001
 -9.9279511e-001
 -9.8664357e-001
 -9.8020170e-001
 -9.7359629e-001
 -9.6695299e-001
 -9.6039552e-001
 -9.5404505e-001
 -9.4801943e-001
 -9.4243256e-001
 -9.3739377e-001
 -9.3300715e-001
 -9.2937100e-001
 -9.2657723e-001
 -9.2471091e-001
 -9.2384976e-001
 -9.2406368e-001
 -9.2541442e-001
 -9.2795522e-001
 -9.3173047e-001
 -9.3677554e-001
 -9.4311655e-001
 -9.5077022e-001
 -9.5974381e-001
 -9.7003510e-001
 -9.8163237e-001
 -9.9451455e-001
 -1.0086513e+000
 -1.0240031e+000
 -1.0405219e+000
 -1.0581507e+000
 -1.0768247e+000
 -1.0964711e+000
 -1.1170096e+000
 -1.1383533e+000
 -1.1604088e+000
 -1.1830766e+000
 -1.2062525e+000
 -1.2298272e+000
 -1.2536876e+000
 -1.2777175e+000
 -1.3017977e+000
 -1.3258074e+000
 -1.3496245e+000
 -1.3731264e+000
 -1.3961910e+000
 -1.4186968e+000
 -1.4405243e+000
 -1.4615564e+000
 -1.4816790e+000
 -1.5007821e+000
 -1.5187599e+000
 -1.5355119e+000
 -1.5509431e+000
 -1.5649651e+000
 -1.5774962e+000
 -1.5884619e+000
 -1.5977958e+000
 -1.6054395e+000
 -1.6113433e+000
 -1.6154663e+000
 -1.6177768e+000
 -1.6182526e+000
 -1.6168809e+000
 -1.6136586e+000
 -1.6085922e+000
 -1.6016980e+000
 -1.5930019e+000
 -1.5825392e+000
 -1.5703546e+000
 -1.5565017e+000
 -1.5410432e+000
 -1.5240499e+000
 -1.5056010e+000
 -1.4857830e+000
 -1.4646898e+000
 -1.4424217e+000
 -1.4190853e+000
 -1.3947923e+000
 -1.3696596e+000
 -1.3438079e+000
 -1.3173616e+000
 -1.2904477e+000
 -1.2631954e+000
 -1.2357349e+000
 -1.2081971e+000
 -1.1807128e+000
 -1.1534115e+000
 -1.1264211e+000
 -1.0998672e+000
 -1.0738719e+000
 -1.0485535e+000
 -1.0240258e+000
 -1.0003972e+000
 -9.7777026e-001
 -9.5624097e-001
 -9.3589831e-001
 -9.1682366e-001
 -8.9909036e-001
 -8.8276322e-001
 -8.6789821e-001
 -8.5454210e-001
 -8.4273216e-001
 -8.3249601e-001
 -8.2385139e-001
 -8.1680611e-001
 -8.1135798e-001
 -8.0749482e-001
 -8.0519458e-001
 -8.0442543e-001
 -8.0514599e-001
 -8.0730556e-001
 -8.1084444e-001
 -8.1569432e-001
 -8.2177866e-001
 -8.2901316e-001
 -8.3730632e-001
 -8.4655997e-001
 -8.5666988e-001
 -8.6752641e-001
 -8.7901517e-001
 -8.9101776e-001
 -9.0341248e-001
 -9.1607511e-001
 -9.2887966e-001
 -9.4169918e-001
 -9.5440656e-001
 -9.6687531e-001
 -9.7898042e-001
 -9.9059907e-001
 -1.0016115e+000
 -1.0119017e+000
 -1.0213583e+000
 -1.0298751e+000
 -1.0373519e+000
 -1.0436953e+000
 -1.0488189e+000
 -1.0526443e+000
 -1.0551016e+000
 -1.0561297e+000
 -1.0556769e+000
 -1.0537010e+000
 -1.0501703e+000
 -1.0450631e+000
 -1.0383683e+000
 -1.0300857e+000
 -1.0202257e+000
 -1.0088096e+000
 -9.9586941e-001
 -9.8144790e-001
 -9.6559824e-001
 -9.4838390e-001
 -9.2987830e-001
 -9.1016441e-001
 -8.8933439e-001
 -8.6748909e-001
 -8.4473747e-001
 -8.2119608e-001
 -7.9698834e-001
 -7.7224394e-001
 -7.4709804e-001
 -7.2169055e-001
 -6.9616531e-001
 -6.7066925e-001
 -6.4535155e-001
 -6.2036277e-001
 -5.9585395e-001
 -5.7197570e-001
 -5.4887730e-001
 -5.2670581e-001
 -5.0560515e-001
 -4.8571523e-001
 -4.6717104e-001
 -4.5010184e-001
 -4.3463032e-001
 -4.2087179e-001
 -4.0893343e-001
 -3.9891357e-001
 -3.9090104e-001
 -3.8497451e-001
 -3.8120191e-001
 -3.7963997e-001
 -3.8033369e-001
 -3.8331603e-001
 -3.8860749e-001
 -3.9621592e-001
 -4.0613630e-001
 -4.1835063e-001
 -4.3282785e-001
 -4.4952392e-001
 -4.6838187e-001
 -4.8933200e-001
 -5.1229209e-001
 -5.3716776e-001
 -5.6385282e-001
 -5.9222974e-001
 -6.2217016e-001
 -6.5353548e-001
 -6.8617750e-001
 -7.1993914e-001
 -7.5465517e-001
 -7.9015303e-001
 -8.2625368e-001
 -8.6277251e-001
 -8.9952024e-001
 -9.3630392e-001
 -9.7292787e-001
 -1.0091948e+000
 -1.0449066e+000
 -1.0798657e+000
 -1.1138759e+000
 -1.1467434e+000
 -1.1782779e+000
 -1.2082938e+000
 -1.2366109e+000
 -1.2630553e+000
 -1.2874608e+000
 -1.3096696e+000
 -1.3295330e+000
 -1.3469125e+000
 -1.3616803e+000
 -1.3737205e+000
 -1.3829292e+000
 -1.3892155e+000
 -1.3925019e+000
 -1.3927249e+000
 -1.3898352e+000
 -1.3837982e+000
 -1.3745943e+000
 -1.3622189e+000
 -1.3466827e+000
 -1.3280114e+000
 -1.3062462e+000
 -1.2814431e+000
 -1.2536730e+000
 -1.2230213e+000
 -1.1895877e+000
 -1.1534853e+000
 -1.1148408e+000
 -1.0737934e+000
 -1.0304940e+000
 -9.8510520e-001
 -9.3779978e-001
 -8.8876029e-001
 -8.3817801e-001
 -7.8625211e-001
 -7.3318861e-001
 -6.7919940e-001
 -6.2450120e-001
 -5.6931452e-001
 -5.1386253e-001
 -4.5837001e-001
 -4.0306219e-001
 -3.4816370e-001
 -2.9389742e-001
 -2.4048340e-001
 -1.8813777e-001
 -1.3707169e-001
 -8.7490306e-002
 -3.9591752e-002
  6.4338251e-003
  5.0405183e-002
  9.2150863e-002
  1.3151002e-001
  1.6833317e-001
  2.0248294e-001
  2.3383469e-001
  2.6227708e-001
  2.8771260e-001
  3.1005800e-001
  3.2924467e-001
  3.4521887e-001
  3.5794202e-001
  3.6739077e-001
  3.7355706e-001
  3.7644811e-001
  3.7608632e-001
  3.7250903e-001
  3.6576833e-001
  3.5593069e-001
  3.4307655e-001
  3.2729983e-001
  3.0870743e-001
  2.8741856e-001
  2.6356411e-001
  2.3728592e-001
  2.0873598e-001
  1.7807561e-001
  1.4547458e-001
  1.1111023e-001
  7.5166507e-002
  3.7832972e-002
 -6.9615702e-004
 -4.0223035e-002
 -8.0547208e-002
 -1.2146665e-001
 -1.6277876e-001
 -2.0428145e-001
 -2.4577406e-001
 -2.8705846e-001
 -3.2793994e-001
 -3.6822820e-001
 -4.0773823e-001
 -4.4629123e-001
 -4.8371541e-001
 -5.1984680e-001
 -5.5452997e-001
 -5.8761873e-001
 -6.1897676e-001
 -6.4847817e-001
 -6.7600798e-001
 -7.0146263e-001
 -7.2475028e-001
 -7.4579114e-001
 -7.6451773e-001
 -7.8087499e-001
 -7.9482041e-001
 -8.0632405e-001
 -8.1536845e-001
 -8.2194858e-001
 -8.2607157e-001
 -8.2775652e-001
 -8.2703415e-001
 -8.2394643e-001
 -8.1854613e-001
 -8.1089631e-001
 -8.0106982e-001
 -7.8914861e-001
 -7.7522319e-001
 -7.5939186e-001
 -7.4176004e-001
 -7.2243947e-001
 -7.0154746e-001
 -6.7920608e-001
 -6.5554132e-001
 -6.3068227e-001
 -6.0476029e-001
 -5.7790812e-001
 -5.5025909e-001
 -5.2194626e-001
 -4.9310160e-001
 -4.6385520e-001
 -4.3433447e-001
 -4.0466341e-001
 -3.7496187e-001
 -3.4534490e-001
 -3.1592205e-001
 -2.8679682e-001
 -2.5806606e-001
 -2.2981950e-001
 -2.0213930e-001
 -1.7509961e-001
 -1.4876628e-001
 -1.2319655e-001
 -9.8438827e-002
 -7.4532539e-002
 -5.1508029e-002
 -2.9386515e-002
 -8.1801197e-003
  1.2108047e-002
  3.1483742e-002
  4.9961384e-002
  6.7563793e-002
  8.4321873e-002
  1.0027424e-001
  1.1546682e-001
  1.2995236e-001
  1.4378992e-001
  1.5704435e-001
  1.6978568e-001
  1.8208850e-001
  1.9403134e-001
  2.0569595e-001
  2.1716667e-001
  2.2852970e-001
  2.3987235e-001
  2.5128239e-001
  2.6284726e-001
  2.7465342e-001
  2.8678559e-001
  2.9932606e-001
  3.1235406e-001
  3.2594505e-001
  3.4017013e-001
  3.5509543e-001
  3.7078156e-001
  3.8728304e-001
  4.0464791e-001
  4.2291718e-001
  4.4212455e-001
  4.6229599e-001
  4.8344950e-001
  5.0559484e-001
  5.2873340e-001
  5.5285805e-001
  5.7795308e-001
  6.0399420e-001
  6.3094862e-001
  6.5877513e-001
  6.8742427e-001
  7.1683860e-001
  7.4695295e-001
  7.7769475e-001
  8.0898445e-001
  8.4073592e-001
  8.7285696e-001
  9.0524983e-001
  9.3781179e-001
  9.7043573e-001
  1.0030108e+000
  1.0354230e+000
  1.0675560e+000
  1.0992918e+000
  1.1305115e+000
  1.1610957e+000
  1.1909259e+000
  1.2198845e+000
  1.2478562e+000
  1.2747283e+000
  1.3003914e+000
  1.3247406e+000
  1.3476756e+000
  1.3691017e+000
  1.3889302e+000
  1.4070792e+000
  1.4234741e+000
  1.4380481e+000
  1.4507424e+000
  1.4615072e+000
  1.4703015e+000
  1.4770937e+000
  1.4818619e+000
  1.4845939e+000
  1.4852874e+000
  1.4839502e+000
  1.4806001e+000
  1.4752649e+000
  1.4679823e+000
  1.4587997e+000
  1.4477740e+000
  1.4349713e+000
  1.4204667e+000
  1.4043435e+000
  1.3866932e+000
  1.3676148e+000
  1.3472142e+000
  1.3256037e+000
  1.3029013e+000
  1.2792299e+000
  1.2547170e+000
  1.2294934e+000
  1.2036928e+000
  1.1774510e+000
  1.1509049e+000
  1.1241919e+000
  1.0974489e+000
  1.0708114e+000
  1.0444131e+000
  1.0183846e+000
  9.9285282e-001
  9.6794032e-001
  9.4376430e-001
  9.2043602e-001
  8.9806008e-001
  8.7673373e-001
  8.5654628e-001
  8.3757851e-001
  8.1990212e-001
  8.0357929e-001
  7.8866225e-001
  7.7519290e-001
  7.6320255e-001
  7.5271163e-001
  7.4372954e-001
  7.3625456e-001
  7.3027379e-001
  7.2576317e-001
  7.2268758e-001
  7.2100103e-001
  7.2064685e-001
  7.2155799e-001
  7.2365742e-001
  7.2685850e-001
  7.3106549e-001
  7.3617412e-001
  7.4207212e-001
  7.4863993e-001
  7.5575137e-001
  7.6327440e-001
  7.7107189e-001
  7.7900245e-001
  7.8692126e-001
  7.9468101e-001
  8.0213272e-001
  8.0912672e-001
  8.1551356e-001
  8.2114495e-001
  8.2587469e-001
  8.2955961e-001
  8.3206049e-001
  8.3324299e-001
  8.3297850e-001
  8.3114503e-001
  8.2762804e-001
  8.2232120e-001
  8.1512722e-001
  8.0595846e-001
  7.9473769e-001
  7.8139861e-001
  7.6588646e-001
  7.4815847e-001
  7.2818431e-001
  7.0594644e-001
  6.8144039e-001
  6.5467497e-001
  6.2567245e-001
  5.9446858e-001
  5.6111265e-001
  5.2566735e-001
  4.8820864e-001
  4.4882552e-001
  4.0761975e-001
  3.6470542e-001
  3.2020856e-001
  2.7426660e-001
  2.2702778e-001
  1.7865053e-001
  1.2930273e-001
  7.9160984e-002
  2.8409801e-002
 -2.2759288e-002
 -7.4148623e-002
 -1.2555536e-001
 -1.7677245e-001
 -2.2758966e-001
 -2.7779458e-001
 -3.2717372e-001
 -3.7551352e-001
 -4.2260146e-001
 -4.6822711e-001
 -5.1218322e-001
 -5.5426676e-001
 -5.9427997e-001
 -6.3203140e-001
 -6.6733686e-001
 -7.0002042e-001
 -7.2991532e-001
 -7.5686489e-001
 -7.8072331e-001
 -8.0135647e-001
 -8.1864265e-001
 -8.3247324e-001
 -8.4275329e-001
 -8.4940208e-001
 -8.5235359e-001
 -8.5155692e-001
 -8.4697656e-001
 -8.3859268e-001
 -8.2640132e-001
 -8.1041443e-001
 -7.9065994e-001
 -7.6718165e-001
 -7.4003915e-001
 -7.0930753e-001
 -6.7507717e-001
 -6.3745328e-001
 -5.9655554e-001
 -5.5251755e-001
 -5.0548627e-001
 -4.5562135e-001
 -4.0309446e-001
 -3.4808852e-001
 -2.9079688e-001
 -2.3142246e-001
 -1.7017688e-001
 -1.0727945e-001
 -4.2956257e-002
  2.2560890e-002
  8.9035458e-002
  1.5622726e-001
  2.2389349e-001
  2.9178984e-001
  3.5967153e-001
  4.2729439e-001
  4.9441591e-001
  5.6079630e-001
  6.2619951e-001
  6.9039422e-001
  7.5315482e-001
  8.1426233e-001
  8.7350533e-001
  9.3068078e-001
  9.8559482e-001
  1.0380636e+000
  1.0879137e+000
  1.1349834e+000
  1.1791225e+000
  1.2201932e+000
  1.2580708e+000
  1.2926435e+000
  1.3238133e+000
  1.3514959e+000
  1.3756208e+000
  1.3961319e+000
  1.4129869e+000
  1.4261578e+000
  1.4356305e+000
  1.4414047e+000
  1.4434936e+000
  1.4419239e+000
  1.4367352e+000
  1.4279794e+000
  1.4157208e+000
  1.4000349e+000
  1.3810085e+000
  1.3587386e+000
  1.3333319e+000
  1.3049042e+000
  1.2735797e+000
  1.2394899e+000
  1.2027734e+000
  1.1635747e+000
  1.1220436e+000
  1.0783341e+000
  1.0326040e+000
  9.8501402e-001
  9.3572657e-001
  8.8490545e-001
  8.3271485e-001
  7.7931862e-001
  7.2487953e-001
  6.6955858e-001
  6.1351428e-001
  5.5690204e-001
  4.9987355e-001
  4.4257618e-001
  3.8515251e-001
  3.2773980e-001
  2.7046958e-001
  2.1346723e-001
  1.5685169e-001
  1.0073514e-001
  4.5222775e-002
 -9.5873722e-003
 -6.3604567e-002
 -1.1674545e-001
 -1.6893406e-001
 -2.2010180e-001
 -2.7018741e-001
 -3.1913677e-001
 -3.6690282e-001
 -4.1344528e-001
 -4.5873043e-001
 -5.0273084e-001
 -5.4542501e-001
 -5.8679704e-001
 -6.2683621e-001
 -6.6553664e-001
 -7.0289677e-001
 -7.3891897e-001
 -7.7360906e-001
 -8.0697582e-001
 -8.3903051e-001
 -8.6978641e-001
 -8.9925829e-001
 -9.2746198e-001
 -9.5441387e-001
 -9.8013042e-001
 -1.0046278e+000
 -1.0279214e+000
 -1.0500254e+000
 -1.0709525e+000
 -1.0907136e+000
 -1.1093171e+000
 -1.1267692e+000
 -1.1430732e+000
 -1.1582297e+000
 -1.1722358e+000
 -1.1850856e+000
 -1.1967699e+000
 -1.2072760e+000
 -1.2165879e+000
 -1.2246863e+000
 -1.2315485e+000
 -1.2371487e+000
 -1.2414582e+000
 -1.2444456e+000
 -1.2460768e+000
 -1.2463156e+000
 -1.2451239e+000
 -1.2424619e+000
 -1.2382887e+000
 -1.2325626e+000
 -1.2252415e+000
 -1.2162836e+000
 -1.2056473e+000
 -1.1932924e+000
 -1.1791800e+000
 -1.1632735e+000
 -1.1455387e+000
 -1.1259443e+000
 -1.1044629e+000
 -1.0810709e+000
 -1.0557494e+000
 -1.0284844e+000
 -9.9926722e-001
 -9.6809528e-001
 -9.3497211e-001
 -8.9990788e-001
 -8.6291971e-001
 -8.2403195e-001
 -7.8327645e-001
 -7.4069273e-001
 -6.9632822e-001
 -6.5023830e-001
 -6.0248644e-001
 -5.5314416e-001
 -5.0229106e-001
 -4.5001470e-001
 -3.9641049e-001
 -3.4158148e-001
 -2.8563817e-001
 -2.2869815e-001
 -1.7088584e-001
 -1.1233204e-001
 -5.3173528e-002
  6.4474566e-003
  6.6383704e-002
  1.2648363e-001
  1.8659187e-001
  2.4654994e-001
  3.0619692e-001
  3.6537011e-001
  4.2390584e-001
  4.8164018e-001
  5.3840971e-001
  5.9405232e-001
  6.4840800e-001
  7.0131966e-001
  7.5263387e-001
  8.0220174e-001
  8.4987961e-001
  8.9552991e-001
  9.3902185e-001
  9.8023216e-001
  1.0190458e+000
  1.0553567e+000
  1.0890681e+000
  1.1200936e+000
  1.1483573e+000
  1.1737946e+000
  1.1963524e+000
  1.2159895e+000
  1.2326773e+000
  1.2463994e+000
  1.2571526e+000
  1.2649464e+000
  1.2698035e+000
  1.2717595e+000
  1.2708630e+000
  1.2671754e+000
  1.2607710e+000
  1.2517363e+000
  1.2401699e+000
  1.2261820e+000
  1.2098942e+000
  1.1914386e+000
  1.1709575e+000
  1.1486025e+000
  1.1245342e+000
  1.0989208e+000
  1.0719381e+000
  1.0437681e+000
  1.0145980e+000
  9.8461991e-001
  9.5402924e-001
  9.2302408e-001
  8.9180409e-001
  8.6056948e-001
  8.2952000e-001
  7.9885384e-001
  7.6876669e-001
  7.3945061e-001
  7.1109305e-001
  6.8387587e-001
  6.5797430e-001
  6.3355602e-001
  6.1078021e-001
  5.8979670e-001
  5.7074509e-001
  5.5375398e-001
  5.3894020e-001
  5.2640815e-001
  5.1624914e-001
  5.0854088e-001
  5.0334692e-001
  5.0071627e-001
  5.0068304e-001
  5.0326616e-001
  5.0846917e-001
  5.1628013e-001
  5.2667156e-001
  5.3960051e-001
  5.5500862e-001
  5.7282241e-001
  5.9295350e-001
  6.1529902e-001
  6.3974200e-001
  6.6615195e-001
  6.9438540e-001
  7.2428660e-001
  7.5568823e-001
  7.8841220e-001
  8.2227052e-001
  8.5706620e-001
  8.9259419e-001
  9.2864244e-001
  9.6499294e-001
  1.0014228e+000
  1.0377053e+000
  1.0736113e+000
  1.1089101e+000
  1.1433706e+000
  1.1767629e+000
  1.2088591e+000
  1.2394346e+000
  1.2682694e+000
  1.2951490e+000
  1.3198659e+000
  1.3422202e+000
  1.3620213e+000
  1.3790884e+000
  1.3932518e+000
  1.4043538e+000
  1.4122494e+000
  1.4168074e+000
  1.4179110e+000
  1.4154584e+000
  1.4093638e+000
  1.3995573e+000
  1.3859861e+000
  1.3686144e+000
  1.3474238e+000
  1.3224137e+000
  1.2936011e+000
  1.2610210e+000
  1.2247262e+000
  1.1847870e+000
  1.1412914e+000
  1.0943443e+000
  1.0440676e+000
  9.9059926e-001
  9.3409313e-001
  8.7471817e-001
  8.1265772e-001
  7.4810877e-001
  6.8128113e-001
  6.1239648e-001
  5.4168744e-001
  4.6939655e-001
  3.9577521e-001
  3.2108252e-001
  2.4558420e-001
  1.6955135e-001
  9.3259288e-002
  1.6986270e-002
 -5.8987719e-002
 -1.3438223e-001
 -2.0891763e-001
 -2.8231630e-001
 -3.5430395e-001
 -4.2461079e-001
 -4.9297280e-001
 -5.5913283e-001
 -6.2284181e-001
 -6.8385984e-001
 -7.4195726e-001
 -7.9691566e-001
 -8.4852882e-001
 -8.9660366e-001
 -9.4096106e-001
 -9.8143661e-001
 -1.0178814e+000
 -1.0501624e+000
 -1.0781635e+000
 -1.1017855e+000
 -1.1209467e+000
 -1.1355832e+000
 -1.1456493e+000
 -1.1511172e+000
 -1.1519778e+000
 -1.1482396e+000
 -1.1399299e+000
 -1.1270934e+000
 -1.1097928e+000
 -1.0881080e+000
 -1.0621356e+000
 -1.0319889e+000
 -9.9779683e-001
 -9.5970347e-001
 -9.1786738e-001
 -8.7246079e-001
 -8.2366874e-001
 -7.7168825e-001
 -7.1672733e-001
 -6.5900403e-001
 -5.9874543e-001
 -5.3618655e-001
 -4.7156931e-001
 -4.0514138e-001
 -3.3715510e-001
 -2.6786631e-001
 -1.9753324e-001
 -1.2641531e-001
 -5.4772060e-002
  1.7138036e-002
  8.9058664e-002
  1.6073677e-001
  2.3192362e-001
  3.0237587e-001
  3.7185654e-001
  4.4013600e-001
  5.0699289e-001
  5.7221501e-001
  6.3560010e-001
  6.9695666e-001
  7.5610464e-001
  8.1287609e-001
  8.6711575e-001
  9.1868159e-001
  9.6744524e-001
  1.0132924e+000
  1.0561231e+000
  1.0958520e+000
  1.1324086e+000
  1.1657374e+000
  1.1957975e+000
  1.2225633e+000
  1.2460236e+000
  1.2661823e+000
  1.2830572e+000
  1.2966805e+000
  1.3070979e+000
  1.3143685e+000
  1.3185644e+000
  1.3197695e+000
  1.3180799e+000
  1.3136023e+000
  1.3064543e+000
  1.2967627e+000
  1.2846634e+000
  1.2703006e+000
  1.2538256e+000
  1.2353964e+000
  1.2151766e+000
  1.1933345e+000
  1.1700425e+000
  1.1454759e+000
  1.1198124e+000
  1.0932309e+000
  1.0659106e+000
  1.0380304e+000
  1.0097682e+000
  9.8129948e-001
  9.5279702e-001
  9.2442997e-001
  8.9636312e-001
  8.6875619e-001
  8.4176317e-001
  8.1553167e-001
  7.9020238e-001
  7.6590848e-001
  7.4277514e-001
  7.2091910e-001
  7.0044825e-001
  6.8146128e-001
  6.6404735e-001
  6.4828588e-001
  6.3424632e-001
  6.2198801e-001
  6.1156009e-001
  6.0300144e-001
  5.9634068e-001
  5.9159623e-001
  5.8877644e-001
  5.8787969e-001
  5.8889460e-001
  5.9180029e-001
  5.9656662e-001
  6.0315455e-001
  6.1151647e-001
  6.2159657e-001
  6.3333134e-001
  6.4664991e-001
  6.6147463e-001
  6.7772151e-001
  6.9530078e-001
  7.1411741e-001
  7.3407166e-001
  7.5505969e-001
  7.7697408e-001
  7.9970448e-001
  8.2313812e-001
  8.4716047e-001
  8.7165579e-001
  8.9650770e-001
  9.2159977e-001
  9.4681608e-001
  9.7204175e-001
  9.9716350e-001
  1.0220701e+000
  1.0466531e+000
  1.0708067e+000
  1.0944291e+000
  1.1174222e+000
  1.1396921e+000
  1.1611498e+000
  1.1817113e+000
  1.2012980e+000
  1.2198367e+000
  1.2372602e+000
  1.2535076e+000
  1.2685239e+000
  1.2822606e+000
  1.2946760e+000
  1.3057346e+000
  1.3154079e+000
  1.3236739e+000
  1.3305172e+000
  1.3359292e+000
  1.3399077e+000
  1.3424571e+000
  1.3435879e+000
  1.3433169e+000
  1.3416669e+000
  1.3386664e+000
  1.3343494e+000
  1.3287553e+000
  1.3219285e+000
  1.3139182e+000
  1.3047778e+000
  1.2945652e+000
  1.2833417e+000
  1.2711724e+000
  1.2581252e+000
  1.2442711e+000
  1.2296831e+000
  1.2144365e+000
  1.1986082e+000
  1.1822762e+000
  1.1655196e+000
  1.1484179e+000
  1.1310508e+000
  1.1134978e+000
  1.0958379e+000
  1.0781491e+000
  1.0605081e+000
  1.0429902e+000
  1.0256687e+000
  1.0086146e+000
  9.9189651e-001
  9.7558013e-001
  9.5972818e-001
  9.4440000e-001
  9.2965138e-001
  9.1553433e-001
  9.0209684e-001
  8.8938271e-001
  8.7743140e-001
  8.6627783e-001
  8.5595227e-001
  8.4648022e-001
  8.3788229e-001
  8.3017414e-001
  8.2336641e-001
  8.1746466e-001
  8.1246935e-001
  8.0837586e-001
  8.0517444e-001
  8.0285030e-001
  8.0138359e-001
  8.0074955e-001
  8.0091848e-001
  8.0185594e-001
  8.0352280e-001
  8.0587538e-001
  8.0886562e-001
  8.1244121e-001
  8.1654581e-001
  8.2111917e-001
  8.2609742e-001
  8.3141322e-001
  8.3699602e-001
  8.4277231e-001
  8.4866586e-001
  8.5459801e-001
  8.6048793e-001
  8.6625288e-001
  8.7180859e-001
  8.7706949e-001
  8.8194904e-001
  8.8636007e-001
  8.9021510e-001
  8.9342668e-001
  8.9590769e-001
  8.9757172e-001
  8.9833343e-001
  8.9810882e-001
  8.9681565e-001
  8.9437376e-001
  8.9070541e-001
  8.8573563e-001
  8.7939254e-001
  8.7160772e-001
  8.6231652e-001
  8.5145835e-001
  8.3897705e-001
  8.2482117e-001
  8.0894425e-001
  7.9130511e-001
  7.7186813e-001
  7.5060349e-001
  7.2748743e-001
  7.0250245e-001
  6.7563753e-001
  6.4688829e-001
  6.1625721e-001
  5.8375370e-001
  5.4939431e-001
  5.1320274e-001
  4.7520997e-001
  4.3545432e-001
  3.9398142e-001
  3.5084425e-001
  3.0610311e-001
  2.5982553e-001
  2.1208621e-001
  1.6296691e-001
  1.1255627e-001
  6.0949679e-002
  8.2490490e-003
 -4.5437419e-002
 -9.9995490e-002
 -1.5530519e-001
 -2.1124110e-001
 -2.6767277e-001
 -3.2446500e-001
 -3.8147830e-001
 -4.3856932e-001
 -4.9559126e-001
 -5.5239437e-001
 -6.0882644e-001
 -6.6473329e-001
 -7.1995933e-001
 -7.7434812e-001
 -8.2774288e-001
 -8.7998711e-001
 -9.3092516e-001
 -9.8040282e-001
 -1.0282679e+000
 -1.0743710e+000
 -1.1185657e+000
 -1.1607098e+000
 -1.2006651e+000
 -1.2382989e+000
 -1.2734839e+000
 -1.3060989e+000
 -1.3360297e+000
 -1.3631692e+000
 -1.3874183e+000
 -1.4086861e+000
 -1.4268904e+000
 -1.4419583e+000
 -1.4538265e+000
 -1.4624420e+000
 -1.4677617e+000
 -1.4697534e+000
 -1.4683960e+000
 -1.4636792e+000
 -1.4556045e+000
 -1.4441845e+000
 -1.4294436e+000
 -1.4114179e+000
 -1.3901551e+000
 -1.3657143e+000
 -1.3381666e+000
 -1.3075939e+000
 -1.2740898e+000
 -1.2377586e+000
 -1.1987152e+000
 -1.1570849e+000
 -1.1130030e+000
 -1.0666143e+000
 -1.0180726e+000
 -9.6754006e-001
 -9.1518707e-001
 -8.6119122e-001
 -8.0573684e-001
 -7.4901431e-001
 -6.9121934e-001
 -6.3255227e-001
 -5.7321726e-001
 -5.1342153e-001
 -4.5337457e-001
 -3.9328728e-001
 -3.3337117e-001
 -2.7383747e-001
 -2.1489634e-001
 -1.5675596e-001
 -9.9621689e-002
 -4.3695244e-002
  1.0826168e-002
  6.3750661e-002
  1.1489248e-001
  1.6407279e-001
  2.1112044e-001
  2.5587268e-001
  2.9817589e-001
  3.3788624e-001
  3.7487029e-001
  4.0900561e-001
  4.4018130e-001
  4.6829849e-001
  4.9327077e-001
  5.1502462e-001
  5.3349969e-001
  5.4864912e-001
  5.6043972e-001
  5.6885217e-001
  5.7388110e-001
  5.7553514e-001
  5.7383686e-001
  5.6882273e-001
  5.6054294e-001
  5.4906120e-001
  5.3445445e-001
  5.1681259e-001
  4.9623799e-001
  4.7284515e-001
  4.4676010e-001
  4.1811993e-001
  3.8707213e-001
  3.5377394e-001
  3.1839170e-001
  2.8110004e-001
  2.4208118e-001
  2.0152404e-001
  1.5962346e-001
  1.1657931e-001
  7.2595594e-002
  2.7879545e-002
 -1.7359294e-002
 -6.2910006e-002
 -1.0856123e-001
 -1.5410212e-001
 -1.9932323e-001
 -2.4401750e-001
 -2.8798113e-001
 -3.3101447e-001
 -3.7292291e-001
 -4.1351770e-001
 -4.5261681e-001
 -4.9004566e-001
 -5.2563788e-001
 -5.5923602e-001
 -5.9069221e-001
 -6.1986873e-001
 -6.4663862e-001
 -6.7088612e-001
 -6.9250718e-001
 -7.1140979e-001
 -7.2751434e-001
 -7.4075388e-001
 -7.5107431e-001
 -7.5843454e-001
 -7.6280655e-001
 -7.6417540e-001
 -7.6253918e-001
 -7.5790890e-001
 -7.5030829e-001
 -7.3977359e-001
 -7.2635323e-001
 -7.1010746e-001
 -6.9110797e-001
 -6.6943738e-001
 -6.4518875e-001
 -6.1846501e-001
 -5.8937833e-001
 -5.5804948e-001
 -5.2460715e-001
 -4.8918721e-001
 -4.5193194e-001
 -4.1298931e-001
 -3.7251209e-001
 -3.3065713e-001
 -2.8758446e-001
 -2.4345647e-001
 -1.9843709e-001
 -1.5269094e-001
 -1.0638248e-001
 -5.9675209e-002
 -1.2730852e-002
  3.4291431e-002
  8.1235806e-002
  1.2795050e-001
  1.7428852e-001
  2.2010830e-001
  2.6527436e-001
  3.0965785e-001
  3.5313716e-001
  3.9559837e-001
  4.3693568e-001
  4.7705187e-001
  5.1585859e-001
  5.5327662e-001
  5.8923618e-001
  6.2367701e-001
  6.5654855e-001
  6.8780992e-001
  7.1742999e-001
  7.4538725e-001
  7.7166973e-001
  7.9627479e-001
  8.1920891e-001
  8.4048738e-001
  8.6013399e-001
  8.7818061e-001
  8.9466678e-001
  9.0963924e-001
  9.2315138e-001
  9.3526273e-001
  9.4603835e-001
  9.5554823e-001
  9.6386663e-001
  9.7107146e-001
  9.7724355e-001
  9.8246601e-001
  9.8682352e-001
  9.9040159e-001
  9.9328594e-001
  9.9556174e-001
  9.9731293e-001
  9.9862161e-001
  9.9956729e-001
  1.0002264e+000
  1.0006714e+000
  1.0009708e+000
  1.0011878e+000
  1.0013804e+000
  1.0016009e+000
  1.0018950e+000
  1.0023022e+000
  1.0028546e+000
  1.0035774e+000
  1.0044881e+000
  1.0055969e+000
  1.0069059e+000
  1.0084097e+000
  1.0100949e+000
  1.0119406e+000
  1.0139180e+000
  1.0159912e+000
  1.0181166e+000
  1.0202442e+000
  1.0223169e+000
  1.0242717e+000
  1.0260396e+000
  1.0275462e+000
  1.0287125e+000
  1.0294549e+000
  1.0296864e+000
  1.0293167e+000
  1.0282533e+000
  1.0264017e+000
  1.0236665e+000
  1.0199518e+000
  1.0151624e+000
  1.0092039e+000
  1.0019837e+000
  9.9341202e-001
  9.8340221e-001
  9.7187166e-001
  9.5874246e-001
  9.4394208e-001
  9.2740403e-001
  9.0906848e-001
  8.8888286e-001
  8.6680240e-001
  8.4279067e-001
  8.1682003e-001
  7.8887208e-001
  7.5893802e-001
  7.2701898e-001
  6.9312627e-001
  6.5728164e-001
  6.1951736e-001
  5.7987641e-001
  5.3841241e-001
  4.9518966e-001
  4.5028302e-001
  4.0377776e-001
  3.5576936e-001
  3.0636320e-001
  2.5567424e-001
  2.0382663e-001
  1.5095325e-001
  9.7195210e-002
  4.2701279e-002
 -1.2372719e-002
 -6.7864553e-002
 -1.2360629e-001
 -1.7942504e-001
 -2.3514369e-001
 -2.9058177e-001
 -3.4555622e-001
 -3.9988228e-001
 -4.5337436e-001
 -5.0584688e-001
 -5.5711524e-001
 -6.0699663e-001
 -6.5531099e-001
 -7.0188183e-001
 -7.4653717e-001
 -7.8911037e-001
 -8.2944093e-001
 -8.6737538e-001
 -9.0276797e-001
 -9.3548149e-001
 -9.6538792e-001
 -9.9236912e-001
 -1.0163174e+000
 -1.0371363e+000
 -1.0547405e+000
 -1.0690572e+000
 -1.0800257e+000
 -1.0875981e+000
 -1.0917394e+000
 -1.0924281e+000
 -1.0896556e+000
 -1.0834270e+000
 -1.0737607e+000
 -1.0606885e+000
 -1.0442553e+000
 -1.0245190e+000
 -1.0015501e+000
 -9.7543171e-001
 -9.4625868e-001
 -9.1413745e-001
 -8.7918544e-001
 -8.4153045e-001
 -8.0131004e-001
 -7.5867090e-001
 -7.1376805e-001
 -6.6676412e-001
 -6.1782854e-001
 -5.6713669e-001
 -5.1486905e-001
 -4.6121030e-001
 -4.0634840e-001
 -3.5047372e-001
 -2.9377806e-001
 -2.3645372e-001
 -1.7869261e-001
 -1.2068529e-001
 -6.2620057e-002
 -4.6820877e-003
  5.2947472e-002
  1.1009233e-001
  1.6658187e-001
  2.2225192e-001
  2.7694551e-001
  3.3051351e-001
  3.8281535e-001
  4.3371955e-001
  4.8310428e-001
  5.3085784e-001
  5.7687907e-001
  6.2107771e-001
  6.6337469e-001
  7.0370237e-001
  7.4200466e-001
  7.7823715e-001
  8.1236712e-001
  8.4437347e-001
  8.7424667e-001
  9.0198849e-001
  9.2761186e-001
  9.5114047e-001
  9.7260846e-001
  9.9205997e-001
  1.0095487e+000
  1.0251372e+000
  1.0388966e+000
  1.0509056e+000
  1.0612502e+000
  1.0700227e+000
  1.0773209e+000
  1.0832476e+000
  1.0879096e+000
  1.0914170e+000
  1.0938822e+000
  1.0954193e+000
  1.0961429e+000
  1.0961678e+000
  1.0956075e+000
  1.0945739e+000
  1.0931764e+000
  1.0915206e+000
  1.0897085e+000
  1.0878368e+000
  1.0859969e+000
  1.0842737e+000
  1.0827455e+000
  1.0814831e+000
  1.0805495e+000
  1.0799990e+000
  1.0798777e+000
  1.0802219e+000
  1.0810592e+000
  1.0824070e+000
  1.0842734e+000
  1.0866564e+000
  1.0895443e+000
  1.0929154e+000
  1.0967385e+000
  1.1009729e+000
  1.1055685e+000
  1.1104664e+000
  1.1155991e+000
  1.1208909e+000
  1.1262584e+000
  1.1316113e+000
  1.1368526e+000
  1.1418796e+000
  1.1465842e+000
  1.1508541e+000
  1.1545732e+000
  1.1576224e+000
  1.1598806e+000
  1.1612255e+000
  1.1615345e+000
  1.1606851e+000
  1.1585566e+000
  1.1550302e+000
  1.1499904e+000
  1.1433254e+000
  1.1349283e+000
  1.1246979e+000
  1.1125391e+000
  1.0983642e+000
  1.0820932e+000
  1.0636547e+000
  1.0429866e+000
  1.0200363e+000
  9.9476160e-001
  9.6713124e-001
  9.3712500e-001
  9.0473424e-001
  8.6996217e-001
  8.3282407e-001
  7.9334745e-001
  7.5157210e-001
  7.0755014e-001
  6.6134593e-001
  6.1303597e-001
  5.6270865e-001
  5.1046403e-001
  4.5641344e-001
  4.0067911e-001
  3.4339365e-001
  2.8469955e-001
  2.2474853e-001
  1.6370090e-001
  1.0172483e-001
  3.8995587e-002
 -2.4305276e-002
 -8.7990803e-002
 -1.5186951e-001
 -2.1574635e-001
 -2.7942360e-001
 -3.4270194e-001
 -4.0538139e-001
 -4.6726231e-001
 -5.2814647e-001
 -5.8783804e-001
 -6.4614458e-001
 -7.0287808e-001
 -7.5785593e-001
 -8.1090186e-001
 -8.6184691e-001
 -9.1053032e-001
 -9.5680037e-001
 -1.0005153e+000
 -1.0415438e+000
 -1.0797662e+000
 -1.1150746e+000
 -1.1473740e+000
 -1.1765824e+000
 -1.2026315e+000
 -1.2254670e+000
 -1.2450490e+000
 -1.2613524e+000
 -1.2743665e+000
 -1.2840959e+000
 -1.2905600e+000
 -1.2937930e+000
 -1.2938438e+000
 -1.2907760e+000
 -1.2846672e+000
 -1.2756091e+000
 -1.2637066e+000
 -1.2490775e+000
 -1.2318520e+000
 -1.2121720e+000
 -1.1901903e+000
 -1.1660697e+000
 -1.1399827e+000
 -1.1121099e+000
 -1.0826397e+000
 -1.0517671e+000
 -1.0196924e+000
 -9.8662076e-001
 -9.5276064e-001
 -9.1832297e-001
 -8.8352003e-001
 -8.4856429e-001
 -8.1366736e-001
 -7.7903889e-001
 -7.4488547e-001
 -7.1140959e-001
 -6.7880855e-001
 -6.4727346e-001
 -6.1698829e-001
 -5.8812885e-001
 -5.6086195e-001
 -5.3534450e-001
 -5.1172274e-001
 -4.9013145e-001
 -4.7069332e-001
 -4.5351828e-001
 -4.3870295e-001
 -4.2633021e-001
 -4.1646873e-001
 -4.0917266e-001
 -4.0448138e-001
 -4.0241933e-001
 -4.0299588e-001
 -4.0620535e-001
 -4.1202705e-001
 -4.2042541e-001
 -4.3135025e-001
 -4.4473700e-001
 -4.6050715e-001
 -4.7856864e-001
 -4.9881640e-001
 -5.2113292e-001
 -5.4538892e-001
 -5.7144403e-001
 -5.9914758e-001
 -6.2833937e-001
 -6.5885062e-001
 -6.9050478e-001
 -7.2311854e-001
 -7.5650279e-001
 -7.9046361e-001
 -8.2480333e-001
 -8.5932152e-001
 -8.9381610e-001
 -9.2808437e-001
 -9.6192404e-001
 -9.9513434e-001
 -1.0275170e+000
 -1.0588773e+000
 -1.0890250e+000
 -1.1177755e+000
 -1.1449505e+000
 -1.1703790e+000
 -1.1938983e+000
 -1.2153546e+000
 -1.2346038e+000
 -1.2515123e+000
 -1.2659574e+000
 -1.2778281e+000
 -1.2870256e+000
 -1.2934635e+000
 -1.2970684e+000
 -1.2977802e+000
 -1.2955521e+000
 -1.2903511e+000
 -1.2821575e+000
 -1.2709657e+000
 -1.2567835e+000
 -1.2396321e+000
 -1.2195461e+000
 -1.1965730e+000
 -1.1707729e+000
 -1.1422181e+000
 -1.1109927e+000
 -1.0771919e+000
 -1.0409216e+000
 -1.0022975e+000
 -9.6144483e-001
 -9.1849711e-001
 -8.7359576e-001
 -8.2688912e-001
 -7.7853164e-001
 -7.2868308e-001
 -6.7750754e-001
 -6.2517263e-001
 -5.7184855e-001
 -5.1770718e-001
 -4.6292116e-001
 -4.0766303e-001
 -3.5210430e-001
 -2.9641462e-001
 -2.4076087e-001
 -1.8530642e-001
 -1.3021027e-001
 -7.5626300e-002
 -2.1702593e-002
  3.1419287e-002
  8.3604903e-002
  1.3472753e-001
  1.8466870e-001
  2.3331863e-001
  2.8057671e-001
  3.2635179e-001
  3.7056252e-001
  4.1313758e-001
  4.5401585e-001
  4.9314651e-001
  5.3048913e-001
  5.6601358e-001
  5.9970005e-001
  6.3153883e-001
  6.6153019e-001
  6.8968406e-001
  7.1601978e-001
  7.4056571e-001
  7.6335884e-001
  7.8444433e-001
  8.0387500e-001
  8.2171080e-001
  8.3801828e-001
  8.5286991e-001
  8.6634350e-001
  8.7852153e-001
  8.8949048e-001
  8.9934013e-001
  9.0816287e-001
  9.1605299e-001
  9.2310598e-001
  9.2941784e-001
  9.3508433e-001
  9.4020037e-001
  9.4485932e-001
  9.4915234e-001
  9.5316779e-001
  9.5699064e-001
  9.6070188e-001
  9.6437805e-001
  9.6809069e-001
  9.7190598e-001
  9.7588425e-001
  9.8007972e-001
  9.8454013e-001
  9.8930652e-001
  9.9441301e-001
  9.9988666e-001
  1.0057474e+000
  1.0120079e+000
  1.0186738e+000
  1.0257434e+000
  1.0332082e+000
  1.0410526e+000
  1.0492546e+000
  1.0577858e+000
  1.0666117e+000
  1.0756921e+000
  1.0849815e+000
  1.0944295e+000
  1.1039814e+000
  1.1135783e+000
  1.1231582e+000
  1.1326561e+000
  1.1420048e+000
  1.1511354e+000
  1.1599778e+000
  1.1684615e+000
  1.1765162e+000
  1.1840722e+000
  1.1910611e+000
  1.1974166e+000
  1.2030747e+000
  1.2079746e+000
  1.2120591e+000
  1.2152752e+000
  1.2175744e+000
  1.2189133e+000
  1.2192542e+000
  1.2185650e+000
  1.2168202e+000
  1.2140005e+000
  1.2100936e+000
  1.2050943e+000
  1.1990043e+000
  1.1918330e+000
  1.1835968e+000
  1.1743195e+000
  1.1640325e+000
  1.1527741e+000
  1.1405899e+000
  1.1275322e+000
  1.1136602e+000
  1.0990392e+000
  1.0837406e+000
  1.0678415e+000
  1.0514239e+000
  1.0345750e+000
  1.0173857e+000
  9.9995092e-001
  9.8236864e-001
  9.6473929e-001
  9.4716523e-001
  9.2975009e-001
  9.1259811e-001
  8.9581349e-001
  8.7949969e-001
  8.6375880e-001
  8.4869085e-001
  8.3439315e-001
  8.2095961e-001
  8.0848016e-001
  7.9704008e-001
  7.8671944e-001
  7.7759251e-001
  7.6972722e-001
  7.6318468e-001
  7.5801870e-001
  7.5427539e-001
  7.5199273e-001
  7.5120029e-001
  7.5191895e-001
  7.5416062e-001
  7.5792810e-001
  7.6321499e-001
  7.7000553e-001
  7.7827470e-001
  7.8798820e-001
  7.9910257e-001
  8.1156537e-001
  8.2531540e-001
  8.4028294e-001
  8.5639013e-001
  8.7355134e-001
  8.9167358e-001
  9.1065703e-001
  9.3039551e-001
  9.5077711e-001
  9.7168478e-001
  9.9299696e-001
  1.0145883e+000
  1.0363304e+000
  1.0580923e+000
  1.0797417e+000
  1.1011454e+000
  1.1221699e+000
  1.1426829e+000
  1.1625533e+000
  1.1816523e+000
  1.1998545e+000
  1.2170381e+000
  1.2330861e+000
  1.2478869e+000
  1.2613349e+000
  1.2733313e+000
  1.2837845e+000
  1.2926114e+000
  1.2997369e+000
  1.3050954e+000
  1.3086306e+000
  1.3102963e+000
  1.3100567e+000
  1.3078863e+000
  1.3037709e+000
  1.2977069e+000
  1.2897023e+000
  1.2797759e+000
  1.2679580e+000
  1.2542899e+000
  1.2388238e+000
  1.2216228e+000
  1.2027604e+000
  1.1823202e+000
  1.1603958e+000
  1.1370897e+000
  1.1125135e+000
  1.0867869e+000
  1.0600372e+000
  1.0323986e+000
  1.0040115e+000
  9.7502166e-001
  9.4557968e-001
  9.1583985e-001
  8.8595948e-001
  8.5609798e-001
  8.2641594e-001
  7.9707426e-001
  7.6823324e-001
  7.4005159e-001
  7.1268561e-001
  6.8628820e-001
  6.6100801e-001
  6.3698855e-001
  6.1436732e-001
  5.9327498e-001
  5.7383459e-001
  5.5616081e-001
  5.4035918e-001
  5.2652551e-001
  5.1474518e-001
  5.0509262e-001
  4.9763080e-001
  4.9241075e-001
  4.8947120e-001
  4.8883827e-001
  4.9052519e-001
  4.9453211e-001
  5.0084604e-001
  5.0944074e-001
  5.2027681e-001
  5.3330176e-001
  5.4845021e-001
  5.6564410e-001
  5.8479305e-001
  6.0579474e-001
  6.2853533e-001
  6.5289002e-001
  6.7872362e-001
  7.0589116e-001
  7.3423865e-001
  7.6360375e-001
  7.9381664e-001
  8.2470081e-001
  8.5607396e-001
  8.8774893e-001
  9.1953461e-001
  9.5123694e-001
  9.8265990e-001
  1.0136065e+000
  1.0438797e+000
  1.0732838e+000
  1.1016249e+000
  1.1287123e+000
  1.1543593e+000
  1.1783844e+000
  1.2006121e+000
  1.2208736e+000
  1.2390082e+000
  1.2548638e+000
  1.2682976e+000
  1.2791772e+000
  1.2873811e+000
  1.2927994e+000
  1.2953344e+000
  1.2949010e+000
  1.2914273e+000
  1.2848551e+000
  1.2751398e+000
  1.2622512e+000
  1.2461732e+000
  1.2269043e+000
  1.2044572e+000
  1.1788593e+000
  1.1501520e+000
  1.1183908e+000
  1.0836451e+000
  1.0459977e+000
  1.0055444e+000
  9.6239370e-001
  9.1666594e-001
  8.6849299e-001
  8.1801746e-001
  7.6539196e-001
  7.1077840e-001
  6.5434713e-001
  5.9627607e-001
  5.3674987e-001
  4.7595892e-001
  4.1409845e-001
  3.5136751e-001
  2.8796802e-001
  2.2410371e-001
  1.5997918e-001
  9.5798812e-002
  3.1765824e-002
 -3.1918749e-002
 -9.5057035e-002
 -1.5745528e-001
 -2.1892477e-001
 -2.7928276e-001
 -3.3835330e-001
 -3.9596808e-001
 -4.5196723e-001
 -5.0620001e-001
 -5.5852549e-001
 -6.0881320e-001
 -6.5694370e-001
 -7.0280900e-001
 -7.4631310e-001
 -7.8737228e-001
 -8.2591544e-001
 -8.6188431e-001
 -8.9523361e-001
 -9.2593115e-001
 -9.5395784e-001
 -9.7930762e-001
 -1.0019874e+000
 -1.0220167e+000
 -1.0394275e+000
 -1.0542642e+000
 -1.0665826e+000
 -1.0764499e+000
 -1.0839442e+000
 -1.0891535e+000
 -1.0921758e+000
 -1.0931176e+000
 -1.0920941e+000
 -1.0892274e+000
 -1.0846469e+000
 -1.0784873e+000
 -1.0708887e+000
 -1.0619952e+000
 -1.0519543e+000
 -1.0409158e+000
 -1.0290311e+000
 -1.0164521e+000
 -1.0033307e+000
 -9.8981728e-001
 -9.7606054e-001
 -9.6220619e-001
 -9.4839629e-001
 -9.3476849e-001
 -9.2145520e-001
 -9.0858292e-001
 -8.9627156e-001
 -8.8463382e-001
 -8.7377458e-001
 -8.6379037e-001
 -8.5476896e-001
 -8.4678886e-001
 -8.3991900e-001
 -8.3421846e-001
 -8.2973619e-001
 -8.2651085e-001
 -8.2457072e-001
 -8.2393366e-001
 -8.2460710e-001
 -8.2658816e-001
 -8.2986377e-001
 -8.3441089e-001
 -8.4019681e-001
 -8.4717942e-001
 -8.5530762e-001
 -8.6452178e-001
 -8.7475419e-001
 -8.8592960e-001
 -8.9796583e-001
 -9.1077435e-001
 -9.2426092e-001
 -9.3832633e-001
 -9.5286708e-001
 -9.6777609e-001
 -9.8294351e-001
 -9.9825743e-001
 -1.0136047e+000
 -1.0288717e+000
 -1.0439451e+000
 -1.0587126e+000
 -1.0730639e+000
 -1.0868912e+000
 -1.1000899e+000
 -1.1125597e+000
 -1.1242047e+000
 -1.1349348e+000
 -1.1446654e+000
 -1.1533187e+000
 -1.1608240e+000
 -1.1671181e+000
 -1.1721458e+000
 -1.1758602e+000
 -1.1782233e+000
 -1.1792060e+000
 -1.1787882e+000
 -1.1769595e+000
 -1.1737187e+000
 -1.1690743e+000
 -1.1630439e+000
 -1.1556550e+000
 -1.1469440e+000
 -1.1369563e+000
 -1.1257464e+000
 -1.1133769e+000
 -1.0999188e+000
 -1.0854506e+000
 -1.0700580e+000
 -1.0538336e+000
 -1.0368759e+000
 -1.0192891e+000
 -1.0011822e+000
 -9.8266836e-001
 -9.6386445e-001
 -9.4489002e-001
 -9.2586674e-001
 -9.0691756e-001
 -8.8816596e-001
 -8.6973521e-001
 -8.5174755e-001
 -8.3432340e-001
 -8.1758066e-001
 -8.0163389e-001
 -7.8659359e-001
 -7.7256549e-001
 -7.5964984e-001
 -7.4794078e-001
 -7.3752564e-001
 -7.2848442e-001
 -7.2088920e-001
 -7.1480363e-001
 -7.1028248e-001
 -7.0737122e-001
 -7.0610566e-001
 -7.0651165e-001
 -7.0860485e-001
 -7.1239048e-001
 -7.1786328e-001
 -7.2500737e-001
 -7.3379628e-001
 -7.4419298e-001
 -7.5615003e-001
 -7.6960971e-001
 -7.8450432e-001
 -8.0075641e-001
 -8.1827918e-001
 -8.3697688e-001
 -8.5674527e-001
 -8.7747212e-001
 -8.9903781e-001
 -9.2131591e-001
 -9.4417384e-001
 -9.6747357e-001
 -9.9107233e-001
 -1.0148234e+000
 -1.0385768e+000
 -1.0621802e+000
 -1.0854798e+000
 -1.1083209e+000
 -1.1305491e+000
 -1.1520109e+000
 -1.1725547e+000
 -1.1920314e+000
 -1.2102957e+000
 -1.2272065e+000
 -1.2426277e+000
 -1.2564295e+000
 -1.2684885e+000
 -1.2786889e+000
 -1.2869229e+000
 -1.2930915e+000
 -1.2971051e+000
 -1.2988841e+000
 -1.2983592e+000
 -1.2954721e+000
 -1.2901759e+000
 -1.2824351e+000
 -1.2722265e+000
 -1.2595388e+000
 -1.2443733e+000
 -1.2267435e+000
 -1.2066757e+000
 -1.1842082e+000
 -1.1593923e+000
 -1.1322910e+000
 -1.1029797e+000
 -1.0715452e+000
 -1.0380859e+000
 -1.0027112e+000
 -9.6554097e-001
 -9.2670515e-001
 -8.8634311e-001
 -8.4460311e-001
 -8.0164158e-001
 -7.5762245e-001
 -7.1271638e-001
 -6.6709998e-001
 -6.2095504e-001
 -5.7446762e-001
 -5.2782723e-001
 -4.8122596e-001
 -4.3485752e-001
 -3.8891636e-001
 -3.4359677e-001
 -2.9909193e-001
 -2.5559300e-001
 -2.1328820e-001
 -1.7236194e-001
 -1.3299392e-001
 -9.5358233e-002
 -5.9622586e-002
 -2.5947451e-002
  5.5147045e-003
  3.4620154e-002
  6.1234617e-002
  8.5233918e-002
  1.0650460e-001
  1.2494448e-001
  1.4046317e-001
  1.5298253e-001
  1.6243707e-001
  1.6877429e-001
  1.7195498e-001
  1.7195339e-001
  1.6875748e-001
  1.6236895e-001
  1.5280328e-001
  1.4008975e-001
  1.2427131e-001
  1.0540444e-001
  8.3558952e-002
  5.8817710e-002
  3.1276305e-002
  1.0426721e-003
 -3.1763350e-002
 -6.7010506e-002
 -1.0455667e-001
 -1.4424942e-001
 -1.8592668e-001
 -2.2941739e-001
 -2.7454222e-001
 -3.2111430e-001
 -3.6894000e-001
 -4.1781975e-001
 -4.6754884e-001
 -5.1791826e-001
 -5.6871560e-001
 -6.1972590e-001
 -6.7073251e-001
 -7.2151800e-001
 -7.7186503e-001
 -8.2155727e-001
 -8.7038019e-001
 -9.1812201e-001
 -9.6457450e-001
 -1.0095338e+000
 -1.0528012e+000
 -1.0941841e+000
 -1.1334965e+000
 -1.1705598e+000
 -1.2052037e+000
 -1.2372665e+000
 -1.2665959e+000
 -1.2930496e+000
 -1.3164958e+000
 -1.3368136e+000
 -1.3538934e+000
 -1.3676376e+000
 -1.3779603e+000
 -1.3847884e+000
 -1.3880610e+000
 -1.3877304e+000
 -1.3837614e+000
 -1.3761320e+000
 -1.3648332e+000
 -1.3498688e+000
 -1.3312559e+000
 -1.3090238e+000
 -1.2832149e+000
 -1.2538837e+000
 -1.2210968e+000
 -1.1849328e+000
 -1.1454815e+000
 -1.1028438e+000
 -1.0571312e+000
 -1.0084654e+000
 -9.5697777e-001
 -9.0280855e-001
 -8.4610669e-001
 -7.8702903e-001
 -7.2573974e-001
 -6.6240965e-001
 -5.9721565e-001
 -5.3033997e-001
 -4.6196955e-001
 -3.9229528e-001
 -3.2151135e-001
 -2.4981455e-001
 -1.7740351e-001
 -1.0447805e-001
 -3.1238448e-002
  4.2115252e-002
  1.1538393e-001
  1.8837007e-001
  2.6087842e-001
  3.3271664e-001
  4.0369597e-001
  4.7363179e-001
  5.4234426e-001
  6.0965886e-001
  6.7540696e-001
  7.3942633e-001
  8.0156163e-001
  8.6166488e-001
  9.1959590e-001
  9.7522270e-001
  1.0284219e+000
  1.0790789e+000
  1.1270885e+000
  1.1723549e+000
  1.2147920e+000
  1.2543236e+000
  1.2908838e+000
  1.3244168e+000
  1.3548770e+000
  1.3822295e+000
  1.4064496e+000
  1.4275231e+000
  1.4454462e+000
  1.4602254e+000
  1.4718774e+000
  1.4804292e+000
  1.4859173e+000
  1.4883883e+000
  1.4878982e+000
  1.4845120e+000
  1.4783040e+000
  1.4693569e+000
  1.4577618e+000
  1.4436179e+000
  1.4270317e+000
  1.4081170e+000
  1.3869943e+000
  1.3637906e+000
  1.3386384e+000
  1.3116758e+000
  1.2830458e+000
  1.2528955e+000
  1.2213760e+000
  1.1886419e+000
  1.1548501e+000
  1.1201602e+000
  1.0847333e+000
  1.0487314e+000
  1.0123173e+000
  9.7565371e-001
  9.3890281e-001
  9.0222557e-001
  8.6578130e-001
  8.2972705e-001
  7.9421708e-001
  7.5940232e-001
  7.2542982e-001
  6.9244228e-001
  6.6057747e-001
  6.2996782e-001
  6.0073986e-001
  5.7301386e-001
  5.4690329e-001
  5.2251447e-001
  4.9994614e-001
  4.7928910e-001
  4.6062586e-001
  4.4403028e-001
  4.2956732e-001
  4.1729277e-001
  4.0725297e-001
  3.9948461e-001
  3.9401459e-001
  3.9085983e-001
  3.9002719e-001
  3.9151336e-001
  3.9530485e-001
  4.0137796e-001
  4.0969881e-001
  4.2022341e-001
  4.3289776e-001
  4.4765800e-001
  4.6443054e-001
  4.8313234e-001
  5.0367108e-001
  5.2594553e-001
  5.4984577e-001
  5.7525365e-001
  6.0204310e-001
  6.3008059e-001
  6.5922557e-001
  6.8933097e-001
  7.2024371e-001
  7.5180524e-001
  7.8385212e-001
  8.1621664e-001
  8.4872737e-001
  8.8120989e-001
  9.1348740e-001
  9.4538141e-001
  9.7671245e-001
  1.0073007e+000
  1.0369670e+000
  1.0655329e+000
  1.0928223e+000
  1.1186614e+000
  1.1428799e+000
  1.1653115e+000
  1.1857948e+000
  1.2041736e+000
  1.2202983e+000
  1.2340258e+000
  1.2452207e+000
  1.2537557e+000
  1.2595124e+000
  1.2623817e+000
  1.2622644e+000
  1.2590717e+000
  1.2527259e+000
  1.2431605e+000
  1.2303208e+000
  1.2141645e+000
  1.1946615e+000
  1.1717945e+000
  1.1455594e+000
  1.1159651e+000
  1.0830336e+000
  1.0468006e+000
  1.0073149e+000
  9.6463883e-001
  9.1884779e-001
  8.7003035e-001
  8.1828798e-001
  7.6373475e-001
  7.0649707e-001
  6.4671329e-001
  5.8453328e-001
  5.2011800e-001
  4.5363893e-001
  3.8527749e-001
  3.1522450e-001
  2.4367941e-001
  1.7084970e-001
  9.6950039e-002
  2.2201581e-002
 -5.3168897e-002
 -1.2892982e-001
 -2.0484570e-001
 -2.8067803e-001
 -3.5618618e-001
 -4.3112838e-001
 -5.0526260e-001
 -5.7834755e-001
 -6.5014363e-001
 -7.2041387e-001
 -7.8892491e-001
 -8.5544790e-001
 -9.1975947e-001
 -9.8164264e-001
 -1.0408877e+000
 -1.0972930e+000
 -1.1506661e+000
 -1.2008241e+000
 -1.2475947e+000
 -1.2908169e+000
 -1.3303417e+000
 -1.3660326e+000
 -1.3977664e+000
 -1.4254335e+000
 -1.4489384e+000
 -1.4682004e+000
 -1.4831535e+000
 -1.4937472e+000
 -1.4999461e+000
 -1.5017308e+000
 -1.4990973e+000
 -1.4920575e+000
 -1.4806389e+000
 -1.4648846e+000
 -1.4448531e+000
 -1.4206181e+000
 -1.3922680e+000
 -1.3599059e+000
 -1.3236487e+000
 -1.2836270e+000
 -1.2399841e+000
 -1.1928759e+000
 -1.1424700e+000
 -1.0889447e+000
 -1.0324886e+000
 -9.7329975e-001
 -9.1158466e-001
 -8.4755742e-001
 -7.8143886e-001
 -7.1345555e-001
 -6.4383883e-001
 -5.7282382e-001
 -5.0064843e-001
 -4.2755230e-001
 -3.5377582e-001
 -2.7955911e-001
 -2.0514095e-001
 -1.3075786e-001
 -5.6643033e-002
  1.6974593e-002
  8.9871297e-002
  1.6182949e-001
  2.3263858e-001
  3.0209588e-001
  3.7000733e-001
  4.3618831e-001
  5.0046434e-001
  5.6267176e-001
  6.2265828e-001
  6.8028357e-001
  7.3541974e-001
  7.8795174e-001
  8.3777776e-001
  8.8480946e-001
  9.2897226e-001
  9.7020543e-001
  1.0084622e+000
  1.0437099e+000
  1.0759297e+000
  1.1051164e+000
  1.1312789e+000
  1.1544391e+000
  1.1746320e+000
  1.1919054e+000
  1.2063193e+000
  1.2179455e+000
  1.2268668e+000
  1.2331769e+000
  1.2369791e+000
  1.2383863e+000
  1.2375196e+000
  1.2345080e+000
  1.2294875e+000
  1.2226000e+000
  1.2139929e+000
  1.2038177e+000
  1.1922296e+000
  1.1793864e+000
  1.1654475e+000
  1.1505731e+000
  1.1349234e+000
  1.1186576e+000
  1.1019329e+000
  1.0849041e+000
  1.0677223e+000
  1.0505343e+000
  1.0334820e+000
  1.0167014e+000
  1.0003220e+000
  9.8446635e-001
  9.6924922e-001
  9.5477719e-001
  9.4114814e-001
  9.2845080e-001
  9.1676442e-001
  9.0615841e-001
  8.9669215e-001
  8.8841474e-001
  8.8136490e-001
  8.7557094e-001
  8.7105069e-001
  8.6781162e-001
  8.6585097e-001
  8.6515587e-001
  8.6570366e-001
  8.6746215e-001
  8.7038999e-001
  8.7443707e-001
  8.7954500e-001
  8.8564761e-001
  8.9267148e-001
  9.0053659e-001
  9.0915688e-001
  9.1844094e-001
  9.2829275e-001
  9.3861230e-001
  9.4929640e-001
  9.6023941e-001
  9.7133398e-001
  9.8247185e-001
  9.9354459e-001
  1.0044444e+000
  1.0150648e+000
  1.0253015e+000
  1.0350530e+000
  1.0442214e+000
  1.0527128e+000
  1.0604386e+000
  1.0673153e+000
  1.0732656e+000
  1.0782190e+000
  1.0821118e+000
  1.0848882e+000
  1.0865000e+000
  1.0869075e+000
  1.0860796e+000
  1.0839940e+000
  1.0806373e+000
  1.0760055e+000
  1.0701033e+000
  1.0629451e+000
  1.0545541e+000
  1.0449625e+000
  1.0342115e+000
  1.0223508e+000
  1.0094382e+000
  9.9553972e-001
  9.8072879e-001
  9.6508593e-001
  9.4869827e-001
  9.3165898e-001
  9.1406672e-001
  8.9602497e-001
  8.7764144e-001
  8.5902731e-001
  8.4029658e-001
  8.2156534e-001
  8.0295096e-001
  7.8457139e-001
  7.6654438e-001
  7.4898668e-001
  7.3201329e-001
  7.1573670e-001
  7.0026611e-001
  6.8570674e-001
  6.7215906e-001
  6.5971810e-001
  6.4847285e-001
  6.3850552e-001
  6.2989105e-001
  6.2269647e-001
  6.1698046e-001
  6.1279281e-001
  6.1017409e-001
  6.0915520e-001
  6.0975713e-001
  6.1199071e-001
  6.1585637e-001
  6.2134404e-001
  6.2843311e-001
  6.3709237e-001
  6.4728010e-001
  6.5894421e-001
  6.7202235e-001
  6.8644223e-001
  7.0212187e-001
  7.1896999e-001
  7.3688642e-001
  7.5576254e-001
  7.7548186e-001
  7.9592055e-001
  8.1694809e-001
  8.3842789e-001
  8.6021802e-001
  8.8217195e-001
  9.0413929e-001
  9.2596660e-001
  9.4749820e-001
  9.6857701e-001
  9.8904538e-001
  1.0087460e+000
  1.0275225e+000
  1.0452209e+000
  1.0616896e+000
  1.0767812e+000
  1.0903522e+000
  1.1022651e+000
  1.1123878e+000
  1.1205955e+000
  1.1267707e+000
  1.1308042e+000
  1.1325956e+000
  1.1320540e+000
  1.1290982e+000
  1.1236576e+000
  1.1156726e+000
  1.1050946e+000
  1.0918866e+000
  1.0760234e+000
  1.0574916e+000
  1.0362902e+000
  1.0124302e+000
  9.8593446e-001
  9.5683827e-001
  9.2518864e-001
  8.9104429e-001
  8.5447539e-001
  8.1556321e-001
  7.7439971e-001
  7.3108714e-001
  6.8573749e-001
  6.3847194e-001
  5.8942030e-001
  5.3872031e-001
  4.8651697e-001
  4.3296179e-001
  3.7821208e-001
  3.2243007e-001
  2.6578218e-001
  2.0843813e-001
  1.5057010e-001
  9.2351847e-002
  3.3957869e-002
 -2.4437492e-002
 -8.2660912e-002
 -1.4054094e-001
 -1.9790885e-001
 -2.5459946e-001
 -3.1045193e-001
 -3.6531055e-001
 -4.1902547e-001
 -4.7145342e-001
 -5.2245836e-001
 -5.7191211e-001
 -6.1969493e-001
 -6.6569601e-001
 -7.0981401e-001
 -7.5195739e-001
 -7.9204482e-001
 -8.3000547e-001
 -8.6577923e-001
 -8.9931687e-001
 -9.3058019e-001
 -9.5954201e-001
 -9.8618620e-001
 -1.0105076e+000
 -1.0325117e+000
 -1.0522148e+000
 -1.0696433e+000
 -1.0848338e+000
 -1.0978324e+000
 -1.1086944e+000
 -1.1174836e+000
 -1.1242723e+000
 -1.1291401e+000
 -1.1321736e+000
 -1.1334659e+000
 -1.1331153e+000
 -1.1312254e+000
 -1.1279037e+000
 -1.1232611e+000
 -1.1174113e+000
 -1.1104696e+000
 -1.1025525e+000
 -1.0937766e+000
 -1.0842582e+000
 -1.0741120e+000
 -1.0634508e+000
 -1.0523847e+000
 -1.0410202e+000
 -1.0294595e+000
 -1.0178000e+000
 -1.0061338e+000
 -9.9454674e-001
 -9.8311817e-001
 -9.7192042e-001
 -9.6101827e-001
 -9.5046868e-001
 -9.4032039e-001
 -9.3061369e-001
 -9.2138021e-001
 -9.1264276e-001
 -9.0441526e-001
 -8.9670271e-001
 -8.8950123e-001
 -8.8279817e-001
 -8.7657224e-001
 -8.7079380e-001
 -8.6542506e-001
 -8.6042050e-001
 -8.5572719e-001
 -8.5128529e-001
 -8.4702855e-001
 -8.4288482e-001
 -8.3877664e-001
 -8.3462191e-001
 -8.3033451e-001
 -8.2582503e-001
 -8.2100147e-001
 -8.1576998e-001
 -8.1003565e-001
 -8.0370328e-001
 -7.9667815e-001
 -7.8886683e-001
 -7.8017795e-001
 -7.7052300e-001
 -7.5981707e-001
 -7.4797965e-001
 -7.3493531e-001
 -7.2061444e-001
 -7.0495390e-001
 -6.8789768e-001
 -6.6939748e-001
 -6.4941327e-001
 -6.2791381e-001
 -6.0487709e-001
 -5.8029072e-001
 -5.5415232e-001
 -5.2646974e-001
 -4.9726134e-001
 -4.6655611e-001
 -4.3439378e-001
 -4.0082484e-001
 -3.6591050e-001
 -3.2972257e-001
 -2.9234332e-001
 -2.5386517e-001
 -2.1439044e-001
 -1.7403096e-001
 -1.3290760e-001
 -9.1149819e-002
 -4.8895075e-002
 -6.2882155e-003
  3.6519180e-002
  7.9369520e-002
  1.2209996e-001
  1.6454322e-001
  2.0652839e-001
  2.4788183e-001
  2.8842805e-001
  3.2799066e-001
  3.6639326e-001
  4.0346044e-001
  4.3901869e-001
  4.7289740e-001
  5.0492979e-001
  5.3495384e-001
  5.6281325e-001
  5.8835832e-001
  6.1144684e-001
  6.3194493e-001
  6.4972787e-001
  6.6468085e-001
  6.7669972e-001
  6.8569163e-001
  6.9157568e-001
  6.9428344e-001
  6.9375952e-001
  6.8996192e-001
  6.8286245e-001
  6.7244702e-001
  6.5871583e-001
  6.4168354e-001
  6.2137936e-001
  5.9784699e-001
  5.7114461e-001
  5.4134464e-001
  5.0853358e-001
  4.7281164e-001
  4.3429240e-001
  3.9310232e-001
  3.4938021e-001
  3.0327665e-001
  2.5495332e-001
  2.0458229e-001
  1.5234519e-001
  9.8432442e-002
  4.3042308e-002
 -1.3619997e-002
 -7.1343294e-002
 -1.2991145e-001
 -1.8910440e-001
 -2.4869924e-001
 -3.0847126e-001
 -3.6819510e-001
 -4.2764578e-001
 -4.8659985e-001
 -5.4483648e-001
 -6.0213853e-001
 -6.5829364e-001
 -7.1309526e-001
 -7.6634366e-001
 -8.1784696e-001
 -8.6742202e-001
 -9.1489538e-001
 -9.6010411e-001
 -1.0028966e+000
 -1.0431332e+000
 -1.0806872e+000
 -1.1154451e+000
 -1.1473073e+000
 -1.1761886e+000
 -1.2020186e+000
 -1.2247418e+000
 -1.2443182e+000
 -1.2607232e+000
 -1.2739478e+000
 -1.2839985e+000
 -1.2908973e+000
 -1.2946813e+000
 -1.2954030e+000
 -1.2931293e+000
 -1.2879416e+000
 -1.2799350e+000
 -1.2692181e+000
 -1.2559118e+000
 -1.2401493e+000
 -1.2220749e+000
 -1.2018432e+000
 -1.1796186e+000
 -1.1555739e+000
 -1.1298898e+000
 -1.1027534e+000
 -1.0743577e+000
 -1.0449002e+000
 -1.0145820e+000
 -9.8360653e-001
 -9.5217858e-001
 -9.2050315e-001
 -8.8878435e-001
 -8.5722429e-001
 -8.2602199e-001
 -7.9537231e-001
 -7.6546493e-001
 -7.3648331e-001
 -7.0860372e-001
 -6.8199433e-001
 -6.5681428e-001
 -6.3321289e-001
 -6.1132883e-001
 -5.9128946e-001
 -5.7321010e-001
 -5.5719349e-001
 -5.4332927e-001
 -5.3169349e-001
 -5.2234827e-001
 -5.1534150e-001
 -5.1070663e-001
 -5.0846248e-001
 -5.0861325e-001
 -5.1114849e-001
 -5.1604322e-001
 -5.2325809e-001
 -5.3273967e-001
 -5.4442072e-001
 -5.5822066e-001
 -5.7404601e-001
 -5.9179091e-001
 -6.1133778e-001
 -6.3255797e-001
 -6.5531246e-001
 -6.7945267e-001
 -7.0482128e-001
 -7.3125311e-001
 -7.5857601e-001
 -7.8661185e-001
 -8.1517746e-001
 -8.4408561e-001
 -8.7314609e-001
 -9.0216670e-001
 -9.3095426e-001
 -9.5931570e-001
 -9.8705906e-001
 -1.0139945e+000
 -1.0399353e+000
 -1.0646990e+000
 -1.0881080e+000
 -1.1099908e+000
 -1.1301829e+000
 -1.1485273e+000
 -1.1648756e+000
 -1.1790890e+000
 -1.1910381e+000
 -1.2006046e+000
 -1.2076812e+000
 -1.2121723e+000
 -1.2139945e+000
 -1.2130769e+000
 -1.2093615e+000
 -1.2028032e+000
 -1.1933705e+000
 -1.1810450e+000
 -1.1658217e+000
 -1.1477090e+000
 -1.1267286e+000
 -1.1029151e+000
 -1.0763159e+000
 -1.0469908e+000
 -1.0150120e+000
 -9.8046283e-001
 -9.4343818e-001
 -9.0404329e-001
 -8.6239342e-001
 -8.1861314e-001
 -7.7283560e-001
 -7.2520185e-001
 -6.7586001e-001
 -6.2496452e-001
 -5.7267526e-001
 -5.1915673e-001
 -4.6457719e-001
 -4.0910779e-001
 -3.5292167e-001
 -2.9619311e-001
 -2.3909663e-001
 -1.8180614e-001
 -1.2449412e-001
 -6.7330731e-002
 -1.0483071e-002
  4.5885636e-002
  1.0161677e-001
  1.5655703e-001
  2.1055909e-001
  2.6348222e-001
  3.1519287e-001
  3.6556521e-001
  4.1448157e-001
  4.6183288e-001
  5.0751904e-001
  5.5144920e-001
  5.9354206e-001
  6.3372600e-001
  6.7193924e-001
  7.0812989e-001
  7.4225601e-001
  7.7428548e-001
  8.0419598e-001
  8.3197476e-001
  8.5761845e-001
  8.8113282e-001
  9.0253240e-001
  9.2184017e-001
  9.3908711e-001
  9.5431178e-001
  9.6755983e-001
  9.7888344e-001
  9.8834080e-001
  9.9599553e-001
  1.0019161e+000
  1.0061751e+000
  1.0088487e+000
  1.0100162e+000
  1.0097589e+000
  1.0081599e+000
  1.0053031e+000
  1.0012731e+000
  9.9615396e-001
  9.9002883e-001
  9.8297954e-001
  9.7508580e-001
  9.6642479e-001
  9.5707058e-001
  9.4709371e-001
  9.3656074e-001
  9.2553384e-001
  9.1407044e-001
  9.0222296e-001
  8.9003847e-001
  8.7755855e-001
  8.6481907e-001
  8.5185009e-001
  8.3867581e-001
  8.2531451e-001
  8.1177861e-001
  7.9807473e-001
  7.8420382e-001
  7.7016137e-001
  7.5593758e-001
  7.4151763e-001
  7.2688203e-001
  7.1200690e-001
  6.9686442e-001
  6.8142318e-001
  6.6564867e-001
  6.4950374e-001
  6.3294907e-001
  6.1594375e-001
  5.9844575e-001
  5.8041250e-001
  5.6180145e-001
  5.4257061e-001
  5.2267911e-001
  5.0208779e-001
  4.8075970e-001
  4.5866069e-001
  4.3575990e-001
  4.1203025e-001
  3.8744898e-001
  3.6199805e-001
  3.3566457e-001
  3.0844121e-001
  2.8032655e-001
  2.5132540e-001
  2.2144905e-001
  1.9071553e-001
  1.5914977e-001
  1.2678377e-001
  9.3656655e-002
  5.9814733e-002
  2.5311480e-002
 -9.7925225e-003
 -4.5429701e-002
 -8.1525656e-002
 -1.1799937e-001
 -1.5476348e-001
 -1.9172458e-001
 -2.2878359e-001
 -2.6583615e-001
 -3.0277305e-001
 -3.3948075e-001
 -3.7584189e-001
 -4.1173582e-001
 -4.4703922e-001
 -4.8162670e-001
 -5.1537144e-001
 -5.4814587e-001
 -5.7982231e-001
 -6.1027367e-001
 -6.3937417e-001
 -6.6700003e-001
 -6.9303013e-001
 -7.1734677e-001
 -7.3983631e-001
 -7.6038985e-001
 -7.7890391e-001
 -7.9528102e-001
 -8.0943037e-001
 -8.2126835e-001
 -8.3071914e-001
 -8.3771517e-001
 -8.4219762e-001
 -8.4411683e-001
 -8.4343266e-001
 -8.4011487e-001
 -8.3414335e-001
 -8.2550834e-001
 -8.1421066e-001
 -8.0026174e-001
 -7.8368375e-001
 -7.6450954e-001
 -7.4278262e-001
 -7.1855701e-001
 -6.9189707e-001
 -6.6287730e-001
 -6.3158198e-001
 -5.9810487e-001
 -5.6254883e-001
 -5.2502529e-001
 -4.8565384e-001
 -4.4456160e-001
 -4.0188270e-001
 -3.5775760e-001
 -3.1233244e-001
 -2.6575835e-001
 -2.1819068e-001
 -1.6978831e-001
 -1.2071280e-001
 -7.1127660e-002
 -2.1197492e-002
  2.8912781e-002
  7.9038748e-002
  1.2901733e-001
  1.7868756e-001
  2.2789141e-001
  2.7647457e-001
  3.2428716e-001
  3.7118453e-001
  4.1702791e-001
  4.6168513e-001
  5.0503120e-001
  5.4694897e-001
  5.8732961e-001
  6.2607316e-001
  6.6308898e-001
  6.9829611e-001
  7.3162365e-001
  7.6301102e-001
  7.9240823e-001
  8.1977597e-001
  8.4508577e-001
  8.6832002e-001
  8.8947197e-001
  9.0854560e-001
  9.2555551e-001
  9.4052669e-001
  9.5349428e-001
  9.6450320e-001
  9.7360781e-001
  9.8087144e-001
  9.8636590e-001
  9.9017099e-001
  9.9237383e-001
  9.9306832e-001
  9.9235441e-001
  9.9033743e-001
  9.8712738e-001
  9.8283813e-001
  9.7758665e-001
  9.7149227e-001
  9.6467579e-001
  9.5725873e-001
  9.4936252e-001
  9.4110762e-001
  9.3261279e-001
  9.2399426e-001
  9.1536497e-001
  9.0683381e-001
  8.9850489e-001
  8.9047687e-001
  8.8284229e-001
  8.7568695e-001
  8.6908932e-001
  8.6312005e-001
  8.5784148e-001
  8.5330719e-001
  8.4956170e-001
  8.4664009e-001
  8.4456779e-001
  8.4336041e-001
  8.4302361e-001
  8.4355302e-001
  8.4493430e-001
  8.4714318e-001
  8.5014564e-001
  8.5389808e-001
  8.5834760e-001
  8.6343238e-001
  8.6908200e-001
  8.7521798e-001
  8.8175420e-001
  8.8859757e-001
  8.9564853e-001
  9.0280181e-001
  9.0994707e-001
  9.1696968e-001
  9.2375149e-001
  9.3017160e-001
  9.3610727e-001
  9.4143471e-001
  9.4602994e-001
  9.4976975e-001
  9.5253250e-001
  9.5419903e-001
  9.5465357e-001
  9.5378455e-001
  9.5148551e-001
  9.4765588e-001
  9.4220179e-001
  9.3503689e-001
  9.2608302e-001
  9.1527092e-001
  9.0254090e-001
  8.8784343e-001
  8.7113964e-001
  8.5240188e-001
  8.3161408e-001
  8.0877213e-001
  7.8388420e-001
  7.5697092e-001
  7.2806557e-001
  6.9721415e-001
  6.6447536e-001
  6.2992061e-001
  5.9363377e-001
  5.5571107e-001
  5.1626072e-001
  4.7540260e-001
  4.3326781e-001
  3.8999816e-001
  3.4574563e-001
  3.0067169e-001
  2.5494664e-001
  2.0874884e-001
  1.6226392e-001
  1.1568387e-001
  6.9206191e-002
  2.3032907e-002
 -2.2630403e-002
 -6.7575630e-002
 -1.1159318e-001
 -1.5447303e-001
 -1.9600582e-001
 -2.3598395e-001
 -2.7420265e-001
 -3.1046110e-001
 -3.4456350e-001
 -3.7632015e-001
 -4.0554848e-001
 -4.3207411e-001
 -4.5573183e-001
 -4.7636654e-001
 -4.9383421e-001
 -5.0800272e-001
 -5.1875266e-001
 -5.2597815e-001
 -5.2958748e-001
 -5.2950380e-001
 -5.2566564e-001
 -5.1802743e-001
 -5.0655991e-001
 -4.9125050e-001
 -4.7210352e-001
 -4.4914040e-001
 -4.2239975e-001
 -3.9193742e-001
 -3.5782637e-001
 -3.2015658e-001
 -2.7903472e-001
 -2.3458393e-001
 -1.8694333e-001
 -1.3626757e-001
 -8.2726256e-002
 -2.6503327e-002
  3.2203694e-002
  9.3184461e-002
  1.5621666e-001
  2.2106692e-001
  2.8749179e-001
  3.5523876e-001
  4.2404732e-001
  4.9365010e-001
  5.6377398e-001
  6.3414132e-001
  7.0447114e-001
  7.7448035e-001
  8.4388501e-001
  9.1240156e-001
  9.7974809e-001
  1.0456456e+000
  1.1098191e+000
  1.1719991e+000
  1.2319227e+000
  1.2893344e+000
  1.3439879e+000
  1.3956467e+000
  1.4440853e+000
  1.4890902e+000
  1.5304608e+000
  1.5680103e+000
  1.6015667e+000
  1.6309732e+000
  1.6560892e+000
  1.6767908e+000
  1.6929712e+000
  1.7045412e+000
  1.7114298e+000
  1.7135843e+000
  1.7109703e+000
  1.7035721e+000
  1.6913927e+000
  1.6744537e+000
  1.6527949e+000
  1.6264746e+000
  1.5955688e+000
  1.5601709e+000
  1.5203916e+000
  1.4763578e+000
  1.4282124e+000
  1.3761134e+000
  1.3202332e+000
  1.2607578e+000
  1.1978859e+000
  1.1318278e+000
  1.0628049e+000
  9.9104801e-001
  9.1679696e-001
  8.4029900e-001
  7.6180792e-001
  6.8158284e-001
  5.9988706e-001
  5.1698691e-001
  4.3315055e-001
  3.4864681e-001
  2.6374401e-001
  1.7870884e-001
  9.3805191e-002
  9.2930520e-003
 -7.4572558e-002
 -1.5754265e-001
 -2.3937528e-001
 -3.1983649e-001
 -3.9870127e-001
 -4.7575438e-001
 -5.5079119e-001
 -6.2361842e-001
 -6.9405483e-001
 -7.6193187e-001
 -8.2709419e-001
 -8.8940016e-001
 -9.4872230e-001
 -1.0049476e+000
 -1.0579778e+000
 -1.1077295e+000
 -1.1541346e+000
 -1.1971398e+000
 -1.2367071e+000
 -1.2728135e+000
 -1.3054507e+000
 -1.3346252e+000
 -1.3603575e+000
 -1.3826821e+000
 -1.4016472e+000
 -1.4173138e+000
 -1.4297553e+000
 -1.4390570e+000
 -1.4453153e+000
 -1.4486374e+000
 -1.4491398e+000
 -1.4469483e+000
 -1.4421968e+000
 -1.4350264e+000
 -1.4255849e+000
 -1.4140255e+000
 -1.4005062e+000
 -1.3851889e+000
 -1.3682383e+000
 -1.3498211e+000
 -1.3301051e+000
 -1.3092585e+000
 -1.2874487e+000
 -1.2648414e+000
 -1.2416004e+000
 -1.2178860e+000
 -1.1938547e+000
 -1.1696584e+000
 -1.1454434e+000
 -1.1213502e+000
 -1.0975126e+000
 -1.0740571e+000
 -1.0511024e+000
 -1.0287592e+000
 -1.0071292e+000
 -9.8630538e-001
 -9.6637117e-001
 -9.4740050e-001
 -9.2945747e-001
 -9.1259620e-001
 -8.9686080e-001
 -8.8228525e-001
 -8.6889352e-001
 -8.5669953e-001
 -8.4570739e-001
 -8.3591149e-001
 -8.2729675e-001
 -8.1983895e-001
 -8.1350497e-001
 -8.0825320e-001
 -8.0403392e-001
 -8.0078979e-001
 -7.9845625e-001
 -7.9696210e-001
 -7.9622999e-001
 -7.9617698e-001
 -7.9671517e-001
 -7.9775224e-001
 -7.9919209e-001
 -8.0093550e-001
 -8.0288068e-001
 -8.0492400e-001
 -8.0696054e-001
 -8.0888480e-001
 -8.1059129e-001
 -8.1197512e-001
 -8.1293266e-001
 -8.1336211e-001
 -8.1316404e-001
 -8.1224198e-001
 -8.1050290e-001
 -8.0785775e-001
 -8.0422190e-001
 -7.9951560e-001
 -7.9366434e-001
 -7.8659928e-001
 -7.7825752e-001
 -7.6858246e-001
 -7.5752401e-001
 -7.4503882e-001
 -7.3109049e-001
 -7.1564969e-001
 -6.9869423e-001
 -6.8020919e-001
 -6.6018688e-001
 -6.3862687e-001
 -6.1553591e-001
 -5.9092785e-001
 -5.6482350e-001
 -5.3725052e-001
 -5.0824315e-001
 -4.7784205e-001
 -4.4609402e-001
 -4.1305171e-001
 -3.7877336e-001
 -3.4332239e-001
 -3.0676715e-001
 -2.6918046e-001
 -2.3063928e-001
 -1.9122428e-001
 -1.5101945e-001
 -1.1011166e-001
 -6.8590249e-002
 -2.6546577e-002
  1.5926404e-002
  5.8734583e-002
  1.0178313e-001
  1.4497690e-001
  1.8822091e-001
  2.3142067e-001
  2.7448266e-001
  3.1731467e-001
  3.5982620e-001
  4.0192880e-001
  4.4353644e-001
  4.8456579e-001
  5.2493656e-001
  5.6457176e-001
  6.0339795e-001
  6.4134551e-001
  6.7834882e-001
  7.1434646e-001
  7.4928135e-001
  7.8310096e-001
  8.1575732e-001
  8.4720719e-001
  8.7741211e-001
  9.0633839e-001
  9.3395719e-001
  9.6024450e-001
  9.8518106e-001
  1.0087524e+000
  1.0309487e+000
  1.0517646e+000
  1.0711995e+000
  1.0892568e+000
  1.1059442e+000
  1.1212737e+000
  1.1352608e+000
  1.1479248e+000
  1.1592886e+000
  1.1693781e+000
  1.1782226e+000
  1.1858540e+000
  1.1923069e+000
  1.1976181e+000
  1.2018268e+000
  1.2049739e+000
  1.2071021e+000
  1.2082553e+000
  1.2084788e+000
  1.2078187e+000
  1.2063219e+000
  1.2040358e+000
  1.2010079e+000
  1.1972861e+000
  1.1929177e+000
  1.1879501e+000
  1.1824298e+000
  1.1764028e+000
  1.1699142e+000
  1.1630078e+000
  1.1557266e+000
  1.1481119e+000
  1.1402038e+000
  1.1320406e+000
  1.1236590e+000
  1.1150941e+000
  1.1063787e+000
  1.0975440e+000
  1.0886191e+000
  1.0796310e+000
  1.0706045e+000
  1.0615624e+000
  1.0525253e+000
  1.0435115e+000
  1.0345373e+000
  1.0256166e+000
  1.0167613e+000
  1.0079809e+000
  9.9928294e-001
  9.9067279e-001
  9.8215371e-001
  9.7372692e-001
  9.6539167e-001
  9.5714522e-001
  9.4898296e-001
  9.4089845e-001
  9.3288346e-001
  9.2492808e-001
  9.1702073e-001
  9.0914831e-001
  9.0129620e-001
  8.9344838e-001
  8.8558750e-001
  8.7769497e-001
  8.6975104e-001
  8.6173485e-001
  8.5362459e-001
  8.4539753e-001
  8.3703013e-001
  8.2849816e-001
  8.1977673e-001
  8.1084046e-001
  8.0166352e-001
  7.9221976e-001
  7.8248281e-001
  7.7242616e-001
  7.6202330e-001
  7.5124779e-001
  7.4007338e-001
  7.2847413e-001
  7.1642450e-001
  7.0389947e-001
  6.9087465e-001
  6.7732640e-001
  6.6323193e-001
  6.4856942e-001
  6.3331812e-001
  6.1745849e-001
  6.0097230e-001
  5.8384273e-001
  5.6605448e-001
  5.4759392e-001
  5.2844913e-001
  5.0861007e-001
  4.8806863e-001
  4.6681876e-001
  4.4485655e-001
  4.2218032e-001
  3.9879069e-001
  3.7469069e-001
  3.4988580e-001
  3.2438402e-001
  2.9819594e-001
  2.7133476e-001
  2.4381634e-001
  2.1565925e-001
  1.8688474e-001
  1.5751680e-001
  1.2758211e-001
  9.7110039e-002
  6.6132625e-002
  3.4684525e-002
  2.8029614e-003
 -2.9472349e-002
 -6.2099271e-002
 -9.5033353e-002
 -1.2822793e-001
 -1.6163424e-001
 -1.9520159e-001
 -2.2887745e-001
 -2.6260769e-001
 -2.9633668e-001
 -3.3000753e-001
 -3.6356226e-001
 -3.9694203e-001
 -4.3008735e-001
 -4.6293832e-001
 -4.9543485e-001
 -5.2751693e-001
 -5.5912487e-001
 -5.9019957e-001
 -6.2068277e-001
 -6.5051733e-001
 -6.7964750e-001
 -7.0801916e-001
 -7.3558014e-001
 -7.6228044e-001
 -7.8807253e-001
 -8.1291157e-001
 -8.3675568e-001
 -8.5956619e-001
 -8.8130783e-001
 -9.0194902e-001
 -9.2146201e-001
 -9.3982308e-001
 -9.5701276e-001
 -9.7301594e-001
 -9.8782205e-001
 -1.0014251e+000
 -1.0138239e+000
 -1.0250221e+000
 -1.0350280e+000
 -1.0438550e+000
 -1.0515214e+000
 -1.0580502e+000
 -1.0634692e+000
 -1.0678112e+000
 -1.0711134e+000
 -1.0734176e+000
 -1.0747698e+000
 -1.0752204e+000
 -1.0748235e+000
 -1.0736371e+000
 -1.0717226e+000
 -1.0691446e+000
 -1.0659704e+000
 -1.0622700e+000
 -1.0581156e+000
 -1.0535810e+000
 -1.0487417e+000
 -1.0436739e+000
 -1.0384547e+000
 -1.0331612e+000
 -1.0278703e+000
 -1.0226582e+000
 -1.0175999e+000
 -1.0127688e+000
 -1.0082362e+000
 -1.0040708e+000
 -1.0003387e+000
 -9.9710214e-001
 -9.9441979e-001
 -9.9234601e-001
 -9.9093051e-001
 -9.9021796e-001
 -9.9024765e-001
 -9.9105315e-001
 -9.9266197e-001
 -9.9509529e-001
 -9.9836770e-001
 -1.0024870e+000
 -1.0074540e+000
 -1.0132623e+000
 -1.0198983e+000
 -1.0273409e+000
 -1.0355619e+000
 -1.0445254e+000
 -1.0541883e+000
 -1.0645002e+000
 -1.0754037e+000
 -1.0868342e+000
 -1.0987205e+000
 -1.1109849e+000
 -1.1235435e+000
 -1.1363066e+000
 -1.1491788e+000
 -1.1620598e+000
 -1.1748448e+000
 -1.1874246e+000
 -1.1996867e+000
 -1.2115154e+000
 -1.2227925e+000
 -1.2333981e+000
 -1.2432110e+000
 -1.2521093e+000
 -1.2599715e+000
 -1.2666766e+000
 -1.2721053e+000
 -1.2761404e+000
 -1.2786675e+000
 -1.2795760e+000
 -1.2787593e+000
 -1.2761160e+000
 -1.2715504e+000
 -1.2649729e+000
 -1.2563011e+000
 -1.2454600e+000
 -1.2323828e+000
 -1.2170117e+000
 -1.1992977e+000
 -1.1792020e+000
 -1.1566958e+000
 -1.1317608e+000
 -1.1043900e+000
 -1.0745873e+000
 -1.0423685e+000
 -1.0077607e+000
 -9.7080335e-001
 -9.3154751e-001
 -8.9005638e-001
 -8.4640512e-001
 -8.0068072e-001
 -7.5298192e-001
 -7.0341892e-001
 -6.5211315e-001
 -5.9919691e-001
 -5.4481299e-001
 -4.8911417e-001
 -4.3226273e-001
 -3.7442988e-001
 -3.1579510e-001
 -2.5654550e-001
 -1.9687505e-001
 -1.3698384e-001
 -7.7077260e-002
 -1.7365100e-002
  4.1939291e-002
  1.0061995e-001
  1.5845926e-001
  2.1523891e-001
  2.7074086e-001
  3.2474841e-001
  3.7704717e-001
  4.2742605e-001
  4.7567836e-001
  5.2160271e-001
  5.6500410e-001
  6.0569484e-001
  6.4349553e-001
  6.7823598e-001
  7.0975615e-001
  7.3790693e-001
  7.6255103e-001
  7.8356373e-001
  8.0083361e-001
  8.1426321e-001
  8.2376966e-001
  8.2928519e-001
  8.3075767e-001
  8.2815100e-001
  8.2144543e-001
  8.1063788e-001
  7.9574213e-001
  7.7678889e-001
  7.5382592e-001
  7.2691793e-001
  6.9614650e-001
  6.6160988e-001
  6.2342270e-001
  5.8171564e-001
  5.3663497e-001
  4.8834208e-001
  4.3701288e-001
  3.8283713e-001
  3.2601778e-001
  2.6677009e-001
  2.0532086e-001
  1.4190751e-001
  7.6777069e-002
  1.0185201e-002
 -5.7604860e-002
 -1.2632342e-001
 -1.9569546e-001
 -2.6544180e-001
 -3.3528029e-001
 -4.0492705e-001
 -4.7409765e-001
 -5.4250839e-001
 -6.0987750e-001
 -6.7592641e-001
 -7.4038095e-001
 -8.0297254e-001
 -8.6343942e-001
 -9.2152778e-001
 -9.7699289e-001
 -1.0296002e+000
 -1.0791263e+000
 -1.1253601e+000
 -1.1681036e+000
 -1.2071728e+000
 -1.2423985e+000
 -1.2736272e+000
 -1.3007217e+000
 -1.3235614e+000
 -1.3420435e+000
 -1.3560827e+000
 -1.3656122e+000
 -1.3705835e+000
 -1.3709668e+000
 -1.3667513e+000
 -1.3579449e+000
 -1.3445742e+000
 -1.3266845e+000
 -1.3043396e+000
 -1.2776211e+000
 -1.2466286e+000
 -1.2114784e+000
 -1.1723039e+000
 -1.1292542e+000
 -1.0824938e+000
 -1.0322015e+000
 -9.7856990e-001
 -9.2180430e-001
 -8.6212177e-001
 -7.9975012e-001
 -7.3492688e-001
 -6.6789819e-001
 -5.9891767e-001
 -5.2824521e-001
 -4.5614587e-001
 -3.8288860e-001
 -3.0874505e-001
 -2.3398836e-001
 -1.5889192e-001
 -8.3728161e-002
 -8.7673675e-003
  6.5723532e-002
  1.3948211e-001
  2.1225157e-001
  2.8378184e-001
  3.5383063e-001
  4.2216445e-001
  4.8855955e-001
  5.5280283e-001
  6.1469267e-001
  6.7403975e-001
  7.3066772e-001
  7.8441386e-001
  8.3512967e-001
  8.8268133e-001
  9.2695017e-001
  9.6783295e-001
  1.0052422e+000
  1.0391062e+000
  1.0693696e+000
  1.0959926e+000
  1.1189517e+000
  1.1382392e+000
  1.1538630e+000
  1.1658461e+000
  1.1742268e+000
  1.1790577e+000
  1.1804055e+000
  1.1783504e+000
  1.1729854e+000
  1.1644156e+000
  1.1527575e+000
  1.1381383e+000
  1.1206948e+000
  1.1005730e+000
  1.0779267e+000
  1.0529169e+000
  1.0257105e+000
  9.9647994e-001
  9.6540147e-001
  9.3265470e-001
  8.9842137e-001
  8.6288443e-001
  8.2622704e-001
  7.8863160e-001
  7.5027881e-001
  7.1134677e-001
  6.7201006e-001
  6.3243889e-001
  5.9279830e-001
  5.5324737e-001
  5.1393848e-001
  4.7501668e-001
  4.3661899e-001
  3.9887391e-001
  3.6190086e-001
  3.2580973e-001
  2.9070055e-001
  2.5666310e-001
  2.2377669e-001
  1.9210996e-001
  1.6172078e-001
  1.3265617e-001
  1.0495228e-001
  7.8634531e-002
  5.3717703e-002
  3.0206143e-002
  8.0940270e-003
 -1.2634327e-002
 -3.2004086e-002
 -5.0049482e-002
 -6.6813341e-002
 -8.2346562e-002
 -9.6707566e-002
 -1.0996169e-001
 -1.2218058e-001
 -1.3344151e-001
 -1.4382669e-001
 -1.5342261e-001
 -1.6231927e-001
 -1.7060947e-001
 -1.7838811e-001
 -1.8575137e-001
 -1.9279607e-001
 -1.9961888e-001
 -2.0631562e-001
 -2.1298060e-001
 -2.1970590e-001
 -2.2658072e-001
 -2.3369081e-001
 -2.4111783e-001
 -2.4893881e-001
 -2.5722566e-001
 -2.6604468e-001
 -2.7545615e-001
 -2.8551393e-001
 -2.9626516e-001
 -3.0774997e-001
 -3.2000125e-001
 -3.3304450e-001
 -3.4689771e-001
 -3.6157127e-001
 -3.7706801e-001
 -3.9338320e-001
 -4.1050469e-001
 -4.2841305e-001
 -4.4708176e-001
 -4.6647747e-001
 -4.8656033e-001
 -5.0728426e-001
 -5.2859744e-001
 -5.5044263e-001
 -5.7275770e-001
 -5.9547611e-001
 -6.1852742e-001
 -6.4183783e-001
 -6.6533078e-001
 -6.8892752e-001
 -7.1254769e-001
 -7.3610995e-001
 -7.5953260e-001
 -7.8273418e-001
 -8.0563406e-001
 -8.2815310e-001
 -8.5021415e-001
 -8.7174272e-001
 -8.9266745e-001
 -9.1292069e-001
 -9.3243898e-001
 -9.5116350e-001
 -9.6904055e-001
 -9.8602191e-001
 -1.0020652e+000
 -1.0171342e+000
 -1.0311990e+000
 -1.0442367e+000
 -1.0562307e+000
 -1.0671718e+000
 -1.0770574e+000
 -1.0858923e+000
 -1.0936881e+000
 -1.1004632e+000
 -1.1062431e+000
 -1.1110595e+000
 -1.1149508e+000
 -1.1179611e+000
 -1.1201406e+000
 -1.1215447e+000
 -1.1222336e+000
 -1.1222722e+000
 -1.1217293e+000
 -1.1206771e+000
 -1.1191909e+000
 -1.1173482e+000
 -1.1152281e+000
 -1.1129111e+000
 -1.1104779e+000
 -1.1080092e+000
 -1.1055849e+000
 -1.1032832e+000
 -1.1011804e+000
 -1.0993499e+000
 -1.0978618e+000
 -1.0967821e+000
 -1.0961723e+000
 -1.0960886e+000
 -1.0965817e+000
 -1.0976959e+000
 -1.0994690e+000
 -1.1019316e+000
 -1.1051067e+000
 -1.1090098e+000
 -1.1136481e+000
 -1.1190204e+000
 -1.1251172e+000
 -1.1319200e+000
 -1.1394020e+000
 -1.1475274e+000
 -1.1562518e+000
 -1.1655222e+000
 -1.1752773e+000
 -1.1854474e+000
 -1.1959551e+000
 -1.2067154e+000
 -1.2176362e+000
 -1.2286185e+000
 -1.2395572e+000
 -1.2503417e+000
 -1.2608560e+000
 -1.2709801e+000
 -1.2805899e+000
 -1.2895586e+000
 -1.2977568e+000
 -1.3050539e+000
 -1.3113185e+000
 -1.3164192e+000
 -1.3202258e+000
 -1.3226098e+000
 -1.3234453e+000
 -1.3226100e+000
 -1.3199858e+000
 -1.3154599e+000
 -1.3089255e+000
 -1.3002825e+000
 -1.2894382e+000
 -1.2763084e+000
 -1.2608179e+000
 -1.2429008e+000
 -1.2225019e+000
 -1.1995763e+000
 -1.1740909e+000
 -1.1460241e+000
 -1.1153665e+000
 -1.0821212e+000
 -1.0463042e+000
 -1.0079443e+000
 -9.6708355e-001
 -9.2377700e-001
 -8.7809298e-001
 -8.3011284e-001
 -7.7993086e-001
 -7.2765396e-001
 -6.7340144e-001
 -6.1730461e-001
 -5.5950630e-001
 -5.0016039e-001
 -4.3943119e-001
 -3.7749283e-001
 -3.1452852e-001
 -2.5072978e-001
 -1.8629568e-001
 -1.2143188e-001
 -5.6349802e-002
  8.7343950e-003
  7.3600772e-002
  1.3802665e-001
  2.0178765e-001
  2.6465878e-001
  3.2641551e-001
  3.8683489e-001
  4.4569661e-001
  5.0278415e-001
  5.5788582e-001
  6.1079588e-001
  6.6131556e-001
  7.0925413e-001
  7.5442985e-001
  7.9667097e-001
  8.3581665e-001
  8.7171779e-001
  9.0423791e-001
  9.3325387e-001
  9.5865659e-001
  9.8035168e-001
  9.9826002e-001
  1.0123182e+000
  1.0224791e+000
  1.0287119e+000
  1.0310028e+000
  1.0293548e+000
  1.0237879e+000
  1.0143394e+000
  1.0010633e+000
  9.8403058e-001
  9.6332876e-001
  9.3906163e-001
  9.1134880e-001
  8.8032527e-001
  8.4614079e-001
  8.0895929e-001
  7.6895810e-001
  7.2632724e-001
  6.8126849e-001
  6.3399456e-001
  5.8472805e-001
  5.3370052e-001
  4.8115133e-001
  4.2732664e-001
  3.7247818e-001
  3.1686214e-001
  2.6073797e-001
  2.0436716e-001
  1.4801202e-001
  9.1934493e-002
  3.6394868e-002
 -1.8349375e-002
 -7.2044792e-002
 -1.2444315e-001
 -1.7530259e-001
 -2.2438873e-001
 -2.7147575e-001
 -3.1634747e-001
 -3.5879828e-001
 -3.9863412e-001
 -4.3567336e-001
 -4.6974759e-001
 -5.0070240e-001
 -5.2839803e-001
 -5.5270997e-001
 -5.7352954e-001
 -5.9076427e-001
 -6.0433830e-001
 -6.1419267e-001
 -6.2028548e-001
 -6.2259205e-001
 -6.2110490e-001
 -6.1583372e-001
 -6.0680520e-001
 -5.9406285e-001
 -5.7766661e-001
 -5.5769254e-001
 -5.3423228e-001
 -5.0739257e-001
 -4.7729456e-001
 -4.4407319e-001
 -4.0787640e-001
 -3.6886432e-001
 -3.2720840e-001
 -2.8309053e-001
 -2.3670202e-001
 -1.8824262e-001
 -1.3791946e-001
 -8.5946028e-002
 -3.2541010e-002
  2.2072782e-002
  7.7669548e-002
  1.3402163e-001
  1.9090065e-001
  2.4807861e-001
  3.0532905e-001
  3.6242809e-001
  4.1915554e-001
  4.7529594e-001
  5.3063954e-001
  5.8498331e-001
  6.3813182e-001
  6.8989815e-001
  7.4010472e-001
  7.8858400e-001
  8.3517929e-001
  8.7974528e-001
  9.2214869e-001
  9.6226875e-001
  9.9999762e-001
  1.0352408e+000
  1.0679172e+000
  1.0979598e+000
  1.1253153e+000
  1.1499444e+000
  1.1718219e+000
  1.1909363e+000
  1.2072898e+000
  1.2208981e+000
  1.2317902e+000
  1.2400077e+000
  1.2456046e+000
  1.2486466e+000
  1.2492108e+000
  1.2473851e+000
  1.2432671e+000
  1.2369638e+000
  1.2285908e+000
  1.2182715e+000
  1.2061359e+000
  1.1923204e+000
  1.1769666e+000
  1.1602202e+000
  1.1422306e+000
  1.1231495e+000
  1.1031303e+000
  1.0823272e+000
  1.0608942e+000
  1.0389843e+000
  1.0167485e+000
  9.9433531e-001
  9.7188950e-001
  9.4955170e-001
  9.2745750e-001
  9.0573683e-001
  8.8451326e-001
  8.6390346e-001
  8.4401664e-001
  8.2495405e-001
  8.0680857e-001
  7.8966432e-001
  7.7359637e-001
  7.5867046e-001
  7.4494282e-001
  7.3246006e-001
  7.2125908e-001
  7.1136707e-001
  7.0280157e-001
  6.9557061e-001
  6.8967283e-001
  6.8509778e-001
  6.8182616e-001
  6.7983017e-001
  6.7907391e-001
  6.7951380e-001
  6.8109909e-001
  6.8377232e-001
  6.8746995e-001
  6.9212287e-001
  6.9765709e-001
  7.0399431e-001
  7.1105261e-001
  7.1874714e-001
  7.2699077e-001
  7.3569477e-001
  7.4476955e-001
  7.5412529e-001
  7.6367265e-001
  7.7332344e-001
  7.8299124e-001
  7.9259204e-001
  8.0204487e-001
  8.1127233e-001
  8.2020117e-001
  8.2876278e-001
  8.3689365e-001
  8.4453584e-001
  8.5163729e-001
  8.5815222e-001
  8.6404141e-001
  8.6927239e-001
  8.7381970e-001
  8.7766494e-001
  8.8079694e-001
  8.8321173e-001
  8.8491251e-001
  8.8590962e-001
  8.8622037e-001
  8.8586888e-001
  8.8488583e-001
  8.8330820e-001
  8.8117894e-001
  8.7854660e-001
  8.7546493e-001
  8.7199242e-001
  8.6819182e-001
  8.6412965e-001
  8.5987563e-001
  8.5550214e-001
  8.5108362e-001
  8.4669595e-001
  8.4241589e-001
  8.3832039e-001
  8.3448602e-001
  8.3098831e-001
  8.2790113e-001
  8.2529610e-001
  8.2324195e-001
  8.2180398e-001
  8.2104347e-001
  8.2101713e-001
  8.2177663e-001
  8.2336808e-001
  8.2583161e-001
  8.2920095e-001
  8.3350308e-001
  8.3875789e-001
  8.4497792e-001
  8.5216813e-001
  8.6032571e-001
  8.6943995e-001
  8.7949219e-001
  8.9045575e-001
  9.0229601e-001
  9.1497045e-001
  9.2842880e-001
  9.4261323e-001
  9.5745858e-001
  9.7289264e-001
  9.8883649e-001
  1.0052049e+000
  1.0219067e+000
  1.0388453e+000
  1.0559192e+000
  1.0730225e+000
  1.0900454e+000
  1.1068750e+000
  1.1233957e+000
  1.1394899e+000
  1.1550390e+000
  1.1699236e+000
  1.1840242e+000
  1.1972225e+000
  1.2094013e+000
  1.2204459e+000
  1.2302441e+000
  1.2386876e+000
  1.2456719e+000
  1.2510976e+000
  1.2548707e+000
  1.2569030e+000
  1.2571131e+000
  1.2554266e+000
  1.2517766e+000
  1.2461043e+000
  1.2383592e+000
  1.2284997e+000
  1.2164931e+000
  1.2023159e+000
  1.1859543e+000
  1.1674040e+000
  1.1466704e+000
  1.1237687e+000
  1.0987238e+000
  1.0715701e+000
  1.0423517e+000
  1.0111218e+000
  9.7794289e-001
  9.4288605e-001
  9.0603084e-001
  8.6746482e-001
  8.2728314e-001
  7.8558805e-001
  7.4248833e-001
  6.9809880e-001
  6.5253966e-001
  6.0593589e-001
  5.5841656e-001
  5.1011420e-001
  4.6116407e-001
  4.1170343e-001
  3.6187084e-001
  3.1180545e-001
  2.6164619e-001
  2.1153114e-001
  1.6159671e-001
  1.1197700e-001
  6.2803053e-002
  1.4202222e-002
 -3.3702519e-002
 -8.0793187e-002
 -1.2695738e-001
 -1.7208885e-001
 -2.1608799e-001
 -2.5886236e-001
 -3.0032708e-001
 -3.4040523e-001
 -3.7902820e-001
 -4.1613595e-001
 -4.5167726e-001
 -4.8560988e-001
 -5.1790071e-001
 -5.4852578e-001
 -5.7747032e-001
 -6.0472871e-001
 -6.3030431e-001
 -6.5420938e-001
 -6.7646481e-001
 -6.9709985e-001
 -7.1615182e-001
 -7.3366569e-001
 -7.4969371e-001
 -7.6429492e-001
 -7.7753461e-001
 -7.8948385e-001
 -8.0021883e-001
 -8.0982031e-001
 -8.1837292e-001
 -8.2596457e-001
 -8.3268567e-001
 -8.3862854e-001
 -8.4388660e-001
 -8.4855371e-001
 -8.5272347e-001
 -8.5648842e-001
 -8.5993944e-001
 -8.6316498e-001
 -8.6625040e-001
 -8.6927733e-001
 -8.7232302e-001
 -8.7545975e-001
 -8.7875423e-001
 -8.8226712e-001
 -8.8605251e-001
 -8.9015745e-001
 -8.9462159e-001
 -8.9947682e-001
 -9.0474696e-001
 -9.1044753e-001
 -9.1658554e-001
 -9.2315941e-001
 -9.3015885e-001
 -9.3756490e-001
 -9.4534992e-001
 -9.5347777e-001
 -9.6190394e-001
 -9.7057579e-001
 -9.7943284e-001
 -9.8840713e-001
 -9.9742361e-001
 -1.0064006e+000
 -1.0152503e+000
 -1.0238792e+000
 -1.0321892e+000
 -1.0400774e+000
 -1.0474375e+000
 -1.0541603e+000
 -1.0601342e+000
 -1.0652463e+000
 -1.0693830e+000
 -1.0724310e+000
 -1.0742777e+000
 -1.0748124e+000
 -1.0739271e+000
 -1.0715171e+000
 -1.0674819e+000
 -1.0617262e+000
 -1.0541603e+000
 -1.0447012e+000
 -1.0332730e+000
 -1.0198080e+000
 -1.0042468e+000
 -9.8653945e-001
 -9.6664570e-001
 -9.4453558e-001
 -9.2018988e-001
 -8.9360052e-001
 -8.6477093e-001
 -8.3371629e-001
 -8.0046376e-001
 -7.6505263e-001
 -7.2753436e-001
 -6.8797265e-001
 -6.4644333e-001
 -6.0303424e-001
 -5.5784500e-001
 -5.1098679e-001
 -4.6258193e-001
 -4.1276352e-001
 -3.6167496e-001
 -3.0946934e-001
 -2.5630891e-001
 -2.0236435e-001
 -1.4781409e-001
 -9.2843482e-002
 -3.7644015e-002
  1.7587583e-002
  7.2650251e-002
  1.2733955e-001
  1.8144864e-001
  2.3476930e-001
  2.8709293e-001
  3.3821165e-001
  3.8791928e-001
  4.3601246e-001
  4.8229169e-001
  5.2656237e-001
  5.6863582e-001
  6.0833037e-001
  6.4547226e-001
  6.7989667e-001
  7.1144864e-001
  7.3998392e-001
  7.6536987e-001
  7.8748619e-001
  8.0622572e-001
  8.2149506e-001
  8.3321523e-001
  8.4132220e-001
  8.4576735e-001
  8.4651789e-001
  8.4355719e-001
  8.3688501e-001
  8.2651769e-001
  8.1248822e-001
  7.9484625e-001
  7.7365798e-001
  7.4900607e-001
  7.2098930e-001
  6.8972230e-001
  6.5533513e-001
  6.1797278e-001
  5.7779460e-001
  5.3497366e-001
  4.8969604e-001
  4.4216005e-001
  3.9257537e-001
  3.4116213e-001
  2.8814996e-001
  2.3377697e-001
  1.7828869e-001
  1.2193692e-001
  6.4978634e-002
  7.6747722e-003
 -4.9710948e-002
 -1.0691326e-001
 -1.6366657e-001
 -2.1970623e-001
 -2.7476975e-001
 -3.2859802e-001
 -3.8093661e-001
 -4.3153688e-001
 -4.8015726e-001
 -5.2656431e-001
 -5.7053391e-001
 -6.1185233e-001
 -6.5031722e-001
 -6.8573862e-001
 -7.1793987e-001
 -7.4675849e-001
 -7.7204696e-001
 -7.9367344e-001
 -8.1152241e-001
 -8.2549529e-001
 -8.3551089e-001
 -8.4150583e-001
 -8.4343490e-001
 -8.4127124e-001
 -8.3500657e-001
 -8.2465118e-001
 -8.1023398e-001
 -7.9180233e-001
 -7.6942188e-001
 -7.4317627e-001
 -7.1316675e-001
 -6.7951177e-001
 -6.4234639e-001
 -6.0182170e-001
 -5.5810413e-001
 -5.1137469e-001
 -4.6182814e-001
 -4.0967209e-001
 -3.5512606e-001
 -2.9842048e-001
 -2.3979561e-001
 -1.7950050e-001
 -1.1779176e-001
 -5.4932470e-002
  8.8090493e-003
  7.3160463e-002
  1.3784665e-001
  2.0259094e-001
  2.6711639e-001
  3.3114698e-001
  3.9440892e-001
  4.5663180e-001
  5.1754984e-001
  5.7690306e-001
  6.3443839e-001
  6.8991083e-001
  7.4308447e-001
  7.9373353e-001
  8.4164331e-001
  8.8661111e-001
  9.2844707e-001
  9.6697496e-001
  1.0020329e+000
  1.0334740e+000
  1.0611668e+000
  1.0849962e+000
  1.1048632e+000
  1.1206858e+000
  1.1323992e+000
  1.1399554e+000
  1.1433243e+000
  1.1424926e+000
  1.1374648e+000
  1.1282620e+000
  1.1149226e+000
  1.0975014e+000
  1.0760696e+000
  1.0507140e+000
  1.0215366e+000
  9.8865438e-001
  9.5219797e-001
  9.1231151e-001
  8.6915161e-001
  8.2288663e-001
  7.7369577e-001
  7.2176818e-001
  6.6730203e-001
  6.1050352e-001
  5.5158589e-001
  4.9076836e-001
  4.2827513e-001
  3.6433432e-001
  2.9917687e-001
  2.3303553e-001
  1.6614375e-001
  9.8734695e-002
  3.1040139e-002
 -3.6710503e-002
 -1.0429118e-001
 -1.7148019e-001
 -2.3806107e-001
 -3.0382354e-001
 -3.6856430e-001
 -4.3208790e-001
 -4.9420747e-001
 -5.5474542e-001
 -6.1353412e-001
 -6.7041649e-001
 -7.2524654e-001
 -7.7788986e-001
 -8.2822403e-001
 -8.7613897e-001
 -9.2153723e-001
 -9.6433426e-001
 -1.0044585e+000
 -1.0418515e+000
 -1.0764680e+000
 -1.1082758e+000
 -1.1372558e+000
 -1.1634017e+000
 -1.1867198e+000
 -1.2072290e+000
 -1.2249599e+000
 -1.2399550e+000
 -1.2522679e+000
 -1.2619632e+000
 -1.2691152e+000
 -1.2738084e+000
 -1.2761359e+000
 -1.2761996e+000
 -1.2741087e+000
 -1.2699799e+000
 -1.2639358e+000
 -1.2561049e+000
 -1.2466203e+000
 -1.2356193e+000
 -1.2232425e+000
 -1.2096330e+000
 -1.1949357e+000
 -1.1792965e+000
 -1.1628614e+000
 -1.1457761e+000
 -1.1281850e+000
 -1.1102306e+000
 -1.0920528e+000
 -1.0737882e+000
 -1.0555695e+000
 -1.0375249e+000
 -1.0197776e+000
 -1.0024454e+000
 -9.8563959e-001
 -9.6946540e-001
 -9.5402096e-001
 -9.3939713e-001
 -9.2567722e-001
 -9.1293667e-001
 -9.0124285e-001
 -8.9065484e-001
 -8.8122336e-001
 -8.7299062e-001
 -8.6599031e-001
 -8.6024760e-001
 -8.5577918e-001
 -8.5259335e-001
 -8.5069017e-001
 -8.5006158e-001
 -8.5069168e-001
 -8.5255693e-001
 -8.5562645e-001
 -8.5986232e-001
 -8.6521995e-001
 -8.7164843e-001
 -8.7909095e-001
 -8.8748520e-001
 -8.9676384e-001
 -9.0685495e-001
 -9.1768249e-001
 -9.2916681e-001
 -9.4122517e-001
 -9.5377219e-001
 -9.6672041e-001
 -9.7998078e-001
 -9.9346319e-001
 -1.0070770e+000
 -1.0207313e+000
 -1.0343360e+000
 -1.0478017e+000
 -1.0610402e+000
 -1.0739656e+000
 -1.0864938e+000
 -1.0985438e+000
 -1.1100375e+000
 -1.1209004e+000
 -1.1310616e+000
 -1.1404547e+000
 -1.1490175e+000
 -1.1566927e+000
 -1.1634279e+000
 -1.1691760e+000
 -1.1738952e+000
 -1.1775495e+000
 -1.1801082e+000
 -1.1815469e+000
 -1.1818466e+000
 -1.1809946e+000
 -1.1789839e+000
 -1.1758136e+000
 -1.1714885e+000
 -1.1660194e+000
 -1.1594228e+000
 -1.1517208e+000
 -1.1429408e+000
 -1.1331157e+000
 -1.1222834e+000
 -1.1104869e+000
 -1.0977737e+000
 -1.0841958e+000
 -1.0698093e+000
 -1.0546743e+000
 -1.0388545e+000
 -1.0224168e+000
 -1.0054312e+000
 -9.8797050e-001
 -9.7010956e-001
 -9.5192543e-001
 -9.3349681e-001
 -9.1490373e-001
 -8.9622719e-001
 -8.7754887e-001
 -8.5895071e-001
 -8.4051464e-001
 -8.2232219e-001
 -8.0445421e-001
 -7.8699048e-001
 -7.7000945e-001
 -7.5358789e-001
 -7.3780059e-001
 -7.2272010e-001
 -7.0841640e-001
 -6.9495666e-001
 -6.8240496e-001
 -6.7082208e-001
 -6.6026521e-001
 -6.5078778e-001
 -6.4243922e-001
 -6.3526480e-001
 -6.2930543e-001
 -6.2459750e-001
 -6.2117275e-001
 -6.1905812e-001
 -6.1827565e-001
 -6.1884239e-001
 -6.2077027e-001
 -6.2406612e-001
 -6.2873152e-001
 -6.3476284e-001
 -6.4215119e-001
 -6.5088243e-001
 -6.6093716e-001
 -6.7229080e-001
 -6.8491355e-001
 -6.9877054e-001
 -7.1382186e-001
 -7.3002264e-001
 -7.4732317e-001
 -7.6566905e-001
 -7.8500125e-001
 -8.0525633e-001
 -8.2636655e-001
 -8.4826010e-001
 -8.7086122e-001
 -8.9409044e-001
 -9.1786482e-001
 -9.4209809e-001
 -9.6670099e-001
 -9.9158144e-001
 -1.0166448e+000
 -1.0417943e+000
 -1.0669310e+000
 -1.0919544e+000
 -1.1167626e+000
 -1.1412524e+000
 -1.1653202e+000
 -1.1888616e+000
 -1.2117723e+000
 -1.2339480e+000
 -1.2552851e+000
 -1.2756809e+000
 -1.2950337e+000
 -1.3132437e+000
 -1.3302127e+000
 -1.3458450e+000
 -1.3600474e+000
 -1.3727298e+000
 -1.3838050e+000
 -1.3931901e+000
 -1.4008055e+000
 -1.4065763e+000
 -1.4104323e+000
 -1.4123078e+000
 -1.4121428e+000
 -1.4098824e+000
 -1.4054780e+000
 -1.3988865e+000
 -1.3900715e+000
 -1.3790031e+000
 -1.3656580e+000
 -1.3500200e+000
 -1.3320798e+000
 -1.3118357e+000
 -1.2892933e+000
 -1.2644655e+000
 -1.2373731e+000
 -1.2080445e+000
 -1.1765156e+000
 -1.1428304e+000
 -1.1070401e+000
 -1.0692040e+000
 -1.0293887e+000
 -9.8766835e-001
 -9.4412432e-001
 -8.9884527e-001
 -8.5192675e-001
 -8.0347110e-001
 -7.5358712e-001
 -7.0238984e-001
 -6.5000018e-001
 -5.9654466e-001
 -5.4215498e-001
 -4.8696766e-001
 -4.3112365e-001
 -3.7476784e-001
 -3.1804865e-001
 -2.6111752e-001
 -2.0412844e-001
 -1.4723741e-001
 -9.0601892e-002
 -3.4380313e-002
  2.1268531e-002
  7.6186031e-002
  1.3021434e-001
  1.8319695e-001
  2.3497927e-001
  2.8540924e-001
  3.3433787e-001
  3.8161982e-001
  4.2711401e-001
  4.7068414e-001
  5.1219923e-001
  5.5153419e-001
  5.8857029e-001
  6.2319570e-001
  6.5530590e-001
  6.8480420e-001
  7.1160207e-001
  7.3561962e-001
  7.5678589e-001
  7.7503921e-001
  7.9032747e-001
  8.0260839e-001
  8.1184970e-001
  8.1802936e-001
  8.2113563e-001
  8.2116721e-001
  8.1813328e-001
  8.1205345e-001
  8.0295780e-001
  7.9088670e-001
  7.7589075e-001
  7.5803057e-001
  7.3737657e-001
  7.1400870e-001
  6.8801615e-001
  6.5949697e-001
  6.2855771e-001
  5.9531296e-001
  5.5988491e-001
  5.2240283e-001
  4.8300255e-001
  4.4182587e-001
  3.9901999e-001
  3.5473686e-001
  3.0913257e-001
  2.6236664e-001
  2.1460138e-001
  1.6600119e-001
  1.1673180e-001
  6.6959620e-002
  1.6850992e-002
 -3.3428536e-002
 -8.3714915e-002
 -1.3384631e-001
 -1.8366381e-001
 -2.3301209e-001
 -2.8174011e-001
 -3.2970176e-001
 -3.7675648e-001
 -4.2276987e-001
 -4.6761425e-001
 -5.1116921e-001
 -5.5332210e-001
 -5.9396853e-001
 -6.3301276e-001
 -6.7036809e-001
 -7.0595721e-001
 -7.3971250e-001
 -7.7157624e-001
 -8.0150084e-001
 -8.2944895e-001
 -8.5539360e-001
 -8.7931818e-001
 -9.0121649e-001
 -9.2109261e-001
 -9.3896086e-001
 -9.5484557e-001
 -9.6878089e-001
 -9.8081050e-001
 -9.9098732e-001
 -9.9937314e-001
 -1.0060382e+000
 -1.0110607e+000
 -1.0145265e+000
 -1.0165283e+000
 -1.0171651e+000
 -1.0165421e+000
 -1.0147694e+000
 -1.0119616e+000
 -1.0082374e+000
 -1.0037185e+000
 -9.9852907e-001
 -9.9279511e-001
 -9.8664357e-001
 -9.8020170e-001
 -9.7359629e-001
 -9.6695299e-001
 -9.6039552e-001
 -9.5404505e-001
 -9.4801943e-001
 -9.4243256e-001
 -9.3739377e-001
 -9.3300715e-001
 -9.2937100e-001
 -9.2657723e-001
 -9.2471091e-001
 -9.2384976e-001
 -9.2406368e-001
 -9.2541442e-001
 -9.2795522e-001
 -9.3173047e-001
 -9.3677554e-001
 -9.4311655e-001
 -9.5077022e-001
 -9.5974381e-001
 -9.7003510e-001
 -9.8163237e-001
 -9.9451455e-001
 -1.0086513e+000
 -1.0240031e+000
 -1.0405219e+000
 -1.0581507e+000
 -1.0768247e+000
 -1.0964711e+000
 -1.1170096e+000
 -1.1383533e+000
 -1.1604088e+000
 -1.1830766e+000
 -1.2062525e+000
 -1.2298272e+000
 -1.2536876e+000
 -1.2777175e+000
 -1.3017977e+000
 -1.3258074e+000
 -1.3496245e+000
 -1.3731264e+000
 -1.3961910e+000
 -1.4186968e+000
 -1.4405243e+000
 -1.4615564e+000
 -1.4816790e+000
 -1.5007821e+000
 -1.5187599e+000
 -1.5355119e+000
 -1.5509431e+000
 -1.5649651e+000
 -1.5774962e+000
 -1.5884619e+000
 -1.5977958e+000
 -1.6054395e+000
 -1.6113433e+000
 -1.6154663e+000
 -1.6177768e+000
 -1.6182526e+000
 -1.6168809e+000
 -1.6136586e+000
 -1.6085922e+000
 -1.6016980e+000
 -1.5930019e+000
 -1.5825392e+000
 -1.5703546e+000
 -1.5565017e+000
 -1.5410432e+000
 -1.5240499e+000
 -1.5056010e+000
 -1.4857830e+000
 -1.4646898e+000
 -1.4424217e+000
 -1.4190853e+000
 -1.3947923e+000
 -1.3696596e+000
 -1.3438079e+000
 -1.3173616e+000
 -1.2904477e+000
 -1.2631954e+000
 -1.2357349e+000
 -1.2081971e+000
 -1.1807128e+000
 -1.1534115e+000
 -1.1264211e+000
 -1.0998672e+000
 -1.0738719e+000
 -1.0485535e+000
 -1.0240258e+000
 -1.0003972e+000
 -9.7777026e-001
 -9.5624097e-001
 -9.3589831e-001
 -9.1682366e-001
 -8.9909036e-001
 -8.8276322e-001
 -8.6789821e-001
 -8.5454210e-001
 -8.4273216e-001
 -8.3249601e-001
 -8.2385139e-001
 -8.1680611e-001
 -8.1135798e-001
 -8.0749482e-001
 -8.0519458e-001
 -8.0442543e-001
 -8.0514599e-001
 -8.0730556e-001
 -8.1084444e-001
 -8.1569432e-001
 -8.2177866e-001
 -8.2901316e-001
 -8.3730632e-001
 -8.4655997e-001
 -8.5666988e-001
 -8.6752641e-001
 -8.7901517e-001
 -8.9101776e-001
 -9.0341248e-001
 -9.1607511e-001
 -9.2887966e-001
 -9.4169918e-001
 -9.5440656e-001
 -9.6687531e-001
 -9.7898042e-001
 -9.9059907e-001
 -1.0016115e+000
 -1.0119017e+000
 -1.0213583e+000
 -1.0298751e+000
 -1.0373519e+000
 -1.0436953e+000
 -1.0488189e+000
 -1.0526443e+000
 -1.0551016e+000
 -1.0561297e+000
 -1.0556769e+000
 -1.0537010e+000
 -1.0501703e+000
 -1.0450631e+000
 -1.0383683e+000
 -1.0300857e+000
 -1.0202257e+000
 -1.0088096e+000
 -9.9586941e-001
 -9.8144790e-001
 -9.6559824e-001
 -9.4838390e-001
 -9.2987830e-001
 -9.1016441e-001
 -8.8933439e-001
 -8.6748909e-001
 -8.4473747e-001
 -8.2119608e-001
 -7.9698834e-001
 -7.7224394e-001
 -7.4709804e-001
 -7.2169055e-001
 -6.9616531e-001
 -6.7066925e-001
 -6.4535155e-001
 -6.2036277e-001
 -5.9585395e-001
 -5.7197570e-001
 -5.4887730e-001
 -5.2670581e-001
 -5.0560515e-001
 -4.8571523e-001
 -4.6717104e-001
 -4.5010184e-001
 -4.3463032e-001
 -4.2087179e-001
 -4.0893343e-001
 -3.9891357e-001
 -3.9090104e-001
 -3.8497451e-001
 -3.8120191e-001
 -3.7963997e-001
 -3.8033369e-001
 -3.8331603e-001
 -3.8860749e-001
 -3.9621592e-001
 -4.0613630e-001
 -4.1835063e-001
 -4.3282785e-001
 -4.4952392e-001
 -4.6838187e-001
 -4.8933200e-001
 -5.1229209e-001
 -5.3716776e-001
 -5.6385282e-001
 -5.9222974e-001
 -6.2217016e-001
 -6.5353548e-001
 -6.8617750e-001
 -7.1993914e-001
 -7.5465517e-001
 -7.9015303e-001
 -8.2625368e-001
 -8.6277251e-001
 -8.9952024e-001
 -9.3630392e-001
 -9.7292787e-001
 -1.0091948e+000
 -1.0449066e+000
 -1.0798657e+000
 -1.1138759e+000
 -1.1467434e+000
 -1.1782779e+000
 -1.2082938e+000
 -1.2366109e+000
 -1.2630553e+000
 -1.2874608e+000
 -1.3096696e+000
 -1.3295330e+000
 -1.3469125e+000
 -1.3616803e+000
 -1.3737205e+000
 -1.3829292e+000
 -1.3892155e+000
 -1.3925019e+000
 -1.3927249e+000
 -1.3898352e+000
 -1.3837982e+000
 -1.3745943e+000
 -1.3622189e+000
 -1.3466827e+000
 -1.3280114e+000
 -1.3062462e+000
 -1.2814431e+000
 -1.2536730e+000
 -1.2230213e+000
 -1.1895877e+000
 -1.1534853e+000
 -1.1148408e+000
 -1.0737934e+000
 -1.0304940e+000
 -9.8510520e-001
 -9.3779978e-001
 -8.8876029e-001
 -8.3817801e-001
 -7.8625211e-001
 -7.3318861e-001
 -6.7919940e-001
 -6.2450120e-001
 -5.6931452e-001
 -5.1386253e-001
 -4.5837001e-001
 -4.0306219e-001
 -3.4816370e-001
 -2.9389742e-001
 -2.4048340e-001
 -1.8813777e-001
 -1.3707169e-001
 -8.7490306e-002
 -3.9591752e-002
  6.4338251e-003
  5.0405183e-002
  9.2150863e-002
  1.3151002e-001
  1.6833317e-001
  2.0248294e-001
  2.3383469e-001
  2.6227708e-001
  2.8771260e-001
  3.1005800e-001
  3.2924467e-001
  3.4521887e-001
  3.5794202e-001
  3.6739077e-001
  3.7355706e-001
  3.7644811e-001
  3.7608632e-001
  3.7250903e-001
  3.6576833e-001
  3.5593069e-001
  3.4307655e-001
  3.2729983e-001
  3.0870743e-001
  2.8741856e-001
  2.6356411e-001
  2.3728592e-001
  2.0873598e-001
  1.7807561e-001
  1.4547458e-001
  1.1111023e-001
  7.5166507e-002
  3.7832972e-002
 -6.9615702e-004
 -4.0223035e-002
 -8.0547208e-002
 -1.2146665e-001
 -1.6277876e-001
 -2.0428145e-001
 -2.4577406e-001
 -2.8705846e-001
 -3.2793994e-001
 -3.6822820e-001
 -4.0773823e-001
 -4.4629123e-001
 -4.8371541e-001
 -5.1984680e-001
 -5.5452997e-001
 -5.8761873e-001
 -6.1897676e-001
 -6.4847817e-001
 -6.7600798e-001
 -7.0146263e-001
 -7.2475028e-001
 -7.4579114e-001
 -7.6451773e-001
 -7.8087499e-001
 -7.9482041e-001
 -8.0632405e-001
 -8.1536845e-001
 -8.2194858e-001
 -8.2607157e-001
 -8.2775652e-001
 -8.2703415e-001
 -8.2394643e-001
 -8.1854613e-001
 -8.1089631e-001
 -8.0106982e-001
 -7.8914861e-001
 -7.7522319e-001
 -7.5939186e-001
 -7.4176004e-001
 -7.2243947e-001
 -7.0154746e-001
 -6.7920608e-001
 -6.5554132e-001
 -6.3068227e-001
 -6.0476029e-001
 -5.7790812e-001
 -5.5025909e-001
 -5.2194626e-001
 -4.9310160e-001
 -4.6385520e-001
 -4.3433447e-001
 -4.0466341e-001
 -3.7496187e-001
 -3.4534490e-001
 -3.1592205e-001
 -2.8679682e-001
 -2.5806606e-001
 -2.2981950e-001
 -2.0213930e-001
 -1.7509961e-001
 -1.4876628e-001
 -1.2319655e-001
 -9.8438827e-002
 -7.4532539e-002
 -5.1508029e-002
 -2.9386515e-002
 -8.1801197e-003
  1.2108047e-002
  3.1483742e-002
  4.9961384e-002
  6.7563793e-002
  8.4321873e-002
  1.0027424e-001
  1.1546682e-001
  1.2995236e-001
  1.4378992e-001
  1.5704435e-001
  1.6978568e-001
  1.8208850e-001
  1.9403134e-001
  2.0569595e-001
  2.1716667e-001
  2.2852970e-001
  2.3987235e-001
  2.5128239e-001
  2.6284726e-001
  2.7465342e-001
  2.8678559e-001
  2.9932606e-001
  3.1235406e-001
  3.2594505e-001
  3.4017013e-001
  3.5509543e-001
  3.7078156e-001
  3.8728304e-001
  4.0464791e-001
  4.2291718e-001
  4.4212455e-001
  4.6229599e-001
  4.8344950e-001
  5.0559484e-001
  5.2873340e-001
  5.5285805e-001
  5.7795308e-001
  6.0399420e-001
  6.3094862e-001
  6.5877513e-001
  6.8742427e-001
  7.1683860e-001
  7.4695295e-001
  7.7769475e-001
  8.0898445e-001
  8.4073592e-001
  8.7285696e-001
  9.0524983e-001
  9.3781179e-001
  9.7043573e-001
  1.0030108e+000
  1.0354230e+000
  1.0675560e+000
  1.0992918e+000
  1.1305115e+000
  1.1610957e+000
  1.1909259e+000
  1.2198845e+000
  1.2478562e+000
  1.2747283e+000
  1.3003914e+000
  1.3247406e+000
  1.3476756e+000
  1.3691017e+000
  1.3889302e+000
  1.4070792e+000
  1.4234741e+000
  1.4380481e+000
  1.4507424e+000
  1.4615072e+000
  1.4703015e+000
  1.4770937e+000
  1.4818619e+000
  1.4845939e+000
  1.4852874e+000
  1.4839502e+000
  1.4806001e+000
  1.4752649e+000
  1.4679823e+000
  1.4587997e+000
  1.4477740e+000
  1.4349713e+000
  1.4204667e+000
  1.4043435e+000
  1.3866932e+000
  1.3676148e+000
  1.3472142e+000
  1.3256037e+000
  1.3029013e+000
  1.2792299e+000
  1.2547170e+000
  1.2294934e+000
  1.2036928e+000
  1.1774510e+000
  1.1509049e+000
  1.1241919e+000
  1.0974489e+000
  1.0708114e+000
  1.0444131e+000
  1.0183846e+000
  9.9285282e-001
  9.6794032e-001
  9.4376430e-001
  9.2043602e-001
  8.9806008e-001
  8.7673373e-001
  8.5654628e-001
  8.3757851e-001
  8.1990212e-001
  8.0357929e-001
  7.8866225e-001
  7.7519290e-001
  7.6320255e-001
  7.5271163e-001
  7.4372954e-001
  7.3625456e-001
  7.3027379e-001
  7.2576317e-001
  7.2268758e-001
  7.2100103e-001
  7.2064685e-001
  7.2155799e-001
  7.2365742e-001
  7.2685850e-001
  7.3106549e-001
  7.3617412e-001
  7.4207212e-001
  7.4863993e-001
  7.5575137e-001
  7.6327440e-001
  7.7107189e-001
  7.7900245e-001
  7.8692126e-001
  7.9468101e-001
  8.0213272e-001
  8.0912672e-001
  8.1551356e-001
  8.2114495e-001
  8.2587469e-001
  8.2955961e-001
  8.3206049e-001
  8.3324299e-001
  8.3297850e-001
  8.3114503e-001
  8.2762804e-001
  8.2232120e-001
  8.1512722e-001
  8.0595846e-001
  7.9473769e-001
  7.8139861e-001
  7.6588646e-001
  7.4815847e-001
  7.2818431e-001
  7.0594644e-001
  6.8144039e-001
  6.5467497e-001
  6.2567245e-001
  5.9446858e-001
  5.6111265e-001
  5.2566735e-001
  4.8820864e-001
  4.4882552e-001
  4.0761975e-001
  3.6470542e-001
  3.2020856e-001
  2.7426660e-001
  2.2702778e-001
  1.7865053e-001
  1.2930273e-001
  7.9160984e-002
  2.8409801e-002
 -2.2759288e-002
 -7.4148623e-002
 -1.2555536e-001
 -1.7677245e-001
 -2.2758966e-001
 -2.7779458e-001
 -3.2717372e-001
 -3.7551352e-001
 -4.2260146e-001
 -4.6822711e-001
 -5.1218322e-001
 -5.5426676e-001
 -5.9427997e-001
 -6.3203140e-001
 -6.6733686e-001
 -7.0002042e-001
 -7.2991532e-001
 -7.5686489e-001
 -7.8072331e-001
 -8.0135647e-001
 -8.1864265e-001
 -8.3247324e-001
 -8.4275329e-001
 -8.4940208e-001
 -8.5235359e-001
 -8.5155692e-001
 -8.4697656e-001
 -8.3859268e-001
 -8.2640132e-001
 -8.1041443e-001
 -7.9065994e-001
 -7.6718165e-001
 -7.4003915e-001
 -7.0930753e-001
 -6.7507717e-001
 -6.3745328e-001
 -5.9655554e-001
 -5.5251755e-001
 -5.0548627e-001
 -4.5562135e-001
 -4.0309446e-001
 -3.4808852e-001
 -2.9079688e-001
 -2.3142246e-001
 -1.7017688e-001
 -1.0727945e-001
 -4.2956257e-002
  2.2560890e-002
  8.9035458e-002
  1.5622726e-001
  2.2389349e-001
  2.9178984e-001
  3.5967153e-001
  4.2729439e-001
  4.9441591e-001
  5.6079630e-001
  6.2619951e-001
  6.9039422e-001
  7.5315482e-001
  8.1426233e-001
  8.7350533e-001
  9.3068078e-001
  9.8559482e-001
  1.0380636e+000
  1.0879137e+000
  1.1349834e+000
  1.1791225e+000
  1.2201932e+000
  1.2580708e+000
  1.2926435e+000
  1.3238133e+000
  1.3514959e+000
  1.3756208e+000
  1.3961319e+000
  1.4129869e+000
  1.4261578e+000
  1.4356305e+000
  1.4414047e+000
  1.4434936e+000
  1.4419239e+000
  1.4367352e+000
  1.4279794e+000
  1.4157208e+000
  1.4000349e+000
  1.3810085e+000
  1.3587386e+000
  1.3333319e+000
  1.3049042e+000
  1.2735797e+000
  1.2394899e+000
  1.2027734e+000
  1.1635747e+000
  1.1220436e+000
  1.0783341e+000
  1.0326040e+000
  9.8501402e-001
  9.3572657e-001
  8.8490545e-001
  8.3271485e-001
  7.7931862e-001
  7.2487953e-001
  6.6955858e-001
  6.1351428e-001
  5.5690204e-001
  4.9987355e-001
  4.4257618e-001
  3.8515251e-001
  3.2773980e-001
  2.7046958e-001
  2.1346723e-001
  1.5685169e-001
  1.0073514e-001
  4.5222775e-002
 -9.5873722e-003
 -6.3604567e-002
 -1.1674545e-001
 -1.6893406e-001
 -2.2010180e-001
 -2.7018741e-001
 -3.1913677e-001
 -3.6690282e-001
 -4.1344528e-001
 -4.5873043e-001
 -5.0273084e-001
 -5.4542501e-001
 -5.8679704e-001
 -6.2683621e-001
 -6.6553664e-001
 -7.0289677e-001
 -7.3891897e-001
 -7.7360906e-001
 -8.0697582e-001
 -8.3903051e-001
 -8.6978641e-001
 -8.9925829e-001
 -9.2746198e-001
 -9.5441387e-001
 -9.8013042e-001
 -1.0046278e+000
 -1.0279214e+000
 -1.0500254e+000
 -1.0709525e+000
 -1.0907136e+000
 -1.1093171e+000
 -1.1267692e+000
 -1.1430732e+000
 -1.1582297e+000
 -1.1722358e+000
 -1.1850856e+000
 -1.1967699e+000
 -1.2072760e+000
 -1.2165879e+000
 -1.2246863e+000
 -1.2315485e+000
 -1.2371487e+000
 -1.2414582e+000
 -1.2444456e+000
 -1.2460768e+000
 -1.2463156e+000
 -1.2451239e+000
 -1.2424619e+000
 -1.2382887e+000
 -1.2325626e+000
 -1.2252415e+000
 -1.2162836e+000
 -1.2056473e+000
 -1.1932924e+000
 -1.1791800e+000
 -1.1632735e+000
 -1.1455387e+000
 -1.1259443e+000
 -1.1044629e+000
 -1.0810709e+000
 -1.0557494e+000
 -1.0284844e+000
 -9.9926722e-001
 -9.6809528e-001
 -9.3497211e-001
 -8.9990788e-001
 -8.6291971e-001
 -8.2403195e-001
 -7.8327645e-001
 -7.4069273e-001
 -6.9632822e-001
 -6.5023830e-001
 -6.0248644e-001
 -5.5314416e-001
 -5.0229106e-001
 -4.5001470e-001
 -3.9641049e-001
 -3.4158148e-001
 -2.8563817e-001
 -2.2869815e-001
 -1.7088584e-001
 -1.1233204e-001
 -5.3173528e-002
  6.4474566e-003
  6.6383704e-002
  1.2648363e-001
  1.8659187e-001
  2.4654994e-001
  3.0619692e-001
  3.6537011e-001
  4.2390584e-001
  4.8164018e-001
  5.3840971e-001
  5.9405232e-001
  6.4840800e-001
  7.0131966e-001
  7.5263387e-001
  8.0220174e-001
  8.4987961e-001
  8.9552991e-001
  9.3902185e-001
  9.8023216e-001
  1.0190458e+000
  1.0553567e+000
  1.0890681e+000
  1.1200936e+000
  1.1483573e+000
  1.1737946e+000
  1.1963524e+000
  1.2159895e+000
  1.2326773e+000
  1.2463994e+000
  1.2571526e+000
  1.2649464e+000
  1.2698035e+000
  1.2717595e+000
  1.2708630e+000
  1.2671754e+000
  1.2607710e+000
  1.2517363e+000
  1.2401699e+000
  1.2261820e+000
  1.2098942e+000
  1.1914386e+000
  1.1709575e+000
  1.1486025e+000
  1.1245342e+000
  1.0989208e+000
  1.0719381e+000
  1.0437681e+000
  1.0145980e+000
  9.8461991e-001
  9.5402924e-001
  9.2302408e-001
  8.9180409e-001
  8.6056948e-001
  8.2952000e-001
  7.9885384e-001
  7.6876669e-001
  7.3945061e-001
  7.1109305e-001
  6.8387587e-001
  6.5797430e-001
  6.3355602e-001
  6.1078021e-001
  5.8979670e-001
  5.7074509e-001
  5.5375398e-001
  5.3894020e-001
  5.2640815e-001
  5.1624914e-001
  5.0854088e-001
  5.0334692e-001
  5.0071627e-001
  5.0068304e-001
  5.0326616e-001
  5.0846917e-001
  5.1628013e-001
  5.2667156e-001
  5.3960051e-001
  5.5500862e-001
  5.7282241e-001
  5.9295350e-001
  6.1529902e-001
  6.3974200e-001
  6.6615195e-001
  6.9438540e-001
  7.2428660e-001
  7.5568823e-001
  7.8841220e-001
  8.2227052e-001
  8.5706620e-001
  8.9259419e-001
  9.2864244e-001
  9.6499294e-001
  1.0014228e+000
  1.0377053e+000
  1.0736113e+000
  1.1089101e+000
  1.1433706e+000
  1.1767629e+000
  1.2088591e+000
  1.2394346e+000
  1.2682694e+000
  1.2951490e+000
  1.3198659e+000
  1.3422202e+000
  1.3620213e+000
  1.3790884e+000
  1.3932518e+000
  1.4043538e+000
  1.4122494e+000
  1.4168074e+000
  1.4179110e+000
  1.4154584e+000
  1.4093638e+000
  1.3995573e+000
  1.3859861e+000
  1.3686144e+000
  1.3474238e+000
  1.3224137e+000
  1.2936011e+000
  1.2610210e+000
  1.2247262e+000
  1.1847870e+000
  1.1412914e+000
  1.0943443e+000
  1.0440676e+000
  9.9059926e-001
  9.3409313e-001
  8.7471817e-001
  8.1265772e-001
  7.4810877e-001
  6.8128113e-001
  6.1239648e-001
  5.4168744e-001
  4.6939655e-001
  3.9577521e-001
  3.2108252e-001
  2.4558420e-001
  1.6955135e-001
  9.3259288e-002
  1.6986270e-002
 -5.8987719e-002
 -1.3438223e-001
 -2.0891763e-001
 -2.8231630e-001
 -3.5430395e-001
 -4.2461079e-001
 -4.9297280e-001
 -5.5913283e-001
 -6.2284181e-001
 -6.8385984e-001
 -7.4195726e-001
 -7.9691566e-001
 -8.4852882e-001
 -8.9660366e-001
 -9.4096106e-001
 -9.8143661e-001
 -1.0178814e+000
 -1.0501624e+000
 -1.0781635e+000
 -1.1017855e+000
 -1.1209467e+000
 -1.1355832e+000
 -1.1456493e+000
 -1.1511172e+000
 -1.1519778e+000
 -1.1482396e+000
 -1.1399299e+000
 -1.1270934e+000
 -1.1097928e+000
 -1.0881080e+000
 -1.0621356e+000
 -1.0319889e+000
 -9.9779683e-001
 -9.5970347e-001
 -9.1786738e-001
 -8.7246079e-001
 -8.2366874e-001
 -7.7168825e-001
 -7.1672733e-001
 -6.5900403e-001
 -5.9874543e-001
 -5.3618655e-001
 -4.7156931e-001
 -4.0514138e-001
 -3.3715510e-001
 -2.6786631e-001
 -1.9753324e-001
 -1.2641531e-001
 -5.4772060e-002
  1.7138036e-002
  8.9058664e-002
  1.6073677e-001
  2.3192362e-001
  3.0237587e-001
  3.7185654e-001
  4.4013600e-001
  5.0699289e-001
  5.7221501e-001
  6.3560010e-001
  6.9695666e-001
  7.5610464e-001
  8.1287609e-001
  8.6711575e-001
  9.1868159e-001
  9.6744524e-001
  1.0132924e+000
  1.0561231e+000
  1.0958520e+000
  1.1324086e+000
  1.1657374e+000
  1.1957975e+000
  1.2225633e+000
  1.2460236e+000
  1.2661823e+000
  1.2830572e+000
  1.2966805e+000
  1.3070979e+000
  1.3143685e+000
  1.3185644e+000
  1.3197695e+000
  1.3180799e+000
  1.3136023e+000
  1.3064543e+000
  1.2967627e+000
  1.2846634e+000
  1.2703006e+000
  1.2538256e+000
  1.2353964e+000
  1.2151766e+000
  1.1933345e+000
  1.1700425e+000
  1.1454759e+000
  1.1198124e+000
  1.0932309e+000
  1.0659106e+000
  1.0380304e+000
  1.0097682e+000
  9.8129948e-001
  9.5279702e-001
  9.2442997e-001
  8.9636312e-001
  8.6875619e-001
  8.4176317e-001
  8.1553167e-001
  7.9020238e-001
  7.6590848e-001
  7.4277514e-001
  7.2091910e-001
  7.0044825e-001
  6.8146128e-001
  6.6404735e-001
  6.4828588e-001
  6.3424632e-001
  6.2198801e-001
  6.1156009e-001
  6.0300144e-001
  5.9634068e-001
  5.9159623e-001
  5.8877644e-001
  5.8787969e-001
  5.8889460e-001
  5.9180029e-001
  5.9656662e-001
  6.0315455e-001
  6.1151647e-001
  6.2159657e-001
  6.3333134e-001
  6.4664991e-001
  6.6147463e-001
  6.7772151e-001
  6.9530078e-001
  7.1411741e-001
  7.3407166e-001
  7.5505969e-001
  7.7697408e-001
  7.9970448e-001
  8.2313812e-001
  8.4716047e-001
  8.7165579e-001
  8.9650770e-001
  9.2159977e-001
  9.4681608e-001
  9.7204175e-001
  9.9716350e-001
  1.0220701e+000
  1.0466531e+000
  1.0708067e+000
  1.0944291e+000
  1.1174222e+000
  1.1396921e+000
  1.1611498e+000
  1.1817113e+000
  1.2012980e+000
  1.2198367e+000
  1.2372602e+000
  1.2535076e+000
  1.2685239e+000
  1.2822606e+000
  1.2946760e+000
  1.3057346e+000
  1.3154079e+000
  1.3236739e+000
  1.3305172e+000
  1.3359292e+000
  1.3399077e+000
  1.3424571e+000
  1.3435879e+000
  1.3433169e+000
  1.3416669e+000
  1.3386664e+000
  1.3343494e+000
  1.3287553e+000
  1.3219285e+000
  1.3139182e+000
  1.3047778e+000
  1.2945652e+000
  1.2833417e+000
  1.2711724e+000
  1.2581252e+000
  1.2442711e+000
  1.2296831e+000
  1.2144365e+000
  1.1986082e+000
  1.1822762e+000
  1.1655196e+000
  1.1484179e+000
  1.1310508e+000
  1.1134978e+000
  1.0958379e+000
  1.0781491e+000
  1.0605081e+000
  1.0429902e+000
  1.0256687e+000
  1.0086146e+000
  9.9189651e-001
  9.7558013e-001
  9.5972818e-001
  9.4440000e-001
  9.2965138e-001
  9.1553433e-001
  9.0209684e-001
  8.8938271e-001
  8.7743140e-001
  8.6627783e-001
  8.5595227e-001
  8.4648022e-001
  8.3788229e-001
  8.3017414e-001
  8.2336641e-001
  8.1746466e-001
  8.1246935e-001
  8.0837586e-001
  8.0517444e-001
  8.0285030e-001
  8.0138359e-001
  8.0074955e-001
  8.0091848e-001
  8.0185594e-001
  8.0352280e-001
  8.0587538e-001
  8.0886562e-001
  8.1244121e-001
  8.1654581e-001
  8.2111917e-001
  8.2609742e-001
  8.3141322e-001
  8.3699602e-001
  8.4277231e-001
  8.4866586e-001
  8.5459801e-001
  8.6048793e-001
  8.6625288e-001
  8.7180859e-001
  8.7706949e-001
  8.8194904e-001
  8.8636007e-001
  8.9021510e-001
  8.9342668e-001
  8.9590769e-001
  8.9757172e-001
  8.9833343e-001
  8.9810882e-001
  8.9681565e-001
  8.9437376e-001
  8.9070541e-001
  8.8573563e-001
  8.7939254e-001
  8.7160772e-001
  8.6231652e-001
  8.5145835e-001
  8.3897705e-001
  8.2482117e-001
  8.0894425e-001
  7.9130511e-001
  7.7186813e-001
  7.5060349e-001
  7.2748743e-001
  7.0250245e-001
  6.7563753e-001
  6.4688829e-001
  6.1625721e-001
  5.8375370e-001
  5.4939431e-001
  5.1320274e-001
  4.7520997e-001
  4.3545432e-001
  3.9398142e-001
  3.5084425e-001
  3.0610311e-001
  2.5982553e-001
  2.1208621e-001
  1.6296691e-001
  1.1255627e-001
  6.0949679e-002
  8.2490490e-003
 -4.5437419e-002
 -9.9995490e-002
 -1.5530519e-001
 -2.1124110e-001
 -2.6767277e-001
 -3.2446500e-001
 -3.8147830e-001
 -4.3856932e-001
 -4.9559126e-001
 -5.5239437e-001
 -6.0882644e-001
 -6.6473329e-001
 -7.1995933e-001
 -7.7434812e-001
 -8.2774288e-001
 -8.7998711e-001
 -9.3092516e-001
 -9.8040282e-001
 -1.0282679e+000
 -1.0743710e+000
 -1.1185657e+000
 -1.1607098e+000
 -1.2006651e+000
 -1.2382989e+000
 -1.2734839e+000
 -1.3060989e+000
 -1.3360297e+000
 -1.3631692e+000
 -1.3874183e+000
 -1.4086861e+000
 -1.4268904e+000
 -1.4419583e+000
 -1.4538265e+000
 -1.4624420e+000
 -1.4677617e+000
 -1.4697534e+000
 -1.4683960e+000
 -1.4636792e+000
 -1.4556045e+000
 -1.4441845e+000
 -1.4294436e+000
 -1.4114179e+000
 -1.3901551e+000
 -1.3657143e+000
 -1.3381666e+000
 -1.3075939e+000
 -1.2740898e+000
 -1.2377586e+000
 -1.1987152e+000
 -1.1570849e+000
 -1.1130030e+000
 -1.0666143e+000
 -1.0180726e+000
 -9.6754006e-001
 -9.1518707e-001
 -8.6119122e-001
 -8.0573684e-001
 -7.4901431e-001
 -6.9121934e-001
 -6.3255227e-001
 -5.7321726e-001
 -5.1342153e-001
 -4.5337457e-001
 -3.9328728e-001
 -3.3337117e-001
 -2.7383747e-001
 -2.1489634e-001
 -1.5675596e-001
 -9.9621689e-002
 -4.3695244e-002
  1.0826168e-002
  6.3750661e-002
  1.1489248e-001
  1.6407279e-001
  2.1112044e-001
  2.5587268e-001
  2.9817589e-001
  3.3788624e-001
  3.7487029e-001
  4.0900561e-001
  4.4018130e-001
  4.6829849e-001
  4.9327077e-001
  5.1502462e-001
  5.3349969e-001
  5.4864912e-001
  5.6043972e-001
  5.6885217e-001
  5.7388110e-001
  5.7553514e-001
  5.7383686e-001
  5.6882273e-001
  5.6054294e-001
  5.4906120e-001
  5.3445445e-001
  5.1681259e-001
  4.9623799e-001
  4.7284515e-001
  4.4676010e-001
  4.1811993e-001
  3.8707213e-001
  3.5377394e-001
  3.1839170e-001
  2.8110004e-001
  2.4208118e-001
  2.0152404e-001
  1.5962346e-001
  1.1657931e-001
  7.2595594e-002
  2.7879545e-002
 -1.7359294e-002
 -6.2910006e-002
 -1.0856123e-001
 -1.5410212e-001
 -1.9932323e-001
 -2.4401750e-001
 -2.8798113e-001
 -3.3101447e-001
 -3.7292291e-001
 -4.1351770e-001
 -4.5261681e-001
 -4.9004566e-001
 -5.2563788e-001
 -5.5923602e-001
 -5.9069221e-001
 -6.1986873e-001
 -6.4663862e-001
 -6.7088612e-001
 -6.9250718e-001
 -7.1140979e-001
 -7.2751434e-001
 -7.4075388e-001
 -7.5107431e-001
 -7.5843454e-001
 -7.6280655e-001
 -7.6417540e-001
 -7.6253918e-001
 -7.5790890e-001
 -7.5030829e-001
 -7.3977359e-001
 -7.2635323e-001
 -7.1010746e-001
 -6.9110797e-001
 -6.6943738e-001
 -6.4518875e-001
 -6.1846501e-001
 -5.8937833e-001
 -5.5804948e-001
 -5.2460715e-001
 -4.8918721e-001
 -4.5193194e-001
 -4.1298931e-001
 -3.7251209e-001
 -3.3065713e-001
 -2.8758446e-001
 -2.4345647e-001
 -1.9843709e-001
 -1.5269094e-001
 -1.0638248e-001
 -5.9675209e-002
 -1.2730852e-002
  3.4291431e-002
  8.1235806e-002
  1.2795050e-001
  1.7428852e-001
  2.2010830e-001
  2.6527436e-001
  3.0965785e-001
  3.5313716e-001
  3.9559837e-001
  4.3693568e-001
  4.7705187e-001
  5.1585859e-001
  5.5327662e-001
  5.8923618e-001
  6.2367701e-001
  6.5654855e-001
  6.8780992e-001
  7.1742999e-001
  7.4538725e-001
  7.7166973e-001
  7.9627479e-001
  8.1920891e-001
  8.4048738e-001
  8.6013399e-001
  8.7818061e-001
  8.9466678e-001
  9.0963924e-001
  9.2315138e-001
  9.3526273e-001
  9.4603835e-001
  9.5554823e-001
  9.6386663e-001
  9.7107146e-001
  9.7724355e-001
  9.8246601e-001
  9.8682352e-001
  9.9040159e-001
  9.9328594e-001
  9.9556174e-001
  9.9731293e-001
  9.9862161e-001
  9.9956729e-001
  1.0002264e+000
  1.0006714e+000
  1.0009708e+000
  1.0011878e+000
  1.0013804e+000
  1.0016009e+000
  1.0018950e+000
  1.0023022e+000
  1.0028546e+000
  1.0035774e+000
  1.0044881e+000
  1.0055969e+000
  1.0069059e+000
  1.0084097e+000
  1.0100949e+000
  1.0119406e+000
  1.0139180e+000
  1.0159912e+000
  1.0181166e+000
  1.0202442e+000
  1.0223169e+000
  1.0242717e+000
  1.0260396e+000
  1.0275462e+000
  1.0287125e+000
  1.0294549e+000
  1.0296864e+000
  1.0293167e+000
  1.0282533e+000
  1.0264017e+000
  1.0236665e+000
  1.0199518e+000
  1.0151624e+000
  1.0092039e+000
  1.0019837e+000
  9.9341202e-001
  9.8340221e-001
  9.7187166e-001
  9.5874246e-001
  9.4394208e-001
  9.2740403e-001
  9.0906848e-001
  8.8888286e-001
  8.6680240e-001
  8.4279067e-001
  8.1682003e-001
  7.8887208e-001
  7.5893802e-001
  7.2701898e-001
  6.9312627e-001
  6.5728164e-001
  6.1951736e-001
  5.7987641e-001
  5.3841241e-001
  4.9518966e-001
  4.5028302e-001
  4.0377776e-001
  3.5576936e-001
  3.0636320e-001
  2.5567424e-001
  2.0382663e-001
  1.5095325e-001
  9.7195210e-002
  4.2701279e-002
 -1.2372719e-002
 -6.7864553e-002
 -1.2360629e-001
 -1.7942504e-001
 -2.3514369e-001
 -2.9058177e-001
 -3.4555622e-001
 -3.9988228e-001
 -4.5337436e-001
 -5.0584688e-001
 -5.5711524e-001
 -6.0699663e-001
 -6.5531099e-001
 -7.0188183e-001
 -7.4653717e-001
 -7.8911037e-001
 -8.2944093e-001
 -8.6737538e-001
 -9.0276797e-001
 -9.3548149e-001
 -9.6538792e-001
 -9.9236912e-001
 -1.0163174e+000
 -1.0371363e+000
 -1.0547405e+000
 -1.0690572e+000
 -1.0800257e+000
 -1.0875981e+000
 -1.0917394e+000
 -1.0924281e+000
 -1.0896556e+000
 -1.0834270e+000
 -1.0737607e+000
 -1.0606885e+000
 -1.0442553e+000
 -1.0245190e+000
 -1.0015501e+000
 -9.7543171e-001
 -9.4625868e-001
 -9.1413745e-001
 -8.7918544e-001
 -8.4153045e-001
 -8.0131004e-001
 -7.5867090e-001
 -7.1376805e-001
 -6.6676412e-001
 -6.1782854e-001
 -5.6713669e-001
 -5.1486905e-001
 -4.6121030e-001
 -4.0634840e-001
 -3.5047372e-001
 -2.9377806e-001
 -2.3645372e-001
 -1.7869261e-001
 -1.2068529e-001
 -6.2620057e-002
 -4.6820877e-003
  5.2947472e-002
  1.1009233e-001
  1.6658187e-001
  2.2225192e-001
  2.7694551e-001
  3.3051351e-001
  3.8281535e-001
  4.3371955e-001
  4.8310428e-001
  5.3085784e-001
  5.7687907e-001
  6.2107771e-001
  6.6337469e-001
  7.0370237e-001
  7.4200466e-001
  7.7823715e-001
  8.1236712e-001
  8.4437347e-001
  8.7424667e-001
  9.0198849e-001
  9.2761186e-001
  9.5114047e-001
  9.7260846e-001
  9.9205997e-001
  1.0095487e+000
  1.0251372e+000
  1.0388966e+000
  1.0509056e+000
  1.0612502e+000
  1.0700227e+000
  1.0773209e+000
  1.0832476e+000
  1.0879096e+000
  1.0914170e+000
  1.0938822e+000
  1.0954193e+000
  1.0961429e+000
  1.0961678e+000
  1.0956075e+000
  1.0945739e+000
  1.0931764e+000
  1.0915206e+000
  1.0897085e+000
  1.0878368e+000
  1.0859969e+000
  1.0842737e+000
  1.0827455e+000
  1.0814831e+000
  1.0805495e+000
  1.0799990e+000
  1.0798777e+000
  1.0802219e+000
  1.0810592e+000
  1.0824070e+000
  1.0842734e+000
  1.0866564e+000
  1.0895443e+000
  1.0929154e+000
  1.0967385e+000
  1.1009729e+000
  1.1055685e+000
  1.1104664e+000
  1.1155991e+000
  1.1208909e+000
  1.1262584e+000
  1.1316113e+000
  1.1368526e+000
  1.1418796e+000
  1.1465842e+000
  1.1508541e+000
  1.1545732e+000
  1.1576224e+000
  1.1598806e+000
  1.1612255e+000
  1.1615345e+000
  1.1606851e+000
  1.1585566e+000
  1.1550302e+000
  1.1499904e+000
  1.1433254e+000
  1.1349283e+000
  1.1246979e+000
  1.1125391e+000
  1.0983642e+000
  1.0820932e+000
  1.0636547e+000
  1.0429866e+000
  1.0200363e+000
  9.9476160e-001
  9.6713124e-001
  9.3712500e-001
  9.0473424e-001
  8.6996217e-001
  8.3282407e-001
  7.9334745e-001
  7.5157210e-001
  7.0755014e-001
  6.6134593e-001
  6.1303597e-001
  5.6270865e-001
  5.1046403e-001
  4.5641344e-001
  4.0067911e-001
  3.4339365e-001
  2.8469955e-001
  2.2474853e-001
  1.6370090e-001
  1.0172483e-001
  3.8995587e-002
 -2.4305276e-002
 -8.7990803e-002
 -1.5186951e-001
 -2.1574635e-001
 -2.7942360e-001
 -3.4270194e-001
 -4.0538139e-001
 -4.6726231e-001
 -5.2814647e-001
 -5.8783804e-001
 -6.4614458e-001
 -7.0287808e-001
 -7.5785593e-001
 -8.1090186e-001
 -8.6184691e-001
 -9.1053032e-001
 -9.5680037e-001
 -1.0005153e+000
 -1.0415438e+000
 -1.0797662e+000
 -1.1150746e+000
 -1.1473740e+000
 -1.1765824e+000
 -1.2026315e+000
 -1.2254670e+000
 -1.2450490e+000
 -1.2613524e+000
 -1.2743665e+000
 -1.2840959e+000
 -1.2905600e+000
 -1.2937930e+000
 -1.2938438e+000
 -1.2907760e+000
 -1.2846672e+000
 -1.2756091e+000
 -1.2637066e+000
 -1.2490775e+000
 -1.2318520e+000
 -1.2121720e+000
 -1.1901903e+000
 -1.1660697e+000
 -1.1399827e+000
 -1.1121099e+000
 -1.0826397e+000
 -1.0517671e+000
 -1.0196924e+000
 -9.8662076e-001
 -9.5276064e-001
 -9.1832297e-001
 -8.8352003e-001
 -8.4856429e-001
 -8.1366736e-001
 -7.7903889e-001
 -7.4488547e-001
 -7.1140959e-001
 -6.7880855e-001
 -6.4727346e-001
 -6.1698829e-001
 -5.8812885e-001
 -5.6086195e-001
 -5.3534450e-001
 -5.1172274e-001
 -4.9013145e-001
 -4.7069332e-001
 -4.5351828e-001
 -4.3870295e-001
 -4.2633021e-001
 -4.1646873e-001
 -4.0917266e-001
 -4.0448138e-001
 -4.0241933e-001
 -4.0299588e-001
 -4.0620535e-001
 -4.1202705e-001
 -4.2042541e-001
 -4.3135025e-001
 -4.4473700e-001
 -4.6050715e-001
 -4.7856864e-001
 -4.9881640e-001
 -5.2113292e-001
 -5.4538892e-001
 -5.7144403e-001
 -5.9914758e-001
 -6.2833937e-001
 -6.5885062e-001
 -6.9050478e-001
 -7.2311854e-001
 -7.5650279e-001
 -7.9046361e-001
 -8.2480333e-001
 -8.5932152e-001
 -8.9381610e-001
 -9.2808437e-001
 -9.6192404e-001
 -9.9513434e-001
 -1.0275170e+000
 -1.0588773e+000
 -1.0890250e+000
 -1.1177755e+000
 -1.1449505e+000
 -1.1703790e+000
 -1.1938983e+000
 -1.2153546e+000
 -1.2346038e+000
 -1.2515123e+000
 -1.2659574e+000
 -1.2778281e+000
 -1.2870256e+000
 -1.2934635e+000
 -1.2970684e+000
 -1.2977802e+000
 -1.2955521e+000
 -1.2903511e+000
 -1.2821575e+000
 -1.2709657e+000
 -1.2567835e+000
 -1.2396321e+000
 -1.2195461e+000
 -1.1965730e+000
 -1.1707729e+000
 -1.1422181e+000
 -1.1109927e+000
 -1.0771919e+000
 -1.0409216e+000
 -1.0022975e+000
 -9.6144483e-001
 -9.1849711e-001
 -8.7359576e-001
 -8.2688912e-001
 -7.7853164e-001
 -7.2868308e-001
 -6.7750754e-001
 -6.2517263e-001
 -5.7184855e-001
 -5.1770718e-001
 -4.6292116e-001
 -4.0766303e-001
 -3.5210430e-001
 -2.9641462e-001
 -2.4076087e-001
 -1.8530642e-001
 -1.3021027e-001
 -7.5626300e-002
 -2.1702593e-002
  3.1419287e-002
  8.3604903e-002
  1.3472753e-001
  1.8466870e-001
  2.3331863e-001
  2.8057671e-001
  3.2635179e-001
  3.7056252e-001
  4.1313758e-001
  4.5401585e-001
  4.9314651e-001
  5.3048913e-001
  5.6601358e-001
  5.9970005e-001
  6.3153883e-001
  6.6153019e-001
  6.8968406e-001
  7.1601978e-001
  7.4056571e-001
  7.6335884e-001
  7.8444433e-001
  8.0387500e-001
  8.2171080e-001
  8.3801828e-001
  8.5286991e-001
  8.6634350e-001
  8.7852153e-001
  8.8949048e-001
  8.9934013e-001
  9.0816287e-001
  9.1605299e-001
  9.2310598e-001
  9.2941784e-001
  9.3508433e-001
  9.4020037e-001
  9.4485932e-001
  9.4915234e-001
  9.5316779e-001
  9.5699064e-001
  9.6070188e-001
  9.6437805e-001
  9.6809069e-001
  9.7190598e-001
  9.7588425e-001
  9.8007972e-001
  9.8454013e-001
  9.8930652e-001
  9.9441301e-001
  9.9988666e-001
  1.0057474e+000
  1.0120079e+000
  1.0186738e+000
  1.0257434e+000
  1.0332082e+000
  1.0410526e+000
  1.0492546e+000
  1.0577858e+000
  1.0666117e+000
  1.0756921e+000
  1.0849815e+000
  1.0944295e+000
  1.1039814e+000
  1.1135783e+000
  1.1231582e+000
  1.1326561e+000
  1.1420048e+000
  1.1511354e+000
  1.1599778e+000
  1.1684615e+000
  1.1765162e+000
  1.1840722e+000
  1.1910611e+000
  1.1974166e+000
  1.2030747e+000
  1.2079746e+000
  1.2120591e+000
  1.2152752e+000
  1.2175744e+000
  1.2189133e+000
  1.2192542e+000
  1.2185650e+000
  1.2168202e+000
  1.2140005e+000
  1.2100936e+000
  1.2050943e+000
  1.1990043e+000
  1.1918330e+000
  1.1835968e+000
  1.1743195e+000
  1.1640325e+000
  1.1527741e+000
  1.1405899e+000
  1.1275322e+000
  1.1136602e+000
  1.0990392e+000
  1.0837406e+000
  1.0678415e+000
  1.0514239e+000
  1.0345750e+000
  1.0173857e+000
  9.9995092e-001
  9.8236864e-001
  9.6473929e-001
  9.4716523e-001
  9.2975009e-001
  9.1259811e-001
  8.9581349e-001
  8.7949969e-001
  8.6375880e-001
  8.4869085e-001
  8.3439315e-001
  8.2095961e-001
  8.0848016e-001
  7.9704008e-001
  7.8671944e-001
  7.7759251e-001
  7.6972722e-001
  7.6318468e-001
  7.5801870e-001
  7.5427539e-001
  7.5199273e-001
  7.5120029e-001
  7.5191895e-001
  7.5416062e-001
  7.5792810e-001
  7.6321499e-001
  7.7000553e-001
  7.7827470e-001
  7.8798820e-001
  7.9910257e-001
  8.1156537e-001
  8.2531540e-001
  8.4028294e-001
  8.5639013e-001
  8.7355134e-001
  8.9167358e-001
  9.1065703e-001
  9.3039551e-001
  9.5077711e-001
  9.7168478e-001
  9.9299696e-001
  1.0145883e+000
  1.0363304e+000
  1.0580923e+000
  1.0797417e+000
  1.1011454e+000
  1.1221699e+000
  1.1426829e+000
  1.1625533e+000
  1.1816523e+000
  1.1998545e+000
  1.2170381e+000
  1.2330861e+000
  1.2478869e+000
  1.2613349e+000
  1.2733313e+000
  1.2837845e+000
  1.2926114e+000
  1.2997369e+000
  1.3050954e+000
  1.3086306e+000
  1.3102963e+000
  1.3100567e+000
  1.3078863e+000
  1.3037709e+000
  1.2977069e+000
  1.2897023e+000
  1.2797759e+000
  1.2679580e+000
  1.2542899e+000
  1.2388238e+000
  1.2216228e+000
  1.2027604e+000
  1.1823202e+000
  1.1603958e+000
  1.1370897e+000
  1.1125135e+000
  1.0867869e+000
  1.0600372e+000
  1.0323986e+000
  1.0040115e+000
  9.7502166e-001
  9.4557968e-001
  9.1583985e-001
  8.8595948e-001
  8.5609798e-001
  8.2641594e-001
  7.9707426e-001
  7.6823324e-001
  7.4005159e-001
  7.1268561e-001
  6.8628820e-001
  6.6100801e-001
  6.3698855e-001
  6.1436732e-001
  5.9327498e-001
  5.7383459e-001
  5.5616081e-001
  5.4035918e-001
  5.2652551e-001
  5.1474518e-001
  5.0509262e-001
  4.9763080e-001
  4.9241075e-001
  4.8947120e-001
  4.8883827e-001
  4.9052519e-001
  4.9453211e-001
  5.0084604e-001
  5.0944074e-001
  5.2027681e-001
  5.3330176e-001
  5.4845021e-001
  5.6564410e-001
  5.8479305e-001
  6.0579474e-001
  6.2853533e-001
  6.5289002e-001
  6.7872362e-001
  7.0589116e-001
  7.3423865e-001
  7.6360375e-001
  7.9381664e-001
  8.2470081e-001
  8.5607396e-001
  8.8774893e-001
  9.1953461e-001
  9.5123694e-001
  9.8265990e-001
  1.0136065e+000
  1.0438797e+000
  1.0732838e+000
  1.1016249e+000
  1.1287123e+000
  1.1543593e+000
  1.1783844e+000
  1.2006121e+000
  1.2208736e+000
  1.2390082e+000
  1.2548638e+000
  1.2682976e+000
  1.2791772e+000
  1.2873811e+000
  1.2927994e+000
  1.2953344e+000
  1.2949010e+000
  1.2914273e+000
  1.2848551e+000
  1.2751398e+000
  1.2622512e+000
  1.2461732e+000
  1.2269043e+000
  1.2044572e+000
  1.1788593e+000
  1.1501520e+000
  1.1183908e+000
  1.0836451e+000
  1.0459977e+000
  1.0055444e+000
  9.6239370e-001
  9.1666594e-001
  8.6849299e-001
  8.1801746e-001
  7.6539196e-001
  7.1077840e-001
  6.5434713e-001
  5.9627607e-001
  5.3674987e-001
  4.7595892e-001
  4.1409845e-001
  3.5136751e-001
  2.8796802e-001
  2.2410371e-001
  1.5997918e-001
  9.5798812e-002
  3.1765824e-002
 -3.1918749e-002
 -9.5057035e-002
 -1.5745528e-001
 -2.1892477e-001
 -2.7928276e-001
 -3.3835330e-001
 -3.9596808e-001
 -4.5196723e-001
 -5.0620001e-001
 -5.5852549e-001
 -6.0881320e-001
 -6.5694370e-001
 -7.0280900e-001
 -7.4631310e-001
 -7.8737228e-001
 -8.2591544e-001
 -8.6188431e-001
 -8.9523361e-001
 -9.2593115e-001
 -9.5395784e-001
 -9.7930762e-001
 -1.0019874e+000
 -1.0220167e+000
 -1.0394275e+000
 -1.0542642e+000
 -1.0665826e+000
 -1.0764499e+000
 -1.0839442e+000
 -1.0891535e+000
 -1.0921758e+000
 -1.0931176e+000
 -1.0920941e+000
 -1.0892274e+000
 -1.0846469e+000
 -1.0784873e+000
 -1.0708887e+000
 -1.0619952e+000
 -1.0519543e+000
 -1.0409158e+000
 -1.0290311e+000
 -1.0164521e+000
 -1.0033307e+000
 -9.8981728e-001
 -9.7606054e-001
 -9.6220619e-001
 -9.4839629e-001
 -9.3476849e-001
 -9.2145520e-001
 -9.0858292e-001
 -8.9627156e-001
 -8.8463382e-001
 -8.7377458e-001
 -8.6379037e-001
 -8.5476896e-001
 -8.4678886e-001
 -8.3991900e-001
 -8.3421846e-001
 -8.2973619e-001
 -8.2651085e-001
 -8.2457072e-001
 -8.2393366e-001
 -8.2460710e-001
 -8.2658816e-001
 -8.2986377e-001
 -8.3441089e-001
 -8.4019681e-001
 -8.4717942e-001
 -8.5530762e-001
 -8.6452178e-001
 -8.7475419e-001
 -8.8592960e-001
 -8.9796583e-001
 -9.1077435e-001
 -9.2426092e-001
 -9.3832633e-001
 -9.5286708e-001
 -9.6777609e-001
 -9.8294351e-001
 -9.9825743e-001
 -1.0136047e+000
 -1.0288717e+000
 -1.0439451e+000
 -1.0587126e+000
 -1.0730639e+000
 -1.0868912e+000
 -1.1000899e+000
 -1.1125597e+000
 -1.1242047e+000
 -1.1349348e+000
 -1.1446654e+000
 -1.1533187e+000
 -1.1608240e+000
 -1.1671181e+000
 -1.1721458e+000
 -1.1758602e+000
 -1.1782233e+000
 -1.1792060e+000
 -1.1787882e+000
 -1.1769595e+000
 -1.1737187e+000
 -1.1690743e+000
 -1.1630439e+000
 -1.1556550e+000
 -1.1469440e+000
 -1.1369563e+000
 -1.1257464e+000
 -1.1133769e+000
 -1.0999188e+000
 -1.0854506e+000
 -1.0700580e+000
 -1.0538336e+000
 -1.0368759e+000
 -1.0192891e+000
 -1.0011822e+000
 -9.8266836e-001
 -9.6386445e-001
 -9.4489002e-001
 -9.2586674e-001
 -9.0691756e-001
 -8.8816596e-001
 -8.6973521e-001
 -8.5174755e-001
 -8.3432340e-001
 -8.1758066e-001
 -8.0163389e-001
 -7.8659359e-001
 -7.7256549e-001
 -7.5964984e-001
 -7.4794078e-001
 -7.3752564e-001
 -7.2848442e-001
 -7.2088920e-001
 -7.1480363e-001
 -7.1028248e-001
 -7.0737122e-001
 -7.0610566e-001
 -7.0651165e-001
 -7.0860485e-001
 -7.1239048e-001
 -7.1786328e-001
 -7.2500737e-001
 -7.3379628e-001
 -7.4419298e-001
 -7.5615003e-001
 -7.6960971e-001
 -7.8450432e-001
 -8.0075641e-001
 -8.1827918e-001
 -8.3697688e-001
 -8.5674527e-001
 -8.7747212e-001
 -8.9903781e-001
 -9.2131591e-001
 -9.4417384e-001
 -9.6747357e-001
 -9.9107233e-001
 -1.0148234e+000
 -1.0385768e+000
 -1.0621802e+000
 -1.0854798e+000
 -1.1083209e+000
 -1.1305491e+000
 -1.1520109e+000
 -1.1725547e+000
 -1.1920314e+000
 -1.2102957e+000
 -1.2272065e+000
 -1.2426277e+000
 -1.2564295e+000
 -1.2684885e+000
 -1.2786889e+000
 -1.2869229e+000
 -1.2930915e+000
 -1.2971051e+000
 -1.2988841e+000
 -1.2983592e+000
 -1.2954721e+000
 -1.2901759e+000
 -1.2824351e+000
 -1.2722265e+000
 -1.2595388e+000
 -1.2443733e+000
 -1.2267435e+000
 -1.2066757e+000
 -1.1842082e+000
 -1.1593923e+000
 -1.1322910e+000
 -1.1029797e+000
 -1.0715452e+000
 -1.0380859e+000
 -1.0027112e+000
 -9.6554097e-001
 -9.2670515e-001
 -8.8634311e-001
 -8.4460311e-001
 -8.0164158e-001
 -7.5762245e-001
 -7.1271638e-001
 -6.6709998e-001
 -6.2095504e-001
 -5.7446762e-001
 -5.2782723e-001
 -4.8122596e-001
 -4.3485752e-001
 -3.8891636e-001
 -3.4359677e-001
 -2.9909193e-001
 -2.5559300e-001
 -2.1328820e-001
 -1.7236194e-001
 -1.3299392e-001
 -9.5358233e-002
 -5.9622586e-002
 -2.5947451e-002
  5.5147045e-003
  3.4620154e-002
  6.1234617e-002
  8.5233918e-002
  1.0650460e-001
  1.2494448e-001
  1.4046317e-001
  1.5298253e-001
  1.6243707e-001
  1.6877429e-001
  1.7195498e-001
  1.7195339e-001
  1.6875748e-001
  1.6236895e-001
  1.5280328e-001
  1.4008975e-001
  1.2427131e-001
  1.0540444e-001
  8.3558952e-002
  5.8817710e-002
  3.1276305e-002
  1.0426721e-003
 -3.1763350e-002
 -6.7010506e-002
 -1.0455667e-001
 -1.4424942e-001
 -1.8592668e-001
 -2.2941739e-001
 -2.7454222e-001
 -3.2111430e-001
 -3.6894000e-001
 -4.1781975e-001
 -4.6754884e-001
 -5.1791826e-001
 -5.6871560e-001
 -6.1972590e-001
 -6.7073251e-001
 -7.2151800e-001
 -7.7186503e-001
 -8.2155727e-001
 -8.7038019e-001
 -9.1812201e-001
 -9.6457450e-001
 -1.0095338e+000
 -1.0528012e+000
 -1.0941841e+000
 -1.1334965e+000
 -1.1705598e+000
 -1.2052037e+000
 -1.2372665e+000
 -1.2665959e+000
 -1.2930496e+000
 -1.3164958e+000
 -1.3368136e+000
 -1.3538934e+000
 -1.3676376e+000
 -1.3779603e+000
 -1.3847884e+000
 -1.3880610e+000
 -1.3877304e+000
 -1.3837614e+000
 -1.3761320e+000
 -1.3648332e+000
 -1.3498688e+000
 -1.3312559e+000
 -1.3090238e+000
 -1.2832149e+000
 -1.2538837e+000
 -1.2210968e+000
 -1.1849328e+000
 -1.1454815e+000
 -1.1028438e+000
 -1.0571312e+000
 -1.0084654e+000
 -9.5697777e-001
 -9.0280855e-001
 -8.4610669e-001
 -7.8702903e-001
 -7.2573974e-001
 -6.6240965e-001
 -5.9721565e-001
 -5.3033997e-001
 -4.6196955e-001
 -3.9229528e-001
 -3.2151135e-001
 -2.4981455e-001
 -1.7740351e-001
 -1.0447805e-001
 -3.1238448e-002
  4.2115252e-002
  1.1538393e-001
  1.8837007e-001
  2.6087842e-001
  3.3271664e-001
  4.0369597e-001
  4.7363179e-001
  5.4234426e-001
  6.0965886e-001
  6.7540696e-001
  7.3942633e-001
  8.0156163e-001
  8.6166488e-001
  9.1959590e-001
  9.7522270e-001
  1.0284219e+000
  1.0790789e+000
  1.1270885e+000
  1.1723549e+000
  1.2147920e+000
  1.2543236e+000
  1.2908838e+000
  1.3244168e+000
  1.3548770e+000
  1.3822295e+000
  1.4064496e+000
  1.4275231e+000
  1.4454462e+000
  1.4602254e+000
  1.4718774e+000
  1.4804292e+000
  1.4859173e+000
  1.4883883e+000
  1.4878982e+000
  1.4845120e+000
  1.4783040e+000
  1.4693569e+000
  1.4577618e+000
  1.4436179e+000
  1.4270317e+000
  1.4081170e+000
  1.3869943e+000
  1.3637906e+000
  1.3386384e+000
  1.3116758e+000
  1.2830458e+000
  1.2528955e+000
  1.2213760e+000
  1.1886419e+000
  1.1548501e+000
  1.1201602e+000
  1.0847333e+000
  1.0487314e+000
  1.0123173e+000
  9.7565371e-001
  9.3890281e-001
  9.0222557e-001
  8.6578130e-001
  8.2972705e-001
  7.9421708e-001
  7.5940232e-001
  7.2542982e-001
  6.9244228e-001
  6.6057747e-001
  6.2996782e-001
  6.0073986e-001
  5.7301386e-001
  5.4690329e-001
  5.2251447e-001
  4.9994614e-001
  4.7928910e-001
  4.6062586e-001
  4.4403028e-001
  4.2956732e-001
  4.1729277e-001
  4.0725297e-001
  3.9948461e-001
  3.9401459e-001
  3.9085983e-001
  3.9002719e-001
  3.9151336e-001
  3.9530485e-001
  4.0137796e-001
  4.0969881e-001
  4.2022341e-001
  4.3289776e-001
  4.4765800e-001
  4.6443054e-001
  4.8313234e-001
  5.0367108e-001
  5.2594553e-001
  5.4984577e-001
  5.7525365e-001
  6.0204310e-001
  6.3008059e-001
  6.5922557e-001
  6.8933097e-001
  7.2024371e-001
  7.5180524e-001
  7.8385212e-001
  8.1621664e-001
  8.4872737e-001
  8.8120989e-001
  9.1348740e-001
  9.4538141e-001
  9.7671245e-001
  1.0073007e+000
  1.0369670e+000
  1.0655329e+000
  1.0928223e+000
  1.1186614e+000
  1.1428799e+000
  1.1653115e+000
  1.1857948e+000
  1.2041736e+000
  1.2202983e+000
  1.2340258e+000
  1.2452207e+000
  1.2537557e+000
  1.2595124e+000
  1.2623817e+000
  1.2622644e+000
  1.2590717e+000
  1.2527259e+000
  1.2431605e+000
  1.2303208e+000
  1.2141645e+000
  1.1946615e+000
  1.1717945e+000
  1.1455594e+000
  1.1159651e+000
  1.0830336e+000
  1.0468006e+000
  1.0073149e+000
  9.6463883e-001
  9.1884779e-001
  8.7003035e-001
  8.1828798e-001
  7.6373475e-001
  7.0649707e-001
  6.4671329e-001
  5.8453328e-001
  5.2011800e-001
  4.5363893e-001
  3.8527749e-001
  3.1522450e-001
  2.4367941e-001
  1.7084970e-001
  9.6950039e-002
  2.2201581e-002
 -5.3168897e-002
 -1.2892982e-001
 -2.0484570e-001
 -2.8067803e-001
 -3.5618618e-001
 -4.3112838e-001
 -5.0526260e-001
 -5.7834755e-001
 -6.5014363e-001
 -7.2041387e-001
 -7.8892491e-001
 -8.5544790e-001
 -9.1975947e-001
 -9.8164264e-001
 -1.0408877e+000
 -1.0972930e+000
 -1.1506661e+000
 -1.2008241e+000
 -1.2475947e+000
 -1.2908169e+000
 -1.3303417e+000
 -1.3660326e+000
 -1.3977664e+000
 -1.4254335e+000
 -1.4489384e+000
 -1.4682004e+000
 -1.4831535e+000
 -1.4937472e+000
 -1.4999461e+000
 -1.5017308e+000
 -1.4990973e+000
 -1.4920575e+000
 -1.4806389e+000
 -1.4648846e+000
 -1.4448531e+000
 -1.4206181e+000
 -1.3922680e+000
 -1.3599059e+000
 -1.3236487e+000
 -1.2836270e+000
 -1.2399841e+000
 -1.1928759e+000
 -1.1424700e+000
 -1.0889447e+000
 -1.0324886e+000
 -9.7329975e-001
 -9.1158466e-001
 -8.4755742e-001
 -7.8143886e-001
 -7.1345555e-001
 -6.4383883e-001
 -5.7282382e-001
 -5.0064843e-001
 -4.2755230e-001
 -3.5377582e-001
 -2.7955911e-001
 -2.0514095e-001
 -1.3075786e-001
 -5.6643033e-002
  1.6974593e-002
  8.9871297e-002
  1.6182949e-001
  2.3263858e-001
  3.0209588e-001
  3.7000733e-001
  4.3618831e-001
  5.0046434e-001
  5.6267176e-001
  6.2265828e-001
  6.8028357e-001
  7.3541974e-001
  7.8795174e-001
  8.3777776e-001
  8.8480946e-001
  9.2897226e-001
  9.7020543e-001
  1.0084622e+000
  1.0437099e+000
  1.0759297e+000
  1.1051164e+000
  1.1312789e+000
  1.1544391e+000
  1.1746320e+000
  1.1919054e+000
  1.2063193e+000
  1.2179455e+000
  1.2268668e+000
  1.2331769e+000
  1.2369791e+000
  1.2383863e+000
  1.2375196e+000
  1.2345080e+000
  1.2294875e+000
  1.2226000e+000
  1.2139929e+000
  1.2038177e+000
  1.1922296e+000
  1.1793864e+000
  1.1654475e+000
  1.1505731e+000
  1.1349234e+000
  1.1186576e+000
  1.1019329e+000
  1.0849041e+000
  1.0677223e+000
  1.0505343e+000
  1.0334820e+000
  1.0167014e+000
  1.0003220e+000
  9.8446635e-001
  9.6924922e-001
  9.5477719e-001
  9.4114814e-001
  9.2845080e-001
  9.1676442e-001
  9.0615841e-001
  8.9669215e-001
  8.8841474e-001
  8.8136490e-001
  8.7557094e-001
  8.7105069e-001
  8.6781162e-001
  8.6585097e-001
  8.6515587e-001
  8.6570366e-001
  8.6746215e-001
  8.7038999e-001
  8.7443707e-001
  8.7954500e-001
  8.8564761e-001
  8.9267148e-001
  9.0053659e-001
  9.0915688e-001
  9.1844094e-001
  9.2829275e-001
  9.3861230e-001
  9.4929640e-001
  9.6023941e-001
  9.7133398e-001
  9.8247185e-001
  9.9354459e-001
  1.0044444e+000
  1.0150648e+000
  1.0253015e+000
  1.0350530e+000
  1.0442214e+000
  1.0527128e+000
  1.0604386e+000
  1.0673153e+000
  1.0732656e+000
  1.0782190e+000
  1.0821118e+000
  1.0848882e+000
  1.0865000e+000
  1.0869075e+000
  1.0860796e+000
  1.0839940e+000
  1.0806373e+000
  1.0760055e+000
  1.0701033e+000
  1.0629451e+000
  1.0545541e+000
  1.0449625e+000
  1.0342115e+000
  1.0223508e+000
  1.0094382e+000
  9.9553972e-001
  9.8072879e-001
  9.6508593e-001
  9.4869827e-001
  9.3165898e-001
  9.1406672e-001
  8.9602497e-001
  8.7764144e-001
  8.5902731e-001
  8.4029658e-001
  8.2156534e-001
  8.0295096e-001
  7.8457139e-001
  7.6654438e-001
  7.4898668e-001
  7.3201329e-001
  7.1573670e-001
  7.0026611e-001
  6.8570674e-001
  6.7215906e-001
  6.5971810e-001
  6.4847285e-001
  6.3850552e-001
  6.2989105e-001
  6.2269647e-001
  6.1698046e-001
  6.1279281e-001
  6.1017409e-001
  6.0915520e-001
  6.0975713e-001
  6.1199071e-001
  6.1585637e-001
  6.2134404e-001
  6.2843311e-001
  6.3709237e-001
  6.4728010e-001
  6.5894421e-001
  6.7202235e-001
  6.8644223e-001
  7.0212187e-001
  7.1896999e-001
  7.3688642e-001
  7.5576254e-001
  7.7548186e-001
  7.9592055e-001
  8.1694809e-001
  8.3842789e-001
  8.6021802e-001
  8.8217195e-001
  9.0413929e-001
  9.2596660e-001
  9.4749820e-001
  9.6857701e-001
  9.8904538e-001
  1.0087460e+000
  1.0275225e+000
  1.0452209e+000
  1.0616896e+000
  1.0767812e+000
  1.0903522e+000
  1.1022651e+000
  1.1123878e+000
  1.1205955e+000
  1.1267707e+000
  1.1308042e+000
  1.1325956e+000
  1.1320540e+000
  1.1290982e+000
  1.1236576e+000
  1.1156726e+000
  1.1050946e+000
  1.0918866e+000
  1.0760234e+000
  1.0574916e+000
  1.0362902e+000
  1.0124302e+000
  9.8593446e-001
  9.5683827e-001
  9.2518864e-001
  8.9104429e-001
  8.5447539e-001
  8.1556321e-001
  7.7439971e-001
  7.3108714e-001
  6.8573749e-001
  6.3847194e-001
  5.8942030e-001
  5.3872031e-001
  4.8651697e-001
  4.3296179e-001
  3.7821208e-001
  3.2243007e-001
  2.6578218e-001
  2.0843813e-001
  1.5057010e-001
  9.2351847e-002
  3.3957869e-002
 -2.4437492e-002
 -8.2660912e-002
 -1.4054094e-001
 -1.9790885e-001
 -2.5459946e-001
 -3.1045193e-001
 -3.6531055e-001
 -4.1902547e-001
 -4.7145342e-001
 -5.2245836e-001
 -5.7191211e-001
 -6.1969493e-001
 -6.6569601e-001
 -7.0981401e-001
 -7.5195739e-001
 -7.9204482e-001
 -8.3000547e-001
 -8.6577923e-001
 -8.9931687e-001
 -9.3058019e-001
 -9.5954201e-001
 -9.8618620e-001
 -1.0105076e+000
 -1.0325117e+000
 -1.0522148e+000
 -1.0696433e+000
 -1.0848338e+000
 -1.0978324e+000
 -1.1086944e+000
 -1.1174836e+000
 -1.1242723e+000
 -1.1291401e+000
 -1.1321736e+000
 -1.1334659e+000
 -1.1331153e+000
 -1.1312254e+000
 -1.1279037e+000
 -1.1232611e+000
 -1.1174113e+000
 -1.1104696e+000
 -1.1025525e+000
 -1.0937766e+000
 -1.0842582e+000
 -1.0741120e+000
 -1.0634508e+000
 -1.0523847e+000
 -1.0410202e+000
 -1.0294595e+000
 -1.0178000e+000
 -1.0061338e+000
 -9.9454674e-001
 -9.8311817e-001
 -9.7192042e-001
 -9.6101827e-001
 -9.5046868e-001
 -9.4032039e-001
 -9.3061369e-001
 -9.2138021e-001
 -9.1264276e-001
 -9.0441526e-001
 -8.9670271e-001
 -8.8950123e-001
 -8.8279817e-001
 -8.7657224e-001
 -8.7079380e-001
 -8.6542506e-001
 -8.6042050e-001
 -8.5572719e-001
 -8.5128529e-001
 -8.4702855e-001
 -8.4288482e-001
 -8.3877664e-001
 -8.3462191e-001
 -8.3033451e-001
 -8.2582503e-001
 -8.2100147e-001
 -8.1576998e-001
 -8.1003565e-001
 -8.0370328e-001
 -7.9667815e-001
 -7.8886683e-001
 -7.8017795e-001
 -7.7052300e-001
 -7.5981707e-001
 -7.4797965e-001
 -7.3493531e-001
 -7.2061444e-001
 -7.0495390e-001
 -6.8789768e-001
 -6.6939748e-001
 -6.4941327e-001
 -6.2791381e-001
 -6.0487709e-001
 -5.8029072e-001
 -5.5415232e-001
 -5.2646974e-001
 -4.9726134e-001
 -4.6655611e-001
 -4.3439378e-001
 -4.0082484e-001
 -3.6591050e-001
 -3.2972257e-001
 -2.9234332e-001
 -2.5386517e-001
 -2.1439044e-001
 -1.7403096e-001
 -1.3290760e-001
 -9.1149819e-002
 -4.8895075e-002
 -6.2882155e-003
  3.6519180e-002
  7.9369520e-002
  1.2209996e-001
  1.6454322e-001
  2.0652839e-001
  2.4788183e-001
  2.8842805e-001
  3.2799066e-001
  3.6639326e-001
  4.0346044e-001
  4.3901869e-001
  4.7289740e-001
  5.0492979e-001
  5.3495384e-001
  5.6281325e-001
  5.8835832e-001
  6.1144684e-001
  6.3194493e-001
  6.4972787e-001
  6.6468085e-001
  6.7669972e-001
  6.8569163e-001
  6.9157568e-001
  6.9428344e-001
  6.9375952e-001
  6.8996192e-001
  6.8286245e-001
  6.7244702e-001
  6.5871583e-001
  6.4168354e-001
  6.2137936e-001
  5.9784699e-001
  5.7114461e-001
  5.4134464e-001
  5.0853358e-001
  4.7281164e-001
  4.3429240e-001
  3.9310232e-001
  3.4938021e-001
  3.0327665e-001
  2.5495332e-001
  2.0458229e-001
  1.5234519e-001
  9.8432442e-002
  4.3042308e-002
 -1.3619997e-002
 -7.1343294e-002
 -1.2991145e-001
 -1.8910440e-001
 -2.4869924e-001
 -3.0847126e-001
 -3.6819510e-001
 -4.2764578e-001
 -4.8659985e-001
 -5.4483648e-001
 -6.0213853e-001
 -6.5829364e-001
 -7.1309526e-001
 -7.6634366e-001
 -8.1784696e-001
 -8.6742202e-001
 -9.1489538e-001
 -9.6010411e-001
 -1.0028966e+000
 -1.0431332e+000
 -1.0806872e+000
 -1.1154451e+000
 -1.1473073e+000
 -1.1761886e+000
 -1.2020186e+000
 -1.2247418e+000
 -1.2443182e+000
 -1.2607232e+000
 -1.2739478e+000
 -1.2839985e+000
 -1.2908973e+000
 -1.2946813e+000
 -1.2954030e+000
 -1.2931293e+000
 -1.2879416e+000
 -1.2799350e+000
 -1.2692181e+000
 -1.2559118e+000
 -1.2401493e+000
 -1.2220749e+000
 -1.2018432e+000
 -1.1796186e+000
 -1.1555739e+000
 -1.1298898e+000
 -1.1027534e+000
 -1.0743577e+000
 -1.0449002e+000
 -1.0145820e+000
 -9.8360653e-001
 -9.5217858e-001
 -9.2050315e-001
 -8.8878435e-001
 -8.5722429e-001
 -8.2602199e-001
 -7.9537231e-001
 -7.6546493e-001
 -7.3648331e-001
 -7.0860372e-001
 -6.8199433e-001
 -6.5681428e-001
 -6.3321289e-001
 -6.1132883e-001
 -5.9128946e-001
 -5.7321010e-001
 -5.5719349e-001
 -5.4332927e-001
 -5.3169349e-001
 -5.2234827e-001
 -5.1534150e-001
 -5.1070663e-001
 -5.0846248e-001
 -5.0861325e-001
 -5.1114849e-001
 -5.1604322e-001
 -5.2325809e-001
 -5.3273967e-001
 -5.4442072e-001
 -5.5822066e-001
 -5.7404601e-001
 -5.9179091e-001
 -6.1133778e-001
 -6.3255797e-001
 -6.5531246e-001
 -6.7945267e-001
 -7.0482128e-001
 -7.3125311e-001
 -7.5857601e-001
 -7.8661185e-001
 -8.1517746e-001
 -8.4408561e-001
 -8.7314609e-001
 -9.0216670e-001
 -9.3095426e-001
 -9.5931570e-001
 -9.8705906e-001
 -1.0139945e+000
 -1.0399353e+000
 -1.0646990e+000
 -1.0881080e+000
 -1.1099908e+000
 -1.1301829e+000
 -1.1485273e+000
 -1.1648756e+000
 -1.1790890e+000
 -1.1910381e+000
 -1.2006046e+000
 -1.2076812e+000
 -1.2121723e+000
 -1.2139945e+000
 -1.2130769e+000
 -1.2093615e+000
 -1.2028032e+000
 -1.1933705e+000
 -1.1810450e+000
 -1.1658217e+000
 -1.1477090e+000
 -1.1267286e+000
 -1.1029151e+000
 -1.0763159e+000
 -1.0469908e+000
 -1.0150120e+000
 -9.8046283e-001
 -9.4343818e-001
 -9.0404329e-001
 -8.6239342e-001
 -8.1861314e-001
 -7.7283560e-001
 -7.2520185e-001
 -6.7586001e-001
 -6.2496452e-001
 -5.7267526e-001
 -5.1915673e-001
 -4.6457719e-001
 -4.0910779e-001
 -3.5292167e-001
 -2.9619311e-001
 -2.3909663e-001
 -1.8180614e-001
 -1.2449412e-001
 -6.7330731e-002
 -1.0483071e-002
  4.5885636e-002
  1.0161677e-001
  1.5655703e-001
  2.1055909e-001
  2.6348222e-001
  3.1519287e-001
  3.6556521e-001
  4.1448157e-001
  4.6183288e-001
  5.0751904e-001
  5.5144920e-001
  5.9354206e-001
  6.3372600e-001
  6.7193924e-001
  7.0812989e-001
  7.4225601e-001
  7.7428548e-001
  8.0419598e-001
  8.3197476e-001
  8.5761845e-001
  8.8113282e-001
  9.0253240e-001
  9.2184017e-001
  9.3908711e-001
  9.5431178e-001
  9.6755983e-001
  9.7888344e-001
  9.8834080e-001
  9.9599553e-001
  1.0019161e+000
  1.0061751e+000
  1.0088487e+000
  1.0100162e+000
  1.0097589e+000
  1.0081599e+000
  1.0053031e+000
  1.0012731e+000
  9.9615396e-001
  9.9002883e-001
  9.8297954e-001
  9.7508580e-001
  9.6642479e-001
  9.5707058e-001
  9.4709371e-001
  9.3656074e-001
  9.2553384e-001
  9.1407044e-001
  9.0222296e-001
  8.9003847e-001
  8.7755855e-001
  8.6481907e-001
  8.5185009e-001
  8.3867581e-001
  8.2531451e-001
  8.1177861e-001
  7.9807473e-001
  7.8420382e-001
  7.7016137e-001
  7.5593758e-001
  7.4151763e-001
  7.2688203e-001
  7.1200690e-001
  6.9686442e-001
  6.8142318e-001
  6.6564867e-001
  6.4950374e-001
  6.3294907e-001
  6.1594375e-001
  5.9844575e-001
  5.8041250e-001
  5.6180145e-001
  5.4257061e-001
  5.2267911e-001
  5.0208779e-001
  4.8075970e-001
  4.5866069e-001
  4.3575990e-001
  4.1203025e-001
  3.8744898e-001
  3.6199805e-001
  3.3566457e-001
  3.0844121e-001
  2.8032655e-001
  2.5132540e-001
  2.2144905e-001
  1.9071553e-001
  1.5914977e-001
  1.2678377e-001
  9.3656655e-002
  5.9814733e-002
  2.5311480e-002
 -9.7925225e-003
 -4.5429701e-002
 -8.1525656e-002
 -1.1799937e-001
 -1.5476348e-001
 -1.9172458e-001
 -2.2878359e-001
 -2.6583615e-001
 -3.0277305e-001
 -3.3948075e-001
 -3.7584189e-001
 -4.1173582e-001
 -4.4703922e-001
 -4.8162670e-001
 -5.1537144e-001
 -5.4814587e-001
 -5.7982231e-001
 -6.1027367e-001
 -6.3937417e-001
 -6.6700003e-001
 -6.9303013e-001
 -7.1734677e-001
 -7.3983631e-001
 -7.6038985e-001
 -7.7890391e-001
 -7.9528102e-001
 -8.0943037e-001
 -8.2126835e-001
 -8.3071914e-001
 -8.3771517e-001
 -8.4219762e-001
 -8.4411683e-001
 -8.4343266e-001
 -8.4011487e-001
 -8.3414335e-001
 -8.2550834e-001
 -8.1421066e-001
 -8.0026174e-001
 -7.8368375e-001
 -7.6450954e-001
 -7.4278262e-001
 -7.1855701e-001
 -6.9189707e-001
 -6.6287730e-001
 -6.3158198e-001
 -5.9810487e-001
 -5.6254883e-001
 -5.2502529e-001
 -4.8565384e-001
 -4.4456160e-001
 -4.0188270e-001
 -3.5775760e-001
 -3.1233244e-001
 -2.6575835e-001
 -2.1819068e-001
 -1.6978831e-001
 -1.2071280e-001
 -7.1127660e-002
 -2.1197492e-002
  2.8912781e-002
  7.9038748e-002
  1.2901733e-001
  1.7868756e-001
  2.2789141e-001
  2.7647457e-001
  3.2428716e-001
  3.7118453e-001
  4.1702791e-001
  4.6168513e-001
  5.0503120e-001
  5.4694897e-001
  5.8732961e-001
  6.2607316e-001
  6.6308898e-001
  6.9829611e-001
  7.3162365e-001
  7.6301102e-001
  7.9240823e-001
  8.1977597e-001
  8.4508577e-001
  8.6832002e-001
  8.8947197e-001
  9.0854560e-001
  9.2555551e-001
  9.4052669e-001
  9.5349428e-001
  9.6450320e-001
  9.7360781e-001
  9.8087144e-001
  9.8636590e-001
  9.9017099e-001
  9.9237383e-001
  9.9306832e-001
  9.9235441e-001
  9.9033743e-001
  9.8712738e-001
  9.8283813e-001
  9.7758665e-001
  9.7149227e-001
  9.6467579e-001
  9.5725873e-001
  9.4936252e-001
  9.4110762e-001
  9.3261279e-001
  9.2399426e-001
  9.1536497e-001
  9.0683381e-001
  8.9850489e-001
  8.9047687e-001
  8.8284229e-001
  8.7568695e-001
  8.6908932e-001
  8.6312005e-001
  8.5784148e-001
  8.5330719e-001
  8.4956170e-001
  8.4664009e-001
  8.4456779e-001
  8.4336041e-001
  8.4302361e-001
  8.4355302e-001
  8.4493430e-001
  8.4714318e-001
  8.5014564e-001
  8.5389808e-001
  8.5834760e-001
  8.6343238e-001
  8.6908200e-001
  8.7521798e-001
  8.8175420e-001
  8.8859757e-001
  8.9564853e-001
  9.0280181e-001
  9.0994707e-001
  9.1696968e-001
  9.2375149e-001
  9.3017160e-001
  9.3610727e-001
  9.4143471e-001
  9.4602994e-001
  9.4976975e-001
  9.5253250e-001
  9.5419903e-001
  9.5465357e-001
  9.5378455e-001
  9.5148551e-001
  9.4765588e-001
  9.4220179e-001
  9.3503689e-001
  9.2608302e-001
  9.1527092e-001
  9.0254090e-001
  8.8784343e-001
  8.7113964e-001
  8.5240188e-001
  8.3161408e-001
  8.0877213e-001
  7.8388420e-001
  7.5697092e-001
  7.2806557e-001
  6.9721415e-001
  6.6447536e-001
  6.2992061e-001
  5.9363377e-001
  5.5571107e-001
  5.1626072e-001
  4.7540260e-001
  4.3326781e-001
  3.8999816e-001
  3.4574563e-001
  3.0067169e-001
  2.5494664e-001
  2.0874884e-001
  1.6226392e-001
  1.1568387e-001
  6.9206191e-002
  2.3032907e-002
 -2.2630403e-002
 -6.7575630e-002
 -1.1159318e-001
 -1.5447303e-001
 -1.9600582e-001
 -2.3598395e-001
 -2.7420265e-001
 -3.1046110e-001
 -3.4456350e-001
 -3.7632015e-001
 -4.0554848e-001
 -4.3207411e-001
 -4.5573183e-001
 -4.7636654e-001
 -4.9383421e-001
 -5.0800272e-001
 -5.1875266e-001
 -5.2597815e-001
 -5.2958748e-001
 -5.2950380e-001
 -5.2566564e-001
 -5.1802743e-001
 -5.0655991e-001
 -4.9125050e-001
 -4.7210352e-001
 -4.4914040e-001
 -4.2239975e-001
 -3.9193742e-001
 -3.5782637e-001
 -3.2015658e-001
 -2.7903472e-001
 -2.3458393e-001
 -1.8694333e-001
 -1.3626757e-001
 -8.2726256e-002
 -2.6503327e-002
  3.2203694e-002
  9.3184461e-002
  1.5621666e-001
  2.2106692e-001
  2.8749179e-001
  3.5523876e-001
  4.2404732e-001
  4.9365010e-001
  5.6377398e-001
  6.3414132e-001
  7.0447114e-001
  7.7448035e-001
  8.4388501e-001
  9.1240156e-001
  9.7974809e-001
  1.0456456e+000
  1.1098191e+000
  1.1719991e+000
  1.2319227e+000
  1.2893344e+000
  1.3439879e+000
  1.3956467e+000
  1.4440853e+000
  1.4890902e+000
  1.5304608e+000
  1.5680103e+000
  1.6015667e+000
  1.6309732e+000
  1.6560892e+000
  1.6767908e+000
  1.6929712e+000
  1.7045412e+000
  1.7114298e+000
  1.7135843e+000
  1.7109703e+000
  1.7035721e+000
  1.6913927e+000
  1.6744537e+000
  1.6527949e+000
  1.6264746e+000
  1.5955688e+000
  1.5601709e+000
  1.5203916e+000
  1.4763578e+000
  1.4282124e+000
  1.3761134e+000
  1.3202332e+000
  1.2607578e+000
  1.1978859e+000
  1.1318278e+000
  1.0628049e+000
  9.9104801e-001
  9.1679696e-001
  8.4029900e-001
  7.6180792e-001
  6.8158284e-001
  5.9988706e-001
  5.1698691e-001
  4.3315055e-001
  3.4864681e-001
  2.6374401e-001
  1.7870884e-001
  9.3805191e-002
  9.2930520e-003
 -7.4572558e-002
 -1.5754265e-001
 -2.3937528e-001
 -3.1983649e-001
 -3.9870127e-001
 -4.7575438e-001
 -5.5079119e-001
 -6.2361842e-001
 -6.9405483e-001
 -7.6193187e-001
 -8.2709419e-001
 -8.8940016e-001
 -9.4872230e-001
 -1.0049476e+000
 -1.0579778e+000
 -1.1077295e+000
 -1.1541346e+000
 -1.1971398e+000
 -1.2367071e+000
 -1.2728135e+000
 -1.3054507e+000
 -1.3346252e+000
 -1.3603575e+000
 -1.3826821e+000
 -1.4016472e+000
 -1.4173138e+000
 -1.4297553e+000
 -1.4390570e+000
 -1.4453153e+000
 -1.4486374e+000
 -1.4491398e+000
 -1.4469483e+000
 -1.4421968e+000
 -1.4350264e+000
 -1.4255849e+000
 -1.4140255e+000
 -1.4005062e+000
 -1.3851889e+000
 -1.3682383e+000
 -1.3498211e+000
 -1.3301051e+000
 -1.3092585e+000
 -1.2874487e+000
 -1.2648414e+000
 -1.2416004e+000
 -1.2178860e+000
 -1.1938547e+000
 -1.1696584e+000
 -1.1454434e+000
 -1.1213502e+000
 -1.0975126e+000
 -1.0740571e+000
 -1.0511024e+000
 -1.0287592e+000
 -1.0071292e+000
 -9.8630538e-001
 -9.6637117e-001
 -9.4740050e-001
 -9.2945747e-001
 -9.1259620e-001
 -8.9686080e-001
 -8.8228525e-001
 -8.6889352e-001
 -8.5669953e-001
 -8.4570739e-001
 -8.3591149e-001
 -8.2729675e-001
 -8.1983895e-001
 -8.1350497e-001
 -8.0825320e-001
 -8.0403392e-001
 -8.0078979e-001
 -7.9845625e-001
 -7.9696210e-001
 -7.9622999e-001
 -7.9617698e-001
 -7.9671517e-001
 -7.9775224e-001
 -7.9919209e-001
 -8.0093550e-001
 -8.0288068e-001
 -8.0492400e-001
 -8.0696054e-001
 -8.0888480e-001
 -8.1059129e-001
 -8.1197512e-001
 -8.1293266e-001
 -8.1336211e-001
 -8.1316404e-001
 -8.1224198e-001
 -8.1050290e-001
 -8.0785775e-001
 -8.0422190e-001
 -7.9951560e-001
 -7.9366434e-001
 -7.8659928e-001
 -7.7825752e-001
 -7.6858246e-001
 -7.5752401e-001
 -7.4503882e-001
 -7.3109049e-001
 -7.1564969e-001
 -6.9869423e-001
 -6.8020919e-001
 -6.6018688e-001
 -6.3862687e-001
 -6.1553591e-001
 -5.9092785e-001
 -5.6482350e-001
 -5.3725052e-001
 -5.0824315e-001
 -4.7784205e-001
 -4.4609402e-001
 -4.1305171e-001
 -3.7877336e-001
 -3.4332239e-001
 -3.0676715e-001
 -2.6918046e-001
 -2.3063928e-001
 -1.9122428e-001
 -1.5101945e-001
 -1.1011166e-001
 -6.8590249e-002
 -2.6546577e-002
  1.5926404e-002
  5.8734583e-002
  1.0178313e-001
  1.4497690e-001
  1.8822091e-001
  2.3142067e-001
  2.7448266e-001
  3.1731467e-001
  3.5982620e-001
  4.0192880e-001
  4.4353644e-001
  4.8456579e-001
  5.2493656e-001
  5.6457176e-001
  6.0339795e-001
  6.4134551e-001
  6.7834882e-001
  7.1434646e-001
  7.4928135e-001
  7.8310096e-001
  8.1575732e-001
  8.4720719e-001
  8.7741211e-001
  9.0633839e-001
  9.3395719e-001
  9.6024450e-001
  9.8518106e-001
  1.0087524e+000
  1.0309487e+000
  1.0517646e+000
  1.0711995e+000
  1.0892568e+000
  1.1059442e+000
  1.1212737e+000
  1.1352608e+000
  1.1479248e+000
  1.1592886e+000
  1.1693781e+000
  1.1782226e+000
  1.1858540e+000
  1.1923069e+000
  1.1976181e+000
  1.2018268e+000
  1.2049739e+000
  1.2071021e+000
  1.2082553e+000
  1.2084788e+000
  1.2078187e+000
  1.2063219e+000
  1.2040358e+000
  1.2010079e+000
  1.1972861e+000
  1.1929177e+000
  1.1879501e+000
  1.1824298e+000
  1.1764028e+000
  1.1699142e+000
  1.1630078e+000
  1.1557266e+000
  1.1481119e+000
  1.1402038e+000
  1.1320406e+000
  1.1236590e+000
  1.1150941e+000
  1.1063787e+000
  1.0975440e+000
  1.0886191e+000
  1.0796310e+000
  1.0706045e+000
  1.0615624e+000
  1.0525253e+000
  1.0435115e+000
  1.0345373e+000
  1.0256166e+000
  1.0167613e+000
  1.0079809e+000
  9.9928294e-001
  9.9067279e-001
  9.8215371e-001
  9.7372692e-001
  9.6539167e-001
  9.5714522e-001
  9.4898296e-001
  9.4089845e-001
  9.3288346e-001
  9.2492808e-001
  9.1702073e-001
  9.0914831e-001
  9.0129620e-001
  8.9344838e-001
  8.8558750e-001
  8.7769497e-001
  8.6975104e-001
  8.6173485e-001
  8.5362459e-001
  8.4539753e-001
  8.3703013e-001
  8.2849816e-001
  8.1977673e-001
  8.1084046e-001
  8.0166352e-001
  7.9221976e-001
  7.8248281e-001
  7.7242616e-001
  7.6202330e-001
  7.5124779e-001
  7.4007338e-001
  7.2847413e-001
  7.1642450e-001
  7.0389947e-001
  6.9087465e-001
  6.7732640e-001
  6.6323193e-001
  6.4856942e-001
  6.3331812e-001
  6.1745849e-001
  6.0097230e-001
  5.8384273e-001
  5.6605448e-001
  5.4759392e-001
  5.2844913e-001
  5.0861007e-001
  4.8806863e-001
  4.6681876e-001
  4.4485655e-001
  4.2218032e-001
  3.9879069e-001
  3.7469069e-001
  3.4988580e-001
  3.2438402e-001
  2.9819594e-001
  2.7133476e-001
  2.4381634e-001
  2.1565925e-001
  1.8688474e-001
  1.5751680e-001
  1.2758211e-001
  9.7110039e-002
  6.6132625e-002
  3.4684525e-002
  2.8029614e-003
 -2.9472349e-002
 -6.2099271e-002
 -9.5033353e-002
 -1.2822793e-001
 -1.6163424e-001
 -1.9520159e-001
 -2.2887745e-001
 -2.6260769e-001
 -2.9633668e-001
 -3.3000753e-001
 -3.6356226e-001
 -3.9694203e-001
 -4.3008735e-001
 -4.6293832e-001
 -4.9543485e-001
 -5.2751693e-001
 -5.5912487e-001
 -5.9019957e-001
 -6.2068277e-001
 -6.5051733e-001
 -6.7964750e-001
 -7.0801916e-001
 -7.3558014e-001
 -7.6228044e-001
 -7.8807253e-001
 -8.1291157e-001
 -8.3675568e-001
 -8.5956619e-001
 -8.8130783e-001
 -9.0194902e-001
 -9.2146201e-001
 -9.3982308e-001
 -9.5701276e-001
 -9.7301594e-001
 -9.8782205e-001
 -1.0014251e+000
 -1.0138239e+000
 -1.0250221e+000
 -1.0350280e+000
 -1.0438550e+000
 -1.0515214e+000
 -1.0580502e+000
 -1.0634692e+000
 -1.0678112e+000
 -1.0711134e+000
 -1.0734176e+000
 -1.0747698e+000
 -1.0752204e+000
 -1.0748235e+000
 -1.0736371e+000
 -1.0717226e+000
 -1.0691446e+000
 -1.0659704e+000
 -1.0622700e+000
 -1.0581156e+000
 -1.0535810e+000
 -1.0487417e+000
 -1.0436739e+000
 -1.0384547e+000
 -1.0331612e+000
 -1.0278703e+000
 -1.0226582e+000
 -1.0175999e+000
 -1.0127688e+000
 -1.0082362e+000
 -1.0040708e+000
 -1.0003387e+000
 -9.9710214e-001
 -9.9441979e-001
 -9.9234601e-001
 -9.9093051e-001
 -9.9021796e-001
 -9.9024765e-001
 -9.9105315e-001
 -9.9266197e-001
 -9.9509529e-001
 -9.9836770e-001
 -1.0024870e+000
 -1.0074540e+000
 -1.0132623e+000
 -1.0198983e+000
 -1.0273409e+000
 -1.0355619e+000
 -1.0445254e+000
 -1.0541883e+000
 -1.0645002e+000
 -1.0754037e+000
 -1.0868342e+000
 -1.0987205e+000
 -1.1109849e+000
 -1.1235435e+000
 -1.1363066e+000
 -1.1491788e+000
 -1.1620598e+000
 -1.1748448e+000
 -1.1874246e+000
 -1.1996867e+000
 -1.2115154e+000
 -1.2227925e+000
 -1.2333981e+000
 -1.2432110e+000
 -1.2521093e+000
 -1.2599715e+000
 -1.2666766e+000
 -1.2721053e+000
 -1.2761404e+000
 -1.2786675e+000
 -1.2795760e+000
 -1.2787593e+000
 -1.2761160e+000
 -1.2715504e+000
 -1.2649729e+000
 -1.2563011e+000
 -1.2454600e+000
 -1.2323828e+000
 -1.2170117e+000
 -1.1992977e+000
 -1.1792020e+000
 -1.1566958e+000
 -1.1317608e+000
 -1.1043900e+000
 -1.0745873e+000
 -1.0423685e+000
 -1.0077607e+000
 -9.7080335e-001
 -9.3154751e-001
 -8.9005638e-001
 -8.4640512e-001
 -8.0068072e-001
 -7.5298192e-001
 -7.0341892e-001
 -6.5211315e-001
 -5.9919691e-001
 -5.4481299e-001
 -4.8911417e-001
 -4.3226273e-001
 -3.7442988e-001
 -3.1579510e-001
 -2.5654550e-001
 -1.9687505e-001
 -1.3698384e-001
 -7.7077260e-002
 -1.7365100e-002
  4.1939291e-002
  1.0061995e-001
  1.5845926e-001
  2.1523891e-001
  2.7074086e-001
  3.2474841e-001
  3.7704717e-001
  4.2742605e-001
  4.7567836e-001
  5.2160271e-001
  5.6500410e-001
  6.0569484e-001
  6.4349553e-001
  6.7823598e-001
  7.0975615e-001
  7.3790693e-001
  7.6255103e-001
  7.8356373e-001
  8.0083361e-001
  8.1426321e-001
  8.2376966e-001
  8.2928519e-001
  8.3075767e-001
  8.2815100e-001
  8.2144543e-001
  8.1063788e-001
  7.9574213e-001
  7.7678889e-001
  7.5382592e-001
  7.2691793e-001
  6.9614650e-001
  6.6160988e-001
  6.2342270e-001
  5.8171564e-001
  5.3663497e-001
  4.8834208e-001
  4.3701288e-001
  3.8283713e-001
  3.2601778e-001
  2.6677009e-001
  2.0532086e-001
  1.4190751e-001
  7.6777069e-002
  1.0185201e-002
 -5.7604860e-002
 -1.2632342e-001
 -1.9569546e-001
 -2.6544180e-001
 -3.3528029e-001
 -4.0492705e-001
 -4.7409765e-001
 -5.4250839e-001
 -6.0987750e-001
 -6.7592641e-001
 -7.4038095e-001
 -8.0297254e-001
 -8.6343942e-001
 -9.2152778e-001
 -9.7699289e-001
 -1.0296002e+000
 -1.0791263e+000
 -1.1253601e+000
 -1.1681036e+000
 -1.2071728e+000
 -1.2423985e+000
 -1.2736272e+000
 -1.3007217e+000
 -1.3235614e+000
 -1.3420435e+000
 -1.3560827e+000
 -1.3656122e+000
 -1.3705835e+000
 -1.3709668e+000
 -1.3667513e+000
 -1.3579449e+000
 -1.3445742e+000
 -1.3266845e+000
 -1.3043396e+000
 -1.2776211e+000
 -1.2466286e+000
 -1.2114784e+000
 -1.1723039e+000
 -1.1292542e+000
 -1.0824938e+000
 -1.0322015e+000
 -9.7856990e-001
 -9.2180430e-001
 -8.6212177e-001
 -7.9975012e-001
 -7.3492688e-001
 -6.6789819e-001
 -5.9891767e-001
 -5.2824521e-001
 -4.5614587e-001
 -3.8288860e-001
 -3.0874505e-001
 -2.3398836e-001
 -1.5889192e-001
 -8.3728161e-002
 -8.7673675e-003
  6.5723532e-002
  1.3948211e-001
  2.1225157e-001
  2.8378184e-001
  3.5383063e-001
  4.2216445e-001
  4.8855955e-001
  5.5280283e-001
  6.1469267e-001
  6.7403975e-001
  7.3066772e-001
  7.8441386e-001
  8.3512967e-001
  8.8268133e-001
  9.2695017e-001
  9.6783295e-001
  1.0052422e+000
  1.0391062e+000
  1.0693696e+000
  1.0959926e+000
  1.1189517e+000
  1.1382392e+000
  1.1538630e+000
  1.1658461e+000
  1.1742268e+000
  1.1790577e+000
  1.1804055e+000
  1.1783504e+000
  1.1729854e+000
  1.1644156e+000
  1.1527575e+000
  1.1381383e+000
  1.1206948e+000
  1.1005730e+000
  1.0779267e+000
  1.0529169e+000
  1.0257105e+000
  9.9647994e-001
  9.6540147e-001
  9.3265470e-001
  8.9842137e-001
  8.6288443e-001
  8.2622704e-001
  7.8863160e-001
  7.5027881e-001
  7.1134677e-001
  6.7201006e-001
  6.3243889e-001
  5.9279830e-001
  5.5324737e-001
  5.1393848e-001
  4.7501668e-001
  4.3661899e-001
  3.9887391e-001
  3.6190086e-001
  3.2580973e-001
  2.9070055e-001
  2.5666310e-001
  2.2377669e-001
  1.9210996e-001
  1.6172078e-001
  1.3265617e-001
  1.0495228e-001
  7.8634531e-002
  5.3717703e-002
  3.0206143e-002
  8.0940270e-003
 -1.2634327e-002
 -3.2004086e-002
 -5.0049482e-002
 -6.6813341e-002
 -8.2346562e-002
 -9.6707566e-002
 -1.0996169e-001
 -1.2218058e-001
 -1.3344151e-001
 -1.4382669e-001
 -1.5342261e-001
 -1.6231927e-001
 -1.7060947e-001
 -1.7838811e-001
 -1.8575137e-001
 -1.9279607e-001
 -1.9961888e-001
 -2.0631562e-001
 -2.1298060e-001
 -2.1970590e-001
 -2.2658072e-001
 -2.3369081e-001
 -2.4111783e-001
 -2.4893881e-001
 -2.5722566e-001
 -2.6604468e-001
 -2.7545615e-001
 -2.8551393e-001
 -2.9626516e-001
 -3.0774997e-001
 -3.2000125e-001
 -3.3304450e-001
 -3.4689771e-001
 -3.6157127e-001
 -3.7706801e-001
 -3.9338320e-001
 -4.1050469e-001
 -4.2841305e-001
 -4.4708176e-001
 -4.6647747e-001
 -4.8656033e-001
 -5.0728426e-001
 -5.2859744e-001
 -5.5044263e-001
 -5.7275770e-001
 -5.9547611e-001
 -6.1852742e-001
 -6.4183783e-001
 -6.6533078e-001
 -6.8892752e-001
 -7.1254769e-001
 -7.3610995e-001
 -7.5953260e-001
 -7.8273418e-001
 -8.0563406e-001
 -8.2815310e-001
 -8.5021415e-001
 -8.7174272e-001
 -8.9266745e-001
 -9.1292069e-001
 -9.3243898e-001
 -9.5116350e-001
 -9.6904055e-001
 -9.8602191e-001
 -1.0020652e+000
 -1.0171342e+000
 -1.0311990e+000
 -1.0442367e+000
 -1.0562307e+000
 -1.0671718e+000
 -1.0770574e+000
 -1.0858923e+000
 -1.0936881e+000
 -1.1004632e+000
 -1.1062431e+000
 -1.1110595e+000
 -1.1149508e+000
 -1.1179611e+000
 -1.1201406e+000
 -1.1215447e+000
 -1.1222336e+000
 -1.1222722e+000
 -1.1217293e+000
 -1.1206771e+000
 -1.1191909e+000
 -1.1173482e+000
 -1.1152281e+000
 -1.1129111e+000
 -1.1104779e+000
 -1.1080092e+000
 -1.1055849e+000
 -1.1032832e+000
 -1.1011804e+000
 -1.0993499e+000
 -1.0978618e+000
 -1.0967821e+000
 -1.0961723e+000
 -1.0960886e+000
 -1.0965817e+000
 -1.0976959e+000
 -1.0994690e+000
 -1.1019316e+000
 -1.1051067e+000
 -1.1090098e+000
 -1.1136481e+000
 -1.1190204e+000
 -1.1251172e+000
 -1.1319200e+000
 -1.1394020e+000
 -1.1475274e+000
 -1.1562518e+000
 -1.1655222e+000
 -1.1752773e+000
 -1.1854474e+000
 -1.1959551e+000
 -1.2067154e+000
 -1.2176362e+000
 -1.2286185e+000
 -1.2395572e+000
 -1.2503417e+000
 -1.2608560e+000
 -1.2709801e+000
 -1.2805899e+000
 -1.2895586e+000
 -1.2977568e+000
 -1.3050539e+000
 -1.3113185e+000
 -1.3164192e+000
 -1.3202258e+000
 -1.3226098e+000
 -1.3234453e+000
 -1.3226100e+000
 -1.3199858e+000
 -1.3154599e+000
 -1.3089255e+000
 -1.3002825e+000
 -1.2894382e+000
 -1.2763084e+000
 -1.2608179e+000
 -1.2429008e+000
 -1.2225019e+000
 -1.1995763e+000
 -1.1740909e+000
 -1.1460241e+000
 -1.1153665e+000
 -1.0821212e+000
 -1.0463042e+000
 -1.0079443e+000
 -9.6708355e-001
 -9.2377700e-001
 -8.7809298e-001
 -8.3011284e-001
 -7.7993086e-001
 -7.2765396e-001
 -6.7340144e-001
 -6.1730461e-001
 -5.5950630e-001
 -5.0016039e-001
 -4.3943119e-001
 -3.7749283e-001
 -3.1452852e-001
 -2.5072978e-001
 -1.8629568e-001
 -1.2143188e-001
 -5.6349802e-002
  8.7343950e-003
  7.3600772e-002
  1.3802665e-001
  2.0178765e-001
  2.6465878e-001
  3.2641551e-001
  3.8683489e-001
  4.4569661e-001
  5.0278415e-001
  5.5788582e-001
  6.1079588e-001
  6.6131556e-001
  7.0925413e-001
  7.5442985e-001
  7.9667097e-001
  8.3581665e-001
  8.7171779e-001
  9.0423791e-001
  9.3325387e-001
  9.5865659e-001
  9.8035168e-001
  9.9826002e-001
  1.0123182e+000
  1.0224791e+000
  1.0287119e+000
  1.0310028e+000
  1.0293548e+000
  1.0237879e+000
  1.0143394e+000
  1.0010633e+000
  9.8403058e-001
  9.6332876e-001
  9.3906163e-001
  9.1134880e-001
  8.8032527e-001
  8.4614079e-001
  8.0895929e-001
  7.6895810e-001
  7.2632724e-001
  6.8126849e-001
  6.3399456e-001
  5.8472805e-001
  5.3370052e-001
  4.8115133e-001
  4.2732664e-001
  3.7247818e-001
  3.1686214e-001
  2.6073797e-001
  2.0436716e-001
  1.4801202e-001
  9.1934493e-002
  3.6394868e-002
 -1.8349375e-002
 -7.2044792e-002
 -1.2444315e-001
 -1.7530259e-001
 -2.2438873e-001
 -2.7147575e-001
 -3.1634747e-001
 -3.5879828e-001
 -3.9863412e-001
 -4.3567336e-001
 -4.6974759e-001
 -5.0070240e-001
 -5.2839803e-001
 -5.5270997e-001
 -5.7352954e-001
 -5.9076427e-001
 -6.0433830e-001
 -6.1419267e-001
 -6.2028548e-001
 -6.2259205e-001
 -6.2110490e-001
 -6.1583372e-001
 -6.0680520e-001
 -5.9406285e-001
 -5.7766661e-001
 -5.5769254e-001
 -5.3423228e-001
 -5.0739257e-001
 -4.7729456e-001
 -4.4407319e-001
 -4.0787640e-001
 -3.6886432e-001
 -3.2720840e-001
 -2.8309053e-001
 -2.3670202e-001
 -1.8824262e-001
 -1.3791946e-001
 -8.5946028e-002
 -3.2541010e-002
  2.2072782e-002
  7.7669548e-002
  1.3402163e-001
  1.9090065e-001
  2.4807861e-001
  3.0532905e-001
  3.6242809e-001
  4.1915554e-001
  4.7529594e-001
  5.3063954e-001
  5.8498331e-001
  6.3813182e-001
  6.8989815e-001
  7.4010472e-001
  7.8858400e-001
  8.3517929e-001
  8.7974528e-001
  9.2214869e-001
  9.6226875e-001
  9.9999762e-001
  1.0352408e+000
  1.0679172e+000
  1.0979598e+000
  1.1253153e+000
  1.1499444e+000
  1.1718219e+000
  1.1909363e+000
  1.2072898e+000
  1.2208981e+000
  1.2317902e+000
  1.2400077e+000
  1.2456046e+000
  1.2486466e+000
  1.2492108e+000
  1.2473851e+000
  1.2432671e+000
  1.2369638e+000
  1.2285908e+000
  1.2182715e+000
  1.2061359e+000
  1.1923204e+000
  1.1769666e+000
  1.1602202e+000
  1.1422306e+000
  1.1231495e+000
  1.1031303e+000
  1.0823272e+000
  1.0608942e+000
  1.0389843e+000
  1.0167485e+000
  9.9433531e-001
  9.7188950e-001
  9.4955170e-001
  9.2745750e-001
  9.0573683e-001
  8.8451326e-001
  8.6390346e-001
  8.4401664e-001
  8.2495405e-001
  8.0680857e-001
  7.8966432e-001
  7.7359637e-001
  7.5867046e-001
  7.4494282e-001
  7.3246006e-001
  7.2125908e-001
  7.1136707e-001
  7.0280157e-001
  6.9557061e-001
  6.8967283e-001
  6.8509778e-001
  6.8182616e-001
  6.7983017e-001
  6.7907391e-001
  6.7951380e-001
  6.8109909e-001
  6.8377232e-001
  6.8746995e-001
  6.9212287e-001
  6.9765709e-001
  7.0399431e-001
  7.1105261e-001
  7.1874714e-001
  7.2699077e-001
  7.3569477e-001
  7.4476955e-001
  7.5412529e-001
  7.6367265e-001
  7.7332344e-001
  7.8299124e-001
  7.9259204e-001
  8.0204487e-001
  8.1127233e-001
  8.2020117e-001
  8.2876278e-001
  8.3689365e-001
  8.4453584e-001
  8.5163729e-001
  8.5815222e-001
  8.6404141e-001
  8.6927239e-001
  8.7381970e-001
  8.7766494e-001
  8.8079694e-001
  8.8321173e-001
  8.8491251e-001
  8.8590962e-001
  8.8622037e-001
  8.8586888e-001
  8.8488583e-001
  8.8330820e-001
  8.8117894e-001
  8.7854660e-001
  8.7546493e-001
  8.7199242e-001
  8.6819182e-001
  8.6412965e-001
  8.5987563e-001
  8.5550214e-001
  8.5108362e-001
  8.4669595e-001
  8.4241589e-001
  8.3832039e-001
  8.3448602e-001
  8.3098831e-001
  8.2790113e-001
  8.2529610e-001
  8.2324195e-001
  8.2180398e-001
  8.2104347e-001
  8.2101713e-001
  8.2177663e-001
  8.2336808e-001
  8.2583161e-001
  8.2920095e-001
  8.3350308e-001
  8.3875789e-001
  8.4497792e-001
  8.5216813e-001
  8.6032571e-001
  8.6943995e-001
  8.7949219e-001
  8.9045575e-001
  9.0229601e-001
  9.1497045e-001
  9.2842880e-001
  9.4261323e-001
  9.5745858e-001
  9.7289264e-001
  9.8883649e-001
  1.0052049e+000
  1.0219067e+000
  1.0388453e+000
  1.0559192e+000
  1.0730225e+000
  1.0900454e+000
  1.1068750e+000
  1.1233957e+000
  1.1394899e+000
  1.1550390e+000
  1.1699236e+000
  1.1840242e+000
  1.1972225e+000
  1.2094013e+000
  1.2204459e+000
  1.2302441e+000
  1.2386876e+000
  1.2456719e+000
  1.2510976e+000
  1.2548707e+000
  1.2569030e+000
  1.2571131e+000
  1.2554266e+000
  1.2517766e+000
  1.2461043e+000
  1.2383592e+000
  1.2284997e+000
  1.2164931e+000
  1.2023159e+000
  1.1859543e+000
  1.1674040e+000
  1.1466704e+000
  1.1237687e+000
  1.0987238e+000
  1.0715701e+000
  1.0423517e+000
  1.0111218e+000
  9.7794289e-001
  9.4288605e-001
  9.0603084e-001
  8.6746482e-001
  8.2728314e-001
  7.8558805e-001
  7.4248833e-001
  6.9809880e-001
  6.5253966e-001
  6.0593589e-001
  5.5841656e-001
  5.1011420e-001
  4.6116407e-001
  4.1170343e-001
  3.6187084e-001
  3.1180545e-001
  2.6164619e-001
  2.1153114e-001
  1.6159671e-001
  1.1197700e-001
  6.2803053e-002
  1.4202222e-002
 -3.3702519e-002
 -8.0793187e-002
 -1.2695738e-001
 -1.7208885e-001
 -2.1608799e-001
 -2.5886236e-001
 -3.0032708e-001
 -3.4040523e-001
 -3.7902820e-001
 -4.1613595e-001
 -4.5167726e-001
 -4.8560988e-001
 -5.1790071e-001
 -5.4852578e-001
 -5.7747032e-001
 -6.0472871e-001
 -6.3030431e-001
 -6.5420938e-001
 -6.7646481e-001
 -6.9709985e-001
 -7.1615182e-001
 -7.3366569e-001
 -7.4969371e-001
 -7.6429492e-001
 -7.7753461e-001
 -7.8948385e-001
 -8.0021883e-001
 -8.0982031e-001
 -8.1837292e-001
 -8.2596457e-001
 -8.3268567e-001
 -8.3862854e-001
 -8.4388660e-001
 -8.4855371e-001
 -8.5272347e-001
 -8.5648842e-001
 -8.5993944e-001
 -8.6316498e-001
 -8.6625040e-001
 -8.6927733e-001
 -8.7232302e-001
 -8.7545975e-001
 -8.7875423e-001
 -8.8226712e-001
 -8.8605251e-001
 -8.9015745e-001
 -8.9462159e-001
 -8.9947682e-001
 -9.0474696e-001
 -9.1044753e-001
 -9.1658554e-001
 -9.2315941e-001
 -9.3015885e-001
 -9.3756490e-001
 -9.4534992e-001
 -9.5347777e-001
 -9.6190394e-001
 -9.7057579e-001
 -9.7943284e-001
 -9.8840713e-001
 -9.9742361e-001
 -1.0064006e+000
 -1.0152503e+000
 -1.0238792e+000
 -1.0321892e+000
 -1.0400774e+000
 -1.0474375e+000
 -1.0541603e+000
 -1.0601342e+000
 -1.0652463e+000
 -1.0693830e+000
 -1.0724310e+000
 -1.0742777e+000
 -1.0748124e+000
 -1.0739271e+000
 -1.0715171e+000
 -1.0674819e+000
 -1.0617262e+000
 -1.0541603e+000
 -1.0447012e+000
 -1.0332730e+000
 -1.0198080e+000
 -1.0042468e+000
 -9.8653945e-001
 -9.6664570e-001
 -9.4453558e-001
 -9.2018988e-001
 -8.9360052e-001
 -8.6477093e-001
 -8.3371629e-001
 -8.0046376e-001
 -7.6505263e-001
 -7.2753436e-001
 -6.8797265e-001
 -6.4644333e-001
 -6.0303424e-001
 -5.5784500e-001
 -5.1098679e-001
 -4.6258193e-001
 -4.1276352e-001
 -3.6167496e-001
 -3.0946934e-001
 -2.5630891e-001
 -2.0236435e-001
 -1.4781409e-001
 -9.2843482e-002
 -3.7644015e-002
  1.7587583e-002
  7.2650251e-002
  1.2733955e-001
  1.8144864e-001
  2.3476930e-001
  2.8709293e-001
  3.3821165e-001
  3.8791928e-001
  4.3601246e-001
  4.8229169e-001
  5.2656237e-001
  5.6863582e-001
  6.0833037e-001
  6.4547226e-001
  6.7989667e-001
  7.1144864e-001
  7.3998392e-001
  7.6536987e-001
  7.8748619e-001
  8.0622572e-001
  8.2149506e-001
  8.3321523e-001
  8.4132220e-001
  8.4576735e-001
  8.4651789e-001
  8.4355719e-001
  8.3688501e-001
  8.2651769e-001
  8.1248822e-001
  7.9484625e-001
  7.7365798e-001
  7.4900607e-001
  7.2098930e-001
  6.8972230e-001
  6.5533513e-001
  6.1797278e-001
  5.7779460e-001
  5.3497366e-001
  4.8969604e-001
  4.4216005e-001
  3.9257537e-001
  3.4116213e-001
  2.8814996e-001
  2.3377697e-001
  1.7828869e-001
  1.2193692e-001
  6.4978634e-002
  7.6747722e-003
 -4.9710948e-002
 -1.0691326e-001
 -1.6366657e-001
 -2.1970623e-001
 -2.7476975e-001
 -3.2859802e-001
 -3.8093661e-001
 -4.3153688e-001
 -4.8015726e-001
 -5.2656431e-001
 -5.7053391e-001
 -6.1185233e-001
 -6.5031722e-001
 -6.8573862e-001
 -7.1793987e-001
 -7.4675849e-001
 -7.7204696e-001
 -7.9367344e-001
 -8.1152241e-001
 -8.2549529e-001
 -8.3551089e-001
 -8.4150583e-001
 -8.4343490e-001
 -8.4127124e-001
 -8.3500657e-001
 -8.2465118e-001
 -8.1023398e-001
 -7.9180233e-001
 -7.6942188e-001
 -7.4317627e-001
 -7.1316675e-001
 -6.7951177e-001
 -6.4234639e-001
 -6.0182170e-001
 -5.5810413e-001
 -5.1137469e-001
 -4.6182814e-001
 -4.0967209e-001
 -3.5512606e-001
 -2.9842048e-001
 -2.3979561e-001
 -1.7950050e-001
 -1.1779176e-001
 -5.4932470e-002
  8.8090493e-003
  7.3160463e-002
  1.3784665e-001
  2.0259094e-001
  2.6711639e-001
  3.3114698e-001
  3.9440892e-001
  4.5663180e-001
  5.1754984e-001
  5.7690306e-001
  6.3443839e-001
  6.8991083e-001
  7.4308447e-001
  7.9373353e-001
  8.4164331e-001
  8.8661111e-001
  9.2844707e-001
  9.6697496e-001
  1.0020329e+000
  1.0334740e+000
  1.0611668e+000
  1.0849962e+000
  1.1048632e+000
  1.1206858e+000
  1.1323992e+000
  1.1399554e+000
  1.1433243e+000
  1.1424926e+000
  1.1374648e+000
  1.1282620e+000
  1.1149226e+000
  1.0975014e+000
  1.0760696e+000
  1.0507140e+000
  1.0215366e+000
  9.8865438e-001
  9.5219797e-001
  9.1231151e-001
  8.6915161e-001
  8.2288663e-001
  7.7369577e-001
  7.2176818e-001
  6.6730203e-001
  6.1050352e-001
  5.5158589e-001
  4.9076836e-001
  4.2827513e-001
  3.6433432e-001
  2.9917687e-001
  2.3303553e-001
  1.6614375e-001
  9.8734695e-002
  3.1040139e-002
 -3.6710503e-002
 -1.0429118e-001
 -1.7148019e-001
 -2.3806107e-001
 -3.0382354e-001
 -3.6856430e-001
 -4.3208790e-001
 -4.9420747e-001
 -5.5474542e-001
 -6.1353412e-001
 -6.7041649e-001
 -7.2524654e-001
 -7.7788986e-001
 -8.2822403e-001
 -8.7613897e-001
 -9.2153723e-001
 -9.6433426e-001
 -1.0044585e+000
 -1.0418515e+000
 -1.0764680e+000
 -1.1082758e+000
 -1.1372558e+000
 -1.1634017e+000
 -1.1867198e+000
 -1.2072290e+000
 -1.2249599e+000
 -1.2399550e+000
 -1.2522679e+000
 -1.2619632e+000
 -1.2691152e+000
 -1.2738084e+000
 -1.2761359e+000
 -1.2761996e+000
 -1.2741087e+000
 -1.2699799e+000
 -1.2639358e+000
 -1.2561049e+000
 -1.2466203e+000
 -1.2356193e+000
 -1.2232425e+000
 -1.2096330e+000
 -1.1949357e+000
 -1.1792965e+000
 -1.1628614e+000
 -1.1457761e+000
 -1.1281850e+000
 -1.1102306e+000
 -1.0920528e+000
 -1.0737882e+000
 -1.0555695e+000
 -1.0375249e+000
 -1.0197776e+000
 -1.0024454e+000
 -9.8563959e-001
 -9.6946540e-001
 -9.5402096e-001
 -9.3939713e-001
 -9.2567722e-001
 -9.1293667e-001
 -9.0124285e-001
 -8.9065484e-001
 -8.8122336e-001
 -8.7299062e-001
 -8.6599031e-001
 -8.6024760e-001
 -8.5577918e-001
 -8.5259335e-001
 -8.5069017e-001
 -8.5006158e-001
 -8.5069168e-001
 -8.5255693e-001
 -8.5562645e-001
 -8.5986232e-001
 -8.6521995e-001
 -8.7164843e-001
 -8.7909095e-001
 -8.8748520e-001
 -8.9676384e-001
 -9.0685495e-001
 -9.1768249e-001
 -9.2916681e-001
 -9.4122517e-001
 -9.5377219e-001
 -9.6672041e-001
 -9.7998078e-001
 -9.9346319e-001
 -1.0070770e+000
 -1.0207313e+000
 -1.0343360e+000
 -1.0478017e+000
 -1.0610402e+000
 -1.0739656e+000
 -1.0864938e+000
 -1.0985438e+000
 -1.1100375e+000
 -1.1209004e+000
 -1.1310616e+000
 -1.1404547e+000
 -1.1490175e+000
 -1.1566927e+000
 -1.1634279e+000
 -1.1691760e+000
 -1.1738952e+000
 -1.1775495e+000
 -1.1801082e+000
 -1.1815469e+000
 -1.1818466e+000
 -1.1809946e+000
 -1.1789839e+000
 -1.1758136e+000
 -1.1714885e+000
 -1.1660194e+000
 -1.1594228e+000
 -1.1517208e+000
 -1.1429408e+000
 -1.1331157e+000
 -1.1222834e+000
 -1.1104869e+000
 -1.0977737e+000
 -1.0841958e+000
 -1.0698093e+000
 -1.0546743e+000
 -1.0388545e+000
 -1.0224168e+000
 -1.0054312e+000
 -9.8797050e-001
 -9.7010956e-001
 -9.5192543e-001
 -9.3349681e-001
 -9.1490373e-001
 -8.9622719e-001
 -8.7754887e-001
 -8.5895071e-001
 -8.4051464e-001
 -8.2232219e-001
 -8.0445421e-001
 -7.8699048e-001
 -7.7000945e-001
 -7.5358789e-001
 -7.3780059e-001
 -7.2272010e-001
 -7.0841640e-001
 -6.9495666e-001
 -6.8240496e-001
 -6.7082208e-001
 -6.6026521e-001
 -6.5078778e-001
 -6.4243922e-001
 -6.3526480e-001
 -6.2930543e-001
 -6.2459750e-001
 -6.2117275e-001
 -6.1905812e-001
 -6.1827565e-001
 -6.1884239e-001
 -6.2077027e-001
 -6.2406612e-001
 -6.2873152e-001
 -6.3476284e-001
 -6.4215119e-001
 -6.5088243e-001
 -6.6093716e-001
 -6.7229080e-001
 -6.8491355e-001
 -6.9877054e-001
 -7.1382186e-001
 -7.3002264e-001
 -7.4732317e-001
 -7.6566905e-001
 -7.8500125e-001
 -8.0525633e-001
 -8.2636655e-001
 -8.4826010e-001
 -8.7086122e-001
 -8.9409044e-001
 -9.1786482e-001
 -9.4209809e-001
 -9.6670099e-001
 -9.9158144e-001
 -1.0166448e+000
 -1.0417943e+000
 -1.0669310e+000
 -1.0919544e+000
 -1.1167626e+000
 -1.1412524e+000
 -1.1653202e+000
 -1.1888616e+000
 -1.2117723e+000
 -1.2339480e+000
 -1.2552851e+000
 -1.2756809e+000
 -1.2950337e+000
 -1.3132437e+000
 -1.3302127e+000
 -1.3458450e+000
 -1.3600474e+000
 -1.3727298e+000
 -1.3838050e+000
 -1.3931901e+000
 -1.4008055e+000
 -1.4065763e+000
 -1.4104323e+000
 -1.4123078e+000
 -1.4121428e+000
 -1.4098824e+000
 -1.4054780e+000
 -1.3988865e+000
 -1.3900715e+000
 -1.3790031e+000
 -1.3656580e+000
 -1.3500200e+000
 -1.3320798e+000
 -1.3118357e+000
 -1.2892933e+000
 -1.2644655e+000
 -1.2373731e+000
 -1.2080445e+000
 -1.1765156e+000
 -1.1428304e+000
 -1.1070401e+000
 -1.0692040e+000
 -1.0293887e+000
 -9.8766835e-001
 -9.4412432e-001
 -8.9884527e-001
 -8.5192675e-001
 -8.0347110e-001
 -7.5358712e-001
 -7.0238984e-001
 -6.5000018e-001
 -5.9654466e-001
 -5.4215498e-001
 -4.8696766e-001
 -4.3112365e-001
 -3.7476784e-001
 -3.1804865e-001
 -2.6111752e-001
 -2.0412844e-001
 -1.4723741e-001
 -9.0601892e-002
 -3.4380313e-002
  2.1268531e-002
  7.6186031e-002
  1.3021434e-001
  1.8319695e-001
  2.3497927e-001
  2.8540924e-001
  3.3433787e-001
  3.8161982e-001
  4.2711401e-001
  4.7068414e-001
  5.1219923e-001
  5.5153419e-001
  5.8857029e-001
  6.2319570e-001
  6.5530590e-001
  6.8480420e-001
  7.1160207e-001
  7.3561962e-001
  7.5678589e-001
  7.7503921e-001
  7.9032747e-001
  8.0260839e-001
  8.1184970e-001
  8.1802936e-001
  8.2113563e-001
  8.2116721e-001
  8.1813328e-001
  8.1205345e-001
  8.0295780e-001
  7.9088670e-001
  7.7589075e-001
  7.5803057e-001
  7.3737657e-001
  7.1400870e-001
  6.8801615e-001
  6.5949697e-001
  6.2855771e-001
  5.9531296e-001
  5.5988491e-001
  5.2240283e-001
  4.8300255e-001
  4.4182587e-001
  3.9901999e-001
  3.5473686e-001
  3.0913257e-001
  2.6236664e-001
  2.1460138e-001
  1.6600119e-001
  1.1673180e-001
  6.6959620e-002
  1.6850992e-002
 -3.3428536e-002
 -8.3714915e-002
 -1.3384631e-001
 -1.8366381e-001
 -2.3301209e-001
 -2.8174011e-001
 -3.2970176e-001
 -3.7675648e-001
 -4.2276987e-001
 -4.6761425e-001
 -5.1116921e-001
 -5.5332210e-001
 -5.9396853e-001
 -6.3301276e-001
 -6.7036809e-001
 -7.0595721e-001
 -7.3971250e-001
 -7.7157624e-001
 -8.0150084e-001
 -8.2944895e-001
 -8.5539360e-001
 -8.7931818e-001
 -9.0121649e-001
 -9.2109261e-001
 -9.3896086e-001
 -9.5484557e-001
 -9.6878089e-001
 -9.8081050e-001
 -9.9098732e-001
 -9.9937314e-001
 -1.0060382e+000
 -1.0110607e+000
 -1.0145265e+000
 -1.0165283e+000
 -1.0171651e+000
 -1.0165421e+000
 -1.0147694e+000
 -1.0119616e+000
 -1.0082374e+000
 -1.0037185e+000
 -9.9852907e-001
 -9.9279511e-001
 -9.8664357e-001
 -9.8020170e-001
 -9.7359629e-001
 -9.6695299e-001
 -9.6039552e-001
 -9.5404505e-001
 -9.4801943e-001
 -9.4243256e-001
 -9.3739377e-001
 -9.3300715e-001
 -9.2937100e-001
 -9.2657723e-001
 -9.2471091e-001
 -9.2384976e-001
 -9.2406368e-001
 -9.2541442e-001
 -9.2795522e-001
 -9.3173047e-001
 -9.3677554e-001
 -9.4311655e-001
 -9.5077022e-001
 -9.5974381e-001
 -9.7003510e-001
 -9.8163237e-001
 -9.9451455e-001
 -1.0086513e+000
 -1.0240031e+000
 -1.0405219e+000
 -1.0581507e+000
 -1.0768247e+000
 -1.0964711e+000
 -1.1170096e+000
 -1.1383533e+000
 -1.1604088e+000
 -1.1830766e+000
 -1.2062525e+000
 -1.2298272e+000
 -1.2536876e+000
 -1.2777175e+000
 -1.3017977e+000
 -1.3258074e+000
 -1.3496245e+000
 -1.3731264e+000
 -1.3961910e+000
 -1.4186968e+000
 -1.4405243e+000
 -1.4615564e+000
 -1.4816790e+000
 -1.5007821e+000
 -1.5187599e+000
 -1.5355119e+000
 -1.5509431e+000
 -1.5649651e+000
 -1.5774962e+000
 -1.5884619e+000
 -1.5977958e+000
 -1.6054395e+000
 -1.6113433e+000
 -1.6154663e+000
 -1.6177768e+000
 -1.6182526e+000
 -1.6168809e+000
 -1.6136586e+000
 -1.6085922e+000
 -1.6016980e+000
 -1.5930019e+000
 -1.5825392e+000
 -1.5703546e+000
 -1.5565017e+000
 -1.5410432e+000
 -1.5240499e+000
 -1.5056010e+000
 -1.4857830e+000
 -1.4646898e+000
 -1.4424217e+000
 -1.4190853e+000
 -1.3947923e+000
 -1.3696596e+000
 -1.3438079e+000
 -1.3173616e+000
 -1.2904477e+000
 -1.2631954e+000
 -1.2357349e+000
 -1.2081971e+000
 -1.1807128e+000
 -1.1534115e+000
 -1.1264211e+000
 -1.0998672e+000
 -1.0738719e+000
 -1.0485535e+000
 -1.0240258e+000
 -1.0003972e+000
 -9.7777026e-001
 -9.5624097e-001
 -9.3589831e-001
 -9.1682366e-001
 -8.9909036e-001
 -8.8276322e-001
 -8.6789821e-001
 -8.5454210e-001
 -8.4273216e-001
 -8.3249601e-001
 -8.2385139e-001
 -8.1680611e-001
 -8.1135798e-001
 -8.0749482e-001
 -8.0519458e-001
 -8.0442543e-001
 -8.0514599e-001
 -8.0730556e-001
 -8.1084444e-001
 -8.1569432e-001
 -8.2177866e-001
 -8.2901316e-001
 -8.3730632e-001
 -8.4655997e-001
 -8.5666988e-001
 -8.6752641e-001
 -8.7901517e-001
 -8.9101776e-001
 -9.0341248e-001
 -9.1607511e-001
 -9.2887966e-001
 -9.4169918e-001
 -9.5440656e-001
 -9.6687531e-001
 -9.7898042e-001
 -9.9059907e-001
 -1.0016115e+000
 -1.0119017e+000
 -1.0213583e+000
 -1.0298751e+000
 -1.0373519e+000
 -1.0436953e+000
 -1.0488189e+000
 -1.0526443e+000
 -1.0551016e+000
 -1.0561297e+000
 -1.0556769e+000
 -1.0537010e+000
 -1.0501703e+000
 -1.0450631e+000
 -1.0383683e+000
 -1.0300857e+000
 -1.0202257e+000
 -1.0088096e+000
 -9.9586941e-001
 -9.8144790e-001
 -9.6559824e-001
 -9.4838390e-001
 -9.2987830e-001
 -9.1016441e-001
 -8.8933439e-001
 -8.6748909e-001
 -8.4473747e-001
 -8.2119608e-001
 -7.9698834e-001
 -7.7224394e-001
 -7.4709804e-001
 -7.2169055e-001
 -6.9616531e-001
 -6.7066925e-001
 -6.4535155e-001
 -6.2036277e-001
 -5.9585395e-001
 -5.7197570e-001
 -5.4887730e-001
 -5.2670581e-001
 -5.0560515e-001
 -4.8571523e-001
 -4.6717104e-001
 -4.5010184e-001
 -4.3463032e-001
 -4.2087179e-001
 -4.0893343e-001
 -3.9891357e-001
 -3.9090104e-001
 -3.8497451e-001
 -3.8120191e-001
 -3.7963997e-001
 -3.8033369e-001
 -3.8331603e-001
 -3.8860749e-001
 -3.9621592e-001
 -4.0613630e-001
 -4.1835063e-001
 -4.3282785e-001
 -4.4952392e-001
 -4.6838187e-001
 -4.8933200e-001
 -5.1229209e-001
 -5.3716776e-001
 -5.6385282e-001
 -5.9222974e-001
 -6.2217016e-001
 -6.5353548e-001
 -6.8617750e-001
 -7.1993914e-001
 -7.5465517e-001
 -7.9015303e-001
 -8.2625368e-001
 -8.6277251e-001
 -8.9952024e-001
 -9.3630392e-001
 -9.7292787e-001
 -1.0091948e+000
 -1.0449066e+000
 -1.0798657e+000
 -1.1138759e+000
 -1.1467434e+000
 -1.1782779e+000
 -1.2082938e+000
 -1.2366109e+000
 -1.2630553e+000
 -1.2874608e+000
 -1.3096696e+000
 -1.3295330e+000
 -1.3469125e+000
 -1.3616803e+000
 -1.3737205e+000
 -1.3829292e+000
 -1.3892155e+000
 -1.3925019e+000
 -1.3927249e+000
 -1.3898352e+000
 -1.3837982e+000
 -1.3745943e+000
 -1.3622189e+000
 -1.3466827e+000
 -1.3280114e+000
 -1.3062462e+000
 -1.2814431e+000
 -1.2536730e+000
 -1.2230213e+000
 -1.1895877e+000
 -1.1534853e+000
 -1.1148408e+000
 -1.0737934e+000
 -1.0304940e+000
 -9.8510520e-001
 -9.3779978e-001
 -8.8876029e-001
 -8.3817801e-001
 -7.8625211e-001
 -7.3318861e-001
 -6.7919940e-001
 -6.2450120e-001
 -5.6931452e-001
 -5.1386253e-001
 -4.5837001e-001
 -4.0306219e-001
 -3.4816370e-001
 -2.9389742e-001
 -2.4048340e-001
 -1.8813777e-001
 -1.3707169e-001
 -8.7490306e-002
 -3.9591752e-002
  6.4338251e-003
  5.0405183e-002
  9.2150863e-002
  1.3151002e-001
  1.6833317e-001
  2.0248294e-001
  2.3383469e-001
  2.6227708e-001
  2.8771260e-001
  3.1005800e-001
  3.2924467e-001
  3.4521887e-001
  3.5794202e-001
  3.6739077e-001
  3.7355706e-001
  3.7644811e-001
  3.7608632e-001
  3.7250903e-001
  3.6576833e-001
  3.5593069e-001
  3.4307655e-001
  3.2729983e-001
  3.0870743e-001
  2.8741856e-001
  2.6356411e-001
  2.3728592e-001
  2.0873598e-001
  1.7807561e-001
  1.4547458e-001
  1.1111023e-001
  7.5166507e-002
  3.7832972e-002
 -6.9615702e-004
 -4.0223035e-002
 -8.0547208e-002
 -1.2146665e-001
 -1.6277876e-001
 -2.0428145e-001
 -2.4577406e-001
 -2.8705846e-001
 -3.2793994e-001
 -3.6822820e-001
 -4.0773823e-001
 -4.4629123e-001
 -4.8371541e-001
 -5.1984680e-001
 -5.5452997e-001
 -5.8761873e-001
 -6.1897676e-001
 -6.4847817e-001
 -6.7600798e-001
 -7.0146263e-001
 -7.2475028e-001
 -7.4579114e-001
 -7.6451773e-001
 -7.8087499e-001
 -7.9482041e-001
 -8.0632405e-001
 -8.1536845e-001
 -8.2194858e-001
 -8.2607157e-001
 -8.2775652e-001
 -8.2703415e-001
 -8.2394643e-001
 -8.1854613e-001
 -8.1089631e-001
 -8.0106982e-001
 -7.8914861e-001
 -7.7522319e-001
 -7.5939186e-001
 -7.4176004e-001
 -7.2243947e-001
 -7.0154746e-001
 -6.7920608e-001
 -6.5554132e-001
 -6.3068227e-001
 -6.0476029e-001
 -5.7790812e-001
 -5.5025909e-001
 -5.2194626e-001
 -4.9310160e-001
 -4.6385520e-001
 -4.3433447e-001
 -4.0466341e-001
 -3.7496187e-001
 -3.4534490e-001
 -3.1592205e-001
 -2.8679682e-001
 -2.5806606e-001
 -2.2981950e-001
 -2.0213930e-001
 -1.7509961e-001
 -1.4876628e-001
 -1.2319655e-001
 -9.8438827e-002
 -7.4532539e-002
 -5.1508029e-002
 -2.9386515e-002
 -8.1801197e-003
  1.2108047e-002
  3.1483742e-002
  4.9961384e-002
  6.7563793e-002
  8.4321873e-002
  1.0027424e-001
  1.1546682e-001
  1.2995236e-001
  1.4378992e-001
  1.5704435e-001
  1.6978568e-001
  1.8208850e-001
  1.9403134e-001
  2.0569595e-001
  2.1716667e-001
  2.2852970e-001
  2.3987235e-001
  2.5128239e-001
  2.6284726e-001
  2.7465342e-001
  2.8678559e-001
  2.9932606e-001
  3.1235406e-001
  3.2594505e-001
  3.4017013e-001
  3.5509543e-001
  3.7078156e-001
  3.8728304e-001
  4.0464791e-001
  4.2291718e-001
  4.4212455e-001
  4.6229599e-001
  4.8344950e-001
  5.0559484e-001
  5.2873340e-001
  5.5285805e-001
  5.7795308e-001
  6.0399420e-001
  6.3094862e-001
  6.5877513e-001
  6.8742427e-001
  7.1683860e-001
  7.4695295e-001
  7.7769475e-001
  8.0898445e-001
  8.4073592e-001
  8.7285696e-001
  9.0524983e-001
  9.3781179e-001
  9.7043573e-001
  1.0030108e+000
  1.0354230e+000
  1.0675560e+000
  1.0992918e+000
  1.1305115e+000
  1.1610957e+000
  1.1909259e+000
  1.2198845e+000
  1.2478562e+000
  1.2747283e+000
  1.3003914e+000
  1.3247406e+000
  1.3476756e+000
  1.3691017e+000
  1.3889302e+000
  1.4070792e+000
  1.4234741e+000
  1.4380481e+000
  1.4507424e+000
  1.4615072e+000
  1.4703015e+000
  1.4770937e+000
  1.4818619e+000
  1.4845939e+000
  1.4852874e+000
  1.4839502e+000
  1.4806001e+000
  1.4752649e+000
  1.4679823e+000
  1.4587997e+000
  1.4477740e+000
  1.4349713e+000
  1.4204667e+000
  1.4043435e+000
  1.3866932e+000
  1.3676148e+000
  1.3472142e+000
  1.3256037e+000
  1.3029013e+000
  1.2792299e+000
  1.2547170e+000
  1.2294934e+000
  1.2036928e+000
  1.1774510e+000
  1.1509049e+000
  1.1241919e+000
  1.0974489e+000
  1.0708114e+000
  1.0444131e+000
  1.0183846e+000
  9.9285282e-001
  9.6794032e-001
  9.4376430e-001
  9.2043602e-001
  8.9806008e-001
  8.7673373e-001
  8.5654628e-001
  8.3757851e-001
  8.1990212e-001
  8.0357929e-001
  7.8866225e-001
  7.7519290e-001
  7.6320255e-001
  7.5271163e-001
  7.4372954e-001
  7.3625456e-001
  7.3027379e-001
  7.2576317e-001
  7.2268758e-001
  7.2100103e-001
  7.2064685e-001
  7.2155799e-001
  7.2365742e-001
  7.2685850e-001
  7.3106549e-001
  7.3617412e-001
  7.4207212e-001
  7.4863993e-001
  7.5575137e-001
  7.6327440e-001
  7.7107189e-001
  7.7900245e-001
  7.8692126e-001
  7.9468101e-001
  8.0213272e-001
  8.0912672e-001
  8.1551356e-001
  8.2114495e-001
  8.2587469e-001
  8.2955961e-001
  8.3206049e-001
  8.3324299e-001
  8.3297850e-001
  8.3114503e-001
  8.2762804e-001
  8.2232120e-001
  8.1512722e-001
  8.0595846e-001
  7.9473769e-001
  7.8139861e-001
  7.6588646e-001
  7.4815847e-001
  7.2818431e-001
  7.0594644e-001
  6.8144039e-001
  6.5467497e-001
  6.2567245e-001
  5.9446858e-001
  5.6111265e-001
  5.2566735e-001
  4.8820864e-001
  4.4882552e-001
  4.0761975e-001
  3.6470542e-001
  3.2020856e-001
  2.7426660e-001
  2.2702778e-001
  1.7865053e-001
  1.2930273e-001
  7.9160984e-002
  2.8409801e-002
 -2.2759288e-002
 -7.4148623e-002
 -1.2555536e-001
 -1.7677245e-001
 -2.2758966e-001
 -2.7779458e-001
 -3.2717372e-001
 -3.7551352e-001
 -4.2260146e-001
 -4.6822711e-001
 -5.1218322e-001
 -5.5426676e-001
 -5.9427997e-001
 -6.3203140e-001
 -6.6733686e-001
 -7.0002042e-001
 -7.2991532e-001
 -7.5686489e-001
 -7.8072331e-001
 -8.0135647e-001
 -8.1864265e-001
 -8.3247324e-001
 -8.4275329e-001
 -8.4940208e-001
 -8.5235359e-001
 -8.5155692e-001
 -8.4697656e-001
 -8.3859268e-001
 -8.2640132e-001
 -8.1041443e-001
 -7.9065994e-001
 -7.6718165e-001
 -7.4003915e-001
 -7.0930753e-001
 -6.7507717e-001
 -6.3745328e-001
 -5.9655554e-001
 -5.5251755e-001
 -5.0548627e-001
 -4.5562135e-001
 -4.0309446e-001
 -3.4808852e-001
 -2.9079688e-001
 -2.3142246e-001
 -1.7017688e-001
 -1.0727945e-001
 -4.2956257e-002
  2.2560890e-002
  8.9035458e-002
  1.5622726e-001
  2.2389349e-001
  2.9178984e-001
  3.5967153e-001
  4.2729439e-001
  4.9441591e-001
  5.6079630e-001
  6.2619951e-001
  6.9039422e-001
  7.5315482e-001
  8.1426233e-001
  8.7350533e-001
  9.3068078e-001
  9.8559482e-001
  1.0380636e+000
  1.0879137e+000
  1.1349834e+000
  1.1791225e+000
  1.2201932e+000
  1.2580708e+000
  1.2926435e+000
  1.3238133e+000
  1.3514959e+000
  1.3756208e+000
  1.3961319e+000
  1.4129869e+000
  1.4261578e+000
  1.4356305e+000
  1.4414047e+000
  1.4434936e+000
  1.4419239e+000
  1.4367352e+000
  1.4279794e+000
  1.4157208e+000
  1.4000349e+000
  1.3810085e+000
  1.3587386e+000
  1.3333319e+000
  1.3049042e+000
  1.2735797e+000
  1.2394899e+000
  1.2027734e+000
  1.1635747e+000
  1.1220436e+000
  1.0783341e+000
  1.0326040e+000
  9.8501402e-001
  9.3572657e-001
  8.8490545e-001
  8.3271485e-001
  7.7931862e-001
  7.2487953e-001
  6.6955858e-001
  6.1351428e-001
  5.5690204e-001
  4.9987355e-001
  4.4257618e-001
  3.8515251e-001
  3.2773980e-001
  2.7046958e-001
  2.1346723e-001
  1.5685169e-001
  1.0073514e-001
  4.5222775e-002
 -9.5873722e-003
 -6.3604567e-002
 -1.1674545e-001
 -1.6893406e-001
 -2.2010180e-001
 -2.7018741e-001
 -3.1913677e-001
 -3.6690282e-001
 -4.1344528e-001
 -4.5873043e-001
 -5.0273084e-001
 -5.4542501e-001
 -5.8679704e-001
 -6.2683621e-001
 -6.6553664e-001
 -7.0289677e-001
 -7.3891897e-001
 -7.7360906e-001
 -8.0697582e-001
 -8.3903051e-001
 -8.6978641e-001
 -8.9925829e-001
 -9.2746198e-001
 -9.5441387e-001
 -9.8013042e-001
 -1.0046278e+000
 -1.0279214e+000
 -1.0500254e+000
 -1.0709525e+000
 -1.0907136e+000
 -1.1093171e+000
 -1.1267692e+000
 -1.1430732e+000
 -1.1582297e+000
 -1.1722358e+000
 -1.1850856e+000
 -1.1967699e+000
 -1.2072760e+000
 -1.2165879e+000
 -1.2246863e+000
 -1.2315485e+000
 -1.2371487e+000
 -1.2414582e+000
 -1.2444456e+000
 -1.2460768e+000
 -1.2463156e+000
 -1.2451239e+000
 -1.2424619e+000
 -1.2382887e+000
 -1.2325626e+000
 -1.2252415e+000
 -1.2162836e+000
 -1.2056473e+000
 -1.1932924e+000
 -1.1791800e+000
 -1.1632735e+000
 -1.1455387e+000
 -1.1259443e+000
 -1.1044629e+000
 -1.0810709e+000
 -1.0557494e+000
 -1.0284844e+000
 -9.9926722e-001
 -9.6809528e-001
 -9.3497211e-001
 -8.9990788e-001
 -8.6291971e-001
 -8.2403195e-001
 -7.8327645e-001
 -7.4069273e-001
 -6.9632822e-001
 -6.5023830e-001
 -6.0248644e-001
 -5.5314416e-001
 -5.0229106e-001
 -4.5001470e-001
 -3.9641049e-001
 -3.4158148e-001
 -2.8563817e-001
 -2.2869815e-001
 -1.7088584e-001
 -1.1233204e-001
 -5.3173528e-002
  6.4474566e-003
  6.6383704e-002
  1.2648363e-001
  1.8659187e-001
  2.4654994e-001
  3.0619692e-001
  3.6537011e-001
  4.2390584e-001
  4.8164018e-001
  5.3840971e-001
  5.9405232e-001
  6.4840800e-001
  7.0131966e-001
  7.5263387e-001
  8.0220174e-001
  8.4987961e-001
  8.9552991e-001
  9.3902185e-001
  9.8023216e-001
  1.0190458e+000
  1.0553567e+000
  1.0890681e+000
  1.1200936e+000
  1.1483573e+000
  1.1737946e+000
  1.1963524e+000
  1.2159895e+000
  1.2326773e+000
  1.2463994e+000
  1.2571526e+000
  1.2649464e+000
  1.2698035e+000
  1.2717595e+000
  1.2708630e+000
  1.2671754e+000
  1.2607710e+000
  1.2517363e+000
  1.2401699e+000
  1.2261820e+000
  1.2098942e+000
  1.1914386e+000
  1.1709575e+000
  1.1486025e+000
  1.1245342e+000
  1.0989208e+000
  1.0719381e+000
  1.0437681e+000
  1.0145980e+000
  9.8461991e-001
  9.5402924e-001
  9.2302408e-001
  8.9180409e-001
  8.6056948e-001
  8.2952000e-001
  7.9885384e-001
  7.6876669e-001
  7.3945061e-001
  7.1109305e-001
  6.8387587e-001
  6.5797430e-001
  6.3355602e-001
  6.1078021e-001
  5.8979670e-001
  5.7074509e-001
  5.5375398e-001
  5.3894020e-001
  5.2640815e-001
  5.1624914e-001
  5.0854088e-001
  5.0334692e-001
  5.0071627e-001
  5.0068304e-001
  5.0326616e-001
  5.0846917e-001
  5.1628013e-001
  5.2667156e-001
  5.3960051e-001
  5.5500862e-001
  5.7282241e-001
  5.9295350e-001
  6.1529902e-001
  6.3974200e-001
  6.6615195e-001
  6.9438540e-001
  7.2428660e-001
  7.5568823e-001
  7.8841220e-001
  8.2227052e-001
  8.5706620e-001
  8.9259419e-001
  9.2864244e-001
  9.6499294e-001
  1.0014228e+000
  1.0377053e+000
  1.0736113e+000
  1.1089101e+000
  1.1433706e+000
  1.1767629e+000
  1.2088591e+000
  1.2394346e+000
  1.2682694e+000
  1.2951490e+000
  1.3198659e+000
  1.3422202e+000
  1.3620213e+000
  1.3790884e+000
  1.3932518e+000
  1.4043538e+000
  1.4122494e+000
  1.4168074e+000
  1.4179110e+000
  1.4154584e+000
  1.4093638e+000
  1.3995573e+000
  1.3859861e+000
  1.3686144e+000
  1.3474238e+000
  1.3224137e+000
  1.2936011e+000
  1.2610210e+000
  1.2247262e+000
  1.1847870e+000
  1.1412914e+000
  1.0943443e+000
  1.0440676e+000
  9.9059926e-001
  9.3409313e-001
  8.7471817e-001
  8.1265772e-001
  7.4810877e-001
  6.8128113e-001
  6.1239648e-001
  5.4168744e-001
  4.6939655e-001
  3.9577521e-001
  3.2108252e-001
  2.4558420e-001
  1.6955135e-001
  9.3259288e-002
  1.6986270e-002
 -5.8987719e-002
 -1.3438223e-001
 -2.0891763e-001
 -2.8231630e-001
 -3.5430395e-001
 -4.2461079e-001
 -4.9297280e-001
 -5.5913283e-001
 -6.2284181e-001
 -6.8385984e-001
 -7.4195726e-001
 -7.9691566e-001
 -8.4852882e-001
 -8.9660366e-001
 -9.4096106e-001
 -9.8143661e-001
 -1.0178814e+000
 -1.0501624e+000
 -1.0781635e+000
 -1.1017855e+000
 -1.1209467e+000
 -1.1355832e+000
 -1.1456493e+000
 -1.1511172e+000
 -1.1519778e+000
 -1.1482396e+000
 -1.1399299e+000
 -1.1270934e+000
 -1.1097928e+000
 -1.0881080e+000
 -1.0621356e+000
 -1.0319889e+000
 -9.9779683e-001
 -9.5970347e-001
 -9.1786738e-001
 -8.7246079e-001
 -8.2366874e-001
 -7.7168825e-001
 -7.1672733e-001
 -6.5900403e-001
 -5.9874543e-001
 -5.3618655e-001
 -4.7156931e-001
 -4.0514138e-001
 -3.3715510e-001
 -2.6786631e-001
 -1.9753324e-001
 -1.2641531e-001
 -5.4772060e-002
  1.7138036e-002
  8.9058664e-002
  1.6073677e-001
  2.3192362e-001
  3.0237587e-001
  3.7185654e-001
  4.4013600e-001
  5.0699289e-001
  5.7221501e-001
  6.3560010e-001
  6.9695666e-001
  7.5610464e-001
  8.1287609e-001
  8.6711575e-001
  9.1868159e-001
  9.6744524e-001
  1.0132924e+000
  1.0561231e+000
  1.0958520e+000
  1.1324086e+000
  1.1657374e+000
  1.1957975e+000
  1.2225633e+000
  1.2460236e+000
  1.2661823e+000
  1.2830572e+000
  1.2966805e+000
  1.3070979e+000
  1.3143685e+000
  1.3185644e+000
  1.3197695e+000
  1.3180799e+000
  1.3136023e+000
  1.3064543e+000
  1.2967627e+000
  1.2846634e+000
  1.2703006e+000
  1.2538256e+000
  1.2353964e+000
  1.2151766e+000
  1.1933345e+000
  1.1700425e+000
  1.1454759e+000
  1.1198124e+000
  1.0932309e+000
  1.0659106e+000
  1.0380304e+000
  1.0097682e+000
  9.8129948e-001
  9.5279702e-001
  9.2442997e-001
  8.9636312e-001
  8.6875619e-001
  8.4176317e-001
  8.1553167e-001
  7.9020238e-001
  7.6590848e-001
  7.4277514e-001
  7.2091910e-001
  7.0044825e-001
  6.8146128e-001
  6.6404735e-001
  6.4828588e-001
  6.3424632e-001
  6.2198801e-001
  6.1156009e-001
  6.0300144e-001
  5.9634068e-001
  5.9159623e-001
  5.8877644e-001
  5.8787969e-001
  5.8889460e-001
  5.9180029e-001
  5.9656662e-001
  6.0315455e-001
  6.1151647e-001
  6.2159657e-001
  6.3333134e-001
  6.4664991e-001
  6.6147463e-001
  6.7772151e-001
  6.9530078e-001
  7.1411741e-001
  7.3407166e-001
  7.5505969e-001
  7.7697408e-001
  7.9970448e-001
  8.2313812e-001
  8.4716047e-001
  8.7165579e-001
  8.9650770e-001
  9.2159977e-001
  9.4681608e-001
  9.7204175e-001
  9.9716350e-001
  1.0220701e+000
  1.0466531e+000
  1.0708067e+000
  1.0944291e+000
  1.1174222e+000
  1.1396921e+000
  1.1611498e+000
  1.1817113e+000
  1.2012980e+000
  1.2198367e+000
  1.2372602e+000
  1.2535076e+000
  1.2685239e+000
  1.2822606e+000
  1.2946760e+000
  1.3057346e+000
  1.3154079e+000
  1.3236739e+000
  1.3305172e+000
  1.3359292e+000
  1.3399077e+000
  1.3424571e+000
  1.3435879e+000
  1.3433169e+000
  1.3416669e+000
  1.3386664e+000
  1.3343494e+000
  1.3287553e+000
  1.3219285e+000
  1.3139182e+000
  1.3047778e+000
  1.2945652e+000
  1.2833417e+000
  1.2711724e+000
  1.2581252e+000
  1.2442711e+000
  1.2296831e+000
  1.2144365e+000
  1.1986082e+000
  1.1822762e+000
  1.1655196e+000
  1.1484179e+000
  1.1310508e+000
  1.1134978e+000
  1.0958379e+000
  1.0781491e+000
  1.0605081e+000
  1.0429902e+000
  1.0256687e+000
  1.0086146e+000
  9.9189651e-001
  9.7558013e-001
  9.5972818e-001
  9.4440000e-001
  9.2965138e-001
  9.1553433e-001
  9.0209684e-001
  8.8938271e-001
  8.7743140e-001
  8.6627783e-001
  8.5595227e-001
  8.4648022e-001
  8.3788229e-001
  8.3017414e-001
  8.2336641e-001
  8.1746466e-001
  8.1246935e-001
  8.0837586e-001
  8.0517444e-001
  8.0285030e-001
  8.0138359e-001
  8.0074955e-001
  8.0091848e-001
  8.0185594e-001
  8.0352280e-001
  8.0587538e-001
  8.0886562e-001
  8.1244121e-001
  8.1654581e-001
  8.2111917e-001
  8.2609742e-001
  8.3141322e-001
  8.3699602e-001
  8.4277231e-001
  8.4866586e-001
  8.5459801e-001
  8.6048793e-001
  8.6625288e-001
  8.7180859e-001
  8.7706949e-001
  8.8194904e-001
  8.8636007e-001
  8.9021510e-001
  8.9342668e-001
  8.9590769e-001
  8.9757172e-001
  8.9833343e-001
  8.9810882e-001
  8.9681565e-001
  8.9437376e-001
  8.9070541e-001
  8.8573563e-001
  8.7939254e-001
  8.7160772e-001
  8.6231652e-001
  8.5145835e-001
  8.3897705e-001
  8.2482117e-001
  8.0894425e-001
  7.9130511e-001
  7.7186813e-001
  7.5060349e-001
  7.2748743e-001
  7.0250245e-001
  6.7563753e-001
  6.4688829e-001
  6.1625721e-001
  5.8375370e-001
  5.4939431e-001
  5.1320274e-001
  4.7520997e-001
  4.3545432e-001
  3.9398142e-001
  3.5084425e-001
  3.0610311e-001
  2.5982553e-001
  2.1208621e-001
  1.6296691e-001
  1.1255627e-001
  6.0949679e-002
  8.2490490e-003
 -4.5437419e-002
 -9.9995490e-002
 -1.5530519e-001
 -2.1124110e-001
 -2.6767277e-001
 -3.2446500e-001
 -3.8147830e-001
 -4.3856932e-001
 -4.9559126e-001
 -5.5239437e-001
 -6.0882644e-001
 -6.6473329e-001
 -7.1995933e-001
 -7.7434812e-001
 -8.2774288e-001
 -8.7998711e-001
 -9.3092516e-001
 -9.8040282e-001
 -1.0282679e+000
 -1.0743710e+000
 -1.1185657e+000
 -1.1607098e+000
 -1.2006651e+000
 -1.2382989e+000
 -1.2734839e+000
 -1.3060989e+000
 -1.3360297e+000
 -1.3631692e+000
 -1.3874183e+000
 -1.4086861e+000
 -1.4268904e+000
 -1.4419583e+000
 -1.4538265e+000
 -1.4624420e+000
 -1.4677617e+000
 -1.4697534e+000
 -1.4683960e+000
 -1.4636792e+000
 -1.4556045e+000
 -1.4441845e+000
 -1.4294436e+000
 -1.4114179e+000
 -1.3901551e+000
 -1.3657143e+000
 -1.3381666e+000
 -1.3075939e+000
 -1.2740898e+000
 -1.2377586e+000
 -1.1987152e+000
 -1.1570849e+000
 -1.1130030e+000
 -1.0666143e+000
 -1.0180726e+000
 -9.6754006e-001
 -9.1518707e-001
 -8.6119122e-001
 -8.0573684e-001
 -7.4901431e-001
 -6.9121934e-001
 -6.3255227e-001
 -5.7321726e-001
 -5.1342153e-001
 -4.5337457e-001
 -3.9328728e-001
 -3.3337117e-001
 -2.7383747e-001
 -2.1489634e-001
 -1.5675596e-001
 -9.9621689e-002
 -4.3695244e-002
  1.0826168e-002
  6.3750661e-002
  1.1489248e-001
  1.6407279e-001
  2.1112044e-001
  2.5587268e-001
  2.9817589e-001
  3.3788624e-001
  3.7487029e-001
  4.0900561e-001
  4.4018130e-001
  4.6829849e-001
  4.9327077e-001
  5.1502462e-001
  5.3349969e-001
  5.4864912e-001
  5.6043972e-001
  5.6885217e-001
  5.7388110e-001
  5.7553514e-001
  5.7383686e-001
  5.6882273e-001
  5.6054294e-001
  5.4906120e-001
  5.3445445e-001
  5.1681259e-001
  4.9623799e-001
  4.7284515e-001
  4.4676010e-001
  4.1811993e-001
  3.8707213e-001
  3.5377394e-001
  3.1839170e-001
  2.8110004e-001
  2.4208118e-001
  2.0152404e-001
  1.5962346e-001
  1.1657931e-001
  7.2595594e-002
  2.7879545e-002
 -1.7359294e-002
 -6.2910006e-002
 -1.0856123e-001
 -1.5410212e-001
 -1.9932323e-001
 -2.4401750e-001
 -2.8798113e-001
 -3.3101447e-001
 -3.7292291e-001
 -4.1351770e-001
 -4.5261681e-001
 -4.9004566e-001
 -5.2563788e-001
 -5.5923602e-001
 -5.9069221e-001
 -6.1986873e-001
 -6.4663862e-001
 -6.7088612e-001
 -6.9250718e-001
 -7.1140979e-001
 -7.2751434e-001
 -7.4075388e-001
 -7.5107431e-001
 -7.5843454e-001
 -7.6280655e-001
 -7.6417540e-001
 -7.6253918e-001
 -7.5790890e-001
 -7.5030829e-001
 -7.3977359e-001
 -7.2635323e-001
 -7.1010746e-001
 -6.9110797e-001
 -6.6943738e-001
 -6.4518875e-001
 -6.1846501e-001
 -5.8937833e-001
 -5.5804948e-001
 -5.2460715e-001
 -4.8918721e-001
 -4.5193194e-001
 -4.1298931e-001
 -3.7251209e-001
 -3.3065713e-001
 -2.8758446e-001
 -2.4345647e-001
 -1.9843709e-001
 -1.5269094e-001
 -1.0638248e-001
 -5.9675209e-002
 -1.2730852e-002
  3.4291431e-002
  8.1235806e-002
  1.2795050e-001
  1.7428852e-001
  2.2010830e-001
  2.6527436e-001
  3.0965785e-001
  3.5313716e-001
  3.9559837e-001
  4.3693568e-001
  4.7705187e-001
  5.1585859e-001
  5.5327662e-001
  5.8923618e-001
  6.2367701e-001
  6.5654855e-001
  6.8780992e-001
  7.1742999e-001
  7.4538725e-001
  7.7166973e-001
  7.9627479e-001
  8.1920891e-001
  8.4048738e-001
  8.6013399e-001
  8.7818061e-001
  8.9466678e-001
  9.0963924e-001
  9.2315138e-001
  9.3526273e-001
  9.4603835e-001
  9.5554823e-001
  9.6386663e-001
  9.7107146e-001
  9.7724355e-001
  9.8246601e-001
  9.8682352e-001
  9.9040159e-001
  9.9328594e-001
  9.9556174e-001
  9.9731293e-001
  9.9862161e-001
  9.9956729e-001
  1.0002264e+000
  1.0006714e+000
  1.0009708e+000
  1.0011878e+000
  1.0013804e+000
  1.0016009e+000
  1.0018950e+000
  1.0023022e+000
  1.0028546e+000
  1.0035774e+000
  1.0044881e+000
  1.0055969e+000
  1.0069059e+000
  1.0084097e+000
  1.0100949e+000
  1.0119406e+000
  1.0139180e+000
  1.0159912e+000
  1.0181166e+000
  1.0202442e+000
  1.0223169e+000
  1.0242717e+000
  1.0260396e+000
  1.0275462e+000
  1.0287125e+000
  1.0294549e+000
  1.0296864e+000
  1.0293167e+000
  1.0282533e+000
  1.0264017e+000
  1.0236665e+000
  1.0199518e+000
  1.0151624e+000
  1.0092039e+000
  1.0019837e+000
  9.9341202e-001
  9.8340221e-001
  9.7187166e-001
  9.5874246e-001
  9.4394208e-001
  9.2740403e-001
  9.0906848e-001
  8.8888286e-001
  8.6680240e-001
  8.4279067e-001
  8.1682003e-001
  7.8887208e-001
  7.5893802e-001
  7.2701898e-001
  6.9312627e-001
  6.5728164e-001
  6.1951736e-001
  5.7987641e-001
  5.3841241e-001
  4.9518966e-001
  4.5028302e-001
  4.0377776e-001
  3.5576936e-001
  3.0636320e-001
  2.5567424e-001
  2.0382663e-001
  1.5095325e-001
  9.7195210e-002
  4.2701279e-002
 -1.2372719e-002
 -6.7864553e-002
 -1.2360629e-001
 -1.7942504e-001
 -2.3514369e-001
 -2.9058177e-001
 -3.4555622e-001
 -3.9988228e-001
 -4.5337436e-001
 -5.0584688e-001
 -5.5711524e-001
 -6.0699663e-001
 -6.5531099e-001
 -7.0188183e-001
 -7.4653717e-001
 -7.8911037e-001
 -8.2944093e-001
 -8.6737538e-001
 -9.0276797e-001
 -9.3548149e-001
 -9.6538792e-001
 -9.9236912e-001
 -1.0163174e+000
 -1.0371363e+000
 -1.0547405e+000
 -1.0690572e+000
 -1.0800257e+000
 -1.0875981e+000
 -1.0917394e+000
 -1.0924281e+000
 -1.0896556e+000
 -1.0834270e+000
 -1.0737607e+000
 -1.0606885e+000
 -1.0442553e+000
 -1.0245190e+000
 -1.0015501e+000
 -9.7543171e-001
 -9.4625868e-001
 -9.1413745e-001
 -8.7918544e-001
 -8.4153045e-001
 -8.0131004e-001
 -7.5867090e-001
 -7.1376805e-001
 -6.6676412e-001
 -6.1782854e-001
 -5.6713669e-001
 -5.1486905e-001
 -4.6121030e-001
 -4.0634840e-001
 -3.5047372e-001
 -2.9377806e-001
 -2.3645372e-001
 -1.7869261e-001
 -1.2068529e-001
 -6.2620057e-002
 -4.6820877e-003
  5.2947472e-002
  1.1009233e-001
  1.6658187e-001
  2.2225192e-001
  2.7694551e-001
  3.3051351e-001
  3.8281535e-001
  4.3371955e-001
  4.8310428e-001
  5.3085784e-001
  5.7687907e-001
  6.2107771e-001
  6.6337469e-001
  7.0370237e-001
  7.4200466e-001
  7.7823715e-001
  8.1236712e-001
  8.4437347e-001
  8.7424667e-001
  9.0198849e-001
  9.2761186e-001
  9.5114047e-001
  9.7260846e-001
  9.9205997e-001
  1.0095487e+000
  1.0251372e+000
  1.0388966e+000
  1.0509056e+000
  1.0612502e+000
  1.0700227e+000
  1.0773209e+000
  1.0832476e+000
  1.0879096e+000
  1.0914170e+000
  1.0938822e+000
  1.0954193e+000
  1.0961429e+000
  1.0961678e+000
  1.0956075e+000
  1.0945739e+000
  1.0931764e+000
  1.0915206e+000
  1.0897085e+000
  1.0878368e+000
  1.0859969e+000
  1.0842737e+000
  1.0827455e+000
  1.0814831e+000
  1.0805495e+000
  1.0799990e+000
  1.0798777e+000
  1.0802219e+000
  1.0810592e+000
  1.0824070e+000
  1.0842734e+000
  1.0866564e+000
  1.0895443e+000
  1.0929154e+000
  1.0967385e+000
  1.1009729e+000
  1.1055685e+000
  1.1104664e+000
  1.1155991e+000
  1.1208909e+000
  1.1262584e+000
  1.1316113e+000
  1.1368526e+000
  1.1418796e+000
  1.1465842e+000
  1.1508541e+000
  1.1545732e+000
  1.1576224e+000
  1.1598806e+000
  1.1612255e+000
  1.1615345e+000
  1.1606851e+000
  1.1585566e+000
  1.1550302e+000
  1.1499904e+000
  1.1433254e+000
  1.1349283e+000
  1.1246979e+000
  1.1125391e+000
  1.0983642e+000
  1.0820932e+000
  1.0636547e+000
  1.0429866e+000
  1.0200363e+000
  9.9476160e-001
  9.6713124e-001
  9.3712500e-001
  9.0473424e-001
  8.6996217e-001
  8.3282407e-001
  7.9334745e-001
  7.5157210e-001
  7.0755014e-001
  6.6134593e-001
  6.1303597e-001
  5.6270865e-001
  5.1046403e-001
  4.5641344e-001
  4.0067911e-001
  3.4339365e-001
  2.8469955e-001
  2.2474853e-001
  1.6370090e-001
  1.0172483e-001
  3.8995587e-002
 -2.4305276e-002
 -8.7990803e-002
 -1.5186951e-001
 -2.1574635e-001
 -2.7942360e-001
 -3.4270194e-001
 -4.0538139e-001
 -4.6726231e-001
 -5.2814647e-001
 -5.8783804e-001
 -6.4614458e-001
 -7.0287808e-001
 -7.5785593e-001
 -8.1090186e-001
 -8.6184691e-001
 -9.1053032e-001
 -9.5680037e-001
 -1.0005153e+000
 -1.0415438e+000
 -1.0797662e+000
 -1.1150746e+000
 -1.1473740e+000
 -1.1765824e+000
 -1.2026315e+000
 -1.2254670e+000
 -1.2450490e+000
 -1.2613524e+000
 -1.2743665e+000
 -1.2840959e+000
 -1.2905600e+000
 -1.2937930e+000
 -1.2938438e+000
 -1.2907760e+000
 -1.2846672e+000
 -1.2756091e+000
 -1.2637066e+000
 -1.2490775e+000
 -1.2318520e+000
 -1.2121720e+000
 -1.1901903e+000
 -1.1660697e+000
 -1.1399827e+000
 -1.1121099e+000
 -1.0826397e+000
 -1.0517671e+000
 -1.0196924e+000
 -9.8662076e-001
 -9.5276064e-001
 -9.1832297e-001
 -8.8352003e-001
 -8.4856429e-001
 -8.1366736e-001
 -7.7903889e-001
 -7.4488547e-001
 -7.1140959e-001
 -6.7880855e-001
 -6.4727346e-001
 -6.1698829e-001
 -5.8812885e-001
 -5.6086195e-001
 -5.3534450e-001
 -5.1172274e-001
 -4.9013145e-001
 -4.7069332e-001
 -4.5351828e-001
 -4.3870295e-001
 -4.2633021e-001
 -4.1646873e-001
 -4.0917266e-001
 -4.0448138e-001
 -4.0241933e-001
 -4.0299588e-001
 -4.0620535e-001
 -4.1202705e-001
 -4.2042541e-001
 -4.3135025e-001
 -4.4473700e-001
 -4.6050715e-001
 -4.7856864e-001
 -4.9881640e-001
 -5.2113292e-001
 -5.4538892e-001
 -5.7144403e-001
 -5.9914758e-001
 -6.2833937e-001
 -6.5885062e-001
 -6.9050478e-001
 -7.2311854e-001
 -7.5650279e-001
 -7.9046361e-001
 -8.2480333e-001
 -8.5932152e-001
 -8.9381610e-001
 -9.2808437e-001
 -9.6192404e-001
 -9.9513434e-001
 -1.0275170e+000
 -1.0588773e+000
 -1.0890250e+000
 -1.1177755e+000
 -1.1449505e+000
 -1.1703790e+000
 -1.1938983e+000
 -1.2153546e+000
 -1.2346038e+000
 -1.2515123e+000
 -1.2659574e+000
 -1.2778281e+000
 -1.2870256e+000
 -1.2934635e+000
 -1.2970684e+000
 -1.2977802e+000
 -1.2955521e+000
 -1.2903511e+000
 -1.2821575e+000
 -1.2709657e+000
 -1.2567835e+000
 -1.2396321e+000
 -1.2195461e+000
 -1.1965730e+000
 -1.1707729e+000
 -1.1422181e+000
 -1.1109927e+000
 -1.0771919e+000
 -1.0409216e+000
 -1.0022975e+000
 -9.6144483e-001
 -9.1849711e-001
 -8.7359576e-001
 -8.2688912e-001
 -7.7853164e-001
 -7.2868308e-001
 -6.7750754e-001
 -6.2517263e-001
 -5.7184855e-001
 -5.1770718e-001
 -4.6292116e-001
 -4.0766303e-001
 -3.5210430e-001
 -2.9641462e-001
 -2.4076087e-001
 -1.8530642e-001
 -1.3021027e-001
 -7.5626300e-002
 -2.1702593e-002
  3.1419287e-002
  8.3604903e-002
  1.3472753e-001
  1.8466870e-001
  2.3331863e-001
  2.8057671e-001
  3.2635179e-001
  3.7056252e-001
  4.1313758e-001
  4.5401585e-001
  4.9314651e-001
  5.3048913e-001
  5.6601358e-001
  5.9970005e-001
  6.3153883e-001
  6.6153019e-001
  6.8968406e-001
  7.1601978e-001
  7.4056571e-001
  7.6335884e-001
  7.8444433e-001
  8.0387500e-001
  8.2171080e-001
  8.3801828e-001
  8.5286991e-001
  8.6634350e-001
  8.7852153e-001
  8.8949048e-001
  8.9934013e-001
  9.0816287e-001
  9.1605299e-001
  9.2310598e-001
  9.2941784e-001
  9.3508433e-001
  9.4020037e-001
  9.4485932e-001
  9.4915234e-001
  9.5316779e-001
  9.5699064e-001
  9.6070188e-001
  9.6437805e-001
  9.6809069e-001
  9.7190598e-001
  9.7588425e-001
  9.8007972e-001
  9.8454013e-001
  9.8930652e-001
  9.9441301e-001
  9.9988666e-001
  1.0057474e+000
  1.0120079e+000
  1.0186738e+000
  1.0257434e+000
  1.0332082e+000
  1.0410526e+000
  1.0492546e+000
  1.0577858e+000
  1.0666117e+000
  1.0756921e+000
  1.0849815e+000
  1.0944295e+000
  1.1039814e+000
  1.1135783e+000
  1.1231582e+000
  1.1326561e+000
  1.1420048e+000
  1.1511354e+000
  1.1599778e+000
  1.1684615e+000
  1.1765162e+000
  1.1840722e+000
  1.1910611e+000
  1.1974166e+000
  1.2030747e+000
  1.2079746e+000
  1.2120591e+000
  1.2152752e+000
  1.2175744e+000
  1.2189133e+000
  1.2192542e+000
  1.2185650e+000
  1.2168202e+000
  1.2140005e+000
  1.2100936e+000
  1.2050943e+000
  1.1990043e+000
  1.1918330e+000
  1.1835968e+000
  1.1743195e+000
  1.1640325e+000
  1.1527741e+000
  1.1405899e+000
  1.1275322e+000
  1.1136602e+000
  1.0990392e+000
  1.0837406e+000
  1.0678415e+000
  1.0514239e+000
  1.0345750e+000
  1.0173857e+000
  9.9995092e-001
  9.8236864e-001
  9.6473929e-001
  9.4716523e-001
  9.2975009e-001
  9.1259811e-001
  8.9581349e-001
  8.7949969e-001
  8.6375880e-001
  8.4869085e-001
  8.3439315e-001
  8.2095961e-001
  8.0848016e-001
  7.9704008e-001
  7.8671944e-001
  7.7759251e-001
  7.6972722e-001
  7.6318468e-001
  7.5801870e-001
  7.5427539e-001
  7.5199273e-001
  7.5120029e-001
  7.5191895e-001
  7.5416062e-001
  7.5792810e-001
  7.6321499e-001
  7.7000553e-001
  7.7827470e-001
  7.8798820e-001
  7.9910257e-001
  8.1156537e-001
  8.2531540e-001
  8.4028294e-001
  8.5639013e-001
  8.7355134e-001
  8.9167358e-001
  9.1065703e-001
  9.3039551e-001
  9.5077711e-001
  9.7168478e-001
  9.9299696e-001
  1.0145883e+000
  1.0363304e+000
  1.0580923e+000
  1.0797417e+000
  1.1011454e+000
  1.1221699e+000
  1.1426829e+000
  1.1625533e+000
  1.1816523e+000
  1.1998545e+000
  1.2170381e+000
  1.2330861e+000
  1.2478869e+000
  1.2613349e+000
  1.2733313e+000
  1.2837845e+000
  1.2926114e+000
  1.2997369e+000
  1.3050954e+000
  1.3086306e+000
  1.3102963e+000
  1.3100567e+000
  1.3078863e+000
  1.3037709e+000
  1.2977069e+000
  1.2897023e+000
  1.2797759e+000
  1.2679580e+000
  1.2542899e+000
  1.2388238e+000
  1.2216228e+000
  1.2027604e+000
  1.1823202e+000
  1.1603958e+000
  1.1370897e+000
  1.1125135e+000
  1.0867869e+000
  1.0600372e+000
  1.0323986e+000
  1.0040115e+000
  9.7502166e-001
  9.4557968e-001
  9.1583985e-001
  8.8595948e-001
  8.5609798e-001
  8.2641594e-001
  7.9707426e-001
  7.6823324e-001
  7.4005159e-001
  7.1268561e-001
  6.8628820e-001
  6.6100801e-001
  6.3698855e-001
  6.1436732e-001
  5.9327498e-001
  5.7383459e-001
  5.5616081e-001
  5.4035918e-001
  5.2652551e-001
  5.1474518e-001
  5.0509262e-001
  4.9763080e-001
  4.9241075e-001
  4.8947120e-001
  4.8883827e-001
  4.9052519e-001
  4.9453211e-001
  5.0084604e-001
  5.0944074e-001
  5.2027681e-001
  5.3330176e-001
  5.4845021e-001
  5.6564410e-001
  5.8479305e-001
  6.0579474e-001
  6.2853533e-001
  6.5289002e-001
  6.7872362e-001
  7.0589116e-001
  7.3423865e-001
  7.6360375e-001
  7.9381664e-001
  8.2470081e-001
  8.5607396e-001
  8.8774893e-001
  9.1953461e-001
  9.5123694e-001
  9.8265990e-001
  1.0136065e+000
  1.0438797e+000
  1.0732838e+000
  1.1016249e+000
  1.1287123e+000
  1.1543593e+000
  1.1783844e+000
  1.2006121e+000
  1.2208736e+000
  1.2390082e+000
  1.2548638e+000
  1.2682976e+000
  1.2791772e+000
  1.2873811e+000
  1.2927994e+000
  1.2953344e+000
  1.2949010e+000
  1.2914273e+000
  1.2848551e+000
  1.2751398e+000
  1.2622512e+000
  1.2461732e+000
  1.2269043e+000
  1.2044572e+000
  1.1788593e+000
  1.1501520e+000
  1.1183908e+000
  1.0836451e+000
  1.0459977e+000
  1.0055444e+000
  9.6239370e-001
  9.1666594e-001
  8.6849299e-001
  8.1801746e-001
  7.6539196e-001
  7.1077840e-001
  6.5434713e-001
  5.9627607e-001
  5.3674987e-001
  4.7595892e-001
  4.1409845e-001
  3.5136751e-001
  2.8796802e-001
  2.2410371e-001
  1.5997918e-001
  9.5798812e-002
  3.1765824e-002
 -3.1918749e-002
 -9.5057035e-002
 -1.5745528e-001
 -2.1892477e-001
 -2.7928276e-001
 -3.3835330e-001
 -3.9596808e-001
 -4.5196723e-001
 -5.0620001e-001
 -5.5852549e-001
 -6.0881320e-001
 -6.5694370e-001
 -7.0280900e-001
 -7.4631310e-001
 -7.8737228e-001
 -8.2591544e-001
 -8.6188431e-001
 -8.9523361e-001
 -9.2593115e-001
 -9.5395784e-001
 -9.7930762e-001
 -1.0019874e+000
 -1.0220167e+000
 -1.0394275e+000
 -1.0542642e+000
 -1.0665826e+000
 -1.0764499e+000
 -1.0839442e+000
 -1.0891535e+000
 -1.0921758e+000
 -1.0931176e+000
 -1.0920941e+000
 -1.0892274e+000
 -1.0846469e+000
 -1.0784873e+000
 -1.0708887e+000
 -1.0619952e+000
 -1.0519543e+000
 -1.0409158e+000
 -1.0290311e+000
 -1.0164521e+000
 -1.0033307e+000
 -9.8981728e-001
 -9.7606054e-001
 -9.6220619e-001
 -9.4839629e-001
 -9.3476849e-001
 -9.2145520e-001
 -9.0858292e-001
 -8.9627156e-001
 -8.8463382e-001
 -8.7377458e-001
 -8.6379037e-001
 -8.5476896e-001
 -8.4678886e-001
 -8.3991900e-001
 -8.3421846e-001
 -8.2973619e-001
 -8.2651085e-001
 -8.2457072e-001
 -8.2393366e-001
 -8.2460710e-001
 -8.2658816e-001
 -8.2986377e-001
 -8.3441089e-001
 -8.4019681e-001
 -8.4717942e-001
 -8.5530762e-001
 -8.6452178e-001
 -8.7475419e-001
 -8.8592960e-001
 -8.9796583e-001
 -9.1077435e-001
 -9.2426092e-001
 -9.3832633e-001
 -9.5286708e-001
 -9.6777609e-001
 -9.8294351e-001
 -9.9825743e-001
 -1.0136047e+000
 -1.0288717e+000
 -1.0439451e+000
 -1.0587126e+000
 -1.0730639e+000
 -1.0868912e+000
 -1.1000899e+000
 -1.1125597e+000
 -1.1242047e+000
 -1.1349348e+000
 -1.1446654e+000
 -1.1533187e+000
 -1.1608240e+000
 -1.1671181e+000
 -1.1721458e+000
 -1.1758602e+000
 -1.1782233e+000
 -1.1792060e+000
 -1.1787882e+000
 -1.1769595e+000
 -1.1737187e+000
 -1.1690743e+000
 -1.1630439e+000
 -1.1556550e+000
 -1.1469440e+000
 -1.1369563e+000
 -1.1257464e+000
 -1.1133769e+000
 -1.0999188e+000
 -1.0854506e+000
 -1.0700580e+000
 -1.0538336e+000
 -1.0368759e+000
 -1.0192891e+000
 -1.0011822e+000
 -9.8266836e-001
 -9.6386445e-001
 -9.4489002e-001
 -9.2586674e-001
 -9.0691756e-001
 -8.8816596e-001
 -8.6973521e-001
 -8.5174755e-001
 -8.3432340e-001
 -8.1758066e-001
 -8.0163389e-001
 -7.8659359e-001
 -7.7256549e-001
 -7.5964984e-001
 -7.4794078e-001
 -7.3752564e-001
 -7.2848442e-001
 -7.2088920e-001
 -7.1480363e-001
 -7.1028248e-001
 -7.0737122e-001
 -7.0610566e-001
 -7.0651165e-001
 -7.0860485e-001
 -7.1239048e-001
 -7.1786328e-001
 -7.2500737e-001
 -7.3379628e-001
 -7.4419298e-001
 -7.5615003e-001
 -7.6960971e-001
 -7.8450432e-001
 -8.0075641e-001
 -8.1827918e-001
 -8.3697688e-001
 -8.5674527e-001
 -8.7747212e-001
 -8.9903781e-001
 -9.2131591e-001
 -9.4417384e-001
 -9.6747357e-001
 -9.9107233e-001
 -1.0148234e+000
 -1.0385768e+000
 -1.0621802e+000
 -1.0854798e+000
 -1.1083209e+000
 -1.1305491e+000
 -1.1520109e+000
 -1.1725547e+000
 -1.1920314e+000
 -1.2102957e+000
 -1.2272065e+000
 -1.2426277e+000
 -1.2564295e+000
 -1.2684885e+000
 -1.2786889e+000
 -1.2869229e+000
 -1.2930915e+000
 -1.2971051e+000
 -1.2988841e+000
 -1.2983592e+000
 -1.2954721e+000
 -1.2901759e+000
 -1.2824351e+000
 -1.2722265e+000
 -1.2595388e+000
 -1.2443733e+000
 -1.2267435e+000
 -1.2066757e+000
 -1.1842082e+000
 -1.1593923e+000
 -1.1322910e+000
 -1.1029797e+000
 -1.0715452e+000
 -1.0380859e+000
 -1.0027112e+000
 -9.6554097e-001
 -9.2670515e-001
 -8.8634311e-001
 -8.4460311e-001
 -8.0164158e-001
 -7.5762245e-001
 -7.1271638e-001
 -6.6709998e-001
 -6.2095504e-001
 -5.7446762e-001
 -5.2782723e-001
 -4.8122596e-001
 -4.3485752e-001
 -3.8891636e-001
 -3.4359677e-001
 -2.9909193e-001
 -2.5559300e-001
 -2.1328820e-001
 -1.7236194e-001
 -1.3299392e-001
 -9.5358233e-002
 -5.9622586e-002
 -2.5947451e-002
  5.5147045e-003
  3.4620154e-002
  6.1234617e-002
  8.5233918e-002
  1.0650460e-001
  1.2494448e-001
  1.4046317e-001
  1.5298253e-001
  1.6243707e-001
  1.6877429e-001
  1.7195498e-001
  1.7195339e-001
  1.6875748e-001
  1.6236895e-001
  1.5280328e-001
  1.4008975e-001
  1.2427131e-001
  1.0540444e-001
  8.3558952e-002
  5.8817710e-002
  3.1276305e-002
  1.0426721e-003
 -3.1763350e-002
 -6.7010506e-002
 -1.0455667e-001
 -1.4424942e-001
 -1.8592668e-001
 -2.2941739e-001
 -2.7454222e-001
 -3.2111430e-001
 -3.6894000e-001
 -4.1781975e-001
 -4.6754884e-001
 -5.1791826e-001
 -5.6871560e-001
 -6.1972590e-001
 -6.7073251e-001
 -7.2151800e-001
 -7.7186503e-001
 -8.2155727e-001
 -8.7038019e-001
 -9.1812201e-001
 -9.6457450e-001
 -1.0095338e+000
 -1.0528012e+000
 -1.0941841e+000
 -1.1334965e+000
 -1.1705598e+000
 -1.2052037e+000
 -1.2372665e+000
 -1.2665959e+000
 -1.2930496e+000
 -1.3164958e+000
 -1.3368136e+000
 -1.3538934e+000
 -1.3676376e+000
 -1.3779603e+000
 -1.3847884e+000
 -1.3880610e+000
 -1.3877304e+000
 -1.3837614e+000
 -1.3761320e+000
 -1.3648332e+000
 -1.3498688e+000
 -1.3312559e+000
 -1.3090238e+000
 -1.2832149e+000
 -1.2538837e+000
 -1.2210968e+000
 -1.1849328e+000
 -1.1454815e+000
 -1.1028438e+000
 -1.0571312e+000
 -1.0084654e+000
 -9.5697777e-001
 -9.0280855e-001
 -8.4610669e-001
 -7.8702903e-001
 -7.2573974e-001
 -6.6240965e-001
 -5.9721565e-001
 -5.3033997e-001
 -4.6196955e-001
 -3.9229528e-001
 -3.2151135e-001
 -2.4981455e-001
 -1.7740351e-001
 -1.0447805e-001
 -3.1238448e-002
  4.2115252e-002
  1.1538393e-001
  1.8837007e-001
  2.6087842e-001
  3.3271664e-001
  4.0369597e-001
  4.7363179e-001
  5.4234426e-001
  6.0965886e-001
  6.7540696e-001
  7.3942633e-001
  8.0156163e-001
  8.6166488e-001
  9.1959590e-001
  9.7522270e-001
  1.0284219e+000
  1.0790789e+000
  1.1270885e+000
  1.1723549e+000
  1.2147920e+000
  1.2543236e+000
  1.2908838e+000
  1.3244168e+000
  1.3548770e+000
  1.3822295e+000
  1.4064496e+000
  1.4275231e+000
  1.4454462e+000
  1.4602254e+000
  1.4718774e+000
  1.4804292e+000
  1.4859173e+000
  1.4883883e+000
  1.4878982e+000
  1.4845120e+000
  1.4783040e+000
  1.4693569e+000
  1.4577618e+000
  1.4436179e+000
  1.4270317e+000
  1.4081170e+000
  1.3869943e+000
  1.3637906e+000
  1.3386384e+000
  1.3116758e+000
  1.2830458e+000
  1.2528955e+000
  1.2213760e+000
  1.1886419e+000
  1.1548501e+000
  1.1201602e+000
  1.0847333e+000
  1.0487314e+000
  1.0123173e+000
  9.7565371e-001
  9.3890281e-001
  9.0222557e-001
  8.6578130e-001
  8.2972705e-001
  7.9421708e-001
  7.5940232e-001
  7.2542982e-001
  6.9244228e-001
  6.6057747e-001
  6.2996782e-001
  6.0073986e-001
  5.7301386e-001
  5.4690329e-001
  5.2251447e-001
  4.9994614e-001
  4.7928910e-001
  4.6062586e-001
  4.4403028e-001
  4.2956732e-001
  4.1729277e-001
  4.0725297e-001
  3.9948461e-001
  3.9401459e-001
  3.9085983e-001
  3.9002719e-001
  3.9151336e-001
  3.9530485e-001
  4.0137796e-001
  4.0969881e-001
  4.2022341e-001
  4.3289776e-001
  4.4765800e-001
  4.6443054e-001
  4.8313234e-001
  5.0367108e-001
  5.2594553e-001
  5.4984577e-001
  5.7525365e-001
  6.0204310e-001
  6.3008059e-001
  6.5922557e-001
  6.8933097e-001
  7.2024371e-001
  7.5180524e-001
  7.8385212e-001
  8.1621664e-001
  8.4872737e-001
  8.8120989e-001
  9.1348740e-001
  9.4538141e-001
  9.7671245e-001
  1.0073007e+000
  1.0369670e+000
  1.0655329e+000
  1.0928223e+000
  1.1186614e+000
  1.1428799e+000
  1.1653115e+000
  1.1857948e+000
  1.2041736e+000
  1.2202983e+000
  1.2340258e+000
  1.2452207e+000
  1.2537557e+000
  1.2595124e+000
  1.2623817e+000
  1.2622644e+000
  1.2590717e+000
  1.2527259e+000
  1.2431605e+000
  1.2303208e+000
  1.2141645e+000
  1.1946615e+000
  1.1717945e+000
  1.1455594e+000
  1.1159651e+000
  1.0830336e+000
  1.0468006e+000
  1.0073149e+000
  9.6463883e-001
  9.1884779e-001
  8.7003035e-001
  8.1828798e-001
  7.6373475e-001
  7.0649707e-001
  6.4671329e-001
  5.8453328e-001
  5.2011800e-001
  4.5363893e-001
  3.8527749e-001
  3.1522450e-001
  2.4367941e-001
  1.7084970e-001
  9.6950039e-002
  2.2201581e-002
 -5.3168897e-002
 -1.2892982e-001
 -2.0484570e-001
 -2.8067803e-001
 -3.5618618e-001
 -4.3112838e-001
 -5.0526260e-001
 -5.7834755e-001
 -6.5014363e-001
 -7.2041387e-001
 -7.8892491e-001
 -8.5544790e-001
 -9.1975947e-001
 -9.8164264e-001
 -1.0408877e+000
 -1.0972930e+000
 -1.1506661e+000
 -1.2008241e+000
 -1.2475947e+000
 -1.2908169e+000
 -1.3303417e+000
 -1.3660326e+000
 -1.3977664e+000
 -1.4254335e+000
 -1.4489384e+000
 -1.4682004e+000
 -1.4831535e+000
 -1.4937472e+000
 -1.4999461e+000
 -1.5017308e+000
 -1.4990973e+000
 -1.4920575e+000
 -1.4806389e+000
 -1.4648846e+000
 -1.4448531e+000
 -1.4206181e+000
 -1.3922680e+000
 -1.3599059e+000
 -1.3236487e+000
 -1.2836270e+000
 -1.2399841e+000
 -1.1928759e+000
 -1.1424700e+000
 -1.0889447e+000
 -1.0324886e+000
 -9.7329975e-001
 -9.1158466e-001
 -8.4755742e-001
 -7.8143886e-001
 -7.1345555e-001
 -6.4383883e-001
 -5.7282382e-001
 -5.0064843e-001
 -4.2755230e-001
 -3.5377582e-001
 -2.7955911e-001
 -2.0514095e-001
 -1.3075786e-001
 -5.6643033e-002
  1.6974593e-002
  8.9871297e-002
  1.6182949e-001
  2.3263858e-001
  3.0209588e-001
  3.7000733e-001
  4.3618831e-001
  5.0046434e-001
  5.6267176e-001
  6.2265828e-001
  6.8028357e-001
  7.3541974e-001
  7.8795174e-001
  8.3777776e-001
  8.8480946e-001
  9.2897226e-001
  9.7020543e-001
  1.0084622e+000
  1.0437099e+000
  1.0759297e+000
  1.1051164e+000
  1.1312789e+000
  1.1544391e+000
  1.1746320e+000
  1.1919054e+000
  1.2063193e+000
  1.2179455e+000
  1.2268668e+000
  1.2331769e+000
  1.2369791e+000
  1.2383863e+000
  1.2375196e+000
  1.2345080e+000
  1.2294875e+000
  1.2226000e+000
  1.2139929e+000
  1.2038177e+000
  1.1922296e+000
  1.1793864e+000
  1.1654475e+000
  1.1505731e+000
  1.1349234e+000
  1.1186576e+000
  1.1019329e+000
  1.0849041e+000
  1.0677223e+000
  1.0505343e+000
  1.0334820e+000
  1.0167014e+000
  1.0003220e+000
  9.8446635e-001
  9.6924922e-001
  9.5477719e-001
  9.4114814e-001
  9.2845080e-001
  9.1676442e-001
  9.0615841e-001
  8.9669215e-001
  8.8841474e-001
  8.8136490e-001
  8.7557094e-001
  8.7105069e-001
  8.6781162e-001
  8.6585097e-001
  8.6515587e-001
  8.6570366e-001
  8.6746215e-001
  8.7038999e-001
  8.7443707e-001
  8.7954500e-001
  8.8564761e-001
  8.9267148e-001
  9.0053659e-001
  9.0915688e-001
  9.1844094e-001
  9.2829275e-001
  9.3861230e-001
  9.4929640e-001
  9.6023941e-001
  9.7133398e-001
  9.8247185e-001
  9.9354459e-001
  1.0044444e+000
  1.0150648e+000
  1.0253015e+000
  1.0350530e+000
  1.0442214e+000
  1.0527128e+000
  1.0604386e+000
  1.0673153e+000
  1.0732656e+000
  1.0782190e+000
  1.0821118e+000
  1.0848882e+000
  1.0865000e+000
  1.0869075e+000
  1.0860796e+000
  1.0839940e+000
  1.0806373e+000
  1.0760055e+000
  1.0701033e+000
  1.0629451e+000
  1.0545541e+000
  1.0449625e+000
  1.0342115e+000
  1.0223508e+000
  1.0094382e+000
  9.9553972e-001
  9.8072879e-001
  9.6508593e-001
  9.4869827e-001
  9.3165898e-001
  9.1406672e-001
  8.9602497e-001
  8.7764144e-001
  8.5902731e-001
  8.4029658e-001
  8.2156534e-001
  8.0295096e-001
  7.8457139e-001
  7.6654438e-001
  7.4898668e-001
  7.3201329e-001
  7.1573670e-001
  7.0026611e-001
  6.8570674e-001
  6.7215906e-001
  6.5971810e-001
  6.4847285e-001
  6.3850552e-001
  6.2989105e-001
  6.2269647e-001
  6.1698046e-001
  6.1279281e-001
  6.1017409e-001
  6.0915520e-001
  6.0975713e-001
  6.1199071e-001
  6.1585637e-001
  6.2134404e-001
  6.2843311e-001
  6.3709237e-001
  6.4728010e-001
  6.5894421e-001
  6.7202235e-001
  6.8644223e-001
  7.0212187e-001
  7.1896999e-001
  7.3688642e-001
  7.5576254e-001
  7.7548186e-001
  7.9592055e-001
  8.1694809e-001
  8.3842789e-001
  8.6021802e-001
  8.8217195e-001
  9.0413929e-001
  9.2596660e-001
  9.4749820e-001
  9.6857701e-001
  9.8904538e-001
  1.0087460e+000
  1.0275225e+000
  1.0452209e+000
  1.0616896e+000
  1.0767812e+000
  1.0903522e+000
  1.1022651e+000
  1.1123878e+000
  1.1205955e+000
  1.1267707e+000
  1.1308042e+000
  1.1325956e+000
  1.1320540e+000
  1.1290982e+000
  1.1236576e+000
  1.1156726e+000
  1.1050946e+000
  1.0918866e+000
  1.0760234e+000
  1.0574916e+000
  1.0362902e+000
  1.0124302e+000
  9.8593446e-001
  9.5683827e-001
  9.2518864e-001
  8.9104429e-001
  8.5447539e-001
  8.1556321e-001
  7.7439971e-001
  7.3108714e-001
  6.8573749e-001
  6.3847194e-001
  5.8942030e-001
  5.3872031e-001
  4.8651697e-001
  4.3296179e-001
  3.7821208e-001
  3.2243007e-001
  2.6578218e-001
  2.0843813e-001
  1.5057010e-001
  9.2351847e-002
  3.3957869e-002
 -2.4437492e-002
 -8.2660912e-002
 -1.4054094e-001
 -1.9790885e-001
 -2.5459946e-001
 -3.1045193e-001
 -3.6531055e-001
 -4.1902547e-001
 -4.7145342e-001
 -5.2245836e-001
 -5.7191211e-001
 -6.1969493e-001
 -6.6569601e-001
 -7.0981401e-001
 -7.5195739e-001
 -7.9204482e-001
 -8.3000547e-001
 -8.6577923e-001
 -8.9931687e-001
 -9.3058019e-001
 -9.5954201e-001
 -9.8618620e-001
 -1.0105076e+000
 -1.0325117e+000
 -1.0522148e+000
 -1.0696433e+000
 -1.0848338e+000
 -1.0978324e+000
 -1.1086944e+000
 -1.1174836e+000
 -1.1242723e+000
 -1.1291401e+000
 -1.1321736e+000
 -1.1334659e+000
 -1.1331153e+000
 -1.1312254e+000
 -1.1279037e+000
 -1.1232611e+000
 -1.1174113e+000
 -1.1104696e+000
 -1.1025525e+000
 -1.0937766e+000
 -1.0842582e+000
 -1.0741120e+000
 -1.0634508e+000
 -1.0523847e+000
 -1.0410202e+000
 -1.0294595e+000
 -1.0178000e+000
 -1.0061338e+000
 -9.9454674e-001
 -9.8311817e-001
 -9.7192042e-001
 -9.6101827e-001
 -9.5046868e-001
 -9.4032039e-001
 -9.3061369e-001
 -9.2138021e-001
 -9.1264276e-001
 -9.0441526e-001
 -8.9670271e-001
 -8.8950123e-001
 -8.8279817e-001
 -8.7657224e-001
 -8.7079380e-001
 -8.6542506e-001
 -8.6042050e-001
 -8.5572719e-001
 -8.5128529e-001
 -8.4702855e-001
 -8.4288482e-001
 -8.3877664e-001
 -8.3462191e-001
 -8.3033451e-001
 -8.2582503e-001
 -8.2100147e-001
 -8.1576998e-001
 -8.1003565e-001
 -8.0370328e-001
 -7.9667815e-001
 -7.8886683e-001
 -7.8017795e-001
 -7.7052300e-001
 -7.5981707e-001
 -7.4797965e-001
 -7.3493531e-001
 -7.2061444e-001
 -7.0495390e-001
 -6.8789768e-001
 -6.6939748e-001
 -6.4941327e-001
 -6.2791381e-001
 -6.0487709e-001
 -5.8029072e-001
 -5.5415232e-001
 -5.2646974e-001
 -4.9726134e-001
 -4.6655611e-001
 -4.3439378e-001
 -4.0082484e-001
 -3.6591050e-001
 -3.2972257e-001
 -2.9234332e-001
 -2.5386517e-001
 -2.1439044e-001
 -1.7403096e-001
 -1.3290760e-001
 -9.1149819e-002
 -4.8895075e-002
 -6.2882155e-003
  3.6519180e-002
  7.9369520e-002
  1.2209996e-001
  1.6454322e-001
  2.0652839e-001
  2.4788183e-001
  2.8842805e-001
  3.2799066e-001
  3.6639326e-001
  4.0346044e-001
  4.3901869e-001
  4.7289740e-001
  5.0492979e-001
  5.3495384e-001
  5.6281325e-001
  5.8835832e-001
  6.1144684e-001
  6.3194493e-001
  6.4972787e-001
  6.6468085e-001
  6.7669972e-001
  6.8569163e-001
  6.9157568e-001
  6.9428344e-001
  6.9375952e-001
  6.8996192e-001
  6.8286245e-001
  6.7244702e-001
  6.5871583e-001
  6.4168354e-001
  6.2137936e-001
  5.9784699e-001
  5.7114461e-001
  5.4134464e-001
  5.0853358e-001
  4.7281164e-001
  4.3429240e-001
  3.9310232e-001
  3.4938021e-001
  3.0327665e-001
  2.5495332e-001
  2.0458229e-001
  1.5234519e-001
  9.8432442e-002
  4.3042308e-002
 -1.3619997e-002
 -7.1343294e-002
 -1.2991145e-001
 -1.8910440e-001
 -2.4869924e-001
 -3.0847126e-001
 -3.6819510e-001
 -4.2764578e-001
 -4.8659985e-001
 -5.4483648e-001
 -6.0213853e-001
 -6.5829364e-001
 -7.1309526e-001
 -7.6634366e-001
 -8.1784696e-001
 -8.6742202e-001
 -9.1489538e-001
 -9.6010411e-001
 -1.0028966e+000
 -1.0431332e+000
 -1.0806872e+000
 -1.1154451e+000
 -1.1473073e+000
 -1.1761886e+000
 -1.2020186e+000
 -1.2247418e+000
 -1.2443182e+000
 -1.2607232e+000
 -1.2739478e+000
 -1.2839985e+000
 -1.2908973e+000
 -1.2946813e+000
 -1.2954030e+000
 -1.2931293e+000
 -1.2879416e+000
 -1.2799350e+000
 -1.2692181e+000
 -1.2559118e+000
 -1.2401493e+000
 -1.2220749e+000
 -1.2018432e+000
 -1.1796186e+000
 -1.1555739e+000
 -1.1298898e+000
 -1.1027534e+000
 -1.0743577e+000
 -1.0449002e+000
 -1.0145820e+000
 -9.8360653e-001
 -9.5217858e-001
 -9.2050315e-001
 -8.8878435e-001
 -8.5722429e-001
 -8.2602199e-001
 -7.9537231e-001
 -7.6546493e-001
 -7.3648331e-001
 -7.0860372e-001
 -6.8199433e-001
 -6.5681428e-001
 -6.3321289e-001
 -6.1132883e-001
 -5.9128946e-001
 -5.7321010e-001
 -5.5719349e-001
 -5.4332927e-001
 -5.3169349e-001
 -5.2234827e-001
 -5.1534150e-001
 -5.1070663e-001
 -5.0846248e-001
 -5.0861325e-001
 -5.1114849e-001
 -5.1604322e-001
 -5.2325809e-001
 -5.3273967e-001
 -5.4442072e-001
 -5.5822066e-001
 -5.7404601e-001
 -5.9179091e-001
 -6.1133778e-001
 -6.3255797e-001
 -6.5531246e-001
 -6.7945267e-001
 -7.0482128e-001
 -7.3125311e-001
 -7.5857601e-001
 -7.8661185e-001
 -8.1517746e-001
 -8.4408561e-001
 -8.7314609e-001
 -9.0216670e-001
 -9.3095426e-001
 -9.5931570e-001
 -9.8705906e-001
 -1.0139945e+000
 -1.0399353e+000
 -1.0646990e+000
 -1.0881080e+000
 -1.1099908e+000
 -1.1301829e+000
 -1.1485273e+000
 -1.1648756e+000
 -1.1790890e+000
 -1.1910381e+000
 -1.2006046e+000
 -1.2076812e+000
 -1.2121723e+000
 -1.2139945e+000
 -1.2130769e+000
 -1.2093615e+000
 -1.2028032e+000
 -1.1933705e+000
 -1.1810450e+000
 -1.1658217e+000
 -1.1477090e+000
 -1.1267286e+000
 -1.1029151e+000
 -1.0763159e+000
 -1.0469908e+000
 -1.0150120e+000
 -9.8046283e-001
 -9.4343818e-001
 -9.0404329e-001
 -8.6239342e-001
 -8.1861314e-001
 -7.7283560e-001
 -7.2520185e-001
 -6.7586001e-001
 -6.2496452e-001
 -5.7267526e-001
 -5.1915673e-001
 -4.6457719e-001
 -4.0910779e-001
 -3.5292167e-001
 -2.9619311e-001
 -2.3909663e-001
 -1.8180614e-001
 -1.2449412e-001
 -6.7330731e-002
 -1.0483071e-002
  4.5885636e-002
  1.0161677e-001
  1.5655703e-001
  2.1055909e-001
  2.6348222e-001
  3.1519287e-001
  3.6556521e-001
  4.1448157e-001
  4.6183288e-001
  5.0751904e-001
  5.5144920e-001
  5.9354206e-001
  6.3372600e-001
  6.7193924e-001
  7.0812989e-001
  7.4225601e-001
  7.7428548e-001
  8.0419598e-001
  8.3197476e-001
  8.5761845e-001
  8.8113282e-001
  9.0253240e-001
  9.2184017e-001
  9.3908711e-001
  9.5431178e-001
  9.6755983e-001
  9.7888344e-001
  9.8834080e-001
  9.9599553e-001
  1.0019161e+000
  1.0061751e+000
  1.0088487e+000
  1.0100162e+000
  1.0097589e+000
  1.0081599e+000
  1.0053031e+000
  1.0012731e+000
  9.9615396e-001
  9.9002883e-001
  9.8297954e-001
  9.7508580e-001
  9.6642479e-001
  9.5707058e-001
  9.4709371e-001
  9.3656074e-001
  9.2553384e-001
  9.1407044e-001
  9.0222296e-001
  8.9003847e-001
  8.7755855e-001
  8.6481907e-001
  8.5185009e-001
  8.3867581e-001
  8.2531451e-001
  8.1177861e-001
  7.9807473e-001
  7.8420382e-001
  7.7016137e-001
  7.5593758e-001
  7.4151763e-001
  7.2688203e-001
  7.1200690e-001
  6.9686442e-001
  6.8142318e-001
  6.6564867e-001
  6.4950374e-001
  6.3294907e-001
  6.1594375e-001
  5.9844575e-001
  5.8041250e-001
  5.6180145e-001
  5.4257061e-001
  5.2267911e-001
  5.0208779e-001
  4.8075970e-001
  4.5866069e-001
  4.3575990e-001
  4.1203025e-001
  3.8744898e-001
  3.6199805e-001
  3.3566457e-001
  3.0844121e-001
  2.8032655e-001
  2.5132540e-001
  2.2144905e-001
  1.9071553e-001
  1.5914977e-001
  1.2678377e-001
  9.3656655e-002
  5.9814733e-002
  2.5311480e-002
 -9.7925225e-003
 -4.5429701e-002
 -8.1525656e-002
 -1.1799937e-001
 -1.5476348e-001
 -1.9172458e-001
 -2.2878359e-001
 -2.6583615e-001
 -3.0277305e-001
 -3.3948075e-001
 -3.7584189e-001
 -4.1173582e-001
 -4.4703922e-001
 -4.8162670e-001
 -5.1537144e-001
 -5.4814587e-001
 -5.7982231e-001
 -6.1027367e-001
 -6.3937417e-001
 -6.6700003e-001
 -6.9303013e-001
 -7.1734677e-001
 -7.3983631e-001
 -7.6038985e-001
 -7.7890391e-001
 -7.9528102e-001
 -8.0943037e-001
 -8.2126835e-001
 -8.3071914e-001
 -8.3771517e-001
 -8.4219762e-001
 -8.4411683e-001
 -8.4343266e-001
 -8.4011487e-001
 -8.3414335e-001
 -8.2550834e-001
 -8.1421066e-001
 -8.0026174e-001
 -7.8368375e-001
 -7.6450954e-001
 -7.4278262e-001
 -7.1855701e-001
 -6.9189707e-001
 -6.6287730e-001
 -6.3158198e-001
 -5.9810487e-001
 -5.6254883e-001
 -5.2502529e-001
 -4.8565384e-001
 -4.4456160e-001
 -4.0188270e-001
 -3.5775760e-001
 -3.1233244e-001
 -2.6575835e-001
 -2.1819068e-001
 -1.6978831e-001
 -1.2071280e-001
 -7.1127660e-002
 -2.1197492e-002
  2.8912781e-002
  7.9038748e-002
  1.2901733e-001
  1.7868756e-001
  2.2789141e-001
  2.7647457e-001
  3.2428716e-001
  3.7118453e-001
  4.1702791e-001
  4.6168513e-001
  5.0503120e-001
  5.4694897e-001
  5.8732961e-001
  6.2607316e-001
  6.6308898e-001
  6.9829611e-001
  7.3162365e-001
  7.6301102e-001
  7.9240823e-001
  8.1977597e-001
  8.4508577e-001
  8.6832002e-001
  8.8947197e-001
  9.0854560e-001
  9.2555551e-001
  9.4052669e-001
  9.5349428e-001
  9.6450320e-001
  9.7360781e-001
  9.8087144e-001
  9.8636590e-001
  9.9017099e-001
  9.9237383e-001
  9.9306832e-001
  9.9235441e-001
  9.9033743e-001
  9.8712738e-001
  9.8283813e-001
  9.7758665e-001
  9.7149227e-001
  9.6467579e-001
  9.5725873e-001
  9.4936252e-001
  9.4110762e-001
  9.3261279e-001
  9.2399426e-001
  9.1536497e-001
  9.0683381e-001
  8.9850489e-001
  8.9047687e-001
  8.8284229e-001
  8.7568695e-001
  8.6908932e-001
  8.6312005e-001
  8.5784148e-001
  8.5330719e-001
  8.4956170e-001
  8.4664009e-001
  8.4456779e-001
  8.4336041e-001
  8.4302361e-001
  8.4355302e-001
  8.4493430e-001
  8.4714318e-001
  8.5014564e-001
  8.5389808e-001
  8.5834760e-001
  8.6343238e-001
  8.6908200e-001
  8.7521798e-001
  8.8175420e-001
  8.8859757e-001
  8.9564853e-001
  9.0280181e-001
  9.0994707e-001
  9.1696968e-001
  9.2375149e-001
  9.3017160e-001
  9.3610727e-001
  9.4143471e-001
  9.4602994e-001
  9.4976975e-001
  9.5253250e-001
  9.5419903e-001
  9.5465357e-001
  9.5378455e-001
  9.5148551e-001
  9.4765588e-001
  9.4220179e-001
  9.3503689e-001
  9.2608302e-001
  9.1527092e-001
  9.0254090e-001
  8.8784343e-001
  8.7113964e-001
  8.5240188e-001
  8.3161408e-001
  8.0877213e-001
  7.8388420e-001
  7.5697092e-001
  7.2806557e-001
  6.9721415e-001
  6.6447536e-001
  6.2992061e-001
  5.9363377e-001
  5.5571107e-001
  5.1626072e-001
  4.7540260e-001
  4.3326781e-001
  3.8999816e-001
  3.4574563e-001
  3.0067169e-001
  2.5494664e-001
  2.0874884e-001
  1.6226392e-001
  1.1568387e-001
  6.9206191e-002
  2.3032907e-002
 -2.2630403e-002
 -6.7575630e-002
 -1.1159318e-001
 -1.5447303e-001
 -1.9600582e-001
 -2.3598395e-001
 -2.7420265e-001
 -3.1046110e-001
 -3.4456350e-001
 -3.7632015e-001
 -4.0554848e-001
 -4.3207411e-001
 -4.5573183e-001
 -4.7636654e-001
 -4.9383421e-001
 -5.0800272e-001
 -5.1875266e-001
 -5.2597815e-001
 -5.2958748e-001
 -5.2950380e-001
 -5.2566564e-001
 -5.1802743e-001
 -5.0655991e-001
 -4.9125050e-001
 -4.7210352e-001
 -4.4914040e-001
 -4.2239975e-001
 -3.9193742e-001
 -3.5782637e-001
 -3.2015658e-001
 -2.7903472e-001
 -2.3458393e-001
 -1.8694333e-001
 -1.3626757e-001
 -8.2726256e-002
 -2.6503327e-002
  3.2203694e-002
  9.3184461e-002
  1.5621666e-001
  2.2106692e-001
  2.8749179e-001
  3.5523876e-001
  4.2404732e-001
  4.9365010e-001
  5.6377398e-001
  6.3414132e-001
  7.0447114e-001
  7.7448035e-001
  8.4388501e-001
  9.1240156e-001
  9.7974809e-001
  1.0456456e+000
  1.1098191e+000
  1.1719991e+000
  1.2319227e+000
  1.2893344e+000
  1.3439879e+000
  1.3956467e+000
  1.4440853e+000
  1.4890902e+000
  1.5304608e+000
  1.5680103e+000
  1.6015667e+000
  1.6309732e+000
  1.6560892e+000
  1.6767908e+000
  1.6929712e+000
  1.7045412e+000
  1.7114298e+000
  1.7135843e+000
  1.7109703e+000
  1.7035721e+000
  1.6913927e+000
  1.6744537e+000
  1.6527949e+000
  1.6264746e+000
  1.5955688e+000
  1.5601709e+000
  1.5203916e+000
  1.4763578e+000
  1.4282124e+000
  1.3761134e+000
  1.3202332e+000
  1.2607578e+000
  1.1978859e+000
  1.1318278e+000
  1.0628049e+000
  9.9104801e-001
  9.1679696e-001
  8.4029900e-001
  7.6180792e-001
  6.8158284e-001
  5.9988706e-001
  5.1698691e-001
  4.3315055e-001
  3.4864681e-001
  2.6374401e-001
  1.7870884e-001
  9.3805191e-002
  9.2930520e-003
 -7.4572558e-002
 -1.5754265e-001
 -2.3937528e-001
 -3.1983649e-001
 -3.9870127e-001
 -4.7575438e-001
 -5.5079119e-001
 -6.2361842e-001
 -6.9405483e-001
 -7.6193187e-001
 -8.2709419e-001
 -8.8940016e-001
 -9.4872230e-001
 -1.0049476e+000
 -1.0579778e+000
 -1.1077295e+000
 -1.1541346e+000
 -1.1971398e+000
 -1.2367071e+000
 -1.2728135e+000
 -1.3054507e+000
 -1.3346252e+000
 -1.3603575e+000
 -1.3826821e+000
 -1.4016472e+000
 -1.4173138e+000
 -1.4297553e+000
 -1.4390570e+000
 -1.4453153e+000
 -1.4486374e+000
 -1.4491398e+000
 -1.4469483e+000
 -1.4421968e+000
 -1.4350264e+000
 -1.4255849e+000
 -1.4140255e+000
 -1.4005062e+000
 -1.3851889e+000
 -1.3682383e+000
 -1.3498211e+000
 -1.3301051e+000
 -1.3092585e+000
 -1.2874487e+000
 -1.2648414e+000
 -1.2416004e+000
 -1.2178860e+000
 -1.1938547e+000
 -1.1696584e+000
 -1.1454434e+000
 -1.1213502e+000
 -1.0975126e+000
 -1.0740571e+000
 -1.0511024e+000
 -1.0287592e+000
 -1.0071292e+000
 -9.8630538e-001
 -9.6637117e-001
 -9.4740050e-001
 -9.2945747e-001
 -9.1259620e-001
 -8.9686080e-001
 -8.8228525e-001
 -8.6889352e-001
 -8.5669953e-001
 -8.4570739e-001
 -8.3591149e-001
 -8.2729675e-001
 -8.1983895e-001
 -8.1350497e-001
 -8.0825320e-001
 -8.0403392e-001
 -8.0078979e-001
 -7.9845625e-001
 -7.9696210e-001
 -7.9622999e-001
 -7.9617698e-001
 -7.9671517e-001
 -7.9775224e-001
 -7.9919209e-001
 -8.0093550e-001
 -8.0288068e-001
 -8.0492400e-001
 -8.0696054e-001
 -8.0888480e-001
 -8.1059129e-001
 -8.1197512e-001
 -8.1293266e-001
 -8.1336211e-001
 -8.1316404e-001
 -8.1224198e-001
 -8.1050290e-001
 -8.0785775e-001
 -8.0422190e-001
 -7.9951560e-001
 -7.9366434e-001
 -7.8659928e-001
 -7.7825752e-001
 -7.6858246e-001
 -7.5752401e-001
 -7.4503882e-001
 -7.3109049e-001
 -7.1564969e-001
 -6.9869423e-001
 -6.8020919e-001
 -6.6018688e-001
 -6.3862687e-001
 -6.1553591e-001
 -5.9092785e-001
 -5.6482350e-001
 -5.3725052e-001
 -5.0824315e-001
 -4.7784205e-001
 -4.4609402e-001
 -4.1305171e-001
 -3.7877336e-001
 -3.4332239e-001
 -3.0676715e-001
 -2.6918046e-001
 -2.3063928e-001
 -1.9122428e-001
 -1.5101945e-001
 -1.1011166e-001
 -6.8590249e-002
 -2.6546577e-002
  1.5926404e-002
  5.8734583e-002
  1.0178313e-001
  1.4497690e-001
  1.8822091e-001
  2.3142067e-001
  2.7448266e-001
  3.1731467e-001
  3.5982620e-001
  4.0192880e-001
  4.4353644e-001
  4.8456579e-001
  5.2493656e-001
  5.6457176e-001
  6.0339795e-001
  6.4134551e-001
  6.7834882e-001
  7.1434646e-001
  7.4928135e-001
  7.8310096e-001
  8.1575732e-001
  8.4720719e-001
  8.7741211e-001
  9.0633839e-001
  9.3395719e-001
  9.6024450e-001
  9.8518106e-001
  1.0087524e+000
  1.0309487e+000
  1.0517646e+000
  1.0711995e+000
  1.0892568e+000
  1.1059442e+000
  1.1212737e+000
  1.1352608e+000
  1.1479248e+000
  1.1592886e+000
  1.1693781e+000
  1.1782226e+000
  1.1858540e+000
  1.1923069e+000
  1.1976181e+000
  1.2018268e+000
  1.2049739e+000
  1.2071021e+000
  1.2082553e+000
  1.2084788e+000
  1.2078187e+000
  1.2063219e+000
  1.2040358e+000
  1.2010079e+000
  1.1972861e+000
  1.1929177e+000
  1.1879501e+000
  1.1824298e+000
  1.1764028e+000
  1.1699142e+000
  1.1630078e+000
  1.1557266e+000
  1.1481119e+000
  1.1402038e+000
  1.1320406e+000
  1.1236590e+000
  1.1150941e+000
  1.1063787e+000
  1.0975440e+000
  1.0886191e+000
  1.0796310e+000
  1.0706045e+000
  1.0615624e+000
  1.0525253e+000
  1.0435115e+000
  1.0345373e+000
  1.0256166e+000
  1.0167613e+000
  1.0079809e+000
  9.9928294e-001
  9.9067279e-001
  9.8215371e-001
  9.7372692e-001
  9.6539167e-001
  9.5714522e-001
  9.4898296e-001
  9.4089845e-001
  9.3288346e-001
  9.2492808e-001
  9.1702073e-001
  9.0914831e-001
  9.0129620e-001
  8.9344838e-001
  8.8558750e-001
  8.7769497e-001
  8.6975104e-001
  8.6173485e-001
  8.5362459e-001
  8.4539753e-001
  8.3703013e-001
  8.2849816e-001
  8.1977673e-001
  8.1084046e-001
  8.0166352e-001
  7.9221976e-001
  7.8248281e-001
  7.7242616e-001
  7.6202330e-001
  7.5124779e-001
  7.4007338e-001
  7.2847413e-001
  7.1642450e-001
  7.0389947e-001
  6.9087465e-001
  6.7732640e-001
  6.6323193e-001
  6.4856942e-001
  6.3331812e-001
  6.1745849e-001
  6.0097230e-001
  5.8384273e-001
  5.6605448e-001
  5.4759392e-001
  5.2844913e-001
  5.0861007e-001
  4.8806863e-001
  4.6681876e-001
  4.4485655e-001
  4.2218032e-001
  3.9879069e-001
  3.7469069e-001
  3.4988580e-001
  3.2438402e-001
  2.9819594e-001
  2.7133476e-001
  2.4381634e-001
  2.1565925e-001
  1.8688474e-001
  1.5751680e-001
  1.2758211e-001
  9.7110039e-002
  6.6132625e-002
  3.4684525e-002
  2.8029614e-003
 -2.9472349e-002
 -6.2099271e-002
 -9.5033353e-002
 -1.2822793e-001
 -1.6163424e-001
 -1.9520159e-001
 -2.2887745e-001
 -2.6260769e-001
 -2.9633668e-001
 -3.3000753e-001
 -3.6356226e-001
 -3.9694203e-001
 -4.3008735e-001
 -4.6293832e-001
 -4.9543485e-001
 -5.2751693e-001
 -5.5912487e-001
 -5.9019957e-001
 -6.2068277e-001
 -6.5051733e-001
 -6.7964750e-001
 -7.0801916e-001
 -7.3558014e-001
 -7.6228044e-001
 -7.8807253e-001
 -8.1291157e-001
 -8.3675568e-001
 -8.5956619e-001
 -8.8130783e-001
 -9.0194902e-001
 -9.2146201e-001
 -9.3982308e-001
 -9.5701276e-001
 -9.7301594e-001
 -9.8782205e-001
 -1.0014251e+000
 -1.0138239e+000
 -1.0250221e+000
 -1.0350280e+000
 -1.0438550e+000
 -1.0515214e+000
 -1.0580502e+000
 -1.0634692e+000
 -1.0678112e+000
 -1.0711134e+000
 -1.0734176e+000
 -1.0747698e+000
 -1.0752204e+000
 -1.0748235e+000
 -1.0736371e+000
 -1.0717226e+000
 -1.0691446e+000
 -1.0659704e+000
 -1.0622700e+000
 -1.0581156e+000
 -1.0535810e+000
 -1.0487417e+000
 -1.0436739e+000
 -1.0384547e+000
 -1.0331612e+000
 -1.0278703e+000
 -1.0226582e+000
 -1.0175999e+000
 -1.0127688e+000
 -1.0082362e+000
 -1.0040708e+000
 -1.0003387e+000
 -9.9710214e-001
 -9.9441979e-001
 -9.9234601e-001
 -9.9093051e-001
 -9.9021796e-001
 -9.9024765e-001
 -9.9105315e-001
 -9.9266197e-001
 -9.9509529e-001
 -9.9836770e-001
 -1.0024870e+000
 -1.0074540e+000
 -1.0132623e+000
 -1.0198983e+000
 -1.0273409e+000
 -1.0355619e+000
 -1.0445254e+000
 -1.0541883e+000
 -1.0645002e+000
 -1.0754037e+000
 -1.0868342e+000
 -1.0987205e+000
 -1.1109849e+000
 -1.1235435e+000
 -1.1363066e+000
 -1.1491788e+000
 -1.1620598e+000
 -1.1748448e+000
 -1.1874246e+000
 -1.1996867e+000
 -1.2115154e+000
 -1.2227925e+000
 -1.2333981e+000
 -1.2432110e+000
 -1.2521093e+000
 -1.2599715e+000
 -1.2666766e+000
 -1.2721053e+000
 -1.2761404e+000
 -1.2786675e+000
 -1.2795760e+000
 -1.2787593e+000
 -1.2761160e+000
 -1.2715504e+000
 -1.2649729e+000
 -1.2563011e+000
 -1.2454600e+000
 -1.2323828e+000
 -1.2170117e+000
 -1.1992977e+000
 -1.1792020e+000
 -1.1566958e+000
 -1.1317608e+000
 -1.1043900e+000
 -1.0745873e+000
 -1.0423685e+000
 -1.0077607e+000
 -9.7080335e-001
 -9.3154751e-001
 -8.9005638e-001
 -8.4640512e-001
 -8.0068072e-001
 -7.5298192e-001
 -7.0341892e-001
 -6.5211315e-001
 -5.9919691e-001
 -5.4481299e-001
 -4.8911417e-001
 -4.3226273e-001
 -3.7442988e-001
 -3.1579510e-001
 -2.5654550e-001
 -1.9687505e-001
 -1.3698384e-001
 -7.7077260e-002
 -1.7365100e-002
  4.1939291e-002
  1.0061995e-001
  1.5845926e-001
  2.1523891e-001
  2.7074086e-001
  3.2474841e-001
  3.7704717e-001
  4.2742605e-001
  4.7567836e-001
  5.2160271e-001
  5.6500410e-001
  6.0569484e-001
  6.4349553e-001
  6.7823598e-001
  7.0975615e-001
  7.3790693e-001
  7.6255103e-001
  7.8356373e-001
  8.0083361e-001
  8.1426321e-001
  8.2376966e-001
  8.2928519e-001
  8.3075767e-001
  8.2815100e-001
  8.2144543e-001
  8.1063788e-001
  7.9574213e-001
  7.7678889e-001
  7.5382592e-001
  7.2691793e-001
  6.9614650e-001
  6.6160988e-001
  6.2342270e-001
  5.8171564e-001
  5.3663497e-001
  4.8834208e-001
  4.3701288e-001
  3.8283713e-001
  3.2601778e-001
  2.6677009e-001
  2.0532086e-001
  1.4190751e-001
  7.6777069e-002
  1.0185201e-002
 -5.7604860e-002
 -1.2632342e-001
 -1.9569546e-001
 -2.6544180e-001
 -3.3528029e-001
 -4.0492705e-001
 -4.7409765e-001
 -5.4250839e-001
 -6.0987750e-001
 -6.7592641e-001
 -7.4038095e-001
 -8.0297254e-001
 -8.6343942e-001
 -9.2152778e-001
 -9.7699289e-001
 -1.0296002e+000
 -1.0791263e+000
 -1.1253601e+000
 -1.1681036e+000
 -1.2071728e+000
 -1.2423985e+000
 -1.2736272e+000
 -1.3007217e+000
 -1.3235614e+000
 -1.3420435e+000
 -1.3560827e+000
 -1.3656122e+000
 -1.3705835e+000
 -1.3709668e+000
 -1.3667513e+000
 -1.3579449e+000
 -1.3445742e+000
 -1.3266845e+000
 -1.3043396e+000
 -1.2776211e+000
 -1.2466286e+000
 -1.2114784e+000
 -1.1723039e+000
 -1.1292542e+000
 -1.0824938e+000
 -1.0322015e+000
 -9.7856990e-001
 -9.2180430e-001
 -8.6212177e-001
 -7.9975012e-001
 -7.3492688e-001
 -6.6789819e-001
 -5.9891767e-001
 -5.2824521e-001
 -4.5614587e-001
 -3.8288860e-001
 -3.0874505e-001
 -2.3398836e-001
 -1.5889192e-001
 -8.3728161e-002
 -8.7673675e-003
  6.5723532e-002
  1.3948211e-001
  2.1225157e-001
  2.8378184e-001
  3.5383063e-001
  4.2216445e-001
  4.8855955e-001
  5.5280283e-001
  6.1469267e-001
  6.7403975e-001
  7.3066772e-001
  7.8441386e-001
  8.3512967e-001
  8.8268133e-001
  9.2695017e-001
  9.6783295e-001
  1.0052422e+000
  1.0391062e+000
  1.0693696e+000
  1.0959926e+000
  1.1189517e+000
  1.1382392e+000
  1.1538630e+000
  1.1658461e+000
  1.1742268e+000
  1.1790577e+000
  1.1804055e+000
  1.1783504e+000
  1.1729854e+000
  1.1644156e+000
  1.1527575e+000
  1.1381383e+000
  1.1206948e+000
  1.1005730e+000
  1.0779267e+000
  1.0529169e+000
  1.0257105e+000
  9.9647994e-001
  9.6540147e-001
  9.3265470e-001
  8.9842137e-001
  8.6288443e-001
  8.2622704e-001
  7.8863160e-001
  7.5027881e-001
  7.1134677e-001
  6.7201006e-001
  6.3243889e-001
  5.9279830e-001
  5.5324737e-001
  5.1393848e-001
  4.7501668e-001
  4.3661899e-001
  3.9887391e-001
  3.6190086e-001
  3.2580973e-001
  2.9070055e-001
  2.5666310e-001
  2.2377669e-001
  1.9210996e-001
  1.6172078e-001
  1.3265617e-001
  1.0495228e-001
  7.8634531e-002
  5.3717703e-002
  3.0206143e-002
  8.0940270e-003
 -1.2634327e-002
 -3.2004086e-002
 -5.0049482e-002
 -6.6813341e-002
 -8.2346562e-002
 -9.6707566e-002
 -1.0996169e-001
 -1.2218058e-001
 -1.3344151e-001
 -1.4382669e-001
 -1.5342261e-001
 -1.6231927e-001
 -1.7060947e-001
 -1.7838811e-001
 -1.8575137e-001
 -1.9279607e-001
 -1.9961888e-001
 -2.0631562e-001
 -2.1298060e-001
 -2.1970590e-001
 -2.2658072e-001
 -2.3369081e-001
 -2.4111783e-001
 -2.4893881e-001
 -2.5722566e-001
 -2.6604468e-001
 -2.7545615e-001
 -2.8551393e-001
 -2.9626516e-001
 -3.0774997e-001
 -3.2000125e-001
 -3.3304450e-001
 -3.4689771e-001
 -3.6157127e-001
 -3.7706801e-001
 -3.9338320e-001
 -4.1050469e-001
 -4.2841305e-001
 -4.4708176e-001
 -4.6647747e-001
 -4.8656033e-001
 -5.0728426e-001
 -5.2859744e-001
 -5.5044263e-001
 -5.7275770e-001
 -5.9547611e-001
 -6.1852742e-001
 -6.4183783e-001
 -6.6533078e-001
 -6.8892752e-001
 -7.1254769e-001
 -7.3610995e-001
 -7.5953260e-001
 -7.8273418e-001
 -8.0563406e-001
 -8.2815310e-001
 -8.5021415e-001
 -8.7174272e-001
 -8.9266745e-001
 -9.1292069e-001
 -9.3243898e-001
 -9.5116350e-001
 -9.6904055e-001
 -9.8602191e-001
 -1.0020652e+000
 -1.0171342e+000
 -1.0311990e+000
 -1.0442367e+000
 -1.0562307e+000
 -1.0671718e+000
 -1.0770574e+000
 -1.0858923e+000
 -1.0936881e+000
 -1.1004632e+000
 -1.1062431e+000
 -1.1110595e+000
 -1.1149508e+000
 -1.1179611e+000
 -1.1201406e+000
 -1.1215447e+000
 -1.1222336e+000
 -1.1222722e+000
 -1.1217293e+000
 -1.1206771e+000
 -1.1191909e+000
 -1.1173482e+000
 -1.1152281e+000
 -1.1129111e+000
 -1.1104779e+000
 -1.1080092e+000
 -1.1055849e+000
 -1.1032832e+000
 -1.1011804e+000
 -1.0993499e+000
 -1.0978618e+000
 -1.0967821e+000
 -1.0961723e+000
 -1.0960886e+000
 -1.0965817e+000
 -1.0976959e+000
 -1.0994690e+000
 -1.1019316e+000
 -1.1051067e+000
 -1.1090098e+000
 -1.1136481e+000
 -1.1190204e+000
 -1.1251172e+000
 -1.1319200e+000
 -1.1394020e+000
 -1.1475274e+000
 -1.1562518e+000
 -1.1655222e+000
 -1.1752773e+000
 -1.1854474e+000
 -1.1959551e+000
 -1.2067154e+000
 -1.2176362e+000
 -1.2286185e+000
 -1.2395572e+000
 -1.2503417e+000
 -1.2608560e+000
 -1.2709801e+000
 -1.2805899e+000
 -1.2895586e+000
 -1.2977568e+000
 -1.3050539e+000
 -1.3113185e+000
 -1.3164192e+000
 -1.3202258e+000
 -1.3226098e+000
 -1.3234453e+000
 -1.3226100e+000
 -1.3199858e+000
 -1.3154599e+000
 -1.3089255e+000
 -1.3002825e+000
 -1.2894382e+000
 -1.2763084e+000
 -1.2608179e+000
 -1.2429008e+000
 -1.2225019e+000
 -1.1995763e+000
 -1.1740909e+000
 -1.1460241e+000
 -1.1153665e+000
 -1.0821212e+000
 -1.0463042e+000
 -1.0079443e+000
 -9.6708355e-001
 -9.2377700e-001
 -8.7809298e-001
 -8.3011284e-001
 -7.7993086e-001
 -7.2765396e-001
 -6.7340144e-001
 -6.1730461e-001
 -5.5950630e-001
 -5.0016039e-001
 -4.3943119e-001
 -3.7749283e-001
 -3.1452852e-001
 -2.5072978e-001
 -1.8629568e-001
 -1.2143188e-001
 -5.6349802e-002
  8.7343950e-003
  7.3600772e-002
  1.3802665e-001
  2.0178765e-001
  2.6465878e-001
  3.2641551e-001
  3.8683489e-001
  4.4569661e-001
  5.0278415e-001
  5.5788582e-001
  6.1079588e-001
  6.6131556e-001
  7.0925413e-001
  7.5442985e-001
  7.9667097e-001
  8.3581665e-001
  8.7171779e-001
  9.0423791e-001
  9.3325387e-001
  9.5865659e-001
  9.8035168e-001
  9.9826002e-001
  1.0123182e+000
  1.0224791e+000
  1.0287119e+000
  1.0310028e+000
  1.0293548e+000
  1.0237879e+000
  1.0143394e+000
  1.0010633e+000
  9.8403058e-001
  9.6332876e-001
  9.3906163e-001
  9.1134880e-001
  8.8032527e-001
  8.4614079e-001
  8.0895929e-001
  7.6895810e-001
  7.2632724e-001
  6.8126849e-001
  6.3399456e-001
  5.8472805e-001
  5.3370052e-001
  4.8115133e-001
  4.2732664e-001
  3.7247818e-001
  3.1686214e-001
  2.6073797e-001
  2.0436716e-001
  1.4801202e-001
  9.1934493e-002
  3.6394868e-002
 -1.8349375e-002
 -7.2044792e-002
 -1.2444315e-001
 -1.7530259e-001
 -2.2438873e-001
 -2.7147575e-001
 -3.1634747e-001
 -3.5879828e-001
 -3.9863412e-001
 -4.3567336e-001
 -4.6974759e-001
 -5.0070240e-001
 -5.2839803e-001
 -5.5270997e-001
 -5.7352954e-001
 -5.9076427e-001
 -6.0433830e-001
 -6.1419267e-001
 -6.2028548e-001
 -6.2259205e-001
 -6.2110490e-001
 -6.1583372e-001
 -6.0680520e-001
 -5.9406285e-001
 -5.7766661e-001
 -5.5769254e-001
 -5.3423228e-001
 -5.0739257e-001
 -4.7729456e-001
 -4.4407319e-001
 -4.0787640e-001
 -3.6886432e-001
 -3.2720840e-001
 -2.8309053e-001
 -2.3670202e-001
 -1.8824262e-001
 -1.3791946e-001
 -8.5946028e-002
 -3.2541010e-002
  2.2072782e-002
  7.7669548e-002
  1.3402163e-001
  1.9090065e-001
  2.4807861e-001
  3.0532905e-001
  3.6242809e-001
  4.1915554e-001
  4.7529594e-001
  5.3063954e-001
  5.8498331e-001
  6.3813182e-001
  6.8989815e-001
  7.4010472e-001
  7.8858400e-001
  8.3517929e-001
  8.7974528e-001
  9.2214869e-001
  9.6226875e-001
  9.9999762e-001
  1.0352408e+000
  1.0679172e+000
  1.0979598e+000
  1.1253153e+000
  1.1499444e+000
  1.1718219e+000
  1.1909363e+000
  1.2072898e+000
  1.2208981e+000
  1.2317902e+000
  1.2400077e+000
  1.2456046e+000
  1.2486466e+000
  1.2492108e+000
  1.2473851e+000
  1.2432671e+000
  1.2369638e+000
  1.2285908e+000
  1.2182715e+000
  1.2061359e+000
  1.1923204e+000
  1.1769666e+000
  1.1602202e+000
  1.1422306e+000
  1.1231495e+000
  1.1031303e+000
  1.0823272e+000
  1.0608942e+000
  1.0389843e+000
  1.0167485e+000
  9.9433531e-001
  9.7188950e-001
  9.4955170e-001
  9.2745750e-001
  9.0573683e-001
  8.8451326e-001
  8.6390346e-001
  8.4401664e-001
  8.2495405e-001
  8.0680857e-001
  7.8966432e-001
  7.7359637e-001
  7.5867046e-001
  7.4494282e-001
  7.3246006e-001
  7.2125908e-001
  7.1136707e-001
  7.0280157e-001
  6.9557061e-001
  6.8967283e-001
  6.8509778e-001
  6.8182616e-001
  6.7983017e-001
  6.7907391e-001
  6.7951380e-001
  6.8109909e-001
  6.8377232e-001
  6.8746995e-001
  6.9212287e-001
  6.9765709e-001
  7.0399431e-001
  7.1105261e-001
  7.1874714e-001
  7.2699077e-001
  7.3569477e-001
  7.4476955e-001
  7.5412529e-001
  7.6367265e-001
  7.7332344e-001
  7.8299124e-001
  7.9259204e-001
  8.0204487e-001
  8.1127233e-001
  8.2020117e-001
  8.2876278e-001
  8.3689365e-001
  8.4453584e-001
  8.5163729e-001
  8.5815222e-001
  8.6404141e-001
  8.6927239e-001
  8.7381970e-001
  8.7766494e-001
  8.8079694e-001
  8.8321173e-001
  8.8491251e-001
  8.8590962e-001
  8.8622037e-001
  8.8586888e-001
  8.8488583e-001
  8.8330820e-001
  8.8117894e-001
  8.7854660e-001
  8.7546493e-001
  8.7199242e-001
  8.6819182e-001
  8.6412965e-001
  8.5987563e-001
  8.5550214e-001
  8.5108362e-001
  8.4669595e-001
  8.4241589e-001
  8.3832039e-001
  8.3448602e-001
  8.3098831e-001
  8.2790113e-001
  8.2529610e-001
  8.2324195e-001
  8.2180398e-001
  8.2104347e-001
  8.2101713e-001
  8.2177663e-001
  8.2336808e-001
  8.2583161e-001
  8.2920095e-001
  8.3350308e-001
  8.3875789e-001
  8.4497792e-001
  8.5216813e-001
  8.6032571e-001
  8.6943995e-001
  8.7949219e-001
  8.9045575e-001
  9.0229601e-001
  9.1497045e-001
  9.2842880e-001
  9.4261323e-001
  9.5745858e-001
  9.7289264e-001
  9.8883649e-001
  1.0052049e+000
  1.0219067e+000
  1.0388453e+000
  1.0559192e+000
  1.0730225e+000
  1.0900454e+000
  1.1068750e+000
  1.1233957e+000
  1.1394899e+000
  1.1550390e+000
  1.1699236e+000
  1.1840242e+000
  1.1972225e+000
  1.2094013e+000
  1.2204459e+000
  1.2302441e+000
  1.2386876e+000
  1.2456719e+000
  1.2510976e+000
  1.2548707e+000
  1.2569030e+000
  1.2571131e+000
  1.2554266e+000
  1.2517766e+000
  1.2461043e+000
  1.2383592e+000
  1.2284997e+000
  1.2164931e+000
  1.2023159e+000
  1.1859543e+000
  1.1674040e+000
  1.1466704e+000
  1.1237687e+000
  1.0987238e+000
  1.0715701e+000
  1.0423517e+000
  1.0111218e+000
  9.7794289e-001
  9.4288605e-001
  9.0603084e-001
  8.6746482e-001
  8.2728314e-001
  7.8558805e-001
  7.4248833e-001
  6.9809880e-001
  6.5253966e-001
  6.0593589e-001
  5.5841656e-001
  5.1011420e-001
  4.6116407e-001
  4.1170343e-001
  3.6187084e-001
  3.1180545e-001
  2.6164619e-001
  2.1153114e-001
  1.6159671e-001
  1.1197700e-001
  6.2803053e-002
  1.4202222e-002
 -3.3702519e-002
 -8.0793187e-002
 -1.2695738e-001
 -1.7208885e-001
 -2.1608799e-001
 -2.5886236e-001
 -3.0032708e-001
 -3.4040523e-001
 -3.7902820e-001
 -4.1613595e-001
 -4.5167726e-001
 -4.8560988e-001
 -5.1790071e-001
 -5.4852578e-001
 -5.7747032e-001
 -6.0472871e-001
 -6.3030431e-001
 -6.5420938e-001
 -6.7646481e-001
 -6.9709985e-001
 -7.1615182e-001
 -7.3366569e-001
 -7.4969371e-001
 -7.6429492e-001
 -7.7753461e-001
 -7.8948385e-001
 -8.0021883e-001
 -8.0982031e-001
 -8.1837292e-001
 -8.2596457e-001
 -8.3268567e-001
 -8.3862854e-001
 -8.4388660e-001
 -8.4855371e-001
 -8.5272347e-001
 -8.5648842e-001
 -8.5993944e-001
 -8.6316498e-001
 -8.6625040e-001
 -8.6927733e-001
 -8.7232302e-001
 -8.7545975e-001
 -8.7875423e-001
 -8.8226712e-001
 -8.8605251e-001
 -8.9015745e-001
 -8.9462159e-001
 -8.9947682e-001
 -9.0474696e-001
 -9.1044753e-001
 -9.1658554e-001
 -9.2315941e-001
 -9.3015885e-001
 -9.3756490e-001
 -9.4534992e-001
 -9.5347777e-001
 -9.6190394e-001
 -9.7057579e-001
 -9.7943284e-001
 -9.8840713e-001
 -9.9742361e-001
 -1.0064006e+000
 -1.0152503e+000
 -1.0238792e+000
 -1.0321892e+000
 -1.0400774e+000
 -1.0474375e+000
 -1.0541603e+000
 -1.0601342e+000
 -1.0652463e+000
 -1.0693830e+000
 -1.0724310e+000
 -1.0742777e+000
 -1.0748124e+000
 -1.0739271e+000
 -1.0715171e+000
 -1.0674819e+000
 -1.0617262e+000
 -1.0541603e+000
 -1.0447012e+000
 -1.0332730e+000
 -1.0198080e+000
 -1.0042468e+000
 -9.8653945e-001
 -9.6664570e-001
 -9.4453558e-001
 -9.2018988e-001
 -8.9360052e-001
 -8.6477093e-001
 -8.3371629e-001
 -8.0046376e-001
 -7.6505263e-001
 -7.2753436e-001
 -6.8797265e-001
 -6.4644333e-001
 -6.0303424e-001
 -5.5784500e-001
 -5.1098679e-001
 -4.6258193e-001
 -4.1276352e-001
 -3.6167496e-001
 -3.0946934e-001
 -2.5630891e-001
 -2.0236435e-001
 -1.4781409e-001
 -9.2843482e-002
 -3.7644015e-002
  1.7587583e-002
  7.2650251e-002
  1.2733955e-001
  1.8144864e-001
  2.3476930e-001
  2.8709293e-001
  3.3821165e-001
  3.8791928e-001
  4.3601246e-001
  4.8229169e-001
  5.2656237e-001
  5.6863582e-001
  6.0833037e-001
  6.4547226e-001
  6.7989667e-001
  7.1144864e-001
  7.3998392e-001
  7.6536987e-001
  7.8748619e-001
  8.0622572e-001
  8.2149506e-001
  8.3321523e-001
  8.4132220e-001
  8.4576735e-001
  8.4651789e-001
  8.4355719e-001
  8.3688501e-001
  8.2651769e-001
  8.1248822e-001
  7.9484625e-001
  7.7365798e-001
  7.4900607e-001
  7.2098930e-001
  6.8972230e-001
  6.5533513e-001
  6.1797278e-001
  5.7779460e-001
  5.3497366e-001
  4.8969604e-001
  4.4216005e-001
  3.9257537e-001
  3.4116213e-001
  2.8814996e-001
  2.3377697e-001
  1.7828869e-001
  1.2193692e-001
  6.4978634e-002
  7.6747722e-003
 -4.9710948e-002
 -1.0691326e-001
 -1.6366657e-001
 -2.1970623e-001
 -2.7476975e-001
 -3.2859802e-001
 -3.8093661e-001
 -4.3153688e-001
 -4.8015726e-001
 -5.2656431e-001
 -5.7053391e-001
 -6.1185233e-001
 -6.5031722e-001
 -6.8573862e-001
 -7.1793987e-001
 -7.4675849e-001
 -7.7204696e-001
 -7.9367344e-001
 -8.1152241e-001
 -8.2549529e-001
 -8.3551089e-001
 -8.4150583e-001
 -8.4343490e-001
 -8.4127124e-001
 -8.3500657e-001
 -8.2465118e-001
 -8.1023398e-001
 -7.9180233e-001
 -7.6942188e-001
 -7.4317627e-001
 -7.1316675e-001
 -6.7951177e-001
 -6.4234639e-001
 -6.0182170e-001
 -5.5810413e-001
 -5.1137469e-001
 -4.6182814e-001
 -4.0967209e-001
 -3.5512606e-001
 -2.9842048e-001
 -2.3979561e-001
 -1.7950050e-001
 -1.1779176e-001
 -5.4932470e-002
  8.8090493e-003
  7.3160463e-002
  1.3784665e-001
  2.0259094e-001
  2.6711639e-001
  3.3114698e-001
  3.9440892e-001
  4.5663180e-001
  5.1754984e-001
  5.7690306e-001
  6.3443839e-001
  6.8991083e-001
  7.4308447e-001
  7.9373353e-001
  8.4164331e-001
  8.8661111e-001
  9.2844707e-001
  9.6697496e-001
  1.0020329e+000
  1.0334740e+000
  1.0611668e+000
  1.0849962e+000
  1.1048632e+000
  1.1206858e+000
  1.1323992e+000
  1.1399554e+000
  1.1433243e+000
  1.1424926e+000
  1.1374648e+000
  1.1282620e+000
  1.1149226e+000
  1.0975014e+000
  1.0760696e+000
  1.0507140e+000
  1.0215366e+000
  9.8865438e-001
  9.5219797e-001
  9.1231151e-001
  8.6915161e-001
  8.2288663e-001
  7.7369577e-001
  7.2176818e-001
  6.6730203e-001
  6.1050352e-001
  5.5158589e-001
  4.9076836e-001
  4.2827513e-001
  3.6433432e-001
  2.9917687e-001
  2.3303553e-001
  1.6614375e-001
  9.8734695e-002
  3.1040139e-002
 -3.6710503e-002
 -1.0429118e-001
 -1.7148019e-001
 -2.3806107e-001
 -3.0382354e-001
 -3.6856430e-001
 -4.3208790e-001
 -4.9420747e-001
 -5.5474542e-001
 -6.1353412e-001
 -6.7041649e-001
 -7.2524654e-001
 -7.7788986e-001
 -8.2822403e-001
 -8.7613897e-001
 -9.2153723e-001
 -9.6433426e-001
 -1.0044585e+000
 -1.0418515e+000
 -1.0764680e+000
 -1.1082758e+000
 -1.1372558e+000
 -1.1634017e+000
 -1.1867198e+000
 -1.2072290e+000
 -1.2249599e+000
 -1.2399550e+000
 -1.2522679e+000
 -1.2619632e+000
 -1.2691152e+000
 -1.2738084e+000
 -1.2761359e+000
 -1.2761996e+000
 -1.2741087e+000
 -1.2699799e+000
 -1.2639358e+000
 -1.2561049e+000
 -1.2466203e+000
 -1.2356193e+000
 -1.2232425e+000
 -1.2096330e+000
 -1.1949357e+000
 -1.1792965e+000
 -1.1628614e+000
 -1.1457761e+000
 -1.1281850e+000
 -1.1102306e+000
 -1.0920528e+000
 -1.0737882e+000
 -1.0555695e+000
 -1.0375249e+000
 -1.0197776e+000
 -1.0024454e+000
 -9.8563959e-001
 -9.6946540e-001
 -9.5402096e-001
 -9.3939713e-001
 -9.2567722e-001
 -9.1293667e-001
 -9.0124285e-001
 -8.9065484e-001
 -8.8122336e-001
 -8.7299062e-001
 -8.6599031e-001
 -8.6024760e-001
 -8.5577918e-001
 -8.5259335e-001
 -8.5069017e-001
 -8.5006158e-001
 -8.5069168e-001
 -8.5255693e-001
 -8.5562645e-001
 -8.5986232e-001
 -8.6521995e-001
 -8.7164843e-001
 -8.7909095e-001
 -8.8748520e-001
 -8.9676384e-001
 -9.0685495e-001
 -9.1768249e-001
 -9.2916681e-001
 -9.4122517e-001
 -9.5377219e-001
 -9.6672041e-001
 -9.7998078e-001
 -9.9346319e-001
 -1.0070770e+000
 -1.0207313e+000
 -1.0343360e+000
 -1.0478017e+000
 -1.0610402e+000
 -1.0739656e+000
 -1.0864938e+000
 -1.0985438e+000
 -1.1100375e+000
 -1.1209004e+000
 -1.1310616e+000
 -1.1404547e+000
 -1.1490175e+000
 -1.1566927e+000
 -1.1634279e+000
 -1.1691760e+000
 -1.1738952e+000
 -1.1775495e+000
 -1.1801082e+000
 -1.1815469e+000
 -1.1818466e+000
 -1.1809946e+000
 -1.1789839e+000
 -1.1758136e+000
 -1.1714885e+000
 -1.1660194e+000
 -1.1594228e+000
 -1.1517208e+000
 -1.1429408e+000
 -1.1331157e+000
 -1.1222834e+000
 -1.1104869e+000
 -1.0977737e+000
 -1.0841958e+000
 -1.0698093e+000
 -1.0546743e+000
 -1.0388545e+000
 -1.0224168e+000
 -1.0054312e+000
 -9.8797050e-001
 -9.7010956e-001
 -9.5192543e-001
 -9.3349681e-001
 -9.1490373e-001
 -8.9622719e-001
 -8.7754887e-001
 -8.5895071e-001
 -8.4051464e-001
 -8.2232219e-001
 -8.0445421e-001
 -7.8699048e-001
 -7.7000945e-001
 -7.5358789e-001
 -7.3780059e-001
 -7.2272010e-001
 -7.0841640e-001
 -6.9495666e-001
 -6.8240496e-001
 -6.7082208e-001
 -6.6026521e-001
 -6.5078778e-001
 -6.4243922e-001
 -6.3526480e-001
 -6.2930543e-001
 -6.2459750e-001
 -6.2117275e-001
 -6.1905812e-001
 -6.1827565e-001
 -6.1884239e-001
 -6.2077027e-001
 -6.2406612e-001
 -6.2873152e-001
 -6.3476284e-001
 -6.4215119e-001
 -6.5088243e-001
 -6.6093716e-001
 -6.7229080e-001
 -6.8491355e-001
 -6.9877054e-001
 -7.1382186e-001
 -7.3002264e-001
 -7.4732317e-001
 -7.6566905e-001
 -7.8500125e-001
 -8.0525633e-001
 -8.2636655e-001
 -8.4826010e-001
 -8.7086122e-001
 -8.9409044e-001
 -9.1786482e-001
 -9.4209809e-001
 -9.6670099e-001
 -9.9158144e-001
 -1.0166448e+000
 -1.0417943e+000
 -1.0669310e+000
 -1.0919544e+000
 -1.1167626e+000
 -1.1412524e+000
 -1.1653202e+000
 -1.1888616e+000
 -1.2117723e+000
 -1.2339480e+000
 -1.2552851e+000
 -1.2756809e+000
 -1.2950337e+000
 -1.3132437e+000
 -1.3302127e+000
 -1.3458450e+000
 -1.3600474e+000
 -1.3727298e+000
 -1.3838050e+000
 -1.3931901e+000
 -1.4008055e+000
 -1.4065763e+000
 -1.4104323e+000
 -1.4123078e+000
 -1.4121428e+000
 -1.4098824e+000
 -1.4054780e+000
 -1.3988865e+000
 -1.3900715e+000
 -1.3790031e+000
 -1.3656580e+000
 -1.3500200e+000
 -1.3320798e+000
 -1.3118357e+000
 -1.2892933e+000
 -1.2644655e+000
 -1.2373731e+000
 -1.2080445e+000
 -1.1765156e+000
 -1.1428304e+000
 -1.1070401e+000
 -1.0692040e+000
 -1.0293887e+000
 -9.8766835e-001
 -9.4412432e-001
 -8.9884527e-001
 -8.5192675e-001
 -8.0347110e-001
 -7.5358712e-001
 -7.0238984e-001
 -6.5000018e-001
 -5.9654466e-001
 -5.4215498e-001
 -4.8696766e-001
 -4.3112365e-001
 -3.7476784e-001
 -3.1804865e-001
 -2.6111752e-001
 -2.0412844e-001
 -1.4723741e-001
 -9.0601892e-002
 -3.4380313e-002
  2.1268531e-002
  7.6186031e-002
  1.3021434e-001
  1.8319695e-001
  2.3497927e-001
  2.8540924e-001
  3.3433787e-001
  3.8161982e-001
  4.2711401e-001
  4.7068414e-001
  5.1219923e-001
  5.5153419e-001
  5.8857029e-001
  6.2319570e-001
  6.5530590e-001
  6.8480420e-001
  7.1160207e-001
  7.3561962e-001
  7.5678589e-001
  7.7503921e-001
  7.9032747e-001
  8.0260839e-001
  8.1184970e-001
  8.1802936e-001
  8.2113563e-001
  8.2116721e-001
  8.1813328e-001
  8.1205345e-001
  8.0295780e-001
  7.9088670e-001
  7.7589075e-001
  7.5803057e-001
  7.3737657e-001
  7.1400870e-001
  6.8801615e-001
  6.5949697e-001
  6.2855771e-001
  5.9531296e-001
  5.5988491e-001
  5.2240283e-001
  4.8300255e-001
  4.4182587e-001
  3.9901999e-001
  3.5473686e-001
  3.0913257e-001
  2.6236664e-001
  2.1460138e-001
  1.6600119e-001
  1.1673180e-001
  6.6959620e-002
  1.6850992e-002
 -3.3428536e-002
 -8.3714915e-002
 -1.3384631e-001
 -1.8366381e-001
 -2.3301209e-001
 -2.8174011e-001
 -3.2970176e-001
 -3.7675648e-001
 -4.2276987e-001
 -4.6761425e-001
 -5.1116921e-001
 -5.5332210e-001
 -5.9396853e-001
 -6.3301276e-001
 -6.7036809e-001
 -7.0595721e-001
 -7.3971250e-001
 -7.7157624e-001
 -8.0150084e-001
 -8.2944895e-001
 -8.5539360e-001
 -8.7931818e-001
 -9.0121649e-001
 -9.2109261e-001
 -9.3896086e-001
 -9.5484557e-001
 -9.6878089e-001
 -9.8081050e-001
 -9.9098732e-001
 -9.9937314e-001
 -1.0060382e+000
 -1.0110607e+000
 -1.0145265e+000
 -1.0165283e+000
 -1.0171651e+000
 -1.0165421e+000
 -1.0147694e+000
 -1.0119616e+000
 -1.0082374e+000
 -1.0037185e+000
 -9.9852907e-001
 -9.9279511e-001
 -9.8664357e-001
 -9.8020170e-001
 -9.7359629e-001
 -9.6695299e-001
 -9.6039552e-001
 -9.5404505e-001
 -9.4801943e-001
 -9.4243256e-001
 -9.3739377e-001
 -9.3300715e-001
 -9.2937100e-001
 -9.2657723e-001
 -9.2471091e-001
 -9.2384976e-001
 -9.2406368e-001
 -9.2541442e-001
 -9.2795522e-001
 -9.3173047e-001
 -9.3677554e-001
 -9.4311655e-001
 -9.5077022e-001
 -9.5974381e-001
 -9.7003510e-001
 -9.8163237e-001
 -9.9451455e-001
 -1.0086513e+000
 -1.0240031e+000
 -1.0405219e+000
 -1.0581507e+000
 -1.0768247e+000
 -1.0964711e+000
 -1.1170096e+000
 -1.1383533e+000
 -1.1604088e+000
 -1.1830766e+000
 -1.2062525e+000
 -1.2298272e+000
 -1.2536876e+000
 -1.2777175e+000
 -1.3017977e+000
 -1.3258074e+000
 -1.3496245e+000
 -1.3731264e+000
 -1.3961910e+000
 -1.4186968e+000
 -1.4405243e+000
 -1.4615564e+000
 -1.4816790e+000
 -1.5007821e+000
 -1.5187599e+000
 -1.5355119e+000
 -1.5509431e+000
 -1.5649651e+000
 -1.5774962e+000
 -1.5884619e+000
 -1.5977958e+000
 -1.6054395e+000
 -1.6113433e+000
 -1.6154663e+000
 -1.6177768e+000
 -1.6182526e+000
 -1.6168809e+000
 -1.6136586e+000
 -1.6085922e+000
 -1.6016980e+000
 -1.5930019e+000
 -1.5825392e+000
 -1.5703546e+000
 -1.5565017e+000
 -1.5410432e+000
 -1.5240499e+000
 -1.5056010e+000
 -1.4857830e+000
 -1.4646898e+000
 -1.4424217e+000
 -1.4190853e+000
 -1.3947923e+000
 -1.3696596e+000
 -1.3438079e+000
 -1.3173616e+000
 -1.2904477e+000
 -1.2631954e+000
 -1.2357349e+000
 -1.2081971e+000
 -1.1807128e+000
 -1.1534115e+000
 -1.1264211e+000
 -1.0998672e+000
 -1.0738719e+000
 -1.0485535e+000
 -1.0240258e+000
 -1.0003972e+000
 -9.7777026e-001
 -9.5624097e-001
 -9.3589831e-001
 -9.1682366e-001
 -8.9909036e-001
 -8.8276322e-001
 -8.6789821e-001
 -8.5454210e-001
 -8.4273216e-001
 -8.3249601e-001
 -8.2385139e-001
 -8.1680611e-001
 -8.1135798e-001
 -8.0749482e-001
 -8.0519458e-001
 -8.0442543e-001
 -8.0514599e-001
 -8.0730556e-001
 -8.1084444e-001
 -8.1569432e-001
 -8.2177866e-001
 -8.2901316e-001
 -8.3730632e-001
 -8.4655997e-001
 -8.5666988e-001
 -8.6752641e-001
 -8.7901517e-001
 -8.9101776e-001
 -9.0341248e-001
 -9.1607511e-001
 -9.2887966e-001
 -9.4169918e-001
 -9.5440656e-001
 -9.6687531e-001
 -9.7898042e-001
 -9.9059907e-001
 -1.0016115e+000
 -1.0119017e+000
 -1.0213583e+000
 -1.0298751e+000
 -1.0373519e+000
 -1.0436953e+000
 -1.0488189e+000
 -1.0526443e+000
 -1.0551016e+000
 -1.0561297e+000
 -1.0556769e+000
 -1.0537010e+000
 -1.0501703e+000
 -1.0450631e+000
 -1.0383683e+000
 -1.0300857e+000
 -1.0202257e+000
 -1.0088096e+000
 -9.9586941e-001
 -9.8144790e-001
 -9.6559824e-001
 -9.4838390e-001
 -9.2987830e-001
 -9.1016441e-001
 -8.8933439e-001
 -8.6748909e-001
 -8.4473747e-001
 -8.2119608e-001
 -7.9698834e-001
 -7.7224394e-001
 -7.4709804e-001
 -7.2169055e-001
 -6.9616531e-001
 -6.7066925e-001
 -6.4535155e-001
 -6.2036277e-001
 -5.9585395e-001
 -5.7197570e-001
 -5.4887730e-001
 -5.2670581e-001
 -5.0560515e-001
 -4.8571523e-001
 -4.6717104e-001
 -4.5010184e-001
 -4.3463032e-001
 -4.2087179e-001
 -4.0893343e-001
 -3.9891357e-001
 -3.9090104e-001
 -3.8497451e-001
 -3.8120191e-001
 -3.7963997e-001
 -3.8033369e-001
 -3.8331603e-001
 -3.8860749e-001
 -3.9621592e-001
 -4.0613630e-001
 -4.1835063e-001
 -4.3282785e-001
 -4.4952392e-001
 -4.6838187e-001
 -4.8933200e-001
 -5.1229209e-001
 -5.3716776e-001
 -5.6385282e-001
 -5.9222974e-001
 -6.2217016e-001
 -6.5353548e-001
 -6.8617750e-001
 -7.1993914e-001
 -7.5465517e-001
 -7.9015303e-001
 -8.2625368e-001
 -8.6277251e-001
 -8.9952024e-001
 -9.3630392e-001
 -9.7292787e-001
 -1.0091948e+000
 -1.0449066e+000
 -1.0798657e+000
 -1.1138759e+000
 -1.1467434e+000
 -1.1782779e+000
 -1.2082938e+000
 -1.2366109e+000
 -1.2630553e+000
 -1.2874608e+000
 -1.3096696e+000
 -1.3295330e+000
 -1.3469125e+000
 -1.3616803e+000
 -1.3737205e+000
 -1.3829292e+000
 -1.3892155e+000
 -1.3925019e+000
 -1.3927249e+000
 -1.3898352e+000
 -1.3837982e+000
 -1.3745943e+000
 -1.3622189e+000
 -1.3466827e+000
 -1.3280114e+000
 -1.3062462e+000
 -1.2814431e+000
 -1.2536730e+000
 -1.2230213e+000
 -1.1895877e+000
 -1.1534853e+000
 -1.1148408e+000
 -1.0737934e+000
 -1.0304940e+000
 -9.8510520e-001
 -9.3779978e-001
 -8.8876029e-001
 -8.3817801e-001
 -7.8625211e-001
 -7.3318861e-001
 -6.7919940e-001
 -6.2450120e-001
 -5.6931452e-001
 -5.1386253e-001
 -4.5837001e-001
 -4.0306219e-001
 -3.4816370e-001
 -2.9389742e-001
 -2.4048340e-001
 -1.8813777e-001
 -1.3707169e-001
 -8.7490306e-002
 -3.9591752e-002
  6.4338251e-003
  5.0405183e-002
  9.2150863e-002
  1.3151002e-001
  1.6833317e-001
  2.0248294e-001
  2.3383469e-001
  2.6227708e-001
  2.8771260e-001
  3.1005800e-001
  3.2924467e-001
  3.4521887e-001
  3.5794202e-001
  3.6739077e-001
  3.7355706e-001
  3.7644811e-001
  3.7608632e-001
  3.7250903e-001
  3.6576833e-001
  3.5593069e-001
  3.4307655e-001
  3.2729983e-001
  3.0870743e-001
  2.8741856e-001
  2.6356411e-001
  2.3728592e-001
  2.0873598e-001
  1.7807561e-001
  1.4547458e-001
  1.1111023e-001
  7.5166507e-002
  3.7832972e-002
 -6.9615702e-004
 -4.0223035e-002
 -8.0547208e-002
 -1.2146665e-001
 -1.6277876e-001
 -2.0428145e-001
 -2.4577406e-001
 -2.8705846e-001
 -3.2793994e-001
 -3.6822820e-001
 -4.0773823e-001
 -4.4629123e-001
 -4.8371541e-001
 -5.1984680e-001
 -5.5452997e-001
 -5.8761873e-001
 -6.1897676e-001
 -6.4847817e-001
 -6.7600798e-001
 -7.0146263e-001
 -7.2475028e-001
 -7.4579114e-001
 -7.6451773e-001
 -7.8087499e-001
 -7.9482041e-001
 -8.0632405e-001
 -8.1536845e-001
 -8.2194858e-001
 -8.2607157e-001
 -8.2775652e-001
 -8.2703415e-001
 -8.2394643e-001
 -8.1854613e-001
 -8.1089631e-001
 -8.0106982e-001
 -7.8914861e-001
 -7.7522319e-001
 -7.5939186e-001
 -7.4176004e-001
 -7.2243947e-001
 -7.0154746e-001
 -6.7920608e-001
 -6.5554132e-001
 -6.3068227e-001
 -6.0476029e-001
 -5.7790812e-001
 -5.5025909e-001
 -5.2194626e-001
 -4.9310160e-001
 -4.6385520e-001
 -4.3433447e-001
 -4.0466341e-001
 -3.7496187e-001
 -3.4534490e-001
 -3.1592205e-001
 -2.8679682e-001
 -2.5806606e-001
 -2.2981950e-001
 -2.0213930e-001
 -1.7509961e-001
 -1.4876628e-001
 -1.2319655e-001
 -9.8438827e-002
 -7.4532539e-002
 -5.1508029e-002
 -2.9386515e-002
 -8.1801197e-003
  1.2108047e-002
  3.1483742e-002
  4.9961384e-002
  6.7563793e-002
  8.4321873e-002
  1.0027424e-001
  1.1546682e-001
  1.2995236e-001
  1.4378992e-001
  1.5704435e-001
  1.6978568e-001
  1.8208850e-001
  1.9403134e-001
  2.0569595e-001
  2.1716667e-001
  2.2852970e-001
  2.3987235e-001
  2.5128239e-001
  2.6284726e-001
  2.7465342e-001
  2.8678559e-001
  2.9932606e-001
  3.1235406e-001
  3.2594505e-001
  3.4017013e-001
  3.5509543e-001
  3.7078156e-001
  3.8728304e-001
  4.0464791e-001
  4.2291718e-001
  4.4212455e-001
  4.6229599e-001
  4.8344950e-001
  5.0559484e-001
  5.2873340e-001
  5.5285805e-001
  5.7795308e-001
  6.0399420e-001
  6.3094862e-001
  6.5877513e-001
  6.8742427e-001
  7.1683860e-001
  7.4695295e-001
  7.7769475e-001
  8.0898445e-001
  8.4073592e-001
  8.7285696e-001
  9.0524983e-001
  9.3781179e-001
  9.7043573e-001
  1.0030108e+000
  1.0354230e+000
  1.0675560e+000
  1.0992918e+000
  1.1305115e+000
  1.1610957e+000
  1.1909259e+000
  1.2198845e+000
  1.2478562e+000
  1.2747283e+000
  1.3003914e+000
  1.3247406e+000
  1.3476756e+000
  1.3691017e+000
  1.3889302e+000
  1.4070792e+000
  1.4234741e+000
  1.4380481e+000
  1.4507424e+000
  1.4615072e+000
  1.4703015e+000
  1.4770937e+000
  1.4818619e+000
  1.4845939e+000
  1.4852874e+000
  1.4839502e+000
  1.4806001e+000
  1.4752649e+000
  1.4679823e+000
  1.4587997e+000
  1.4477740e+000
  1.4349713e+000
  1.4204667e+000
  1.4043435e+000
  1.3866932e+000
  1.3676148e+000
  1.3472142e+000
  1.3256037e+000
  1.3029013e+000
  1.2792299e+000
  1.2547170e+000
  1.2294934e+000
  1.2036928e+000
  1.1774510e+000
  1.1509049e+000
  1.1241919e+000
  1.0974489e+000
  1.0708114e+000
  1.0444131e+000
  1.0183846e+000
  9.9285282e-001
  9.6794032e-001
  9.4376430e-001
  9.2043602e-001
  8.9806008e-001
  8.7673373e-001
  8.5654628e-001
  8.3757851e-001
  8.1990212e-001
  8.0357929e-001
  7.8866225e-001
  7.7519290e-001
  7.6320255e-001
  7.5271163e-001
  7.4372954e-001
  7.3625456e-001
  7.3027379e-001
  7.2576317e-001
  7.2268758e-001
  7.2100103e-001
  7.2064685e-001
  7.2155799e-001
  7.2365742e-001
  7.2685850e-001
  7.3106549e-001
  7.3617412e-001
  7.4207212e-001
  7.4863993e-001
  7.5575137e-001
  7.6327440e-001
  7.7107189e-001
  7.7900245e-001
  7.8692126e-001
  7.9468101e-001
  8.0213272e-001
  8.0912672e-001
  8.1551356e-001
  8.2114495e-001
  8.2587469e-001
  8.2955961e-001
  8.3206049e-001
  8.3324299e-001
  8.3297850e-001
  8.3114503e-001
  8.2762804e-001
  8.2232120e-001
  8.1512722e-001
  8.0595846e-001
  7.9473769e-001
  7.8139861e-001
  7.6588646e-001
  7.4815847e-001
  7.2818431e-001
  7.0594644e-001
  6.8144039e-001
  6.5467497e-001
  6.2567245e-001
  5.9446858e-001
  5.6111265e-001
  5.2566735e-001
  4.8820864e-001
  4.4882552e-001
  4.0761975e-001
  3.6470542e-001
  3.2020856e-001
  2.7426660e-001
  2.2702778e-001
  1.7865053e-001
  1.2930273e-001
  7.9160984e-002
  2.8409801e-002
 -2.2759288e-002
 -7.4148623e-002
 -1.2555536e-001
 -1.7677245e-001
 -2.2758966e-001
 -2.7779458e-001
 -3.2717372e-001
 -3.7551352e-001
 -4.2260146e-001
 -4.6822711e-001
 -5.1218322e-001
 -5.5426676e-001
 -5.9427997e-001
 -6.3203140e-001
 -6.6733686e-001
 -7.0002042e-001
 -7.2991532e-001
 -7.5686489e-001
 -7.8072331e-001
 -8.0135647e-001
 -8.1864265e-001
 -8.3247324e-001
 -8.4275329e-001
 -8.4940208e-001
 -8.5235359e-001
 -8.5155692e-001
 -8.4697656e-001
 -8.3859268e-001
 -8.2640132e-001
 -8.1041443e-001
 -7.9065994e-001
 -7.6718165e-001
 -7.4003915e-001
 -7.0930753e-001
 -6.7507717e-001
 -6.3745328e-001
 -5.9655554e-001
 -5.5251755e-001
 -5.0548627e-001
 -4.5562135e-001
 -4.0309446e-001
 -3.4808852e-001
 -2.9079688e-001
 -2.3142246e-001
 -1.7017688e-001
 -1.0727945e-001
 -4.2956257e-002
  2.2560890e-002
  8.9035458e-002
  1.5622726e-001
  2.2389349e-001
  2.9178984e-001
  3.5967153e-001
  4.2729439e-001
  4.9441591e-001
  5.6079630e-001
  6.2619951e-001
  6.9039422e-001
  7.5315482e-001
  8.1426233e-001
  8.7350533e-001
  9.3068078e-001
  9.8559482e-001
  1.0380636e+000
  1.0879137e+000
  1.1349834e+000
  1.1791225e+000
  1.2201932e+000
  1.2580708e+000
  1.2926435e+000
  1.3238133e+000
  1.3514959e+000
  1.3756208e+000
  1.3961319e+000
  1.4129869e+000
  1.4261578e+000
  1.4356305e+000
  1.4414047e+000
  1.4434936e+000
  1.4419239e+000
  1.4367352e+000
  1.4279794e+000
  1.4157208e+000
  1.4000349e+000
  1.3810085e+000
  1.3587386e+000
  1.3333319e+000
  1.3049042e+000
  1.2735797e+000
  1.2394899e+000
  1.2027734e+000
  1.1635747e+000
  1.1220436e+000
  1.0783341e+000
  1.0326040e+000
  9.8501402e-001
  9.3572657e-001
  8.8490545e-001
  8.3271485e-001
  7.7931862e-001
  7.2487953e-001
  6.6955858e-001
  6.1351428e-001
  5.5690204e-001
  4.9987355e-001
  4.4257618e-001
  3.8515251e-001
  3.2773980e-001
  2.7046958e-001
  2.1346723e-001
  1.5685169e-001
  1.0073514e-001
  4.5222775e-002
 -9.5873722e-003
 -6.3604567e-002
 -1.1674545e-001
 -1.6893406e-001
 -2.2010180e-001
 -2.7018741e-001
 -3.1913677e-001
 -3.6690282e-001
 -4.1344528e-001
 -4.5873043e-001
 -5.0273084e-001
 -5.4542501e-001
 -5.8679704e-001
 -6.2683621e-001
 -6.6553664e-001
 -7.0289677e-001
 -7.3891897e-001
 -7.7360906e-001
 -8.0697582e-001
 -8.3903051e-001
 -8.6978641e-001
 -8.9925829e-001
 -9.2746198e-001
 -9.5441387e-001
 -9.8013042e-001
 -1.0046278e+000
 -1.0279214e+000
 -1.0500254e+000
 -1.0709525e+000
 -1.0907136e+000
 -1.1093171e+000
 -1.1267692e+000
 -1.1430732e+000
 -1.1582297e+000
 -1.1722358e+000
 -1.1850856e+000
 -1.1967699e+000
 -1.2072760e+000
 -1.2165879e+000
 -1.2246863e+000
 -1.2315485e+000
 -1.2371487e+000
 -1.2414582e+000
 -1.2444456e+000
 -1.2460768e+000
 -1.2463156e+000
 -1.2451239e+000
 -1.2424619e+000
 -1.2382887e+000
 -1.2325626e+000
 -1.2252415e+000
 -1.2162836e+000
 -1.2056473e+000
 -1.1932924e+000
 -1.1791800e+000
 -1.1632735e+000
 -1.1455387e+000
 -1.1259443e+000
 -1.1044629e+000
 -1.0810709e+000
 -1.0557494e+000
 -1.0284844e+000
 -9.9926722e-001
 -9.6809528e-001
 -9.3497211e-001
 -8.9990788e-001
 -8.6291971e-001
 -8.2403195e-001
 -7.8327645e-001
 -7.4069273e-001
 -6.9632822e-001
 -6.5023830e-001
 -6.0248644e-001
 -5.5314416e-001
 -5.0229106e-001
 -4.5001470e-001
 -3.9641049e-001
 -3.4158148e-001
 -2.8563817e-001
 -2.2869815e-001
 -1.7088584e-001
 -1.1233204e-001
 -5.3173528e-002
  6.4474566e-003
  6.6383704e-002
  1.2648363e-001
  1.8659187e-001
  2.4654994e-001
  3.0619692e-001
  3.6537011e-001
  4.2390584e-001
  4.8164018e-001
  5.3840971e-001
  5.9405232e-001
  6.4840800e-001
  7.0131966e-001
  7.5263387e-001
  8.0220174e-001
  8.4987961e-001
  8.9552991e-001
  9.3902185e-001
  9.8023216e-001
  1.0190458e+000
  1.0553567e+000
  1.0890681e+000
  1.1200936e+000
  1.1483573e+000
  1.1737946e+000
  1.1963524e+000
  1.2159895e+000
  1.2326773e+000
  1.2463994e+000
  1.2571526e+000
  1.2649464e+000
  1.2698035e+000
  1.2717595e+000
  1.2708630e+000
  1.2671754e+000
  1.2607710e+000
  1.2517363e+000
  1.2401699e+000
  1.2261820e+000
  1.2098942e+000
  1.1914386e+000
  1.1709575e+000
  1.1486025e+000
  1.1245342e+000
  1.0989208e+000
  1.0719381e+000
  1.0437681e+000
  1.0145980e+000
  9.8461991e-001
  9.5402924e-001
  9.2302408e-001
  8.9180409e-001
  8.6056948e-001
  8.2952000e-001
  7.9885384e-001
  7.6876669e-001
  7.3945061e-001
  7.1109305e-001
  6.8387587e-001
  6.5797430e-001
  6.3355602e-001
  6.1078021e-001
  5.8979670e-001
  5.7074509e-001
  5.5375398e-001
  5.3894020e-001
  5.2640815e-001
  5.1624914e-001
  5.0854088e-001
  5.0334692e-001
  5.0071627e-001
  5.0068304e-001
  5.0326616e-001
  5.0846917e-001
  5.1628013e-001
  5.2667156e-001
  5.3960051e-001
  5.5500862e-001
  5.7282241e-001
  5.9295350e-001
  6.1529902e-001
  6.3974200e-001
  6.6615195e-001
  6.9438540e-001
  7.2428660e-001
  7.5568823e-001
  7.8841220e-001
  8.2227052e-001
  8.5706620e-001
  8.9259419e-001
  9.2864244e-001
  9.6499294e-001
  1.0014228e+000
  1.0377053e+000
  1.0736113e+000
  1.1089101e+000
  1.1433706e+000
  1.1767629e+000
  1.2088591e+000
  1.2394346e+000
  1.2682694e+000
  1.2951490e+000
  1.3198659e+000
  1.3422202e+000
  1.3620213e+000
  1.3790884e+000
  1.3932518e+000
  1.4043538e+000
  1.4122494e+000
  1.4168074e+000
  1.4179110e+000
  1.4154584e+000
  1.4093638e+000
  1.3995573e+000
  1.3859861e+000
  1.3686144e+000
  1.3474238e+000
  1.3224137e+000
  1.2936011e+000
  1.2610210e+000
  1.2247262e+000
  1.1847870e+000
  1.1412914e+000
  1.0943443e+000
  1.0440676e+000
  9.9059926e-001
  9.3409313e-001
  8.7471817e-001
  8.1265772e-001
  7.4810877e-001
  6.8128113e-001
  6.1239648e-001
  5.4168744e-001
  4.6939655e-001
  3.9577521e-001
  3.2108252e-001
  2.4558420e-001
  1.6955135e-001
  9.3259288e-002
  1.6986270e-002
 -5.8987719e-002
 -1.3438223e-001
 -2.0891763e-001
 -2.8231630e-001
 -3.5430395e-001
 -4.2461079e-001
 -4.9297280e-001
 -5.5913283e-001
 -6.2284181e-001
 -6.8385984e-001
 -7.4195726e-001
 -7.9691566e-001
 -8.4852882e-001
 -8.9660366e-001
 -9.4096106e-001
 -9.8143661e-001
 -1.0178814e+000
 -1.0501624e+000
 -1.0781635e+000
 -1.1017855e+000
 -1.1209467e+000
 -1.1355832e+000
 -1.1456493e+000
 -1.1511172e+000
 -1.1519778e+000
 -1.1482396e+000
 -1.1399299e+000
 -1.1270934e+000
 -1.1097928e+000
 -1.0881080e+000
 -1.0621356e+000
 -1.0319889e+000
 -9.9779683e-001
 -9.5970347e-001
 -9.1786738e-001
 -8.7246079e-001
 -8.2366874e-001
 -7.7168825e-001
 -7.1672733e-001
 -6.5900403e-001
 -5.9874543e-001
 -5.3618655e-001
 -4.7156931e-001
 -4.0514138e-001
 -3.3715510e-001
 -2.6786631e-001
 -1.9753324e-001
 -1.2641531e-001
 -5.4772060e-002
  1.7138036e-002
  8.9058664e-002
  1.6073677e-001
  2.3192362e-001
  3.0237587e-001
  3.7185654e-001
  4.4013600e-001
  5.0699289e-001
  5.7221501e-001
  6.3560010e-001
  6.9695666e-001
  7.5610464e-001
  8.1287609e-001
  8.6711575e-001
  9.1868159e-001
  9.6744524e-001
  1.0132924e+000
  1.0561231e+000
  1.0958520e+000
  1.1324086e+000
  1.1657374e+000
  1.1957975e+000
  1.2225633e+000
  1.2460236e+000
  1.2661823e+000
  1.2830572e+000
  1.2966805e+000
  1.3070979e+000
  1.3143685e+000
  1.3185644e+000
  1.3197695e+000
  1.3180799e+000
  1.3136023e+000
  1.3064543e+000
  1.2967627e+000
  1.2846634e+000
  1.2703006e+000
  1.2538256e+000
  1.2353964e+000
  1.2151766e+000
  1.1933345e+000
  1.1700425e+000
  1.1454759e+000
  1.1198124e+000
  1.0932309e+000
  1.0659106e+000
  1.0380304e+000
  1.0097682e+000
  9.8129948e-001
  9.5279702e-001
  9.2442997e-001
  8.9636312e-001
  8.6875619e-001
  8.4176317e-001
  8.1553167e-001
  7.9020238e-001
  7.6590848e-001
  7.4277514e-001
  7.2091910e-001
  7.0044825e-001
  6.8146128e-001
  6.6404735e-001
  6.4828588e-001
  6.3424632e-001
  6.2198801e-001
  6.1156009e-001
  6.0300144e-001
  5.9634068e-001
  5.9159623e-001
  5.8877644e-001
  5.8787969e-001
  5.8889460e-001
  5.9180029e-001
  5.9656662e-001
  6.0315455e-001
  6.1151647e-001
  6.2159657e-001
  6.3333134e-001
  6.4664991e-001
  6.6147463e-001
  6.7772151e-001
  6.9530078e-001
  7.1411741e-001
  7.3407166e-001
  7.5505969e-001
  7.7697408e-001
  7.9970448e-001
  8.2313812e-001
  8.4716047e-001
  8.7165579e-001
  8.9650770e-001
  9.2159977e-001
  9.4681608e-001
  9.7204175e-001
  9.9716350e-001
  1.0220701e+000
  1.0466531e+000
  1.0708067e+000
  1.0944291e+000
  1.1174222e+000
  1.1396921e+000
  1.1611498e+000
  1.1817113e+000
  1.2012980e+000
  1.2198367e+000
  1.2372602e+000
  1.2535076e+000
  1.2685239e+000
  1.2822606e+000
  1.2946760e+000
  1.3057346e+000
  1.3154079e+000
  1.3236739e+000
  1.3305172e+000
  1.3359292e+000
  1.3399077e+000
  1.3424571e+000
  1.3435879e+000
  1.3433169e+000
  1.3416669e+000
  1.3386664e+000
  1.3343494e+000
  1.3287553e+000
  1.3219285e+000
  1.3139182e+000
  1.3047778e+000
  1.2945652e+000
  1.2833417e+000
  1.2711724e+000
  1.2581252e+000
  1.2442711e+000
  1.2296831e+000
  1.2144365e+000
  1.1986082e+000
  1.1822762e+000
  1.1655196e+000
  1.1484179e+000
  1.1310508e+000
  1.1134978e+000
  1.0958379e+000
  1.0781491e+000
  1.0605081e+000
  1.0429902e+000
  1.0256687e+000
  1.0086146e+000
  9.9189651e-001
  9.7558013e-001
  9.5972818e-001
  9.4440000e-001
  9.2965138e-001
  9.1553433e-001
  9.0209684e-001
  8.8938271e-001
  8.7743140e-001
  8.6627783e-001
  8.5595227e-001
  8.4648022e-001
  8.3788229e-001
  8.3017414e-001
  8.2336641e-001
  8.1746466e-001
  8.1246935e-001
  8.0837586e-001
  8.0517444e-001
  8.0285030e-001
  8.0138359e-001
  8.0074955e-001
  8.0091848e-001
  8.0185594e-001
  8.0352280e-001
  8.0587538e-001
  8.0886562e-001
  8.1244121e-001
  8.1654581e-001
  8.2111917e-001
  8.2609742e-001
  8.3141322e-001
  8.3699602e-001
  8.4277231e-001
  8.4866586e-001
  8.5459801e-001
  8.6048793e-001
  8.6625288e-001
  8.7180859e-001
  8.7706949e-001
  8.8194904e-001
  8.8636007e-001
  8.9021510e-001
  8.9342668e-001
  8.9590769e-001
  8.9757172e-001
  8.9833343e-001
  8.9810882e-001
  8.9681565e-001
  8.9437376e-001
  8.9070541e-001
  8.8573563e-001
  8.7939254e-001
  8.7160772e-001
  8.6231652e-001
  8.5145835e-001
  8.3897705e-001
  8.2482117e-001
  8.0894425e-001
  7.9130511e-001
  7.7186813e-001
  7.5060349e-001
  7.2748743e-001
  7.0250245e-001
  6.7563753e-001
  6.4688829e-001
  6.1625721e-001
  5.8375370e-001
  5.4939431e-001
  5.1320274e-001
  4.7520997e-001
  4.3545432e-001
  3.9398142e-001
  3.5084425e-001
  3.0610311e-001
  2.5982553e-001
  2.1208621e-001
  1.6296691e-001
  1.1255627e-001
  6.0949679e-002
  8.2490490e-003
 -4.5437419e-002
 -9.9995490e-002
 -1.5530519e-001
 -2.1124110e-001
 -2.6767277e-001
 -3.2446500e-001
 -3.8147830e-001
 -4.3856932e-001
 -4.9559126e-001
 -5.5239437e-001
 -6.0882644e-001
 -6.6473329e-001
 -7.1995933e-001
 -7.7434812e-001
 -8.2774288e-001
 -8.7998711e-001
 -9.3092516e-001
 -9.8040282e-001
 -1.0282679e+000
 -1.0743710e+000
 -1.1185657e+000
 -1.1607098e+000
 -1.2006651e+000
 -1.2382989e+000
 -1.2734839e+000
 -1.3060989e+000
 -1.3360297e+000
 -1.3631692e+000
 -1.3874183e+000
 -1.4086861e+000
 -1.4268904e+000
 -1.4419583e+000
 -1.4538265e+000
 -1.4624420e+000
 -1.4677617e+000
 -1.4697534e+000
 -1.4683960e+000
 -1.4636792e+000
 -1.4556045e+000
 -1.4441845e+000
 -1.4294436e+000
 -1.4114179e+000
 -1.3901551e+000
 -1.3657143e+000
 -1.3381666e+000
 -1.3075939e+000
 -1.2740898e+000
 -1.2377586e+000
 -1.1987152e+000
 -1.1570849e+000
 -1.1130030e+000
 -1.0666143e+000
 -1.0180726e+000
 -9.6754006e-001
 -9.1518707e-001
 -8.6119122e-001
 -8.0573684e-001
 -7.4901431e-001
 -6.9121934e-001
 -6.3255227e-001
 -5.7321726e-001
 -5.1342153e-001
 -4.5337457e-001
 -3.9328728e-001
 -3.3337117e-001
 -2.7383747e-001
 -2.1489634e-001
 -1.5675596e-001
 -9.9621689e-002
 -4.3695244e-002
  1.0826168e-002
  6.3750661e-002
  1.1489248e-001
  1.6407279e-001
  2.1112044e-001
  2.5587268e-001
  2.9817589e-001
  3.3788624e-001
  3.7487029e-001
  4.0900561e-001
  4.4018130e-001
  4.6829849e-001
  4.9327077e-001
  5.1502462e-001
  5.3349969e-001
  5.4864912e-001
  5.6043972e-001
  5.6885217e-001
  5.7388110e-001
  5.7553514e-001
  5.7383686e-001
  5.6882273e-001
  5.6054294e-001
  5.4906120e-001
  5.3445445e-001
  5.1681259e-001
  4.9623799e-001
  4.7284515e-001
  4.4676010e-001
  4.1811993e-001
  3.8707213e-001
  3.5377394e-001
  3.1839170e-001
  2.8110004e-001
  2.4208118e-001
  2.0152404e-001
  1.5962346e-001
  1.1657931e-001
  7.2595594e-002
  2.7879545e-002
 -1.7359294e-002
 -6.2910006e-002
 -1.0856123e-001
 -1.5410212e-001
 -1.9932323e-001
 -2.4401750e-001
 -2.8798113e-001
 -3.3101447e-001
 -3.7292291e-001
 -4.1351770e-001
 -4.5261681e-001
 -4.9004566e-001
 -5.2563788e-001
 -5.5923602e-001
 -5.9069221e-001
 -6.1986873e-001
 -6.4663862e-001
 -6.7088612e-001
 -6.9250718e-001
 -7.1140979e-001
 -7.2751434e-001
 -7.4075388e-001
 -7.5107431e-001
 -7.5843454e-001
 -7.6280655e-001
 -7.6417540e-001
 -7.6253918e-001
 -7.5790890e-001
 -7.5030829e-001
 -7.3977359e-001
 -7.2635323e-001
 -7.1010746e-001
 -6.9110797e-001
 -6.6943738e-001
 -6.4518875e-001
 -6.1846501e-001
 -5.8937833e-001
 -5.5804948e-001
 -5.2460715e-001
 -4.8918721e-001
 -4.5193194e-001
 -4.1298931e-001
 -3.7251209e-001
 -3.3065713e-001
 -2.8758446e-001
 -2.4345647e-001
 -1.9843709e-001
 -1.5269094e-001
 -1.0638248e-001
 -5.9675209e-002
 -1.2730852e-002
  3.4291431e-002
  8.1235806e-002
  1.2795050e-001
  1.7428852e-001
  2.2010830e-001
  2.6527436e-001
  3.0965785e-001
  3.5313716e-001
  3.9559837e-001
  4.3693568e-001
  4.7705187e-001
  5.1585859e-001
  5.5327662e-001
  5.8923618e-001
  6.2367701e-001
  6.5654855e-001
  6.8780992e-001
  7.1742999e-001
  7.4538725e-001
  7.7166973e-001
  7.9627479e-001
  8.1920891e-001
  8.4048738e-001
  8.6013399e-001
  8.7818061e-001
  8.9466678e-001
  9.0963924e-001
  9.2315138e-001
  9.3526273e-001
  9.4603835e-001
  9.5554823e-001
  9.6386663e-001
  9.7107146e-001
  9.7724355e-001
  9.8246601e-001
  9.8682352e-001
  9.9040159e-001
  9.9328594e-001
  9.9556174e-001
  9.9731293e-001
  9.9862161e-001
  9.9956729e-001
  1.0002264e+000
  1.0006714e+000
  1.0009708e+000
  1.0011878e+000
  1.0013804e+000
  1.0016009e+000
  1.0018950e+000
  1.0023022e+000
  1.0028546e+000
  1.0035774e+000
  1.0044881e+000
  1.0055969e+000
  1.0069059e+000
  1.0084097e+000
  1.0100949e+000
  1.0119406e+000
  1.0139180e+000
  1.0159912e+000
  1.0181166e+000
  1.0202442e+000
  1.0223169e+000
  1.0242717e+000
  1.0260396e+000
  1.0275462e+000
  1.0287125e+000
  1.0294549e+000
  1.0296864e+000
  1.0293167e+000
  1.0282533e+000
  1.0264017e+000
  1.0236665e+000
  1.0199518e+000
  1.0151624e+000
  1.0092039e+000
  1.0019837e+000
  9.9341202e-001
  9.8340221e-001
  9.7187166e-001
  9.5874246e-001
  9.4394208e-001
  9.2740403e-001
  9.0906848e-001
  8.8888286e-001
  8.6680240e-001
  8.4279067e-001
  8.1682003e-001
  7.8887208e-001
  7.5893802e-001
  7.2701898e-001
  6.9312627e-001
  6.5728164e-001
  6.1951736e-001
  5.7987641e-001
  5.3841241e-001
  4.9518966e-001
  4.5028302e-001
  4.0377776e-001
  3.5576936e-001
  3.0636320e-001
  2.5567424e-001
  2.0382663e-001
  1.5095325e-001
  9.7195210e-002
  4.2701279e-002
 -1.2372719e-002
 -6.7864553e-002
 -1.2360629e-001
 -1.7942504e-001
 -2.3514369e-001
 -2.9058177e-001
 -3.4555622e-001
 -3.9988228e-001
 -4.5337436e-001
 -5.0584688e-001
 -5.5711524e-001
 -6.0699663e-001
 -6.5531099e-001
 -7.0188183e-001
 -7.4653717e-001
 -7.8911037e-001
 -8.2944093e-001
 -8.6737538e-001
 -9.0276797e-001
 -9.3548149e-001
 -9.6538792e-001
 -9.9236912e-001
 -1.0163174e+000
 -1.0371363e+000
 -1.0547405e+000
 -1.0690572e+000
 -1.0800257e+000
 -1.0875981e+000
 -1.0917394e+000
 -1.0924281e+000
 -1.0896556e+000
 -1.0834270e+000
 -1.0737607e+000
 -1.0606885e+000
 -1.0442553e+000
 -1.0245190e+000
 -1.0015501e+000
 -9.7543171e-001
 -9.4625868e-001
 -9.1413745e-001
 -8.7918544e-001
 -8.4153045e-001
 -8.0131004e-001
 -7.5867090e-001
 -7.1376805e-001
 -6.6676412e-001
 -6.1782854e-001
 -5.6713669e-001
 -5.1486905e-001
 -4.6121030e-001
 -4.0634840e-001
 -3.5047372e-001
 -2.9377806e-001
 -2.3645372e-001
 -1.7869261e-001
 -1.2068529e-001
 -6.2620057e-002
 -4.6820877e-003
  5.2947472e-002
  1.1009233e-001
  1.6658187e-001
  2.2225192e-001
  2.7694551e-001
  3.3051351e-001
  3.8281535e-001
  4.3371955e-001
  4.8310428e-001
  5.3085784e-001
  5.7687907e-001
  6.2107771e-001
  6.6337469e-001
  7.0370237e-001
  7.4200466e-001
  7.7823715e-001
  8.1236712e-001
  8.4437347e-001
  8.7424667e-001
  9.0198849e-001
  9.2761186e-001
  9.5114047e-001
  9.7260846e-001
  9.9205997e-001
  1.0095487e+000
  1.0251372e+000
  1.0388966e+000
  1.0509056e+000
  1.0612502e+000
  1.0700227e+000
  1.0773209e+000
  1.0832476e+000
  1.0879096e+000
  1.0914170e+000
  1.0938822e+000
  1.0954193e+000
  1.0961429e+000
  1.0961678e+000
  1.0956075e+000
  1.0945739e+000
  1.0931764e+000
  1.0915206e+000
  1.0897085e+000
  1.0878368e+000
  1.0859969e+000
  1.0842737e+000
  1.0827455e+000
  1.0814831e+000
  1.0805495e+000
  1.0799990e+000
  1.0798777e+000
  1.0802219e+000
  1.0810592e+000
  1.0824070e+000
  1.0842734e+000
  1.0866564e+000
  1.0895443e+000
  1.0929154e+000
  1.0967385e+000
  1.1009729e+000
  1.1055685e+000
  1.1104664e+000
  1.1155991e+000
  1.1208909e+000
  1.1262584e+000
  1.1316113e+000
  1.1368526e+000
  1.1418796e+000
  1.1465842e+000
  1.1508541e+000
  1.1545732e+000
  1.1576224e+000
  1.1598806e+000
  1.1612255e+000
  1.1615345e+000
  1.1606851e+000
  1.1585566e+000
  1.1550302e+000
  1.1499904e+000
  1.1433254e+000
  1.1349283e+000
  1.1246979e+000
  1.1125391e+000
  1.0983642e+000
  1.0820932e+000
  1.0636547e+000
  1.0429866e+000
  1.0200363e+000
  9.9476160e-001
  9.6713124e-001
  9.3712500e-001
  9.0473424e-001
  8.6996217e-001
  8.3282407e-001
  7.9334745e-001
  7.5157210e-001
  7.0755014e-001
  6.6134593e-001
  6.1303597e-001
  5.6270865e-001
  5.1046403e-001
  4.5641344e-001
  4.0067911e-001
  3.4339365e-001
  2.8469955e-001
  2.2474853e-001
  1.6370090e-001
  1.0172483e-001
  3.8995587e-002
 -2.4305276e-002
 -8.7990803e-002
 -1.5186951e-001
 -2.1574635e-001
 -2.7942360e-001
 -3.4270194e-001
 -4.0538139e-001
 -4.6726231e-001
 -5.2814647e-001
 -5.8783804e-001
 -6.4614458e-001
 -7.0287808e-001
 -7.5785593e-001
 -8.1090186e-001
 -8.6184691e-001
 -9.1053032e-001
 -9.5680037e-001
 -1.0005153e+000
 -1.0415438e+000
 -1.0797662e+000
 -1.1150746e+000
 -1.1473740e+000
 -1.1765824e+000
 -1.2026315e+000
 -1.2254670e+000
 -1.2450490e+000
 -1.2613524e+000
 -1.2743665e+000
 -1.2840959e+000
 -1.2905600e+000
 -1.2937930e+000
 -1.2938438e+000
 -1.2907760e+000
 -1.2846672e+000
 -1.2756091e+000
 -1.2637066e+000
 -1.2490775e+000
 -1.2318520e+000
 -1.2121720e+000
 -1.1901903e+000
 -1.1660697e+000
 -1.1399827e+000
 -1.1121099e+000
 -1.0826397e+000
 -1.0517671e+000
 -1.0196924e+000
 -9.8662076e-001
 -9.5276064e-001
 -9.1832297e-001
 -8.8352003e-001
 -8.4856429e-001
 -8.1366736e-001
 -7.7903889e-001
 -7.4488547e-001
 -7.1140959e-001
 -6.7880855e-001
 -6.4727346e-001
 -6.1698829e-001
 -5.8812885e-001
 -5.6086195e-001
 -5.3534450e-001
 -5.1172274e-001
 -4.9013145e-001
 -4.7069332e-001
 -4.5351828e-001
 -4.3870295e-001
 -4.2633021e-001
 -4.1646873e-001
 -4.0917266e-001
 -4.0448138e-001
 -4.0241933e-001
 -4.0299588e-001
 -4.0620535e-001
 -4.1202705e-001
 -4.2042541e-001
 -4.3135025e-001
 -4.4473700e-001
 -4.6050715e-001
 -4.7856864e-001
 -4.9881640e-001
 -5.2113292e-001
 -5.4538892e-001
 -5.7144403e-001
 -5.9914758e-001
 -6.2833937e-001
 -6.5885062e-001
 -6.9050478e-001
 -7.2311854e-001
 -7.5650279e-001
 -7.9046361e-001
 -8.2480333e-001
 -8.5932152e-001
 -8.9381610e-001
 -9.2808437e-001
 -9.6192404e-001
 -9.9513434e-001
 -1.0275170e+000
 -1.0588773e+000
 -1.0890250e+000
 -1.1177755e+000
 -1.1449505e+000
 -1.1703790e+000
 -1.1938983e+000
 -1.2153546e+000
 -1.2346038e+000
 -1.2515123e+000
 -1.2659574e+000
 -1.2778281e+000
 -1.2870256e+000
 -1.2934635e+000
 -1.2970684e+000
 -1.2977802e+000
 -1.2955521e+000
 -1.2903511e+000
 -1.2821575e+000
 -1.2709657e+000
 -1.2567835e+000
 -1.2396321e+000
 -1.2195461e+000
 -1.1965730e+000
 -1.1707729e+000
 -1.1422181e+000
 -1.1109927e+000
 -1.0771919e+000
 -1.0409216e+000
 -1.0022975e+000
 -9.6144483e-001
 -9.1849711e-001
 -8.7359576e-001
 -8.2688912e-001
 -7.7853164e-001
 -7.2868308e-001
 -6.7750754e-001
 -6.2517263e-001
 -5.7184855e-001
 -5.1770718e-001
 -4.6292116e-001
 -4.0766303e-001
 -3.5210430e-001
 -2.9641462e-001
 -2.4076087e-001
 -1.8530642e-001
 -1.3021027e-001
 -7.5626300e-002
 -2.1702593e-002
  3.1419287e-002
  8.3604903e-002
  1.3472753e-001
  1.8466870e-001
  2.3331863e-001
  2.8057671e-001
  3.2635179e-001
  3.7056252e-001
  4.1313758e-001
  4.5401585e-001
  4.9314651e-001
  5.3048913e-001
  5.6601358e-001
  5.9970005e-001
  6.3153883e-001
  6.6153019e-001
  6.8968406e-001
  7.1601978e-001
  7.4056571e-001
  7.6335884e-001
  7.8444433e-001
  8.0387500e-001
  8.2171080e-001
  8.3801828e-001
  8.5286991e-001
  8.6634350e-001
  8.7852153e-001
  8.8949048e-001
  8.9934013e-001
  9.0816287e-001
  9.1605299e-001
  9.2310598e-001
  9.2941784e-001
  9.3508433e-001
  9.4020037e-001
  9.4485932e-001
  9.4915234e-001
  9.5316779e-001
  9.5699064e-001
  9.6070188e-001
  9.6437805e-001
  9.6809069e-001
  9.7190598e-001
  9.7588425e-001
  9.8007972e-001
  9.8454013e-001
  9.8930652e-001
  9.9441301e-001
  9.9988666e-001
  1.0057474e+000
  1.0120079e+000
  1.0186738e+000
  1.0257434e+000
  1.0332082e+000
  1.0410526e+000
  1.0492546e+000
  1.0577858e+000
  1.0666117e+000
  1.0756921e+000
  1.0849815e+000
  1.0944295e+000
  1.1039814e+000
  1.1135783e+000
  1.1231582e+000
  1.1326561e+000
  1.1420048e+000
  1.1511354e+000
  1.1599778e+000
  1.1684615e+000
  1.1765162e+000
  1.1840722e+000
  1.1910611e+000
  1.1974166e+000
  1.2030747e+000
  1.2079746e+000
  1.2120591e+000
  1.2152752e+000
  1.2175744e+000
  1.2189133e+000
  1.2192542e+000
  1.2185650e+000
  1.2168202e+000
  1.2140005e+000
  1.2100936e+000
  1.2050943e+000
  1.1990043e+000
  1.1918330e+000
  1.1835968e+000
  1.1743195e+000
  1.1640325e+000
  1.1527741e+000
  1.1405899e+000
  1.1275322e+000
  1.1136602e+000
  1.0990392e+000
  1.0837406e+000
  1.0678415e+000
  1.0514239e+000
  1.0345750e+000
  1.0173857e+000
  9.9995092e-001
  9.8236864e-001
  9.6473929e-001
  9.4716523e-001
  9.2975009e-001
  9.1259811e-001
  8.9581349e-001
  8.7949969e-001
  8.6375880e-001
  8.4869085e-001
  8.3439315e-001
  8.2095961e-001
  8.0848016e-001
  7.9704008e-001
  7.8671944e-001
  7.7759251e-001
  7.6972722e-001
  7.6318468e-001
  7.5801870e-001
  7.5427539e-001
  7.5199273e-001
  7.5120029e-001
  7.5191895e-001
  7.5416062e-001
  7.5792810e-001
  7.6321499e-001
  7.7000553e-001
  7.7827470e-001
  7.8798820e-001
  7.9910257e-001
  8.1156537e-001
  8.2531540e-001
  8.4028294e-001
  8.5639013e-001
  8.7355134e-001
  8.9167358e-001
  9.1065703e-001
  9.3039551e-001
  9.5077711e-001
  9.7168478e-001
  9.9299696e-001
  1.0145883e+000
  1.0363304e+000
  1.0580923e+000
  1.0797417e+000
  1.1011454e+000
  1.1221699e+000
  1.1426829e+000
  1.1625533e+000
  1.1816523e+000
  1.1998545e+000
  1.2170381e+000
  1.2330861e+000
  1.2478869e+000
  1.2613349e+000
  1.2733313e+000
  1.2837845e+000
  1.2926114e+000
  1.2997369e+000
  1.3050954e+000
  1.3086306e+000
  1.3102963e+000
  1.3100567e+000
  1.3078863e+000
  1.3037709e+000
  1.2977069e+000
  1.2897023e+000
  1.2797759e+000
  1.2679580e+000
  1.2542899e+000
  1.2388238e+000
  1.2216228e+000
  1.2027604e+000
  1.1823202e+000
  1.1603958e+000
  1.1370897e+000
  1.1125135e+000
  1.0867869e+000
  1.0600372e+000
  1.0323986e+000
  1.0040115e+000
  9.7502166e-001
  9.4557968e-001
  9.1583985e-001
  8.8595948e-001
  8.5609798e-001
  8.2641594e-001
  7.9707426e-001
  7.6823324e-001
  7.4005159e-001
  7.1268561e-001
  6.8628820e-001
  6.6100801e-001
  6.3698855e-001
  6.1436732e-001
  5.9327498e-001
  5.7383459e-001
  5.5616081e-001
  5.4035918e-001
  5.2652551e-001
  5.1474518e-001
  5.0509262e-001
  4.9763080e-001
  4.9241075e-001
  4.8947120e-001
  4.8883827e-001
  4.9052519e-001
  4.9453211e-001
  5.0084604e-001
  5.0944074e-001
  5.2027681e-001
  5.3330176e-001
  5.4845021e-001
  5.6564410e-001
  5.8479305e-001
  6.0579474e-001
  6.2853533e-001
  6.5289002e-001
  6.7872362e-001
  7.0589116e-001
  7.3423865e-001
  7.6360375e-001
  7.9381664e-001
  8.2470081e-001
  8.5607396e-001
  8.8774893e-001
  9.1953461e-001
  9.5123694e-001
  9.8265990e-001
  1.0136065e+000
  1.0438797e+000
  1.0732838e+000
  1.1016249e+000
  1.1287123e+000
  1.1543593e+000
  1.1783844e+000
  1.2006121e+000
  1.2208736e+000
  1.2390082e+000
  1.2548638e+000
  1.2682976e+000
  1.2791772e+000
  1.2873811e+000
  1.2927994e+000
  1.2953344e+000
  1.2949010e+000
  1.2914273e+000
  1.2848551e+000
  1.2751398e+000
  1.2622512e+000
  1.2461732e+000
  1.2269043e+000
  1.2044572e+000
  1.1788593e+000
  1.1501520e+000
  1.1183908e+000
  1.0836451e+000
  1.0459977e+000
  1.0055444e+000
  9.6239370e-001
  9.1666594e-001
  8.6849299e-001
  8.1801746e-001
  7.6539196e-001
  7.1077840e-001
  6.5434713e-001
  5.9627607e-001
  5.3674987e-001
  4.7595892e-001
  4.1409845e-001
  3.5136751e-001
  2.8796802e-001
  2.2410371e-001
  1.5997918e-001
  9.5798812e-002
  3.1765824e-002
 -3.1918749e-002
 -9.5057035e-002
 -1.5745528e-001
 -2.1892477e-001
 -2.7928276e-001
 -3.3835330e-001
 -3.9596808e-001
 -4.5196723e-001
 -5.0620001e-001
 -5.5852549e-001
 -6.0881320e-001
 -6.5694370e-001
 -7.0280900e-001
 -7.4631310e-001
 -7.8737228e-001
 -8.2591544e-001
 -8.6188431e-001
 -8.9523361e-001
 -9.2593115e-001
 -9.5395784e-001
 -9.7930762e-001
 -1.0019874e+000
 -1.0220167e+000
 -1.0394275e+000
 -1.0542642e+000
 -1.0665826e+000
 -1.0764499e+000
 -1.0839442e+000
 -1.0891535e+000
 -1.0921758e+000
 -1.0931176e+000
 -1.0920941e+000
 -1.0892274e+000
 -1.0846469e+000
 -1.0784873e+000
 -1.0708887e+000
 -1.0619952e+000
 -1.0519543e+000
 -1.0409158e+000
 -1.0290311e+000
 -1.0164521e+000
 -1.0033307e+000
 -9.8981728e-001
 -9.7606054e-001
 -9.6220619e-001
 -9.4839629e-001
 -9.3476849e-001
 -9.2145520e-001
 -9.0858292e-001
 -8.9627156e-001
 -8.8463382e-001
 -8.7377458e-001
 -8.6379037e-001
 -8.5476896e-001
 -8.4678886e-001
 -8.3991900e-001
 -8.3421846e-001
 -8.2973619e-001
 -8.2651085e-001
 -8.2457072e-001
 -8.2393366e-001
 -8.2460710e-001
 -8.2658816e-001
 -8.2986377e-001
 -8.3441089e-001
 -8.4019681e-001
 -8.4717942e-001
 -8.5530762e-001
 -8.6452178e-001
 -8.7475419e-001
 -8.8592960e-001
 -8.9796583e-001
 -9.1077435e-001
 -9.2426092e-001
 -9.3832633e-001
 -9.5286708e-001
 -9.6777609e-001
 -9.8294351e-001
 -9.9825743e-001
 -1.0136047e+000
 -1.0288717e+000
 -1.0439451e+000
 -1.0587126e+000
 -1.0730639e+000
 -1.0868912e+000
 -1.1000899e+000
 -1.1125597e+000
 -1.1242047e+000
 -1.1349348e+000
 -1.1446654e+000
 -1.1533187e+000
 -1.1608240e+000
 -1.1671181e+000
 -1.1721458e+000
 -1.1758602e+000
 -1.1782233e+000
 -1.1792060e+000
 -1.1787882e+000
 -1.1769595e+000
 -1.1737187e+000
 -1.1690743e+000
 -1.1630439e+000
 -1.1556550e+000
 -1.1469440e+000
 -1.1369563e+000
 -1.1257464e+000
 -1.1133769e+000
 -1.0999188e+000
 -1.0854506e+000
 -1.0700580e+000
 -1.0538336e+000
 -1.0368759e+000
 -1.0192891e+000
 -1.0011822e+000
 -9.8266836e-001
 -9.6386445e-001
 -9.4489002e-001
 -9.2586674e-001
 -9.0691756e-001
 -8.8816596e-001
 -8.6973521e-001
 -8.5174755e-001
 -8.3432340e-001
 -8.1758066e-001
 -8.0163389e-001
 -7.8659359e-001
 -7.7256549e-001
 -7.5964984e-001
 -7.4794078e-001
 -7.3752564e-001
 -7.2848442e-001
 -7.2088920e-001
 -7.1480363e-001
 -7.1028248e-001
 -7.0737122e-001
 -7.0610566e-001
 -7.0651165e-001
 -7.0860485e-001
 -7.1239048e-001
 -7.1786328e-001
 -7.2500737e-001
 -7.3379628e-001
 -7.4419298e-001
 -7.5615003e-001
 -7.6960971e-001
 -7.8450432e-001
 -8.0075641e-001
 -8.1827918e-001
 -8.3697688e-001
 -8.5674527e-001
 -8.7747212e-001
 -8.9903781e-001
 -9.2131591e-001
 -9.4417384e-001
 -9.6747357e-001
 -9.9107233e-001
 -1.0148234e+000
 -1.0385768e+000
 -1.0621802e+000
 -1.0854798e+000
 -1.1083209e+000
 -1.1305491e+000
 -1.1520109e+000
 -1.1725547e+000
 -1.1920314e+000
 -1.2102957e+000
 -1.2272065e+000
 -1.2426277e+000
 -1.2564295e+000
 -1.2684885e+000
 -1.2786889e+000
 -1.2869229e+000
 -1.2930915e+000
 -1.2971051e+000
 -1.2988841e+000
 -1.2983592e+000
 -1.2954721e+000
 -1.2901759e+000
 -1.2824351e+000
 -1.2722265e+000
 -1.2595388e+000
 -1.2443733e+000
 -1.2267435e+000
 -1.2066757e+000
 -1.1842082e+000
 -1.1593923e+000
 -1.1322910e+000
 -1.1029797e+000
 -1.0715452e+000
 -1.0380859e+000
 -1.0027112e+000
 -9.6554097e-001
 -9.2670515e-001
 -8.8634311e-001
 -8.4460311e-001
 -8.0164158e-001
 -7.5762245e-001
 -7.1271638e-001
 -6.6709998e-001
 -6.2095504e-001
 -5.7446762e-001
 -5.2782723e-001
 -4.8122596e-001
 -4.3485752e-001
 -3.8891636e-001
 -3.4359677e-001
 -2.9909193e-001
 -2.5559300e-001
 -2.1328820e-001
 -1.7236194e-001
 -1.3299392e-001
 -9.5358233e-002
 -5.9622586e-002
 -2.5947451e-002
  5.5147045e-003
  3.4620154e-002
  6.1234617e-002
  8.5233918e-002
  1.0650460e-001
  1.2494448e-001
  1.4046317e-001
  1.5298253e-001
  1.6243707e-001
  1.6877429e-001
  1.7195498e-001
  1.7195339e-001
  1.6875748e-001
  1.6236895e-001
  1.5280328e-001
  1.4008975e-001
  1.2427131e-001
  1.0540444e-001
  8.3558952e-002
  5.8817710e-002
  3.1276305e-002
  1.0426721e-003
 -3.1763350e-002
 -6.7010506e-002
 -1.0455667e-001
 -1.4424942e-001
 -1.8592668e-001
 -2.2941739e-001
 -2.7454222e-001
 -3.2111430e-001
 -3.6894000e-001
 -4.1781975e-001
 -4.6754884e-001
 -5.1791826e-001
 -5.6871560e-001
 -6.1972590e-001
 -6.7073251e-001
 -7.2151800e-001
 -7.7186503e-001
 -8.2155727e-001
 -8.7038019e-001
 -9.1812201e-001
 -9.6457450e-001
 -1.0095338e+000
 -1.0528012e+000
 -1.0941841e+000
 -1.1334965e+000
 -1.1705598e+000
 -1.2052037e+000
 -1.2372665e+000
 -1.2665959e+000
 -1.2930496e+000
 -1.3164958e+000
 -1.3368136e+000
 -1.3538934e+000
 -1.3676376e+000
 -1.3779603e+000
 -1.3847884e+000
 -1.3880610e+000
 -1.3877304e+000
 -1.3837614e+000
 -1.3761320e+000
 -1.3648332e+000
 -1.3498688e+000
 -1.3312559e+000
 -1.3090238e+000
 -1.2832149e+000
 -1.2538837e+000
 -1.2210968e+000
 -1.1849328e+000
 -1.1454815e+000
 -1.1028438e+000
 -1.0571312e+000
 -1.0084654e+000
 -9.5697777e-001
 -9.0280855e-001
 -8.4610669e-001
 -7.8702903e-001
 -7.2573974e-001
 -6.6240965e-001
 -5.9721565e-001
 -5.3033997e-001
 -4.6196955e-001
 -3.9229528e-001
 -3.2151135e-001
 -2.4981455e-001
 -1.7740351e-001
 -1.0447805e-001
 -3.1238448e-002
  4.2115252e-002
  1.1538393e-001
  1.8837007e-001
  2.6087842e-001
  3.3271664e-001
  4.0369597e-001
  4.7363179e-001
  5.4234426e-001
  6.0965886e-001
  6.7540696e-001
  7.3942633e-001
  8.0156163e-001
  8.6166488e-001
  9.1959590e-001
  9.7522270e-001
  1.0284219e+000
  1.0790789e+000
  1.1270885e+000
  1.1723549e+000
  1.2147920e+000
  1.2543236e+000
  1.2908838e+000
  1.3244168e+000
  1.3548770e+000
  1.3822295e+000
  1.4064496e+000
  1.4275231e+000
  1.4454462e+000
  1.4602254e+000
  1.4718774e+000
  1.4804292e+000
  1.4859173e+000
  1.4883883e+000
  1.4878982e+000
  1.4845120e+000
  1.4783040e+000
  1.4693569e+000
  1.4577618e+000
  1.4436179e+000
  1.4270317e+000
  1.4081170e+000
  1.3869943e+000
  1.3637906e+000
  1.3386384e+000
  1.3116758e+000
  1.2830458e+000
  1.2528955e+000
  1.2213760e+000
  1.1886419e+000
  1.1548501e+000
  1.1201602e+000
  1.0847333e+000
  1.0487314e+000
  1.0123173e+000
  9.7565371e-001
  9.3890281e-001
  9.0222557e-001
  8.6578130e-001
  8.2972705e-001
  7.9421708e-001
  7.5940232e-001
  7.2542982e-001
  6.9244228e-001
  6.6057747e-001
  6.2996782e-001
  6.0073986e-001
  5.7301386e-001
  5.4690329e-001
  5.2251447e-001
  4.9994614e-001
  4.7928910e-001
  4.6062586e-001
  4.4403028e-001
  4.2956732e-001
  4.1729277e-001
  4.0725297e-001
  3.9948461e-001
  3.9401459e-001
  3.9085983e-001
  3.9002719e-001
  3.9151336e-001
  3.9530485e-001
  4.0137796e-001
  4.0969881e-001
  4.2022341e-001
  4.3289776e-001
  4.4765800e-001
  4.6443054e-001
  4.8313234e-001
  5.0367108e-001
  5.2594553e-001
  5.4984577e-001
  5.7525365e-001
  6.0204310e-001
  6.3008059e-001
  6.5922557e-001
  6.8933097e-001
  7.2024371e-001
  7.5180524e-001
  7.8385212e-001
  8.1621664e-001
  8.4872737e-001
  8.8120989e-001
  9.1348740e-001
  9.4538141e-001
  9.7671245e-001
  1.0073007e+000
  1.0369670e+000
  1.0655329e+000
  1.0928223e+000
  1.1186614e+000
  1.1428799e+000
  1.1653115e+000
  1.1857948e+000
  1.2041736e+000
  1.2202983e+000
  1.2340258e+000
  1.2452207e+000
  1.2537557e+000
  1.2595124e+000
  1.2623817e+000
  1.2622644e+000
  1.2590717e+000
  1.2527259e+000
  1.2431605e+000
  1.2303208e+000
  1.2141645e+000
  1.1946615e+000
  1.1717945e+000
  1.1455594e+000
  1.1159651e+000
  1.0830336e+000
  1.0468006e+000
  1.0073149e+000
  9.6463883e-001
  9.1884779e-001
  8.7003035e-001
  8.1828798e-001
  7.6373475e-001
  7.0649707e-001
  6.4671329e-001
  5.8453328e-001
  5.2011800e-001
  4.5363893e-001
  3.8527749e-001
  3.1522450e-001
  2.4367941e-001
  1.7084970e-001
  9.6950039e-002
  2.2201581e-002
 -5.3168897e-002
 -1.2892982e-001
 -2.0484570e-001
 -2.8067803e-001
 -3.5618618e-001
 -4.3112838e-001
 -5.0526260e-001
 -5.7834755e-001
 -6.5014363e-001
 -7.2041387e-001
 -7.8892491e-001
 -8.5544790e-001
 -9.1975947e-001
 -9.8164264e-001
 -1.0408877e+000
 -1.0972930e+000
 -1.1506661e+000
 -1.2008241e+000
 -1.2475947e+000
 -1.2908169e+000
 -1.3303417e+000
 -1.3660326e+000
 -1.3977664e+000
 -1.4254335e+000
 -1.4489384e+000
 -1.4682004e+000
 -1.4831535e+000
 -1.4937472e+000
 -1.4999461e+000
 -1.5017308e+000
 -1.4990973e+000
 -1.4920575e+000
 -1.4806389e+000
 -1.4648846e+000
 -1.4448531e+000
 -1.4206181e+000
 -1.3922680e+000
 -1.3599059e+000
 -1.3236487e+000
 -1.2836270e+000
 -1.2399841e+000
 -1.1928759e+000
 -1.1424700e+000
 -1.0889447e+000
 -1.0324886e+000
 -9.7329975e-001
 -9.1158466e-001
 -8.4755742e-001
 -7.8143886e-001
 -7.1345555e-001
 -6.4383883e-001
 -5.7282382e-001
 -5.0064843e-001
 -4.2755230e-001
 -3.5377582e-001
 -2.7955911e-001
 -2.0514095e-001
 -1.3075786e-001
 -5.6643033e-002
  1.6974593e-002
  8.9871297e-002
  1.6182949e-001
  2.3263858e-001
  3.0209588e-001
  3.7000733e-001
  4.3618831e-001
  5.0046434e-001
  5.6267176e-001
  6.2265828e-001
  6.8028357e-001
  7.3541974e-001
  7.8795174e-001
  8.3777776e-001
  8.8480946e-001
  9.2897226e-001
  9.7020543e-001
  1.0084622e+000
  1.0437099e+000
  1.0759297e+000
  1.1051164e+000
  1.1312789e+000
  1.1544391e+000
  1.1746320e+000
  1.1919054e+000
  1.2063193e+000
  1.2179455e+000
  1.2268668e+000
  1.2331769e+000
  1.2369791e+000
  1.2383863e+000
  1.2375196e+000
  1.2345080e+000
  1.2294875e+000
  1.2226000e+000
  1.2139929e+000
  1.2038177e+000
  1.1922296e+000
  1.1793864e+000
  1.1654475e+000
  1.1505731e+000
  1.1349234e+000
  1.1186576e+000
  1.1019329e+000
  1.0849041e+000
  1.0677223e+000
  1.0505343e+000
  1.0334820e+000
  1.0167014e+000
  1.0003220e+000
  9.8446635e-001
  9.6924922e-001
  9.5477719e-001
  9.4114814e-001
  9.2845080e-001
  9.1676442e-001
  9.0615841e-001
  8.9669215e-001
  8.8841474e-001
  8.8136490e-001
  8.7557094e-001
  8.7105069e-001
  8.6781162e-001
  8.6585097e-001
  8.6515587e-001
  8.6570366e-001
  8.6746215e-001
  8.7038999e-001
  8.7443707e-001
  8.7954500e-001
  8.8564761e-001
  8.9267148e-001
  9.0053659e-001
  9.0915688e-001
  9.1844094e-001
  9.2829275e-001
  9.3861230e-001
  9.4929640e-001
  9.6023941e-001
  9.7133398e-001
  9.8247185e-001
  9.9354459e-001
  1.0044444e+000
  1.0150648e+000
  1.0253015e+000
  1.0350530e+000
  1.0442214e+000
  1.0527128e+000
  1.0604386e+000
  1.0673153e+000
  1.0732656e+000
  1.0782190e+000
  1.0821118e+000
  1.0848882e+000
  1.0865000e+000
  1.0869075e+000
  1.0860796e+000
  1.0839940e+000
  1.0806373e+000
  1.0760055e+000
  1.0701033e+000
  1.0629451e+000
  1.0545541e+000
  1.0449625e+000
  1.0342115e+000
  1.0223508e+000
  1.0094382e+000
  9.9553972e-001
  9.8072879e-001
  9.6508593e-001
  9.4869827e-001
  9.3165898e-001
  9.1406672e-001
  8.9602497e-001
  8.7764144e-001
  8.5902731e-001
  8.4029658e-001
  8.2156534e-001
  8.0295096e-001
  7.8457139e-001
  7.6654438e-001
  7.4898668e-001
  7.3201329e-001
  7.1573670e-001
  7.0026611e-001
  6.8570674e-001
  6.7215906e-001
  6.5971810e-001
  6.4847285e-001
  6.3850552e-001
  6.2989105e-001
  6.2269647e-001
  6.1698046e-001
  6.1279281e-001
  6.1017409e-001
  6.0915520e-001
  6.0975713e-001
  6.1199071e-001
  6.1585637e-001
  6.2134404e-001
  6.2843311e-001
  6.3709237e-001
  6.4728010e-001
  6.5894421e-001
  6.7202235e-001
  6.8644223e-001
  7.0212187e-001
  7.1896999e-001
  7.3688642e-001
  7.5576254e-001
  7.7548186e-001
  7.9592055e-001
  8.1694809e-001
  8.3842789e-001
  8.6021802e-001
  8.8217195e-001
  9.0413929e-001
  9.2596660e-001
  9.4749820e-001
  9.6857701e-001
  9.8904538e-001
  1.0087460e+000
  1.0275225e+000
  1.0452209e+000
  1.0616896e+000
  1.0767812e+000
  1.0903522e+000
  1.1022651e+000
  1.1123878e+000
  1.1205955e+000
  1.1267707e+000
  1.1308042e+000
  1.1325956e+000
  1.1320540e+000
  1.1290982e+000
  1.1236576e+000
  1.1156726e+000
  1.1050946e+000
  1.0918866e+000
  1.0760234e+000
  1.0574916e+000
  1.0362902e+000
  1.0124302e+000
  9.8593446e-001
  9.5683827e-001
  9.2518864e-001
  8.9104429e-001
  8.5447539e-001
  8.1556321e-001
  7.7439971e-001
  7.3108714e-001
  6.8573749e-001
  6.3847194e-001
  5.8942030e-001
  5.3872031e-001
  4.8651697e-001
  4.3296179e-001
  3.7821208e-001
  3.2243007e-001
  2.6578218e-001
[truncated: 2,660,008 more chars]
