# Supplementary material for: Electrical Vestibular Stimuli to Enhance Vestibulo-Motor Output and Improve Subject Comfort
Source: PLoS One. 2014 Jan 2;9(1):e84385. doi: 10.1371/journal.pone.0084385 (PMC3879299; doi:10.1371/journal.pone.0084385)
Supplement: File S1 — Experimental multisine vestibular stimulation signals (.txt files) and Matlab code (MVS_SignalPlotting.m) to plot the signals used in this study, as well as Matlab code to generate new signals (MVS_SignalGenerator.m). (ZIP) [file pone.0084385.s001.zip › MVS_S_90s_2kHz.txt]

  1.4843103e+000
  1.5195299e+000
  1.5513296e+000
  1.5796912e+000
  1.6046117e+000
  1.6261029e+000
  1.6441911e+000
  1.6589167e+000
  1.6703339e+000
  1.6785102e+000
  1.6835257e+000
  1.6854730e+000
  1.6844558e+000
  1.6805893e+000
  1.6739984e+000
  1.6648177e+000
  1.6531907e+000
  1.6392685e+000
  1.6232097e+000
  1.6051788e+000
  1.5853461e+000
  1.5638862e+000
  1.5409777e+000
  1.5168018e+000
  1.4915418e+000
  1.4653820e+000
  1.4385072e+000
  1.4111012e+000
  1.3833467e+000
  1.3554238e+000
  1.3275096e+000
  1.2997776e+000
  1.2723964e+000
  1.2455292e+000
  1.2193335e+000
  1.1939596e+000
  1.1695509e+000
  1.1462428e+000
  1.1241621e+000
  1.1034266e+000
  1.0841450e+000
  1.0664157e+000
  1.0503273e+000
  1.0359577e+000
  1.0233738e+000
  1.0126317e+000
  1.0037762e+000
  9.9684065e-001
  9.9184707e-001
  9.8880589e-001
  9.8771609e-001
  9.8856523e-001
  9.9132951e-001
  9.9597399e-001
  1.0024527e+000
  1.0107090e+000
  1.0206756e+000
  1.0322752e+000
  1.0454207e+000
  1.0600154e+000
  1.0759539e+000
  1.0931221e+000
  1.1113977e+000
  1.1306513e+000
  1.1507463e+000
  1.1715396e+000
  1.1928826e+000
  1.2146215e+000
  1.2365977e+000
  1.2586491e+000
  1.2806102e+000
  1.3023130e+000
  1.3235880e+000
  1.3442641e+000
  1.3641702e+000
  1.3831353e+000
  1.4009895e+000
  1.4175647e+000
  1.4326951e+000
  1.4462180e+000
  1.4579747e+000
  1.4678109e+000
  1.4755773e+000
  1.4811306e+000
  1.4843340e+000
  1.4850574e+000
  1.4831787e+000
  1.4785837e+000
  1.4711672e+000
  1.4608331e+000
  1.4474950e+000
  1.4310768e+000
  1.4115129e+000
  1.3887486e+000
  1.3627409e+000
  1.3334580e+000
  1.3008804e+000
  1.2650004e+000
  1.2258231e+000
  1.1833657e+000
  1.1376583e+000
  1.0887435e+000
  1.0366768e+000
  9.8152631e-001
  9.2337270e-001
  8.6230929e-001
  7.9844170e-001
  7.3188777e-001
  6.6277722e-001
  5.9125143e-001
  5.1746308e-001
  4.4157574e-001
  3.6376351e-001
  2.8421050e-001
  2.0311033e-001
  1.2066562e-001
  3.7087332e-002
 -4.7405796e-002
 -1.3258795e-001
 -2.1822692e-001
 -3.0408487e-001
 -3.8991904e-001
 -4.7548261e-001
 -5.6052547e-001
 -6.4479510e-001
 -7.2803740e-001
 -8.0999763e-001
 -8.9042126e-001
 -9.6905493e-001
 -1.0456473e+000
 -1.1199502e+000
 -1.1917193e+000
 -1.2607151e+000
 -1.3267040e+000
 -1.3894593e+000
 -1.4487617e+000
 -1.5044008e+000
 -1.5561756e+000
 -1.6038952e+000
 -1.6473802e+000
 -1.6864632e+000
 -1.7209895e+000
 -1.7508180e+000
 -1.7758219e+000
 -1.7958893e+000
 -1.8109240e+000
 -1.8208458e+000
 -1.8255912e+000
 -1.8251141e+000
 -1.8193856e+000
 -1.8083949e+000
 -1.7921494e+000
 -1.7706750e+000
 -1.7440161e+000
 -1.7122357e+000
 -1.6754157e+000
 -1.6336566e+000
 -1.5870774e+000
 -1.5358153e+000
 -1.4800257e+000
 -1.4198817e+000
 -1.3555737e+000
 -1.2873087e+000
 -1.2153102e+000
 -1.1398170e+000
 -1.0610831e+000
 -9.7937618e-001
 -8.9497747e-001
 -8.0818040e-001
 -7.1928977e-001
 -6.2862071e-001
 -5.3649759e-001
 -4.4325286e-001
 -3.4922589e-001
 -2.5476171e-001
 -1.6020978e-001
 -6.5922647e-002
  2.7745369e-002
  1.2043954e-001
  2.1180610e-001
  3.0149366e-001
  3.8915458e-001
  4.7444637e-001
  5.5703312e-001
  6.3658687e-001
  7.1278896e-001
  7.8533142e-001
  8.5391827e-001
  9.1826683e-001
  9.7810893e-001
  1.0331922e+000
  1.0832810e+000
  1.1281579e+000
  1.1676245e+000
  1.2015020e+000
  1.2296330e+000
  1.2518815e+000
  1.2681339e+000
  1.2782999e+000
  1.2823127e+000
  1.2801296e+000
  1.2717324e+000
  1.2571277e+000
  1.2363468e+000
  1.2094463e+000
  1.1765075e+000
  1.1376366e+000
  1.0929642e+000
  1.0426453e+000
  9.8685838e-001
  9.2580526e-001
  8.5971016e-001
  7.8881901e-001
  7.1339858e-001
  6.3373549e-001
  5.5013519e-001
  4.6292078e-001
  3.7243176e-001
  2.7902277e-001
  1.8306215e-001
  8.4930511e-002
 -1.4980807e-002
 -1.1627129e-001
 -2.1853290e-001
 -3.2135174e-001
 -4.2430974e-001
 -5.2698645e-001
 -6.2896073e-001
 -7.2981260e-001
 -8.2912495e-001
 -9.2648536e-001
 -1.0214879e+000
 -1.1137347e+000
 -1.2028379e+000
 -1.2884214e+000
 -1.3701221e+000
 -1.4475920e+000
 -1.5204992e+000
 -1.5885299e+000
 -1.6513897e+000
 -1.7088044e+000
 -1.7605222e+000
 -1.8063138e+000
 -1.8459744e+000
 -1.8793238e+000
 -1.9062080e+000
 -1.9264995e+000
 -1.9400980e+000
 -1.9469309e+000
 -1.9469538e+000
 -1.9401506e+000
 -1.9265337e+000
 -1.9061441e+000
 -1.8790511e+000
 -1.8453521e+000
 -1.8051724e+000
 -1.7586645e+000
 -1.7060075e+000
 -1.6474064e+000
 -1.5830914e+000
 -1.5133166e+000
 -1.4383592e+000
 -1.3585181e+000
 -1.2741128e+000
 -1.1854818e+000
 -1.0929815e+000
 -9.9698413e-001
 -8.9787665e-001
 -7.9605868e-001
 -6.9194091e-001
 -5.8594327e-001
 -4.7849313e-001
 -3.7002334e-001
 -2.6097041e-001
 -1.5177254e-001
 -4.2867720e-002
  6.5308192e-002
  1.7232339e-001
  2.7775201e-001
  3.8117598e-001
  4.8218686e-001
  5.8038759e-001
  6.7539424e-001
  7.6683767e-001
  8.5436508e-001
  9.3764155e-001
  1.0163514e+000
  1.0901998e+000
  1.1589134e+000
  1.2222420e+000
  1.2799596e+000
  1.3318647e+000
  1.3777818e+000
  1.4175615e+000
  1.4510814e+000
  1.4782463e+000
  1.4989886e+000
  1.5132682e+000
  1.5210729e+000
  1.5224180e+000
  1.5173461e+000
  1.5059267e+000
  1.4882559e+000
  1.4644554e+000
  1.4346722e+000
  1.3990772e+000
  1.3578648e+000
  1.3112514e+000
  1.2594743e+000
  1.2027906e+000
  1.1414756e+000
  1.0758215e+000
  1.0061358e+000
  9.3273989e-001
  8.5596709e-001
  7.7616120e-001
  6.9367471e-001
  6.0886701e-001
  5.2210265e-001
  4.3374947e-001
  3.4417688e-001
  2.5375400e-001
  1.6284792e-001
  7.1821888e-002
 -1.8966347e-002
 -1.0916628e-001
 -1.9843624e-001
 -2.8644502e-001
 -3.7287335e-001
 -4.5741533e-001
 -5.3977983e-001
 -6.1969173e-001
 -6.9689311e-001
 -7.7114433e-001
 -8.4222501e-001
 -9.0993489e-001
 -9.7409460e-001
 -1.0345463e+000
 -1.0911542e+000
 -1.1438049e+000
 -1.1924078e+000
 -1.2368951e+000
 -1.2772221e+000
 -1.3133667e+000
 -1.3453295e+000
 -1.3731335e+000
 -1.3968234e+000
 -1.4164652e+000
 -1.4321456e+000
 -1.4439711e+000
 -1.4520671e+000
 -1.4565769e+000
 -1.4576609e+000
 -1.4554952e+000
 -1.4502703e+000
 -1.4421902e+000
 -1.4314705e+000
 -1.4183374e+000
 -1.4030262e+000
 -1.3857794e+000
 -1.3668457e+000
 -1.3464783e+000
 -1.3249331e+000
 -1.3024672e+000
 -1.2793376e+000
 -1.2557994e+000
 -1.2321043e+000
 -1.2084993e+000
 -1.1852249e+000
 -1.1625139e+000
 -1.1405901e+000
 -1.1196668e+000
 -1.0999459e+000
 -1.0816161e+000
 -1.0648528e+000
 -1.0498160e+000
 -1.0366505e+000
 -1.0254841e+000
 -1.0164278e+000
 -1.0095744e+000
 -1.0049987e+000
 -1.0027566e+000
 -1.0028852e+000
 -1.0054024e+000
 -1.0103071e+000
 -1.0175789e+000
 -1.0271788e+000
 -1.0390489e+000
 -1.0531134e+000
 -1.0692787e+000
 -1.0874340e+000
 -1.1074523e+000
 -1.1291910e+000
 -1.1524928e+000
 -1.1771867e+000
 -1.2030890e+000
 -1.2300046e+000
 -1.2577280e+000
 -1.2860446e+000
 -1.3147319e+000
 -1.3435612e+000
 -1.3722984e+000
 -1.4007060e+000
 -1.4285440e+000
 -1.4555718e+000
 -1.4815492e+000
 -1.5062382e+000
 -1.5294042e+000
 -1.5508174e+000
 -1.5702541e+000
 -1.5874985e+000
 -1.6023433e+000
 -1.6145913e+000
 -1.6240566e+000
 -1.6305656e+000
 -1.6339580e+000
 -1.6340879e+000
 -1.6308245e+000
 -1.6240532e+000
 -1.6136757e+000
 -1.5996112e+000
 -1.5817968e+000
 -1.5601875e+000
 -1.5347569e+000
 -1.5054973e+000
 -1.4724196e+000
 -1.4355535e+000
 -1.3949474e+000
 -1.3506679e+000
 -1.3027998e+000
 -1.2514453e+000
 -1.1967239e+000
 -1.1387713e+000
 -1.0777391e+000
 -1.0137939e+000
 -9.4711597e-001
 -8.7789906e-001
 -8.0634874e-001
 -7.3268158e-001
 -6.5712394e-001
 -5.7991075e-001
 -5.0128428e-001
 -4.2149282e-001
 -3.4078940e-001
 -2.5943044e-001
 -1.7767435e-001
 -9.5780232e-002
 -1.4006497e-002
  6.7390506e-002
  1.4815780e-001
  2.2804710e-001
  3.0681608e-001
  3.8422965e-001
  4.6006108e-001
  5.3409320e-001
  6.0611947e-001
  6.7594497e-001
  7.4338736e-001
  8.0827778e-001
  8.7046157e-001
  9.2979905e-001
  9.8616607e-001
  1.0394546e+000
  1.0895730e+000
  1.1364467e+000
  1.1800180e+000
  1.2202465e+000
  1.2571090e+000
  1.2905995e+000
  1.3207290e+000
  1.3475253e+000
  1.3710326e+000
  1.3913110e+000
  1.4084359e+000
  1.4224977e+000
  1.4336008e+000
  1.4418626e+000
  1.4474135e+000
  1.4503947e+000
  1.4509585e+000
  1.4492662e+000
  1.4454878e+000
  1.4398003e+000
  1.4323867e+000
  1.4234350e+000
  1.4131367e+000
  1.4016856e+000
  1.3892767e+000
  1.3761049e+000
  1.3623636e+000
  1.3482435e+000
  1.3339318e+000
  1.3196103e+000
  1.3054551e+000
  1.2916347e+000
  1.2783095e+000
  1.2656306e+000
  1.2537390e+000
  1.2427644e+000
  1.2328248e+000
  1.2240256e+000
  1.2164591e+000
  1.2102037e+000
  1.2053237e+000
  1.2018686e+000
  1.1998733e+000
  1.1993575e+000
  1.2003255e+000
  1.2027670e+000
  1.2066560e+000
  1.2119521e+000
  1.2186000e+000
  1.2265303e+000
  1.2356599e+000
  1.2458922e+000
  1.2571183e+000
  1.2692171e+000
  1.2820567e+000
  1.2954947e+000
  1.3093793e+000
  1.3235504e+000
  1.3378406e+000
  1.3520761e+000
  1.3660778e+000
  1.3796626e+000
  1.3926447e+000
  1.4048363e+000
  1.4160493e+000
  1.4260961e+000
  1.4347913e+000
  1.4419523e+000
  1.4474010e+000
  1.4509645e+000
  1.4524767e+000
  1.4517788e+000
  1.4487211e+000
  1.4431633e+000
  1.4349758e+000
  1.4240404e+000
  1.4102515e+000
  1.3935161e+000
  1.3737554e+000
  1.3509045e+000
  1.3249136e+000
  1.2957480e+000
  1.2633886e+000
  1.2278322e+000
  1.1890913e+000
  1.1471947e+000
  1.1021871e+000
  1.0541291e+000
  1.0030967e+000
  9.4918163e-001
  8.9249026e-001
  8.3314355e-001
  7.7127633e-001
  7.0703668e-001
  6.4058523e-001
  5.7209432e-001
  5.0174718e-001
  4.2973700e-001
  3.5626593e-001
  2.8154408e-001
  2.0578841e-001
  1.2922167e-001
  5.2071167e-002
 -2.5432319e-002
 -1.0305578e-001
 -1.8056518e-001
 -2.5772663e-001
 -3.3430766e-001
 -4.1007834e-001
 -4.8481252e-001
 -5.5828898e-001
 -6.3029254e-001
 -7.0061519e-001
 -7.6905712e-001
 -8.3542774e-001
 -8.9954661e-001
 -9.6124438e-001
 -1.0203636e+000
 -1.0767594e+000
 -1.1303005e+000
 -1.1808692e+000
 -1.2283627e+000
 -1.2726928e+000
 -1.3137870e+000
 -1.3515881e+000
 -1.3860549e+000
 -1.4171618e+000
 -1.4448996e+000
 -1.4692744e+000
 -1.4903086e+000
 -1.5080394e+000
 -1.5225196e+000
 -1.5338164e+000
 -1.5420114e+000
 -1.5471997e+000
 -1.5494893e+000
 -1.5490006e+000
 -1.5458655e+000
 -1.5402264e+000
 -1.5322356e+000
 -1.5220540e+000
 -1.5098506e+000
 -1.4958009e+000
 -1.4800863e+000
 -1.4628929e+000
 -1.4444101e+000
 -1.4248300e+000
 -1.4043459e+000
 -1.3831514e+000
 -1.3614390e+000
 -1.3393994e+000
 -1.3172201e+000
 -1.2950846e+000
 -1.2731712e+000
 -1.2516520e+000
 -1.2306922e+000
 -1.2104490e+000
 -1.1910709e+000
 -1.1726969e+000
 -1.1554556e+000
 -1.1394649e+000
 -1.1248314e+000
 -1.1116494e+000
 -1.1000014e+000
 -1.0899567e+000
 -1.0815719e+000
 -1.0748908e+000
 -1.0699434e+000
 -1.0667470e+000
 -1.0653055e+000
 -1.0656100e+000
 -1.0676387e+000
 -1.0713574e+000
 -1.0767199e+000
 -1.0836682e+000
 -1.0921334e+000
 -1.1020361e+000
 -1.1132870e+000
 -1.1257877e+000
 -1.1394314e+000
 -1.1541038e+000
 -1.1696838e+000
 -1.1860444e+000
 -1.2030541e+000
 -1.2205770e+000
 -1.2384744e+000
 -1.2566056e+000
 -1.2748288e+000
 -1.2930024e+000
 -1.3109853e+000
 -1.3286388e+000
 -1.3458266e+000
 -1.3624166e+000
 -1.3782812e+000
 -1.3932982e+000
 -1.4073521e+000
 -1.4203342e+000
 -1.4321441e+000
 -1.4426895e+000
 -1.4518876e+000
 -1.4596652e+000
 -1.4659593e+000
 -1.4707176e+000
 -1.4738987e+000
 -1.4754725e+000
 -1.4754202e+000
 -1.4737348e+000
 -1.4704209e+000
 -1.4654944e+000
 -1.4589830e+000
 -1.4509255e+000
 -1.4413719e+000
 -1.4303828e+000
 -1.4180291e+000
 -1.4043917e+000
 -1.3895607e+000
 -1.3736347e+000
 -1.3567209e+000
 -1.3389333e+000
 -1.3203928e+000
 -1.3012261e+000
 -1.2815648e+000
 -1.2615446e+000
 -1.2413044e+000
 -1.2209853e+000
 -1.2007299e+000
 -1.1806810e+000
 -1.1609808e+000
 -1.1417700e+000
 -1.1231870e+000
 -1.1053664e+000
 -1.0884387e+000
 -1.0725291e+000
 -1.0577567e+000
 -1.0442334e+000
 -1.0320639e+000
 -1.0213438e+000
 -1.0121600e+000
 -1.0045893e+000
 -9.9869819e-001
 -9.9454235e-001
 -9.9216594e-001
 -9.9160141e-001
 -9.9286915e-001
 -9.9597723e-001
 -1.0009212e+000
 -1.0076841e+000
 -1.0162364e+000
 -1.0265359e+000
 -1.0385282e+000
 -1.0521465e+000
 -1.0673123e+000
 -1.0839355e+000
 -1.1019148e+000
 -1.1211384e+000
 -1.1414844e+000
 -1.1628216e+000
 -1.1850099e+000
 -1.2079013e+000
 -1.2313405e+000
 -1.2551659e+000
 -1.2792104e+000
 -1.3033023e+000
 -1.3272661e+000
 -1.3509238e+000
 -1.3740955e+000
 -1.3966007e+000
 -1.4182591e+000
 -1.4388918e+000
 -1.4583221e+000
 -1.4763764e+000
 -1.4928856e+000
 -1.5076855e+000
 -1.5206182e+000
 -1.5315328e+000
 -1.5402861e+000
 -1.5467434e+000
 -1.5507798e+000
 -1.5522802e+000
 -1.5511402e+000
 -1.5472668e+000
 -1.5405791e+000
 -1.5310081e+000
 -1.5184977e+000
 -1.5030050e+000
 -1.4845000e+000
 -1.4629664e+000
 -1.4384015e+000
 -1.4108158e+000
 -1.3802338e+000
 -1.3466929e+000
 -1.3102441e+000
 -1.2709511e+000
 -1.2288900e+000
 -1.1841495e+000
 -1.1368296e+000
 -1.0870416e+000
 -1.0349073e+000
 -9.8055844e-001
 -9.2413589e-001
 -8.6578897e-001
 -8.0567468e-001
 -7.4395680e-001
 -6.8080507e-001
 -6.1639428e-001
 -5.5090338e-001
 -4.8451455e-001
 -4.1741223e-001
 -3.4978221e-001
 -2.8181068e-001
 -2.1368328e-001
 -1.4558418e-001
 -7.7695179e-002
 -1.0194801e-002
  5.6742545e-002
  1.2294741e-001
  1.8825609e-001
  2.5251136e-001
  3.1556322e-001
  3.7726952e-001
  4.3749654e-001
  4.9611961e-001
  5.5302352e-001
  6.0810301e-001
  6.6126308e-001
  7.1241935e-001
  7.6149824e-001
  8.0843717e-001
  8.5318466e-001
  8.9570035e-001
  9.3595497e-001
  9.7393027e-001
  1.0096188e+000
  1.0430238e+000
  1.0741587e+000
  1.1030472e+000
  1.1297221e+000
  1.1542259e+000
  1.1766094e+000
  1.1969316e+000
  1.2152591e+000
  1.2316652e+000
  1.2462296e+000
  1.2590376e+000
  1.2701795e+000
  1.2797493e+000
  1.2878450e+000
  1.2945670e+000
  1.3000176e+000
  1.3043006e+000
  1.3075199e+000
  1.3097795e+000
  1.3111824e+000
  1.3118300e+000
  1.3118212e+000
  1.3112525e+000
  1.3102165e+000
  1.3088021e+000
  1.3070934e+000
  1.3051698e+000
  1.3031051e+000
  1.3009674e+000
  1.2988187e+000
  1.2967149e+000
  1.2947049e+000
  1.2928313e+000
  1.2911298e+000
  1.2896293e+000
  1.2883519e+000
  1.2873129e+000
  1.2865211e+000
  1.2859789e+000
  1.2856826e+000
  1.2856224e+000
  1.2857832e+000
  1.2861446e+000
  1.2866814e+000
  1.2873641e+000
  1.2881595e+000
  1.2890310e+000
  1.2899392e+000
  1.2908424e+000
  1.2916975e+000
  1.2924603e+000
  1.2930858e+000
  1.2935295e+000
  1.2937475e+000
  1.2936973e+000
  1.2933379e+000
  1.2926313e+000
  1.2915419e+000
  1.2900379e+000
  1.2880913e+000
  1.2856784e+000
  1.2827805e+000
  1.2793838e+000
  1.2754800e+000
  1.2710664e+000
  1.2661463e+000
  1.2607290e+000
  1.2548301e+000
  1.2484711e+000
  1.2416801e+000
  1.2344908e+000
  1.2269435e+000
  1.2190837e+000
  1.2109629e+000
  1.2026378e+000
  1.1941697e+000
  1.1856247e+000
  1.1770728e+000
  1.1685875e+000
  1.1602455e+000
  1.1521256e+000
  1.1443085e+000
  1.1368758e+000
  1.1299098e+000
  1.1234923e+000
  1.1177040e+000
  1.1126238e+000
  1.1083281e+000
  1.1048901e+000
  1.1023786e+000
  1.1008578e+000
  1.1003863e+000
  1.1010164e+000
  1.1027934e+000
  1.1057550e+000
  1.1099306e+000
  1.1153408e+000
  1.1219970e+000
  1.1299006e+000
  1.1390426e+000
  1.1494035e+000
  1.1609531e+000
  1.1736496e+000
  1.1874402e+000
  1.2022606e+000
  1.2180350e+000
  1.2346764e+000
  1.2520865e+000
  1.2701560e+000
  1.2887651e+000
  1.3077834e+000
  1.3270711e+000
  1.3464790e+000
  1.3658490e+000
  1.3850155e+000
  1.4038054e+000
  1.4220395e+000
  1.4395331e+000
  1.4560970e+000
  1.4715387e+000
  1.4856631e+000
  1.4982742e+000
  1.5091757e+000
  1.5181723e+000
  1.5250711e+000
  1.5296828e+000
  1.5318228e+000
  1.5313126e+000
  1.5279808e+000
  1.5216646e+000
  1.5122109e+000
  1.4994775e+000
  1.4833341e+000
  1.4636638e+000
  1.4403637e+000
  1.4133463e+000
  1.3825400e+000
  1.3478905e+000
  1.3093613e+000
  1.2669342e+000
  1.2206105e+000
  1.1704109e+000
  1.1163763e+000
  1.0585683e+000
  9.9706881e-001
  9.3198073e-001
  8.6342770e-001
  7.9155402e-001
  7.1652443e-001
  6.3852372e-001
  5.5775634e-001
  4.7444571e-001
  3.8883362e-001
  3.0117934e-001
  2.1175875e-001
  1.2086327e-001
  2.8798757e-002
 -6.4115770e-002
 -1.5754942e-001
 -2.5116086e-001
 -3.4459982e-001
 -4.3750867e-001
 -5.2952402e-001
 -6.2027848e-001
 -7.0940236e-001
 -7.9652549e-001
 -8.8127901e-001
 -9.6329726e-001
 -1.0422196e+000
 -1.1176924e+000
 -1.1893706e+000
 -1.2569199e+000
 -1.3200185e+000
 -1.3783585e+000
 -1.4316483e+000
 -1.4796137e+000
 -1.5219998e+000
 -1.5585724e+000
 -1.5891196e+000
 -1.6134531e+000
 -1.6314092e+000
 -1.6428505e+000
 -1.6476663e+000
 -1.6457739e+000
 -1.6371195e+000
 -1.6216783e+000
 -1.5994554e+000
 -1.5704862e+000
 -1.5348363e+000
 -1.4926017e+000
 -1.4439089e+000
 -1.3889143e+000
 -1.3278040e+000
 -1.2607931e+000
 -1.1881253e+000
 -1.1100716e+000
 -1.0269295e+000
 -9.3902187e-001
 -8.4669563e-001
 -7.5032028e-001
 -6.5028639e-001
 -5.4700388e-001
 -4.4090028e-001
 -3.3241879e-001
 -2.2201634e-001
 -1.1016146e-001
  2.6677935e-003
  1.1598613e-001
  2.2930323e-001
  3.4212609e-001
  4.5396136e-001
  5.6431768e-001
  6.7270807e-001
  7.7865230e-001
  8.8167920e-001
  9.8132900e-001
  1.0771556e+000
  1.1687288e+000
  1.2556364e+000
  1.3374864e+000
  1.4139087e+000
  1.4845575e+000
  1.5491126e+000
  1.6072812e+000
  1.6587995e+000
  1.7034341e+000
  1.7409831e+000
  1.7712775e+000
  1.7941818e+000
  1.8095948e+000
  1.8174506e+000
  1.8177186e+000
  1.8104039e+000
  1.7955474e+000
  1.7732257e+000
  1.7435507e+000
  1.7066695e+000
  1.6627631e+000
  1.6120465e+000
  1.5547667e+000
  1.4912025e+000
  1.4216624e+000
  1.3464837e+000
  1.2660305e+000
  1.1806923e+000
  1.0908819e+000
  9.9703328e-001
  8.9959975e-001
  7.9905160e-001
  6.9587377e-001
  5.9056349e-001
  4.8362786e-001
  3.7558127e-001
  2.6694292e-001
  1.5823420e-001
  4.9976133e-002
 -5.7313250e-002
 -1.6312146e-001
 -2.6694410e-001
 -3.6828741e-001
 -4.6667070e-001
 -5.6162872e-001
 -6.5271405e-001
 -7.3949926e-001
 -8.2157904e-001
 -8.9857228e-001
 -9.7012386e-001
 -1.0359065e+000
 -1.0956222e+000
 -1.1490041e+000
 -1.1958173e+000
 -1.2358601e+000
 -1.2689655e+000
 -1.2950012e+000
 -1.3138707e+000
 -1.3255136e+000
 -1.3299058e+000
 -1.3270599e+000
 -1.3170243e+000
 -1.2998837e+000
 -1.2757582e+000
 -1.2448025e+000
 -1.2072053e+000
 -1.1631883e+000
 -1.1130048e+000
 -1.0569381e+000
 -9.9530065e-001
 -9.2843189e-001
 -8.5669656e-001
 -7.8048280e-001
 -7.0020009e-001
 -6.1627714e-001
 -5.2915958e-001
 -4.3930772e-001
 -3.4719409e-001
 -2.5330103e-001
 -1.5811820e-001
 -6.2140035e-002
  3.4136752e-002
  1.3021574e-001
  2.2560333e-001
  3.1981120e-001
  4.1235883e-001
  5.0277587e-001
  5.9060453e-001
  6.7540182e-001
  7.5674173e-001
  8.3421736e-001
  9.0744287e-001
  9.7605531e-001
  1.0397164e+000
  1.0981141e+000
  1.1509640e+000
  1.1980106e+000
  1.2390286e+000
  1.2738237e+000
  1.3022333e+000
  1.3241275e+000
  1.3394089e+000
  1.3480137e+000
  1.3499108e+000
  1.3451027e+000
  1.3336244e+000
  1.3155436e+000
  1.2909594e+000
  1.2600022e+000
  1.2228323e+000
  1.1796391e+000
  1.1306393e+000
  1.0760763e+000
  1.0162180e+000
  9.5135545e-001
  8.8180116e-001
  8.0788696e-001
  7.2996227e-001
  6.4839193e-001
  5.6355419e-001
  4.7583845e-001
  3.8564313e-001
  2.9337337e-001
  1.9943882e-001
  1.0425134e-001
  8.2227416e-003
 -8.8237399e-002
 -1.8472400e-001
 -2.8083859e-001
 -3.7619145e-001
 -4.7040359e-001
 -5.6310874e-001
 -6.5395520e-001
 -7.4260758e-001
 -8.2874847e-001
 -9.1207994e-001
 -9.9232497e-001
 -1.0692287e+000
 -1.1425594e+000
 -1.2121099e+000
 -1.2776978e+000
 -1.3391665e+000
 -1.3963858e+000
 -1.4492519e+000
 -1.4976877e+000
 -1.5416432e+000
 -1.5810947e+000
 -1.6160449e+000
 -1.6465226e+000
 -1.6725816e+000
 -1.6943003e+000
 -1.7117808e+000
 -1.7251474e+000
 -1.7345463e+000
 -1.7401433e+000
 -1.7421232e+000
 -1.7406878e+000
 -1.7360545e+000
 -1.7284547e+000
 -1.7181317e+000
 -1.7053393e+000
 -1.6903395e+000
 -1.6734008e+000
 -1.6547965e+000
 -1.6348022e+000
 -1.6136943e+000
 -1.5917479e+000
 -1.5692347e+000
 -1.5464215e+000
 -1.5235681e+000
 -1.5009252e+000
 -1.4787335e+000
 -1.4572213e+000
 -1.4366032e+000
 -1.4170789e+000
 -1.3988314e+000
 -1.3820261e+000
 -1.3668097e+000
 -1.3533091e+000
 -1.3416304e+000
 -1.3318586e+000
 -1.3240568e+000
 -1.3182658e+000
 -1.3145041e+000
 -1.3127673e+000
 -1.3130288e+000
 -1.3152395e+000
 -1.3193284e+000
 -1.3252030e+000
 -1.3327503e+000
 -1.3418371e+000
 -1.3523113e+000
 -1.3640027e+000
 -1.3767248e+000
 -1.3902752e+000
 -1.4044379e+000
 -1.4189842e+000
 -1.4336749e+000
 -1.4482613e+000
 -1.4624878e+000
 -1.4760929e+000
 -1.4888117e+000
 -1.5003777e+000
 -1.5105245e+000
 -1.5189879e+000
 -1.5255080e+000
 -1.5298309e+000
 -1.5317108e+000
 -1.5309117e+000
 -1.5272095e+000
 -1.5203935e+000
 -1.5102683e+000
 -1.4966553e+000
 -1.4793943e+000
 -1.4583448e+000
 -1.4333873e+000
 -1.4044248e+000
 -1.3713833e+000
 -1.3342133e+000
 -1.2928902e+000
 -1.2474149e+000
 -1.1978144e+000
 -1.1441422e+000
 -1.0864782e+000
 -1.0249287e+000
 -9.5962663e-001
 -8.9073053e-001
 -8.1842454e-001
 -7.4291757e-001
 -6.6444240e-001
 -5.8325478e-001
 -4.9963226e-001
 -4.1387287e-001
 -3.2629375e-001
 -2.3722955e-001
 -1.4703078e-001
 -5.6062026e-002
  3.5299971e-002
  1.2666828e-001
  2.1764785e-001
  3.0783765e-001
  3.9683286e-001
  4.8422713e-001
  5.6961480e-001
  6.5259328e-001
  7.3276526e-001
  8.0974107e-001
  8.8314090e-001
  9.5259708e-001
  1.0177562e+000
  1.0782815e+000
  1.1338544e+000
  1.1841769e+000
  1.2289736e+000
  1.2679929e+000
  1.3010092e+000
  1.3278239e+000
  1.3482673e+000
  1.3621996e+000
  1.3695117e+000
  1.3701267e+000
  1.3640001e+000
  1.3511206e+000
  1.3315105e+000
  1.3052259e+000
  1.2723567e+000
  1.2330262e+000
  1.1873912e+000
  1.1356412e+000
  1.0779975e+000
  1.0147126e+000
  9.4606910e-001
  8.7237824e-001
  7.9397861e-001
  7.1123454e-001
  6.2453440e-001
  5.3428870e-001
  4.4092808e-001
  3.4490123e-001
  2.4667259e-001
  1.4672003e-001
  4.5532479e-002
 -5.6392651e-002
 -1.5855197e-001
 -2.6043873e-001
 -3.6154546e-001
 -4.6136662e-001
 -5.5940126e-001
 -6.5515567e-001
 -7.4814597e-001
 -8.3790074e-001
 -9.2396349e-001
 -1.0058952e+000
 -1.0832765e+000
 -1.1557102e+000
 -1.2228233e+000
 -1.2842692e+000
 -1.3397291e+000
 -1.3889146e+000
 -1.4315686e+000
 -1.4674670e+000
 -1.4964202e+000
 -1.5182738e+000
 -1.5329098e+000
 -1.5402472e+000
 -1.5402424e+000
 -1.5328898e+000
 -1.5182219e+000
 -1.4963088e+000
 -1.4672585e+000
 -1.4312159e+000
 -1.3883624e+000
 -1.3389151e+000
 -1.2831253e+000
 -1.2212776e+000
 -1.1536883e+000
 -1.0807038e+000
 -1.0026989e+000
 -9.2007469e-001
 -8.3325646e-001
 -7.4269163e-001
 -6.4884728e-001
 -5.5220768e-001
 -4.5327181e-001
 -3.5255061e-001
 -2.5056437e-001
 -1.4783988e-001
 -4.4907669e-002
  5.7700843e-002
  1.5945618e-001
  2.5983366e-001
  3.5831619e-001
  4.5439704e-001
  5.4758258e-001
  6.3739494e-001
  7.2337457e-001
  8.0508271e-001
  8.8210379e-001
  9.5404764e-001
  1.0205516e+000
  1.0812826e+000
  1.1359388e+000
  1.1842511e+000
  1.2259852e+000
  1.2609421e+000
  1.2889599e+000
  1.3099139e+000
  1.3237182e+000
  1.3303253e+000
  1.3297271e+000
  1.3219543e+000
  1.3070769e+000
  1.2852033e+000
  1.2564798e+000
  1.2210903e+000
  1.1792545e+000
  1.1312274e+000
  1.0772978e+000
  1.0177864e+000
  9.5304444e-001
  8.8345152e-001
  8.0941379e-001
  7.3136163e-001
  6.4974732e-001
  5.6504261e-001
  4.7773615e-001
  3.8833087e-001
  2.9734122e-001
  2.0529042e-001
  1.1270759e-001
  2.0124879e-002
 -7.1925380e-002
 -1.6291360e-001
 -2.5231578e-001
 -3.3961637e-001
 -4.2431107e-001
 -5.0590953e-001
 -5.8393804e-001
 -6.5794209e-001
 -7.2748884e-001
 -7.9216945e-001
 -8.5160131e-001
 -9.0543012e-001
 -9.5333178e-001
 -9.9501418e-001
 -1.0302188e+000
 -1.0587219e+000
 -1.0803362e+000
 -1.0949115e+000
 -1.1023353e+000
 -1.1025342e+000
 -1.0954734e+000
 -1.0811575e+000
 -1.0596302e+000
 -1.0309741e+000
 -9.9531038e-001
 -9.5279798e-001
 -9.0363283e-001
 -8.4804679e-001
 -7.8630639e-001
 -7.1871142e-001
 -6.4559329e-001
 -5.6731328e-001
 -4.8426057e-001
 -3.9685020e-001
 -3.0552081e-001
 -2.1073232e-001
 -1.1296345e-001
 -1.2709203e-002
  8.9521819e-002
  1.9321007e-001
  2.9782786e-001
  4.0284213e-001
  5.0771727e-001
  6.1191797e-001
  7.1491202e-001
  8.1617313e-001
  9.1518366e-001
  1.0114374e+000
  1.1044420e+000
  1.1937219e+000
  1.2788205e+000
  1.3593025e+000
  1.4347563e+000
  1.5047960e+000
  1.5690635e+000
  1.6272299e+000
  1.6789977e+000
  1.7241017e+000
  1.7623108e+000
  1.7934287e+000
  1.8172949e+000
  1.8337856e+000
  1.8428140e+000
  1.8443306e+000
  1.8383234e+000
  1.8248178e+000
  1.8038760e+000
  1.7755971e+000
  1.7401159e+000
  1.6976020e+000
  1.6482590e+000
  1.5923232e+000
  1.5300618e+000
  1.4617718e+000
  1.3877781e+000
  1.3084312e+000
  1.2241060e+000
  1.1351987e+000
  1.0421253e+000
  9.4531897e-001
  8.4522747e-001
  7.4231090e-001
  6.3703902e-001
  5.2988869e-001
  4.2134121e-001
  3.1187976e-001
  2.0198671e-001
  9.2141054e-002
 -1.7184176e-002
 -1.2552443e-001
 -2.3242612e-001
 -3.3744895e-001
 -4.4016831e-001
 -5.4017736e-001
 -6.3708921e-001
 -7.3053881e-001
 -8.2018482e-001
 -9.0571124e-001
 -9.8682900e-001
 -1.0632773e+000
 -1.1348246e+000
 -1.2012702e+000
 -1.2624443e+000
 -1.3182094e+000
 -1.3684602e+000
 -1.4131242e+000
 -1.4521616e+000
 -1.4855655e+000
 -1.5133613e+000
 -1.5356061e+000
 -1.5523887e+000
 -1.5638280e+000
 -1.5700725e+000
 -1.5712989e+000
 -1.5677107e+000
 -1.5595371e+000
 -1.5470308e+000
 -1.5304669e+000
 -1.5101405e+000
 -1.4863647e+000
 -1.4594691e+000
 -1.4297971e+000
 -1.3977036e+000
 -1.3635531e+000
 -1.3277173e+000
 -1.2905722e+000
 -1.2524964e+000
 -1.2138684e+000
 -1.1750639e+000
 -1.1364541e+000
 -1.0984028e+000
 -1.0612645e+000
 -1.0253818e+000
 -9.9108384e-001
 -9.5868367e-001
 -9.2847667e-001
 -9.0073861e-001
 -8.7572397e-001
 -8.5366434e-001
 -8.3476704e-001
 -8.1921381e-001
 -8.0715969e-001
 -7.9873207e-001
 -7.9402993e-001
 -7.9312317e-001
 -7.9605224e-001
 -8.0282782e-001
 -8.1343081e-001
 -8.2781236e-001
 -8.4589422e-001
 -8.6756919e-001
 -8.9270172e-001
 -9.2112879e-001
 -9.5266083e-001
 -9.8708287e-001
 -1.0241559e+000
 -1.0636182e+000
 -1.1051870e+000
 -1.1485602e+000
 -1.1934182e+000
 -1.2394257e+000
 -1.2862339e+000
 -1.3334826e+000
 -1.3808025e+000
 -1.4278170e+000
 -1.4741451e+000
 -1.5194034e+000
 -1.5632085e+000
 -1.6051794e+000
 -1.6449399e+000
 -1.6821209e+000
 -1.7163626e+000
 -1.7473171e+000
 -1.7746503e+000
 -1.7980438e+000
 -1.8171977e+000
 -1.8318318e+000
 -1.8416879e+000
 -1.8465312e+000
 -1.8461522e+000
 -1.8403679e+000
 -1.8290232e+000
 -1.8119921e+000
 -1.7891787e+000
 -1.7605178e+000
 -1.7259759e+000
 -1.6855514e+000
 -1.6392751e+000
 -1.5872101e+000
 -1.5294520e+000
 -1.4661282e+000
 -1.3973981e+000
 -1.3234521e+000
 -1.2445107e+000
 -1.1608239e+000
 -1.0726698e+000
 -9.8035342e-001
 -8.8420539e-001
 -7.8458011e-001
 -6.8185419e-001
 -5.7642454e-001
 -4.6870645e-001
 -3.5913149e-001
 -2.4814531e-001
 -1.3620543e-001
 -2.3778839e-002
  8.8660310e-002
  2.0063321e-001
  3.1165885e-001
  4.2125648e-001
  5.2894817e-001
  6.3426126e-001
  7.3673083e-001
  8.3590217e-001
  9.3133316e-001
  1.0225966e+000
  1.1092824e+000
  1.1910000e+000
  1.2673801e+000
  1.3380769e+000
  1.4027698e+000
  1.4611653e+000
  1.5129982e+000
  1.5580336e+000
  1.5960677e+000
  1.6269293e+000
  1.6504804e+000
  1.6666173e+000
  1.6752708e+000
  1.6764071e+000
  1.6700279e+000
  1.6561703e+000
  1.6349067e+000
  1.6063447e+000
  1.5706263e+000
  1.5279277e+000
  1.4784580e+000
  1.4224583e+000
  1.3602007e+000
  1.2919869e+000
  1.2181466e+000
  1.1390358e+000
  1.0550356e+000
  9.6654939e-001
  8.7400165e-001
  7.7783543e-001
  6.7851026e-001
  5.7649984e-001
  4.7228971e-001
  3.6637479e-001
  2.5925700e-001
  1.5144269e-001
  4.3440174e-002
 -6.4242789e-002
 -1.7110150e-001
 -2.7663680e-001
 -3.8035754e-001
 -4.8178295e-001
 -5.8044504e-001
 -6.7589079e-001
 -7.6768445e-001
 -8.5540952e-001
 -9.3867086e-001
 -1.0170965e+000
 -1.0903393e+000
 -1.1580788e+000
 -1.2200227e+000
 -1.2759078e+000
 -1.3255015e+000
 -1.3686030e+000
 -1.4050438e+000
 -1.4346884e+000
 -1.4574350e+000
 -1.4732160e+000
 -1.4819976e+000
 -1.4837803e+000
 -1.4785986e+000
 -1.4665205e+000
 -1.4476471e+000
 -1.4221119e+000
 -1.3900800e+000
 -1.3517469e+000
 -1.3073376e+000
 -1.2571051e+000
 -1.2013291e+000
 -1.1403143e+000
 -1.0743888e+000
 -1.0039023e+000
 -9.2922418e-001
 -8.5074159e-001
 -7.6885725e-001
 -6.8398741e-001
 -5.9655967e-001
 -5.0701069e-001
 -4.1578397e-001
 -3.2332753e-001
 -2.3009164e-001
 -1.3652652e-001
 -4.3080069e-002
  4.9804411e-002
  1.4169040e-001
  2.3215034e-001
  3.2076772e-001
  4.0713912e-001
  4.9087618e-001
  5.7160741e-001
  6.4898000e-001
  7.2266142e-001
  7.9234101e-001
  8.5773137e-001
  9.1856961e-001
  9.7461854e-001
  1.0256677e+000
  1.0715340e+000
  1.1120629e+000
  1.1471285e+000
  1.1766341e+000
  1.2005127e+000
  1.2187266e+000
  1.2312678e+000
  1.2381577e+000
  1.2394465e+000
  1.2352131e+000
  1.2255641e+000
  1.2106332e+000
  1.1905802e+000
  1.1655900e+000
  1.1358717e+000
  1.1016567e+000
  1.0631979e+000
  1.0207681e+000
  9.7465809e-001
  9.2517552e-001
  8.7264280e-001
  8.1739545e-001
  7.5978028e-001
  7.0015348e-001
  6.3887877e-001
  5.7632540e-001
  5.1286626e-001
  4.4887594e-001
  3.8472880e-001
  3.2079703e-001
  2.5744882e-001
  1.9504646e-001
  1.3394462e-001
  7.4488523e-002
  1.7012359e-002
 -3.8162373e-002
 -9.0728360e-002
 -1.4039391e-001
 -1.8688428e-001
 -2.2994292e-001
 -2.6933262e-001
 -3.0483648e-001
 -3.3625887e-001
 -3.6342617e-001
 -3.8618748e-001
 -4.0441514e-001
 -4.1800512e-001
 -4.2687738e-001
 -4.3097597e-001
 -4.3026914e-001
 -4.2474918e-001
 -4.1443230e-001
 -3.9935825e-001
 -3.7958994e-001
 -3.5521281e-001
 -3.2633428e-001
 -2.9308289e-001
 -2.5560751e-001
 -2.1407638e-001
 -1.6867604e-001
 -1.1961028e-001
 -6.7098888e-002
 -1.1376452e-002
  4.7308977e-002
  1.0869723e-001
  1.7251743e-001
  2.3848941e-001
  3.0632519e-001
  3.7573045e-001
  4.4640599e-001
  5.1804928e-001
  5.9035588e-001
  6.6302095e-001
  7.3574069e-001
  8.0821375e-001
  8.8014261e-001
  9.5123495e-001
  1.0212049e+000
  1.0897744e+000
  1.1566741e+000
  1.2216448e+000
  1.2844384e+000
  1.3448185e+000
  1.4025620e+000
  1.4574592e+000
  1.5093150e+000
  1.5579492e+000
  1.6031973e+000
  1.6449109e+000
  1.6829578e+000
  1.7172227e+000
  1.7476071e+000
  1.7740295e+000
  1.7964250e+000
  1.8147461e+000
  1.8289615e+000
  1.8390568e+000
  1.8450332e+000
  1.8469080e+000
  1.8447135e+000
  1.8384966e+000
  1.8283185e+000
  1.8142536e+000
  1.7963890e+000
  1.7748236e+000
  1.7496674e+000
  1.7210408e+000
  1.6890734e+000
  1.6539032e+000
  1.6156758e+000
  1.5745432e+000
  1.5306634e+000
  1.4841987e+000
  1.4353154e+000
  1.3841824e+000
  1.3309706e+000
  1.2758520e+000
  1.2189984e+000
  1.1605813e+000
  1.1007702e+000
  1.0397326e+000
  9.7763279e-001
  9.1463146e-001
  8.5088481e-001
  7.8654414e-001
  7.2175523e-001
  6.5665790e-001
  5.9138558e-001
  5.2606496e-001
  4.6081565e-001
  3.9574999e-001
  3.3097281e-001
  2.6658135e-001
  2.0266519e-001
  1.3930621e-001
  7.6578656e-002
  1.4549264e-002
 -4.6722620e-002
 -1.0718482e-001
 -1.6679207e-001
 -2.2550576e-001
 -2.8329353e-001
 -3.4012898e-001
 -3.9599120e-001
 -4.5086436e-001
 -5.0473724e-001
 -5.5760278e-001
 -6.0945750e-001
 -6.6030109e-001
 -7.1013580e-001
 -7.5896595e-001
 -8.0679740e-001
 -8.5363700e-001
 -8.9949211e-001
 -9.4437005e-001
 -9.8827766e-001
 -1.0312208e+000
 -1.0732038e+000
 -1.1142292e+000
 -1.1542973e+000
 -1.1934059e+000
 -1.2315496e+000
 -1.2687198e+000
 -1.3049046e+000
 -1.3400883e+000
 -1.3742512e+000
 -1.4073697e+000
 -1.4394160e+000
 -1.4703584e+000
 -1.5001608e+000
 -1.5287832e+000
 -1.5561815e+000
 -1.5823078e+000
 -1.6071105e+000
 -1.6305346e+000
 -1.6525220e+000
 -1.6730115e+000
 -1.6919394e+000
 -1.7092400e+000
 -1.7248456e+000
 -1.7386873e+000
 -1.7506952e+000
 -1.7607989e+000
 -1.7689284e+000
 -1.7750138e+000
 -1.7789867e+000
 -1.7807801e+000
 -1.7803292e+000
 -1.7775720e+000
 -1.7724496e+000
 -1.7649069e+000
 -1.7548931e+000
 -1.7423622e+000
 -1.7272735e+000
 -1.7095918e+000
 -1.6892882e+000
 -1.6663407e+000
 -1.6407337e+000
 -1.6124594e+000
 -1.5815175e+000
 -1.5479156e+000
 -1.5116696e+000
 -1.4728035e+000
 -1.4313502e+000
 -1.3873511e+000
 -1.3408563e+000
 -1.2919247e+000
 -1.2406240e+000
 -1.1870304e+000
 -1.1312287e+000
 -1.0733122e+000
 -1.0133823e+000
 -9.5154822e-001
 -8.8792702e-001
 -8.2264284e-001
 -7.5582682e-001
 -6.8761651e-001
 -6.1815550e-001
 -5.4759290e-001
 -4.7608278e-001
 -4.0378364e-001
 -3.3085784e-001
 -2.5747092e-001
 -1.8379104e-001
 -1.0998831e-001
 -3.6234091e-002
  3.7299651e-002
  1.1044104e-001
  1.8301896e-001
  2.5486380e-001
  3.2580808e-001
  3.9568716e-001
  4.6433992e-001
  5.3160940e-001
  5.9734348e-001
  6.6139545e-001
  7.2362465e-001
  7.8389704e-001
  8.4208573e-001
  8.9807153e-001
  9.5174338e-001
  1.0029988e+000
  1.0517445e+000
  1.0978963e+000
  1.1413799e+000
  1.1821309e+000
  1.2200953e+000
  1.2552293e+000
  1.2874998e+000
  1.3168842e+000
  1.3433709e+000
  1.3669588e+000
  1.3876574e+000
  1.4054870e+000
  1.4204783e+000
  1.4326720e+000
  1.4421192e+000
  1.4488806e+000
  1.4530262e+000
  1.4546354e+000
  1.4537960e+000
  1.4506043e+000
  1.4451644e+000
  1.4375875e+000
  1.4279918e+000
  1.4165018e+000
  1.4032475e+000
  1.3883641e+000
  1.3719912e+000
  1.3542724e+000
  1.3353542e+000
  1.3153860e+000
  1.2945187e+000
  1.2729048e+000
  1.2506972e+000
  1.2280486e+000
  1.2051111e+000
  1.1820353e+000
  1.1589698e+000
  1.1360604e+000
  1.1134500e+000
  1.0912771e+000
  1.0696762e+000
  1.0487764e+000
  1.0287018e+000
  1.0095699e+000
  9.9149223e-001
  9.7457303e-001
  9.5890938e-001
  9.4459064e-001
  9.3169809e-001
  9.2030469e-001
  9.1047475e-001
  9.0226375e-001
  8.9571813e-001
  8.9087512e-001
  8.8776262e-001
  8.8639914e-001
  8.8679375e-001
  8.8894606e-001
  8.9284626e-001
  8.9847521e-001
  9.0580452e-001
  9.1479669e-001
  9.2540530e-001
  9.3757520e-001
  9.5124279e-001
  9.6633623e-001
  9.8277580e-001
  1.0004742e+000
  1.0193369e+000
  1.0392626e+000
  1.0601435e+000
  1.0818657e+000
  1.1043101e+000
  1.1273522e+000
  1.1508630e+000
  1.1747093e+000
  1.1987547e+000
  1.2228592e+000
  1.2468808e+000
  1.2706752e+000
  1.2940968e+000
  1.3169991e+000
  1.3392353e+000
  1.3606590e+000
  1.3811244e+000
  1.4004872e+000
  1.4186051e+000
  1.4353380e+000
  1.4505491e+000
  1.4641051e+000
  1.4758766e+000
  1.4857392e+000
  1.4935730e+000
  1.4992642e+000
  1.5027048e+000
  1.5037932e+000
  1.5024350e+000
  1.4985430e+000
  1.4920376e+000
  1.4828475e+000
  1.4709097e+000
  1.4561703e+000
  1.4385840e+000
  1.4181152e+000
  1.3947379e+000
  1.3684357e+000
  1.3392023e+000
  1.3070418e+000
  1.2719683e+000
  1.2340065e+000
  1.1931914e+000
  1.1495687e+000
  1.1031946e+000
  1.0541357e+000
  1.0024691e+000
  9.4828223e-001
  8.9167276e-001
  8.3274839e-001
  7.7162669e-001
  7.0843485e-001
  6.4330944e-001
  5.7639608e-001
  5.0784917e-001
  4.3783143e-001
  3.6651359e-001
  2.9407392e-001
  2.2069777e-001
  1.4657707e-001
  7.1909842e-002
 -3.1004042e-003
 -7.8245215e-002
 -1.5331182e-001
 -2.2808374e-001
 -3.0234151e-001
 -3.7586326e-001
 -4.4842551e-001
 -5.1980386e-001
 -5.8977370e-001
 -6.5811101e-001
 -7.2459311e-001
 -7.8899943e-001
 -8.5111231e-001
 -9.1071780e-001
 -9.6760642e-001
 -1.0215740e+000
 -1.0724225e+000
 -1.1199607e+000
 -1.1640051e+000
 -1.2043806e+000
 -1.2409212e+000
 -1.2734712e+000
 -1.3018851e+000
 -1.3260290e+000
 -1.3457810e+000
 -1.3610319e+000
 -1.3716858e+000
 -1.3776605e+000
 -1.3788884e+000
 -1.3753166e+000
 -1.3669076e+000
 -1.3536396e+000
 -1.3355070e+000
 -1.3125204e+000
 -1.2847072e+000
 -1.2521115e+000
 -1.2147943e+000
 -1.1728337e+000
 -1.1263247e+000
 -1.0753792e+000
 -1.0201260e+000
 -9.6071056e-001
 -8.9729451e-001
 -8.3005560e-001
 -7.5918717e-001
 -6.8489770e-001
 -6.0741029e-001
 -5.2696205e-001
 -4.4380344e-001
 -3.5819751e-001
 -2.7041917e-001
 -1.8075426e-001
 -8.9498691e-002
  3.0425353e-003
  9.6556361e-002
  1.9072273e-001
  2.8521571e-001
  3.7970465e-001
  4.7385539e-001
  5.6733145e-001
  6.5979536e-001
  7.5090988e-001
  8.4033936e-001
  9.2775103e-001
  1.0128163e+000
  1.0952122e+000
  1.1746226e+000
  1.2507396e+000
  1.3232647e+000
  1.3919105e+000
  1.4564013e+000
  1.5164749e+000
  1.5718838e+000
  1.6223958e+000
  1.6677957e+000
  1.7078862e+000
  1.7424886e+000
  1.7714441e+000
  1.7946145e+000
  1.8118830e+000
  1.8231550e+000
  1.8283584e+000
  1.8274446e+000
  1.8203887e+000
  1.8071897e+000
  1.7878710e+000
  1.7624807e+000
  1.7310910e+000
  1.6937990e+000
  1.6507258e+000
  1.6020168e+000
  1.5478409e+000
  1.4883904e+000
  1.4238801e+000
  1.3545468e+000
  1.2806485e+000
  1.2024634e+000
  1.1202893e+000
  1.0344418e+000
  9.4525391e-001
  8.5307437e-001
  7.5826636e-001
  6.6120620e-001
  5.6228179e-001
  4.6189107e-001
  3.6044046e-001
  2.5834315e-001
  1.5601743e-001
  5.3884934e-002
 -4.7631128e-002
 -1.4810777e-001
 -2.4712404e-001
 -3.4426283e-001
 -4.3911273e-001
 -5.3126978e-001
 -6.2033932e-001
 -7.0593772e-001
 -7.8769413e-001
 -8.6525218e-001
 -9.3827158e-001
 -1.0064298e+000
 -1.0694234e+000
 -1.1269697e+000
 -1.1788080e+000
 -1.2247009e+000
 -1.2644355e+000
 -1.2978245e+000
 -1.3247069e+000
 -1.3449495e+000
 -1.3584468e+000
 -1.3651225e+000
 -1.3649292e+000
 -1.3578494e+000
 -1.3438954e+000
 -1.3231096e+000
 -1.2955643e+000
 -1.2613615e+000
 -1.2206331e+000
 -1.1735396e+000
 -1.1202706e+000
 -1.0610430e+000
 -9.9610118e-001
 -9.2571532e-001
 -8.5018069e-001
 -7.6981633e-001
 -6.8496380e-001
 -5.9598572e-001
 -5.0326426e-001
 -4.0719954e-001
 -3.0820788e-001
 -2.0672006e-001
 -1.0317943e-001
  1.9600348e-003
  1.0823570e-001
  2.1517832e-001
  3.2231411e-001
  4.2916687e-001
  5.3526009e-001
  6.4011911e-001
  7.4327322e-001
  8.4425787e-001
  9.4261668e-001
  1.0379036e+000
  1.1296849e+000
  1.2175412e+000
  1.3010694e+000
  1.3798846e+000
  1.4536216e+000
  1.5219371e+000
  1.5845109e+000
  1.6410476e+000
  1.6912780e+000
  1.7349602e+000
  1.7718810e+000
  1.8018569e+000
  1.8247347e+000
  1.8403928e+000
  1.8487413e+000
  1.8497228e+000
  1.8433125e+000
  1.8295186e+000
  1.8083822e+000
  1.7799772e+000
  1.7444098e+000
  1.7018186e+000
  1.6523735e+000
  1.5962752e+000
  1.5337543e+000
  1.4650703e+000
  1.3905105e+000
  1.3103885e+000
  1.2250431e+000
  1.1348366e+000
  1.0401534e+000
  9.4139783e-001
  8.3899274e-001
  7.3337740e-001
  6.2500554e-001
  5.1434330e-001
  4.0186710e-001
  2.8806148e-001
  1.7341689e-001
  5.8427458e-002
 -5.6411247e-002
 -1.7060450e-001
 -2.8366065e-001
 -3.9509338e-001
 -5.0442391e-001
 -6.1118315e-001
 -7.1491390e-001
 -8.1517286e-001
 -9.1153266e-001
 -1.0035838e+000
 -1.0909366e+000
 -1.1732226e+000
 -1.2500968e+000
 -1.3212387e+000
 -1.3863538e+000
 -1.4451753e+000
 -1.4974647e+000
 -1.5430132e+000
 -1.5816428e+000
 -1.6132064e+000
 -1.6375890e+000
 -1.6547080e+000
 -1.6645132e+000
 -1.6669876e+000
 -1.6621467e+000
 -1.6500387e+000
 -1.6307445e+000
 -1.6043765e+000
 -1.5710785e+000
 -1.5310251e+000
 -1.4844204e+000
 -1.4314970e+000
 -1.3725153e+000
 -1.3077618e+000
 -1.2375477e+000
 -1.1622077e+000
 -1.0820981e+000
 -9.9759526e-001
 -9.0909368e-001
 -8.1700425e-001
 -7.2175223e-001
 -6.2377529e-001
 -5.2352143e-001
 -4.2144693e-001
 -3.1801419e-001
 -2.1368963e-001
 -1.0894154e-001
 -4.2379218e-003
  9.9955620e-002
  2.0317800e-001
  3.0497470e-001
  4.0489985e-001
  5.0251813e-001
  5.9740678e-001
  6.8915735e-001
  7.7737754e-001
  8.6169285e-001
  9.4174818e-001
  1.0172093e+000
  1.0877641e+000
  1.1531243e+000
  1.2130258e+000
  1.2672307e+000
  1.3155271e+000
  1.3577309e+000
  1.3936854e+000
  1.4232628e+000
  1.4463637e+000
  1.4629179e+000
  1.4728838e+000
  1.4762491e+000
  1.4730302e+000
  1.4632716e+000
  1.4470458e+000
  1.4244528e+000
  1.3956187e+000
  1.3606957e+000
  1.3198605e+000
  1.2733133e+000
  1.2212770e+000
  1.1639956e+000
  1.1017327e+000
  1.0347704e+000
  9.6340762e-001
  8.8795846e-001
  8.0875059e-001
  7.2612357e-001
  6.4042709e-001
  5.5201921e-001
  4.6126462e-001
  3.6853275e-001
  2.7419606e-001
  1.7862819e-001
  8.2202209e-002
 -1.4711163e-002
 -1.1174525e-001
 -2.0853913e-001
 -3.0473923e-001
 -4.0000092e-001
 -4.9399004e-001
 -5.8638430e-001
 -6.7687467e-001
 -7.6516662e-001
 -8.5098135e-001
 -9.3405685e-001
 -1.0141489e+000
 -1.0910319e+000
 -1.1644999e+000
 -1.2343667e+000
 -1.3004673e+000
 -1.3626573e+000
 -1.4208142e+000
 -1.4748369e+000
 -1.5246461e+000
 -1.5701846e+000
 -1.6114163e+000
 -1.6483271e+000
 -1.6809235e+000
 -1.7092329e+000
 -1.7333027e+000
 -1.7531997e+000
 -1.7690097e+000
 -1.7808359e+000
 -1.7887989e+000
 -1.7930352e+000
 -1.7936963e+000
 -1.7909474e+000
 -1.7849667e+000
 -1.7759437e+000
 -1.7640781e+000
 -1.7495787e+000
 -1.7326620e+000
 -1.7135506e+000
 -1.6924722e+000
 -1.6696582e+000
 -1.6453421e+000
 -1.6197585e+000
 -1.5931416e+000
 -1.5657239e+000
 -1.5377351e+000
 -1.5094005e+000
 -1.4809405e+000
 -1.4525688e+000
 -1.4244917e+000
 -1.3969068e+000
 -1.3700025e+000
 -1.3439569e+000
 -1.3189367e+000
 -1.2950970e+000
 -1.2725805e+000
 -1.2515166e+000
 -1.2320214e+000
 -1.2141971e+000
 -1.1981317e+000
 -1.1838988e+000
 -1.1715574e+000
 -1.1611523e+000
 -1.1527133e+000
 -1.1462563e+000
 -1.1417829e+000
 -1.1392808e+000
 -1.1387243e+000
 -1.1400748e+000
 -1.1432811e+000
 -1.1482801e+000
 -1.1549975e+000
 -1.1633485e+000
 -1.1732384e+000
 -1.1845636e+000
 -1.1972124e+000
 -1.2110658e+000
 -1.2259985e+000
 -1.2418796e+000
 -1.2585740e+000
 -1.2759431e+000
 -1.2938455e+000
 -1.3121386e+000
 -1.3306791e+000
 -1.3493239e+000
 -1.3679314e+000
 -1.3863621e+000
 -1.4044799e+000
 -1.4221523e+000
 -1.4392517e+000
 -1.4556562e+000
 -1.4712499e+000
 -1.4859241e+000
 -1.4995776e+000
 -1.5121173e+000
 -1.5234589e+000
 -1.5335269e+000
 -1.5422555e+000
 -1.5495888e+000
 -1.5554806e+000
 -1.5598952e+000
 -1.5628071e+000
 -1.5642012e+000
 -1.5640728e+000
 -1.5624274e+000
 -1.5592806e+000
 -1.5546580e+000
 -1.5485946e+000
 -1.5411350e+000
 -1.5323325e+000
 -1.5222488e+000
 -1.5109536e+000
 -1.4985242e+000
 -1.4850445e+000
 -1.4706046e+000
 -1.4553005e+000
 -1.4392327e+000
 -1.4225060e+000
 -1.4052289e+000
 -1.3875124e+000
 -1.3694695e+000
 -1.3512145e+000
 -1.3328622e+000
 -1.3145270e+000
 -1.2963225e+000
 -1.2783605e+000
 -1.2607504e+000
 -1.2435985e+000
 -1.2270073e+000
 -1.2110750e+000
 -1.1958949e+000
 -1.1815547e+000
 -1.1681362e+000
 -1.1557148e+000
 -1.1443588e+000
 -1.1341295e+000
 -1.1250805e+000
 -1.1172577e+000
 -1.1106991e+000
 -1.1054343e+000
 -1.1014848e+000
 -1.0988638e+000
 -1.0975763e+000
 -1.0976189e+000
 -1.0989803e+000
 -1.1016412e+000
 -1.1055748e+000
 -1.1107468e+000
 -1.1171156e+000
 -1.1246334e+000
 -1.1332455e+000
 -1.1428920e+000
 -1.1535070e+000
 -1.1650202e+000
 -1.1773568e+000
 -1.1904381e+000
 -1.2041826e+000
 -1.2185057e+000
 -1.2333214e+000
 -1.2485419e+000
 -1.2640789e+000
 -1.2798438e+000
 -1.2957487e+000
 -1.3117067e+000
 -1.3276324e+000
 -1.3434430e+000
 -1.3590581e+000
 -1.3744010e+000
 -1.3893986e+000
 -1.4039819e+000
 -1.4180870e+000
 -1.4316547e+000
 -1.4446315e+000
 -1.4569694e+000
 -1.4686265e+000
 -1.4795670e+000
 -1.4897616e+000
 -1.4991872e+000
 -1.5078276e+000
 -1.5156727e+000
 -1.5227191e+000
 -1.5289699e+000
 -1.5344343e+000
 -1.5391276e+000
 -1.5430709e+000
 -1.5462910e+000
 -1.5488197e+000
 -1.5506938e+000
 -1.5519546e+000
 -1.5526472e+000
 -1.5528205e+000
 -1.5525263e+000
 -1.5518188e+000
 -1.5507544e+000
 -1.5493906e+000
 -1.5477859e+000
 -1.5459988e+000
 -1.5440875e+000
 -1.5421092e+000
 -1.5401194e+000
 -1.5381714e+000
 -1.5363156e+000
 -1.5345991e+000
 -1.5330651e+000
 -1.5317521e+000
 -1.5306939e+000
 -1.5299186e+000
 -1.5294485e+000
 -1.5292996e+000
 -1.5294813e+000
 -1.5299958e+000
 -1.5308382e+000
 -1.5319962e+000
 -1.5334497e+000
 -1.5351710e+000
 -1.5371242e+000
 -1.5392660e+000
 -1.5415451e+000
 -1.5439026e+000
 -1.5462718e+000
 -1.5485792e+000
 -1.5507437e+000
 -1.5526779e+000
 -1.5542880e+000
 -1.5554742e+000
 -1.5561313e+000
 -1.5561494e+000
 -1.5554142e+000
 -1.5538078e+000
 -1.5512091e+000
 -1.5474950e+000
 -1.5425405e+000
 -1.5362200e+000
 -1.5284078e+000
 -1.5189789e+000
 -1.5078100e+000
 -1.4947799e+000
 -1.4797709e+000
 -1.4626693e+000
 -1.4433661e+000
 -1.4217582e+000
 -1.3977488e+000
 -1.3712486e+000
 -1.3421760e+000
 -1.3104585e+000
 -1.2760330e+000
 -1.2388462e+000
 -1.1988560e+000
 -1.1560313e+000
 -1.1103529e+000
 -1.0618140e+000
 -1.0104204e+000
 -9.5619108e-001
 -8.9915829e-001
 -8.3936793e-001
 -7.7687962e-001
 -7.1176684e-001
 -6.4411693e-001
 -5.7403102e-001
 -5.0162395e-001
 -4.2702405e-001
 -3.5037288e-001
 -2.7182489e-001
 -1.9154701e-001
 -1.0971819e-001
 -2.6528846e-002
  5.7819766e-002
  1.4311619e-001
  2.2913953e-001
  3.1566022e-001
  4.0244086e-001
  4.8923715e-001
  5.7579877e-001
  6.6187040e-001
  7.4719273e-001
  8.3150349e-001
  9.1453854e-001
  9.9603298e-001
  1.0757222e+000
  1.1533432e+000
  1.2286354e+000
  1.3013420e+000
  1.3712111e+000
  1.4379969e+000
  1.5014604e+000
  1.5613710e+000
  1.6175072e+000
  1.6696577e+000
  1.7176226e+000
  1.7612139e+000
  1.8002569e+000
  1.8345908e+000
  1.8640692e+000
  1.8885615e+000
  1.9079529e+000
  1.9221454e+000
  1.9310584e+000
  1.9346287e+000
  1.9328112e+000
  1.9255794e+000
  1.9129252e+000
  1.8948593e+000
  1.8714112e+000
  1.8426292e+000
  1.8085805e+000
  1.7693506e+000
  1.7250434e+000
  1.6757807e+000
  1.6217021e+000
  1.5629639e+000
  1.4997393e+000
  1.4322170e+000
  1.3606012e+000
  1.2851104e+000
  1.2059768e+000
  1.1234454e+000
  1.0377728e+000
  9.4922661e-001
  8.5808431e-001
  7.6463205e-001
  6.6916372e-001
  5.7197974e-001
  4.7338596e-001
  3.7369250e-001
  2.7321253e-001
  1.7226114e-001
  7.1154132e-002
 -2.9793175e-002
 -1.3026709e-001
 -2.2995674e-001
 -3.2855518e-001
 -4.2576053e-001
 -5.2127707e-001
 -6.1481627e-001
 -7.0609783e-001
 -7.9485064e-001
 -8.8081371e-001
 -9.6373709e-001
 -1.0433826e+000
 -1.1195247e+000
 -1.1919513e+000
 -1.2604639e+000
 -1.3248788e+000
 -1.3850275e+000
 -1.4407567e+000
 -1.4919292e+000
 -1.5384238e+000
 -1.5801360e+000
 -1.6169778e+000
 -1.6488777e+000
 -1.6757813e+000
 -1.6976507e+000
 -1.7144645e+000
 -1.7262180e+000
 -1.7329225e+000
 -1.7346051e+000
 -1.7313087e+000
 -1.7230909e+000
 -1.7100244e+000
 -1.6921956e+000
 -1.6697047e+000
 -1.6426646e+000
 -1.6112007e+000
 -1.5754499e+000
 -1.5355597e+000
 -1.4916880e+000
 -1.4440019e+000
 -1.3926769e+000
 -1.3378963e+000
 -1.2798502e+000
 -1.2187346e+000
 -1.1547510e+000
 -1.0881048e+000
 -1.0190051e+000
 -9.4766368e-001
 -8.7429411e-001
 -7.9911096e-001
 -7.2232905e-001
 -6.4416268e-001
 -5.6482491e-001
 -4.8452680e-001
 -4.0347678e-001
 -3.2187997e-001
 -2.3993762e-001
 -1.5784646e-001
 -7.5798234e-002
  6.0208076e-003
  8.7430375e-002
  1.6825653e-001
  2.4833206e-001
  3.2749679e-001
  4.0559784e-001
  4.8248989e-001
  5.5803534e-001
  6.3210448e-001
  7.0457554e-001
  7.7533482e-001
  8.4427663e-001
  9.1130334e-001
  9.7632528e-001
  1.0392607e+000
  1.1000355e+000
  1.1585833e+000
  1.2148452e+000
  1.2687692e+000
  1.3203106e+000
  1.3694312e+000
  1.4160994e+000
  1.4602896e+000
  1.5019821e+000
  1.5411628e+000
  1.5778227e+000
  1.6119577e+000
  1.6435682e+000
  1.6726590e+000
  1.6992384e+000
  1.7233186e+000
  1.7449149e+000
  1.7640454e+000
  1.7807311e+000
  1.7949951e+000
  1.8068626e+000
  1.8163607e+000
  1.8235178e+000
  1.8283639e+000
  1.8309300e+000
  1.8312481e+000
  1.8293510e+000
  1.8252721e+000
  1.8190453e+000
  1.8107050e+000
  1.8002858e+000
  1.7878228e+000
  1.7733512e+000
  1.7569065e+000
  1.7385245e+000
  1.7182410e+000
  1.6960924e+000
  1.6721154e+000
  1.6463471e+000
  1.6188249e+000
  1.5895871e+000
  1.5586726e+000
  1.5261209e+000
  1.4919728e+000
  1.4562697e+000
  1.4190546e+000
  1.3803715e+000
  1.3402659e+000
  1.2987848e+000
  1.2559768e+000
  1.2118923e+000
  1.1665836e+000
  1.1201046e+000
  1.0725116e+000
  1.0238628e+000
  9.7421841e-001
  9.2364084e-001
  8.7219466e-001
  8.1994656e-001
  7.6696536e-001
  7.1332192e-001
  6.5908913e-001
  6.0434181e-001
  5.4915657e-001
  4.9361175e-001
  4.3778721e-001
  3.8176419e-001
  3.2562516e-001
  2.6945355e-001
  2.1333358e-001
  1.5735000e-001
  1.0158783e-001
  4.6132121e-002
 -8.9323678e-003
 -6.3521435e-002
 -1.1755175e-001
 -1.7094116e-001
 -2.2360901e-001
 -2.7547646e-001
 -3.2646683e-001
 -3.7650588e-001
 -4.2552219e-001
 -4.7344740e-001
 -5.2021662e-001
 -5.6576862e-001
 -6.1004621e-001
 -6.5299648e-001
 -6.9457106e-001
 -7.3472637e-001
 -7.7342385e-001
 -8.1063015e-001
 -8.4631734e-001
 -8.8046303e-001
 -9.1305054e-001
 -9.4406895e-001
 -9.7351324e-001
 -1.0013843e+000
 -1.0276889e+000
 -1.0524398e+000
 -1.0756555e+000
 -1.0973604e+000
 -1.1175844e+000
 -1.1363632e+000
 -1.1537375e+000
 -1.1697534e+000
 -1.1844617e+000
 -1.1979178e+000
 -1.2101816e+000
 -1.2213167e+000
 -1.2313906e+000
 -1.2404738e+000
 -1.2486398e+000
 -1.2559645e+000
 -1.2625256e+000
 -1.2684025e+000
 -1.2736754e+000
 -1.2784253e+000
 -1.2827330e+000
 -1.2866789e+000
 -1.2903426e+000
 -1.2938020e+000
 -1.2971331e+000
 -1.3004092e+000
 -1.3037010e+000
 -1.3070755e+000
 -1.3105956e+000
 -1.3143201e+000
 -1.3183028e+000
 -1.3225923e+000
 -1.3272314e+000
 -1.3322573e+000
 -1.3377005e+000
 -1.3435850e+000
 -1.3499279e+000
 -1.3567392e+000
 -1.3640217e+000
 -1.3717706e+000
 -1.3799735e+000
 -1.3886105e+000
 -1.3976539e+000
 -1.4070686e+000
 -1.4168117e+000
 -1.4268328e+000
 -1.4370745e+000
 -1.4474720e+000
 -1.4579536e+000
 -1.4684413e+000
 -1.4788506e+000
 -1.4890912e+000
 -1.4990673e+000
 -1.5086781e+000
 -1.5178182e+000
 -1.5263783e+000
 -1.5342454e+000
 -1.5413037e+000
 -1.5474353e+000
 -1.5525202e+000
 -1.5564378e+000
 -1.5590669e+000
 -1.5602867e+000
 -1.5599774e+000
 -1.5580208e+000
 -1.5543014e+000
 -1.5487066e+000
 -1.5411276e+000
 -1.5314602e+000
 -1.5196053e+000
 -1.5054697e+000
 -1.4889667e+000
 -1.4700167e+000
 -1.4485478e+000
 -1.4244964e+000
 -1.3978078e+000
 -1.3684364e+000
 -1.3363468e+000
 -1.3015134e+000
 -1.2639214e+000
 -1.2235669e+000
 -1.1804574e+000
 -1.1346114e+000
 -1.0860595e+000
 -1.0348440e+000
 -9.8101873e-001
 -9.2464978e-001
 -8.6581489e-001
 -8.0460358e-001
 -7.4111697e-001
 -6.7546759e-001
 -6.0777910e-001
 -5.3818598e-001
 -4.6683318e-001
 -3.9387567e-001
 -3.1947797e-001
 -2.4381365e-001
 -1.6706473e-001
 -8.9421099e-002
 -1.1079818e-002
  6.7755553e-002
  1.4687570e-001
  2.2606632e-001
  3.0510892e-001
  3.8378164e-001
  4.6186012e-001
  5.3911832e-001
  6.1532948e-001
  6.9026692e-001
  7.6370503e-001
  8.3542011e-001
  9.0519130e-001
  9.7280148e-001
  1.0380381e+000
  1.1006943e+000
  1.1605692e+000
  1.2174695e+000
  1.2712097e+000
  1.3216130e+000
  1.3685122e+000
  1.4117505e+000
  1.4511816e+000
  1.4866710e+000
  1.5180963e+000
  1.5453476e+000
  1.5683281e+000
  1.5869547e+000
  1.6011580e+000
  1.6108828e+000
  1.6160885e+000
  1.6167491e+000
  1.6128533e+000
  1.6044046e+000
  1.5914216e+000
  1.5739372e+000
  1.5519996e+000
  1.5256709e+000
  1.4950277e+000
  1.4601607e+000
  1.4211738e+000
  1.3781844e+000
  1.3313223e+000
  1.2807298e+000
  1.2265604e+000
  1.1689789e+000
  1.1081602e+000
  1.0442890e+000
  9.7755855e-001
  9.0817044e-001
  8.3633342e-001
  7.6226267e-001
  6.8617894e-001
  6.0830767e-001
  5.2887808e-001
  4.4812229e-001
  3.6627437e-001
  2.8356945e-001
  2.0024282e-001
  1.1652897e-001
  3.2660738e-002
 -5.1131598e-002
 -1.3462119e-001
 -2.1758545e-001
 -2.9980690e-001
 -3.8107395e-001
 -4.6118165e-001
 -5.3993243e-001
 -6.1713679e-001
 -6.9261395e-001
 -7.6619241e-001
 -8.3771059e-001
 -9.0701724e-001
 -9.7397198e-001
 -1.0384457e+000
 -1.1003207e+000
 -1.1594915e+000
 -1.2158644e+000
 -1.2693583e+000
 -1.3199043e+000
 -1.3674462e+000
 -1.4119403e+000
 -1.4533552e+000
 -1.4916722e+000
 -1.5268845e+000
 -1.5589976e+000
 -1.5880288e+000
 -1.6140066e+000
 -1.6369708e+000
 -1.6569719e+000
 -1.6740709e+000
 -1.6883381e+000
 -1.6998537e+000
 -1.7087060e+000
 -1.7149920e+000
 -1.7188158e+000
 -1.7202888e+000
 -1.7195281e+000
 -1.7166570e+000
 -1.7118030e+000
 -1.7050983e+000
 -1.6966781e+000
 -1.6866807e+000
 -1.6752461e+000
 -1.6625158e+000
 -1.6486318e+000
 -1.6337359e+000
 -1.6179694e+000
 -1.6014719e+000
 -1.5843808e+000
 -1.5668311e+000
 -1.5489543e+000
 -1.5308779e+000
 -1.5127253e+000
 -1.4946146e+000
 -1.4766588e+000
 -1.4589649e+000
 -1.4416338e+000
 -1.4247597e+000
 -1.4084301e+000
 -1.3927252e+000
 -1.3777179e+000
 -1.3634737e+000
 -1.3500502e+000
 -1.3374974e+000
 -1.3258574e+000
 -1.3151646e+000
 -1.3054456e+000
 -1.2967192e+000
 -1.2889970e+000
 -1.2822827e+000
 -1.2765734e+000
 -1.2718589e+000
 -1.2681224e+000
 -1.2653409e+000
 -1.2634852e+000
 -1.2625208e+000
 -1.2624076e+000
 -1.2631010e+000
 -1.2645517e+000
 -1.2667069e+000
 -1.2695099e+000
 -1.2729014e+000
 -1.2768195e+000
 -1.2812002e+000
 -1.2859784e+000
 -1.2910877e+000
 -1.2964612e+000
 -1.3020324e+000
 -1.3077349e+000
 -1.3135035e+000
 -1.3192744e+000
 -1.3249856e+000
 -1.3305774e+000
 -1.3359930e+000
 -1.3411783e+000
 -1.3460829e+000
 -1.3506600e+000
 -1.3548668e+000
 -1.3586649e+000
 -1.3620203e+000
 -1.3649037e+000
 -1.3672906e+000
 -1.3691614e+000
 -1.3705019e+000
 -1.3713025e+000
 -1.3715591e+000
 -1.3712723e+000
 -1.3704481e+000
 -1.3690972e+000
 -1.3672350e+000
 -1.3648816e+000
 -1.3620615e+000
 -1.3588035e+000
 -1.3551400e+000
 -1.3511073e+000
 -1.3467449e+000
 -1.3420951e+000
 -1.3372031e+000
 -1.3321160e+000
 -1.3268828e+000
 -1.3215540e+000
 -1.3161809e+000
 -1.3108154e+000
 -1.3055092e+000
 -1.3003141e+000
 -1.2952805e+000
 -1.2904579e+000
 -1.2858939e+000
 -1.2816338e+000
 -1.2777204e+000
 -1.2741935e+000
 -1.2710892e+000
 -1.2684401e+000
 -1.2662742e+000
 -1.2646153e+000
 -1.2634821e+000
 -1.2628881e+000
 -1.2628417e+000
 -1.2633452e+000
 -1.2643953e+000
 -1.2659826e+000
 -1.2680915e+000
 -1.2707003e+000
 -1.2737808e+000
 -1.2772985e+000
 -1.2812128e+000
 -1.2854767e+000
 -1.2900370e+000
 -1.2948346e+000
 -1.2998046e+000
 -1.3048766e+000
 -1.3099745e+000
 -1.3150176e+000
 -1.3199203e+000
 -1.3245924e+000
 -1.3289403e+000
 -1.3328663e+000
 -1.3362701e+000
 -1.3390485e+000
 -1.3410965e+000
 -1.3423073e+000
 -1.3425732e+000
 -1.3417863e+000
 -1.3398386e+000
 -1.3366231e+000
 -1.3320339e+000
 -1.3259673e+000
 -1.3183221e+000
 -1.3090004e+000
 -1.2979081e+000
 -1.2849554e+000
 -1.2700577e+000
 -1.2531358e+000
 -1.2341167e+000
 -1.2129343e+000
 -1.1895294e+000
 -1.1638507e+000
 -1.1358551e+000
 -1.1055079e+000
 -1.0727836e+000
 -1.0376660e+000
 -1.0001485e+000
 -9.6023479e-001
 -9.1793847e-001
 -8.7328370e-001
 -8.2630524e-001
 -7.7704850e-001
 -7.2556968e-001
 -6.7193573e-001
 -6.1622433e-001
 -5.5852379e-001
 -4.9893295e-001
 -4.3756095e-001
 -3.7452700e-001
 -3.0996011e-001
 -2.4399875e-001
 -1.7679046e-001
 -1.0849143e-001
 -3.9266018e-002
  3.0713762e-002
  1.0126879e-001
  1.7221346e-001
  2.4335628e-001
  3.1450055e-001
  3.8544510e-001
  4.5598496e-001
  5.2591215e-001
  5.9501643e-001
  6.6308614e-001
  7.2990897e-001
  7.9527279e-001
  8.5896651e-001
  9.2078089e-001
  9.8050942e-001
  1.0379491e+000
  1.0929013e+000
  1.1451727e+000
  1.1945758e+000
  1.2409301e+000
  1.2840626e+000
  1.3238086e+000
  1.3600125e+000
  1.3925286e+000
  1.4212214e+000
  1.4459665e+000
  1.4666513e+000
  1.4831751e+000
  1.4954500e+000
  1.5034014e+000
  1.5069680e+000
  1.5061023e+000
  1.5007714e+000
  1.4909563e+000
  1.4766531e+000
  1.4578721e+000
  1.4346390e+000
  1.4069938e+000
  1.3749916e+000
  1.3387022e+000
  1.2982098e+000
  1.2536128e+000
  1.2050239e+000
  1.1525693e+000
  1.0963886e+000
  1.0366343e+000
  9.7347115e-001
  9.0707585e-001
  8.3763632e-001
  7.6535113e-001
  6.9042876e-001
  6.1308693e-001
  5.3355184e-001
  4.5205736e-001
  3.6884425e-001
  2.8415929e-001
  1.9825440e-001
  1.1138581e-001
  2.3813068e-002
 -6.4201803e-002
 -1.5239527e-001
 -2.4050320e-001
 -3.2826181e-001
 -4.1540861e-001
 -5.0168326e-001
 -5.8682857e-001
 -6.7059134e-001
 -7.5272327e-001
 -8.3298178e-001
 -9.1113089e-001
 -9.8694203e-001
 -1.0601947e+000
 -1.1306775e+000
 -1.1981884e+000
 -1.2625358e+000
 -1.3235390e+000
 -1.3810285e+000
 -1.4348471e+000
 -1.4848499e+000
 -1.5309049e+000
 -1.5728935e+000
 -1.6107105e+000
 -1.6442646e+000
 -1.6734785e+000
 -1.6982894e+000
 -1.7186483e+000
 -1.7345210e+000
 -1.7458874e+000
 -1.7527417e+000
 -1.7550923e+000
 -1.7529613e+000
 -1.7463848e+000
 -1.7354122e+000
 -1.7201059e+000
 -1.7005413e+000
 -1.6768058e+000
 -1.6489987e+000
 -1.6172306e+000
 -1.5816230e+000
 -1.5423072e+000
 -1.4994244e+000
 -1.4531245e+000
 -1.4035658e+000
 -1.3509139e+000
 -1.2953414e+000
 -1.2370269e+000
 -1.1761542e+000
 -1.1129119e+000
 -1.0474922e+000
 -9.8009048e-001
 -9.1090436e-001
 -8.4013294e-001
 -7.6797609e-001
 -6.9463368e-001
 -6.2030490e-001
 -5.4518746e-001
 -4.6947700e-001
 -3.9336632e-001
 -3.1704480e-001
 -2.4069777e-001
 -1.6450590e-001
 -8.8644657e-002
 -1.3283789e-002
  6.1413167e-002
  1.3528933e-001
  2.0819489e-001
  2.7998748e-001
  3.5053246e-001
  4.1970328e-001
  4.8738167e-001
  5.5345784e-001
  6.1783066e-001
  6.8040776e-001
  7.4110562e-001
  7.9984957e-001
  8.5657382e-001
  9.1122138e-001
  9.6374398e-001
  1.0141019e+000
  1.0622640e+000
  1.1082072e+000
  1.1519166e+000
  1.1933848e+000
  1.2326121e+000
  1.2696058e+000
  1.3043802e+000
  1.3369558e+000
  1.3673593e+000
  1.3956232e+000
  1.4217850e+000
  1.4458872e+000
  1.4679769e+000
  1.4881048e+000
  1.5063256e+000
  1.5226967e+000
  1.5372785e+000
  1.5501335e+000
  1.5613261e+000
  1.5709221e+000
  1.5789882e+000
  1.5855920e+000
  1.5908011e+000
  1.5946832e+000
  1.5973052e+000
  1.5987338e+000
  1.5990341e+000
  1.5982703e+000
  1.5965048e+000
  1.5937983e+000
  1.5902095e+000
  1.5857949e+000
  1.5806088e+000
  1.5747032e+000
  1.5681273e+000
  1.5609280e+000
  1.5531495e+000
  1.5448336e+000
  1.5360192e+000
  1.5267429e+000
  1.5170389e+000
  1.5069388e+000
  1.4964722e+000
  1.4856661e+000
  1.4745461e+000
  1.4631355e+000
  1.4514561e+000
  1.4395282e+000
  1.4273708e+000
  1.4150020e+000
  1.4024387e+000
  1.3896974e+000
  1.3767939e+000
  1.3637442e+000
  1.3505639e+000
  1.3372689e+000
  1.3238756e+000
  1.3104007e+000
  1.2968621e+000
  1.2832783e+000
  1.2696691e+000
  1.2560552e+000
  1.2424591e+000
  1.2289044e+000
  1.2154165e+000
  1.2020222e+000
  1.1887501e+000
  1.1756303e+000
  1.1626946e+000
  1.1499765e+000
  1.1375110e+000
  1.1253347e+000
  1.1134854e+000
  1.1020022e+000
  1.0909254e+000
  1.0802962e+000
  1.0701564e+000
  1.0605485e+000
  1.0515152e+000
  1.0430993e+000
  1.0353432e+000
  1.0282888e+000
  1.0219774e+000
  1.0164488e+000
  1.0117415e+000
  1.0078923e+000
  1.0049357e+000
  1.0029038e+000
  1.0018259e+000
  1.0017280e+000
  1.0026329e+000
  1.0045593e+000
  1.0075219e+000
  1.0115312e+000
  1.0165925e+000
  1.0227064e+000
  1.0298683e+000
  1.0380680e+000
  1.0472896e+000
  1.0575114e+000
  1.0687057e+000
  1.0808383e+000
  1.0938692e+000
  1.1077519e+000
  1.1224334e+000
  1.1378545e+000
  1.1539496e+000
  1.1706471e+000
  1.1878689e+000
  1.2055313e+000
  1.2235446e+000
  1.2418136e+000
  1.2602378e+000
  1.2787119e+000
  1.2971258e+000
  1.3153650e+000
  1.3333115e+000
  1.3508436e+000
  1.3678367e+000
  1.3841640e+000
  1.3996964e+000
  1.4143037e+000
  1.4278549e+000
  1.4402188e+000
  1.4512645e+000
  1.4608623e+000
  1.4688842e+000
  1.4752043e+000
  1.4797000e+000
  1.4822521e+000
  1.4827459e+000
  1.4810714e+000
  1.4771243e+000
  1.4708065e+000
  1.4620266e+000
  1.4507007e+000
  1.4367527e+000
  1.4201152e+000
  1.4007297e+000
  1.3785470e+000
  1.3535280e+000
  1.3256441e+000
  1.2948770e+000
  1.2612196e+000
  1.2246762e+000
  1.1852624e+000
  1.1430056e+000
  1.0979450e+000
  1.0501317e+000
  9.9962868e-001
  9.4651085e-001
  8.9086486e-001
  8.3278900e-001
  7.7239301e-001
  7.0979782e-001
  6.4513521e-001
  5.7854750e-001
  5.1018708e-001
  4.4021594e-001
  3.6880519e-001
  2.9613447e-001
  2.2239133e-001
  1.4777058e-001
  7.2473584e-002
 -3.2924585e-003
 -7.9315299e-002
 -1.5537843e-001
 -2.3126194e-001
 -3.0674332e-001
 -3.8159838e-001
 -4.5560213e-001
 -5.2852967e-001
 -6.0015708e-001
 -6.7026241e-001
 -7.3862651e-001
 -8.0503397e-001
 -8.6927402e-001
 -9.3114144e-001
 -9.9043735e-001
 -1.0469702e+000
 -1.1005563e+000
 -1.1510210e+000
 -1.1981993e+000
 -1.2419362e+000
 -1.2820879e+000
 -1.3185222e+000
 -1.3511191e+000
 -1.3797714e+000
 -1.4043848e+000
 -1.4248789e+000
 -1.4411871e+000
 -1.4532574e+000
 -1.4610519e+000
 -1.4645476e+000
 -1.4637362e+000
 -1.4586245e+000
 -1.4492338e+000
 -1.4356004e+000
 -1.4177749e+000
 -1.3958226e+000
 -1.3698227e+000
 -1.3398681e+000
 -1.3060652e+000
 -1.2685332e+000
 -1.2274037e+000
 -1.1828202e+000
 -1.1349371e+000
 -1.0839196e+000
 -1.0299426e+000
 -9.7318987e-001
 -9.1385368e-001
 -8.5213353e-001
 -7.8823554e-001
 -7.2237145e-001
 -6.5475780e-001
 -5.8561492e-001
 -5.1516607e-001
 -4.4363644e-001
 -3.7125225e-001
 -2.9823974e-001
 -2.2482431e-001
 -1.5122953e-001
 -7.7676235e-002
 -4.3816636e-003
  6.8441452e-002
  1.4058571e-001
  2.1184985e-001
  2.8203955e-001
  3.5096813e-001
  4.1845726e-001
  4.8433763e-001
  5.4844951e-001
  6.1064333e-001
  6.7078015e-001
  7.2873213e-001
  7.8438286e-001
  8.3762774e-001
  8.8837418e-001
  9.3654186e-001
  9.8206283e-001
  1.0248816e+000
  1.0649551e+000
  1.1022528e+000
  1.1367563e+000
  1.1684596e+000
  1.1973685e+000
  1.2235003e+000
  1.2468839e+000
  1.2675590e+000
  1.2855757e+000
  1.3009942e+000
  1.3138844e+000
  1.3243247e+000
  1.3324023e+000
  1.3382118e+000
  1.3418550e+000
  1.3434400e+000
  1.3430805e+000
  1.3408952e+000
  1.3370070e+000
  1.3315424e+000
  1.3246304e+000
  1.3164020e+000
  1.3069896e+000
  1.2965258e+000
  1.2851433e+000
  1.2729737e+000
  1.2601470e+000
  1.2467909e+000
  1.2330302e+000
  1.2189864e+000
  1.2047767e+000
  1.1905137e+000
  1.1763050e+000
  1.1622527e+000
  1.1484529e+000
  1.1349953e+000
  1.1219632e+000
  1.1094327e+000
  1.0974732e+000
  1.0861464e+000
  1.0755070e+000
  1.0656020e+000
  1.0564711e+000
  1.0481464e+000
  1.0406527e+000
  1.0340076e+000
  1.0282216e+000
  1.0232984e+000
  1.0192351e+000
  1.0160223e+000
  1.0136450e+000
  1.0120823e+000
  1.0113080e+000
  1.0112915e+000
  1.0119975e+000
  1.0133868e+000
  1.0154171e+000
  1.0180428e+000
  1.0212162e+000
  1.0248874e+000
  1.0290055e+000
  1.0335183e+000
  1.0383734e+000
  1.0435187e+000
  1.0489025e+000
  1.0544740e+000
  1.0601844e+000
  1.0659864e+000
  1.0718352e+000
  1.0776887e+000
  1.0835078e+000
  1.0892569e+000
  1.0949039e+000
  1.1004205e+000
  1.1057824e+000
  1.1109698e+000
  1.1159668e+000
  1.1207621e+000
  1.1253487e+000
  1.1297240e+000
  1.1338897e+000
  1.1378517e+000
  1.1416199e+000
  1.1452080e+000
  1.1486335e+000
  1.1519170e+000
  1.1550825e+000
  1.1581564e+000
  1.1611676e+000
  1.1641469e+000
  1.1671266e+000
  1.1701402e+000
  1.1732217e+000
  1.1764054e+000
  1.1797251e+000
  1.1832137e+000
  1.1869030e+000
  1.1908228e+000
  1.1950005e+000
  1.1994607e+000
  1.2042248e+000
  1.2093102e+000
  1.2147302e+000
  1.2204935e+000
  1.2266036e+000
  1.2330587e+000
  1.2398514e+000
  1.2469679e+000
  1.2543885e+000
  1.2620869e+000
  1.2700299e+000
  1.2781780e+000
  1.2864845e+000
  1.2948960e+000
  1.3033524e+000
  1.3117866e+000
  1.3201253e+000
  1.3282886e+000
  1.3361906e+000
  1.3437397e+000
  1.3508385e+000
  1.3573852e+000
  1.3632728e+000
  1.3683909e+000
  1.3726252e+000
  1.3758586e+000
  1.3779721e+000
  1.3788449e+000
  1.3783554e+000
  1.3763821e+000
  1.3728041e+000
  1.3675021e+000
  1.3603591e+000
  1.3512612e+000
  1.3400986e+000
  1.3267664e+000
  1.3111651e+000
  1.2932021e+000
  1.2727918e+000
  1.2498567e+000
  1.2243286e+000
  1.1961484e+000
  1.1652676e+000
  1.1316488e+000
  1.0952661e+000
  1.0561058e+000
  1.0141670e+000
  9.6946207e-001
  9.2201692e-001
  8.7187141e-001
  8.1907966e-001
  7.6371021e-001
  7.0584616e-001
  6.4558518e-001
  5.8303956e-001
  5.1833600e-001
  4.5161549e-001
  3.8303300e-001
  3.1275713e-001
  2.4096969e-001
  1.6786513e-001
  9.3649974e-002
  1.8542154e-002
 -5.7229787e-002
 -1.3342750e-001
 -2.0980372e-001
 -2.8610328e-001
 -3.6206408e-001
 -4.3741822e-001
 -5.1189312e-001
 -5.8521273e-001
 -6.5709875e-001
 -7.2727189e-001
 -7.9545322e-001
 -8.6136545e-001
 -9.2473430e-001
 -9.8528985e-001
 -1.0427679e+000
 -1.0969114e+000
 -1.1474716e+000
 -1.1942096e+000
 -1.2368976e+000
 -1.2753202e+000
 -1.3092755e+000
 -1.3385764e+000
 -1.3630517e+000
 -1.3825474e+000
 -1.3969274e+000
 -1.4060744e+000
 -1.4098914e+000
 -1.4083016e+000
 -1.4012497e+000
 -1.3887023e+000
 -1.3706485e+000
 -1.3471001e+000
 -1.3180922e+000
 -1.2836831e+000
 -1.2439546e+000
 -1.1990118e+000
 -1.1489830e+000
 -1.0940196e+000
 -1.0342956e+000
 -9.7000689e-001
 -9.0137116e-001
 -8.2862675e-001
 -7.5203204e-001
 -6.7186444e-001
 -5.8841945e-001
 -5.0200946e-001
 -4.1296256e-001
 -3.2162125e-001
 -2.2834102e-001
 -1.3348892e-001
 -3.7441985e-002
  5.9414329e-002
  1.5668782e-001
  2.5398126e-001
  3.5089409e-001
  4.4702424e-001
  5.4196994e-001
  6.3533148e-001
  7.2671309e-001
  8.1572473e-001
  9.0198390e-001
  9.8511745e-001
  1.0647633e+000
  1.1405721e+000
  1.2122093e+000
  1.2793559e+000
  1.3417111e+000
  1.3989928e+000
  1.4509398e+000
  1.4973124e+000
  1.5378942e+000
  1.5724928e+000
  1.6009411e+000
  1.6230980e+000
  1.6388493e+000
  1.6481083e+000
  1.6508164e+000
  1.6469432e+000
  1.6364873e+000
  1.6194760e+000
  1.5959655e+000
  1.5660406e+000
  1.5298146e+000
  1.4874287e+000
  1.4390518e+000
  1.3848794e+000
  1.3251331e+000
  1.2600594e+000
  1.1899289e+000
  1.1150352e+000
  1.0356931e+000
  9.5223786e-001
  8.6502333e-001
  7.7442046e-001
  6.8081565e-001
  5.8460897e-001
  4.8621245e-001
  3.8604810e-001
  2.8454606e-001
  1.8214263e-001
  7.9278263e-002
 -2.3604422e-002
 -1.2606269e-001
 -2.2765568e-001
 -3.2794647e-001
 -4.2650405e-001
 -5.2290526e-001
 -6.1673680e-001
 -7.0759705e-001
 -7.9509793e-001
 -8.7886666e-001
 -9.5854743e-001
 -1.0338030e+000
 -1.1043164e+000
 -1.1697919e+000
 -1.2299569e+000
 -1.2845625e+000
 -1.3333853e+000
 -1.3762277e+000
 -1.4129189e+000
 -1.4433161e+000
 -1.4673043e+000
 -1.4847972e+000
 -1.4957372e+000
 -1.5000961e+000
 -1.4978742e+000
 -1.4891010e+000
 -1.4738344e+000
 -1.4521606e+000
 -1.4241932e+000
 -1.3900727e+000
 -1.3499659e+000
 -1.3040645e+000
 -1.2525843e+000
 -1.1957640e+000
 -1.1338638e+000
 -1.0671643e+000
 -9.9596442e-001
 -9.2058055e-001
 -8.4134440e-001
 -7.5860145e-001
 -6.7270915e-001
 -5.8403512e-001
 -4.9295524e-001
 -3.9985176e-001
 -3.0511139e-001
 -2.0912338e-001
 -1.1227752e-001
 -1.4962314e-002
  8.2437013e-002
  1.7954034e-001
  2.7597449e-001
  3.7137504e-001
  4.6538805e-001
  5.5767169e-001
  6.4789787e-001
  7.3575372e-001
  8.2094301e-001
  9.0318749e-001
  9.8222806e-001
  1.0578259e+000
  1.1297634e+000
  1.1978451e+000
  1.2618985e+000
  1.3217744e+000
  1.3773475e+000
  1.4285171e+000
  1.4752067e+000
  1.5173644e+000
  1.5549631e+000
  1.5879996e+000
  1.6164950e+000
  1.6404939e+000
  1.6600638e+000
  1.6752945e+000
  1.6862972e+000
  1.6932037e+000
  1.6961650e+000
  1.6953508e+000
  1.6909476e+000
  1.6831576e+000
  1.6721976e+000
  1.6582969e+000
  1.6416965e+000
  1.6226467e+000
  1.6014062e+000
  1.5782400e+000
  1.5534177e+000
  1.5272121e+000
  1.4998969e+000
  1.4717457e+000
  1.4430298e+000
  1.4140164e+000
  1.3849676e+000
  1.3561381e+000
  1.3277739e+000
  1.3001110e+000
  1.2733737e+000
  1.2477732e+000
  1.2235068e+000
  1.2007560e+000
  1.1796860e+000
  1.1604444e+000
  1.1431607e+000
  1.1279450e+000
  1.1148877e+000
  1.1040592e+000
  1.0955088e+000
  1.0892653e+000
  1.0853361e+000
  1.0837078e+000
  1.0843459e+000
  1.0871951e+000
  1.0921800e+000
  1.0992052e+000
  1.1081561e+000
  1.1188996e+000
  1.1312850e+000
  1.1451449e+000
  1.1602964e+000
  1.1765418e+000
  1.1936705e+000
  1.2114600e+000
  1.2296772e+000
  1.2480799e+000
  1.2664187e+000
  1.2844380e+000
  1.3018782e+000
  1.3184770e+000
  1.3339710e+000
  1.3480978e+000
  1.3605972e+000
  1.3712135e+000
  1.3796964e+000
  1.3858033e+000
  1.3893006e+000
  1.3899653e+000
  1.3875867e+000
  1.3819674e+000
  1.3729253e+000
  1.3602945e+000
  1.3439263e+000
  1.3236910e+000
  1.2994785e+000
  1.2711989e+000
  1.2387841e+000
  1.2021878e+000
  1.1613864e+000
  1.1163793e+000
  1.0671895e+000
  1.0138632e+000
  9.5647066e-001
  8.9510540e-001
  8.2988441e-001
  7.6094770e-001
  6.8845783e-001
  6.1259936e-001
  5.3357809e-001
  4.5162026e-001
  3.6697157e-001
  2.7989617e-001
  1.9067541e-001
  9.9606677e-002
  7.0019317e-003
 -8.6813672e-002
 -1.8150334e-001
 -2.7672023e-001
 -3.7210910e-001
 -4.6730806e-001
 -5.6195027e-001
 -6.5566579e-001
 -7.4808337e-001
 -8.3883228e-001
 -9.2754417e-001
 -1.0138549e+000
 -1.0974064e+000
 -1.1778483e+000
 -1.2548401e+000
 -1.3280524e+000
 -1.3971689e+000
 -1.4618880e+000
 -1.5219243e+000
 -1.5770098e+000
 -1.6268959e+000
 -1.6713542e+000
 -1.7101779e+000
 -1.7431827e+000
 -1.7702082e+000
 -1.7911183e+000
 -1.8058021e+000
 -1.8141748e+000
 -1.8161779e+000
 -1.8117796e+000
 -1.8009752e+000
 -1.7837868e+000
 -1.7602639e+000
 -1.7304828e+000
 -1.6945464e+000
 -1.6525836e+000
 -1.6047492e+000
 -1.5512229e+000
 -1.4922084e+000
 -1.4279328e+000
 -1.3586454e+000
 -1.2846165e+000
 -1.2061362e+000
 -1.1235133e+000
 -1.0370736e+000
 -9.4715849e-001
 -8.5412339e-001
 -7.5833617e-001
 -6.6017539e-001
 -5.6002863e-001
 -4.5829067e-001
 -3.5536173e-001
 -2.5164564e-001
 -1.4754802e-001
 -4.3474452e-002
  6.0171331e-002
  1.6298924e-001
  2.6458460e-001
  3.6456989e-001
  4.6256642e-001
  5.5820595e-001
  6.5113231e-001
  7.4100285e-001
  8.2748989e-001
  9.1028208e-001
  9.8908561e-001
  1.0636254e+000
  1.1336462e+000
  1.1989134e+000
  1.2592141e+000
  1.3143575e+000
  1.3641760e+000
  1.4085252e+000
  1.4472846e+000
  1.4803577e+000
  1.5076724e+000
  1.5291804e+000
  1.5448580e+000
  1.5547050e+000
  1.5587449e+000
  1.5570244e+000
  1.5496127e+000
  1.5366008e+000
  1.5181010e+000
  1.4942458e+000
  1.4651870e+000
  1.4310948e+000
  1.3921566e+000
  1.3485759e+000
  1.3005708e+000
  1.2483732e+000
  1.1922270e+000
  1.1323869e+000
  1.0691172e+000
  1.0026898e+000
  9.3338361e-001
  8.6148215e-001
  7.8727278e-001
  7.1104497e-001
  6.3308893e-001
  5.5369422e-001
  4.7314832e-001
  3.9173538e-001
  3.0973485e-001
  2.2742033e-001
  1.4505834e-001
  6.2907197e-002
 -1.8783954e-002
 -9.9776169e-002
 -1.7984156e-001
 -2.5876410e-001
 -3.3634033e-001
 -4.1238001e-001
 -4.8670660e-001
 -5.5915777e-001
 -6.2958567e-001
 -6.9785721e-001
 -7.6385423e-001
 -8.2747353e-001
 -8.8862685e-001
 -9.4724074e-001
 -1.0032563e+000
 -1.0566291e+000
 -1.1073283e+000
 -1.1553368e+000
 -1.2006502e+000
 -1.2432765e+000
 -1.2832353e+000
 -1.3205571e+000
 -1.3552823e+000
 -1.3874609e+000
 -1.4171509e+000
 -1.4444181e+000
 -1.4693345e+000
 -1.4919780e+000
 -1.5124307e+000
 -1.5307787e+000
 -1.5471103e+000
 -1.5615157e+000
 -1.5740858e+000
 -1.5849109e+000
 -1.5940804e+000
 -1.6016814e+000
 -1.6077982e+000
 -1.6125113e+000
 -1.6158967e+000
 -1.6180251e+000
 -1.6189615e+000
 -1.6187643e+000
 -1.6174851e+000
 -1.6151680e+000
 -1.6118495e+000
 -1.6075579e+000
 -1.6023135e+000
 -1.5961278e+000
 -1.5890043e+000
 -1.5809379e+000
 -1.5719151e+000
 -1.5619145e+000
 -1.5509067e+000
 -1.5388549e+000
 -1.5257151e+000
 -1.5114367e+000
 -1.4959632e+000
 -1.4792324e+000
 -1.4611776e+000
 -1.4417279e+000
 -1.4208092e+000
 -1.3983448e+000
 -1.3742567e+000
 -1.3484660e+000
 -1.3208942e+000
 -1.2914638e+000
 -1.2600996e+000
 -1.2267292e+000
 -1.1912846e+000
 -1.1537026e+000
 -1.1139259e+000
 -1.0719041e+000
 -1.0275946e+000
 -9.8096327e-001
 -9.3198537e-001
 -8.8064643e-001
 -8.2694278e-001
 -7.7088233e-001
 -7.1248511e-001
 -6.5178378e-001
 -5.8882414e-001
 -5.2366546e-001
 -4.5638078e-001
 -3.8705712e-001
 -3.1579564e-001
 -2.4271160e-001
 -1.6793440e-001
 -9.1607340e-002
 -1.3887452e-002
  6.5054867e-002
  1.4503627e-001
  2.2586095e-001
  3.0732129e-001
  3.8919850e-001
  4.7126341e-001
  5.5327732e-001
  6.3499292e-001
  7.1615530e-001
  7.9650300e-001
  8.7576915e-001
  9.5368265e-001
  1.0299694e+000
  1.1043536e+000
  1.1765591e+000
  1.2463105e+000
  1.3133349e+000
  1.3773631e+000
  1.4381309e+000
  1.4953805e+000
  1.5488622e+000
  1.5983354e+000
  1.6435700e+000
  1.6843478e+000
  1.7204640e+000
  1.7517279e+000
  1.7779646e+000
  1.7990156e+000
  1.8147405e+000
  1.8250172e+000
  1.8297436e+000
  1.8288378e+000
  1.8222389e+000
  1.8099080e+000
  1.7918284e+000
  1.7680060e+000
  1.7384698e+000
  1.7032719e+000
  1.6624877e+000
  1.6162160e+000
  1.5645785e+000
  1.5077201e+000
  1.4458078e+000
  1.3790309e+000
  1.3076000e+000
  1.2317466e+000
  1.1517218e+000
  1.0677960e+000
  9.8025736e-001
  8.8941101e-001
  7.9557771e-001
  6.9909262e-001
  6.0030387e-001
  4.9957120e-001
  3.9726438e-001
  2.9376169e-001
  1.8944829e-001
  8.4714590e-002
 -2.0045503e-002
 -1.2443625e-001
 -2.2806185e-001
 -3.3052815e-001
 -4.3144446e-001
 -5.3042522e-001
 -6.2709177e-001
 -7.2107403e-001
 -8.1201216e-001
 -8.9955822e-001
 -9.8337765e-001
 -1.0631509e+000
 -1.1385748e+000
 -1.2093639e+000
 -1.2752518e+000
 -1.3359925e+000
 -1.3913611e+000
 -1.4411552e+000
 -1.4851958e+000
 -1.5233277e+000
 -1.5554207e+000
 -1.5813695e+000
 -1.6010950e+000
 -1.6145438e+000
 -1.6216889e+000
 -1.6225295e+000
 -1.6170912e+000
 -1.6054254e+000
 -1.5876096e+000
 -1.5637462e+000
 -1.5339626e+000
 -1.4984102e+000
 -1.4572639e+000
 -1.4107206e+000
 -1.3589987e+000
 -1.3023372e+000
 -1.2409937e+000
 -1.1752438e+000
 -1.1053795e+000
 -1.0317077e+000
 -9.5454865e-001
 -8.7423458e-001
 -7.9110781e-001
 -7.0551925e-001
 -6.1782657e-001
 -5.2839256e-001
 -4.3758329e-001
 -3.4576640e-001
 -2.5330931e-001
 -1.6057746e-001
 -6.7932569e-002
  2.4269053e-002
  1.1567820e-001
  2.0595441e-001
  2.9476751e-001
  3.8179918e-001
  4.6674435e-001
  5.4931264e-001
  6.2922958e-001
  7.0623788e-001
  7.8009849e-001
  8.5059164e-001
  9.1751771e-001
  9.8069808e-001
  1.0399758e+000
  1.0952160e+000
  1.1463066e+000
  1.1931586e+000
  1.2357058e+000
  1.2739058e+000
  1.3077391e+000
  1.3372092e+000
  1.3623426e+000
  1.3831882e+000
  1.3998165e+000
  1.4123194e+000
  1.4208093e+000
  1.4254182e+000
  1.4262968e+000
  1.4236135e+000
  1.4175532e+000
  1.4083161e+000
  1.3961163e+000
  1.3811808e+000
  1.3637477e+000
  1.3440650e+000
  1.3223887e+000
  1.2989820e+000
  1.2741126e+000
  1.2480522e+000
  1.2210743e+000
  1.1934527e+000
  1.1654596e+000
  1.1373648e+000
  1.1094333e+000
  1.0819241e+000
  1.0550887e+000
  1.0291698e+000
  1.0043994e+000
  9.8099804e-001
  9.5917331e-001
  9.3911852e-001
  9.2101179e-001
  9.0501496e-001
  8.9127268e-001
  8.7991156e-001
  8.7103950e-001
  8.6474505e-001
  8.6109691e-001
  8.6014352e-001
  8.6191282e-001
  8.6641208e-001
  8.7362783e-001
  8.8352598e-001
  8.9605194e-001
  9.1113101e-001
  9.2866871e-001
  9.4855139e-001
  9.7064679e-001
  9.9480482e-001
  1.0208584e+000
  1.0486244e+000
  1.0779046e+000
  1.1084870e+000
  1.1401467e+000
  1.1726473e+000
  1.2057425e+000
  1.2391770e+000
  1.2726883e+000
  1.3060080e+000
  1.3388636e+000
  1.3709795e+000
  1.4020791e+000
  1.4318862e+000
  1.4601264e+000
  1.4865290e+000
  1.5108284e+000
  1.5327654e+000
  1.5520892e+000
  1.5685585e+000
  1.5819431e+000
  1.5920251e+000
  1.5986004e+000
  1.6014800e+000
  1.6004908e+000
  1.5954770e+000
  1.5863012e+000
  1.5728449e+000
  1.5550098e+000
  1.5327181e+000
  1.5059134e+000
  1.4745611e+000
  1.4386488e+000
  1.3981865e+000
  1.3532069e+000
  1.3037654e+000
  1.2499401e+000
  1.1918316e+000
  1.1295624e+000
  1.0632771e+000
  9.9314145e-001
  9.1934177e-001
  8.4208433e-001
  7.6159450e-001
  6.7811574e-001
  5.9190868e-001
  5.0324991e-001
  4.1243088e-001
  3.1975654e-001
  2.2554405e-001
  1.3012134e-001
  3.3825688e-002
 -6.2997864e-002
 -1.5999802e-001
 -2.5681883e-001
 -3.5310135e-001
 -4.4848526e-001
 -5.4261050e-001
 -6.3511899e-001
 -7.2565622e-001
 -8.1387296e-001
 -8.9942681e-001
 -9.8198389e-001
 -1.0612203e+000
 -1.1368237e+000
 -1.2084949e+000
 -1.2759488e+000
 -1.3389165e+000
 -1.3971459e+000
 -1.4504031e+000
 -1.4984738e+000
 -1.5411639e+000
 -1.5783009e+000
 -1.6097341e+000
 -1.6353360e+000
 -1.6550026e+000
 -1.6686541e+000
 -1.6762351e+000
 -1.6777149e+000
 -1.6730881e+000
 -1.6623742e+000
 -1.6456180e+000
 -1.6228890e+000
 -1.5942815e+000
 -1.5599140e+000
 -1.5199291e+000
 -1.4744925e+000
 -1.4237923e+000
 -1.3680386e+000
 -1.3074624e+000
 -1.2423145e+000
 -1.1728645e+000
 -1.0993998e+000
 -1.0222242e+000
 -9.4165672e-001
 -8.5803010e-001
 -7.7168946e-001
 -6.8299078e-001
 -5.9229939e-001
 -4.9998841e-001
 -4.0643710e-001
 -3.1202928e-001
 -2.1715169e-001
 -1.2219228e-001
 -2.7538613e-002
  6.6423840e-002
  1.5931331e-001
  2.5075335e-001
  3.4037448e-001
  4.2781569e-001
  5.1272600e-001
  5.9476594e-001
  6.7360895e-001
  7.4894279e-001
  8.2047077e-001
  8.8791306e-001
  9.5100779e-001
  1.0095121e+000
  1.0632034e+000
  1.1118796e+000
  1.1553608e+000
  1.1934893e+000
  1.2261306e+000
  1.2531737e+000
  1.2745316e+000
  1.2901418e+000
  1.2999659e+000
  1.3039906e+000
  1.3022268e+000
  1.2947100e+000
  1.2814999e+000
  1.2626803e+000
  1.2383584e+000
  1.2086642e+000
  1.1737504e+000
  1.1337911e+000
  1.0889814e+000
  1.0395363e+000
  9.8568976e-001
  9.2769377e-001
  8.6581709e-001
  8.0034415e-001
  7.3157377e-001
  6.5981786e-001
  5.8540007e-001
  5.0865438e-001
  4.2992365e-001
  3.4955819e-001
  2.6791422e-001
  1.8535236e-001
  1.0223613e-001
  1.8930363e-002
 -6.4200291e-002
 -1.4679292e-001
 -2.2848786e-001
 -3.0893020e-001
 -3.8777125e-001
 -4.6467001e-001
 -5.3929454e-001
 -6.1132336e-001
 -6.8044674e-001
 -7.4636799e-001
 -8.0880463e-001
 -8.6748958e-001
 -9.2217221e-001
 -9.7261932e-001
 -1.0186161e+000
 -1.0599670e+000
 -1.0964965e+000
 -1.1280496e+000
 -1.1544928e+000
 -1.1757143e+000
 -1.1916243e+000
 -1.2021559e+000
 -1.2072646e+000
 -1.2069291e+000
 -1.2011507e+000
 -1.1899538e+000
 -1.1733856e+000
 -1.1515155e+000
 -1.1244354e+000
 -1.0922587e+000
 -1.0551200e+000
 -1.0131749e+000
 -9.6659871e-001
 -9.1558594e-001
 -8.6034962e-001
 -8.0112025e-001
 -7.3814485e-001
 -6.7168597e-001
 -6.0202053e-001
 -5.2943876e-001
 -4.5424291e-001
 -3.7674609e-001
 -2.9727092e-001
 -2.1614825e-001
 -1.3371579e-001
 -5.0316757e-002
  3.3701542e-002
  1.1798910e-001
  2.0219464e-001
  2.8596701e-001
  3.6895661e-001
  4.5081680e-001
  5.3120527e-001
  6.0978545e-001
  6.8622779e-001
  7.6021115e-001
  8.3142401e-001
  8.9956576e-001
  9.6434785e-001
  1.0254950e+000
  1.0827461e+000
  1.1358556e+000
  1.1845941e+000
  1.2287494e+000
  1.2681275e+000
  1.3025531e+000
  1.3318703e+000
  1.3559434e+000
  1.3746574e+000
  1.3879181e+000
  1.3956531e+000
  1.3978114e+000
  1.3943640e+000
  1.3853039e+000
  1.3706461e+000
  1.3504276e+000
  1.3247072e+000
  1.2935651e+000
  1.2571028e+000
  1.2154428e+000
  1.1687278e+000
  1.1171200e+000
  1.0608013e+000
  9.9997134e-001
  9.3484788e-001
  8.6566518e-001
  7.9267337e-001
  7.1613742e-001
  6.3633609e-001
  5.5356085e-001
  4.6811470e-001
  3.8031104e-001
  2.9047237e-001
  1.9892911e-001
  1.0601821e-001
  1.2081941e-002
 -8.2533528e-002
 -1.7747943e-001
 -2.7240579e-001
 -3.6696274e-001
 -4.6080194e-001
 -5.5357788e-001
 -6.4494922e-001
 -7.3458016e-001
 -8.2214168e-001
 -9.0731283e-001
 -9.8978196e-001
 -1.0692479e+000
 -1.1454213e+000
 -1.2180252e+000
 -1.2867968e+000
 -1.3514879e+000
 -1.4118662e+000
 -1.4677158e+000
 -1.5188384e+000
 -1.5650536e+000
 -1.6062001e+000
 -1.6421358e+000
 -1.6727383e+000
 -1.6979059e+000
 -1.7175572e+000
 -1.7316318e+000
 -1.7400904e+000
 -1.7429147e+000
 -1.7401076e+000
 -1.7316931e+000
 -1.7177160e+000
 -1.6982416e+000
 -1.6733557e+000
 -1.6431637e+000
 -1.6077905e+000
 -1.5673796e+000
 -1.5220927e+000
 -1.4721087e+000
 -1.4176231e+000
 -1.3588472e+000
 -1.2960068e+000
 -1.2293416e+000
 -1.1591039e+000
 -1.0855577e+000
 -1.0089774e+000
 -9.2964665e-001
 -8.4785711e-001
 -7.6390731e-001
 -6.7810127e-001
 -5.9074724e-001
 -5.0215641e-001
 -4.1264153e-001
 -3.2251568e-001
 -2.3209089e-001
 -1.4167683e-001
 -5.1579584e-002
  3.7899699e-002
  1.2646600e-001
  2.1383168e-001
  2.9971761e-001
  3.8385437e-001
  4.6598327e-001
  5.4585745e-001
  6.2324282e-001
  6.9791898e-001
  7.6968011e-001
  8.3833573e-001
  9.0371140e-001
  9.6564939e-001
  1.0240092e+000
  1.0786682e+000
  1.1295217e+000
  1.1764836e+000
  1.2194865e+000
  1.2584816e+000
  1.2934392e+000
  1.3243485e+000
  1.3512170e+000
  1.3740712e+000
  1.3929555e+000
  1.4079323e+000
  1.4190811e+000
  1.4264986e+000
  1.4302974e+000
  1.4306056e+000
  1.4275662e+000
  1.4213361e+000
  1.4120849e+000
  1.3999946e+000
  1.3852580e+000
  1.3680779e+000
  1.3486659e+000
  1.3272413e+000
  1.3040298e+000
  1.2792626e+000
  1.2531747e+000
  1.2260041e+000
  1.1979899e+000
  1.1693720e+000
  1.1403887e+000
  1.1112765e+000
  1.0822680e+000
  1.0535911e+000
  1.0254678e+000
  9.9811285e-001
  9.7173275e-001
  9.4652459e-001
  9.2267503e-001
  9.0035933e-001
  8.7974039e-001
  8.6096787e-001
  8.4417747e-001
  8.2949009e-001
  8.1701129e-001
  8.0683064e-001
  7.9902128e-001
  7.9363948e-001
  7.9072437e-001
  7.9029765e-001
  7.9236352e-001
  7.9690861e-001
  8.0390199e-001
  8.1329538e-001
  8.2502331e-001
  8.3900350e-001
  8.5513721e-001
  8.7330982e-001
  8.9339132e-001
  9.1523705e-001
  9.3868838e-001
  9.6357362e-001
  9.8970880e-001
  1.0168987e+000
  1.0449380e+000
  1.0736120e+000
  1.1026982e+000
  1.1319671e+000
  1.1611837e+000
  1.1901087e+000
  1.2184996e+000
  1.2461124e+000
  1.2727024e+000
  1.2980262e+000
  1.3218423e+000
  1.3439132e+000
  1.3640062e+000
  1.3818948e+000
  1.3973602e+000
  1.4101924e+000
  1.4201916e+000
  1.4271689e+000
  1.4309482e+000
  1.4313666e+000
  1.4282757e+000
  1.4215427e+000
  1.4110508e+000
  1.3967007e+000
  1.3784107e+000
  1.3561176e+000
  1.3297772e+000
  1.2993650e+000
  1.2648762e+000
  1.2263261e+000
  1.1837503e+000
  1.1372050e+000
  1.0867665e+000
  1.0325314e+000
  9.7461627e-001
  9.1315733e-001
  8.4831007e-001
  7.8024865e-001
  7.0916530e-001
  6.3526960e-001
  5.5878772e-001
  4.7996144e-001
  3.9904726e-001
  3.1631529e-001
  2.3204816e-001
  1.4653979e-001
  6.0094150e-002
 -2.6976052e-002
 -1.1435075e-001
 -2.0170392e-001
 -2.8870503e-001
 -3.7502056e-001
 -4.6031544e-001
 -5.4425461e-001
 -6.2650459e-001
 -7.0673494e-001
 -7.8461983e-001
 -8.5983960e-001
 -9.3208217e-001
 -1.0010446e+000
 -1.0664345e+000
 -1.1279713e+000
 -1.1853879e+000
 -1.2384317e+000
 -1.2868659e+000
 -1.3304708e+000
 -1.3690446e+000
 -1.4024049e+000
 -1.4303891e+000
 -1.4528556e+000
 -1.4696844e+000
 -1.4807780e+000
 -1.4860616e+000
 -1.4854837e+000
 -1.4790167e+000
 -1.4666567e+000
 -1.4484242e+000
 -1.4243636e+000
 -1.3945433e+000
 -1.3590557e+000
 -1.3180166e+000
 -1.2715653e+000
 -1.2198633e+000
 -1.1630944e+000
 -1.1014636e+000
 -1.0351966e+000
 -9.6453860e-001
 -8.8975328e-001
 -8.1112203e-001
 -7.2894252e-001
 -6.4352759e-001
 -5.5520386e-001
 -4.6431044e-001
 -3.7119742e-001
 -2.7622446e-001
 -1.7975923e-001
 -8.2175821e-002
  1.6146776e-002
  1.1482635e-001
  2.1347906e-001
  3.1172111e-001
  4.0917035e-001
  5.0544792e-001
  6.0017990e-001
  6.9299885e-001
  7.8354541e-001
  8.7146982e-001
  9.5643342e-001
  1.0381101e+000
  1.1161875e+000
  1.1903688e+000
  1.2603732e+000
  1.3259380e+000
  1.3868190e+000
  1.4427917e+000
  1.4936524e+000
  1.5392188e+000
  1.5793309e+000
  1.6138515e+000
  1.6426669e+000
  1.6656871e+000
  1.6828462e+000
  1.6941029e+000
  1.6994401e+000
  1.6988653e+000
  1.6924103e+000
  1.6801311e+000
  1.6621074e+000
  1.6384424e+000
  1.6092622e+000
  1.5747151e+000
  1.5349708e+000
  1.4902201e+000
  1.4406731e+000
  1.3865593e+000
  1.3281257e+000
  1.2656359e+000
  1.1993693e+000
  1.1296191e+000
  1.0566918e+000
  9.8090519e-001
  9.0258733e-001
  8.2207494e-001
  7.3971196e-001
  6.5584809e-001
  5.7083725e-001
  4.8503609e-001
  3.9880241e-001
  3.1249373e-001
  2.2646572e-001
  1.4107074e-001
  5.6656383e-002
 -2.6435964e-002
 -1.0787251e-001
 -1.8732840e-001
 -2.6448904e-001
 -3.3905131e-001
 -4.1072475e-001
 -4.7923271e-001
 -5.4431340e-001
 -6.0572080e-001
 -6.6322568e-001
 -7.1661628e-001
 -7.6569918e-001
 -8.1029986e-001
 -8.5026330e-001
 -8.8545443e-001
 -9.1575854e-001
 -9.4108155e-001
 -9.6135021e-001
 -9.7651219e-001
 -9.8653612e-001
 -9.9141148e-001
 -9.9114846e-001
 -9.8577767e-001
 -9.7534982e-001
 -9.5993527e-001
 -9.3962354e-001
 -9.1452269e-001
 -8.8475872e-001
 -8.5047477e-001
 -8.1183035e-001
 -7.6900046e-001
 -7.2217472e-001
 -6.7155633e-001
 -6.1736109e-001
 -5.5981633e-001
 -4.9915979e-001
 -4.3563852e-001
 -3.6950768e-001
 -3.0102939e-001
 -2.3047151e-001
 -1.5810646e-001
 -8.4209961e-002
 -9.0598765e-003
  6.7065027e-002
  1.4388627e-001
  2.2112681e-001
  2.9851224e-001
  3.7577189e-001
  4.5263991e-001
  5.2885637e-001
  6.0416825e-001
  6.7833042e-001
  7.5110658e-001
  8.2227012e-001
  8.9160498e-001
  9.5890635e-001
  1.0239814e+000
  1.0866501e+000
  1.1467453e+000
  1.2041139e+000
  1.2586167e+000
  1.3101293e+000
  1.3585419e+000
  1.4037600e+000
  1.4457041e+000
  1.4843103e+000
  1.5195299e+000
  1.5513296e+000
  1.5796912e+000
  1.6046117e+000
  1.6261029e+000
  1.6441911e+000
  1.6589167e+000
  1.6703339e+000
  1.6785102e+000
  1.6835257e+000
  1.6854730e+000
  1.6844558e+000
  1.6805893e+000
  1.6739984e+000
  1.6648177e+000
  1.6531907e+000
  1.6392685e+000
  1.6232097e+000
  1.6051788e+000
  1.5853461e+000
  1.5638862e+000
  1.5409777e+000
  1.5168018e+000
  1.4915418e+000
  1.4653820e+000
  1.4385072e+000
  1.4111012e+000
  1.3833467e+000
  1.3554238e+000
  1.3275096e+000
  1.2997776e+000
  1.2723964e+000
  1.2455292e+000
  1.2193335e+000
  1.1939596e+000
  1.1695509e+000
  1.1462428e+000
  1.1241621e+000
  1.1034266e+000
  1.0841450e+000
  1.0664157e+000
  1.0503273e+000
  1.0359577e+000
  1.0233738e+000
  1.0126317e+000
  1.0037762e+000
  9.9684065e-001
  9.9184707e-001
  9.8880589e-001
  9.8771609e-001
  9.8856523e-001
  9.9132951e-001
  9.9597399e-001
  1.0024527e+000
  1.0107090e+000
  1.0206756e+000
  1.0322752e+000
  1.0454207e+000
  1.0600154e+000
  1.0759539e+000
  1.0931221e+000
  1.1113977e+000
  1.1306513e+000
  1.1507463e+000
  1.1715396e+000
  1.1928826e+000
  1.2146215e+000
  1.2365977e+000
  1.2586491e+000
  1.2806102e+000
  1.3023130e+000
  1.3235880e+000
  1.3442641e+000
  1.3641702e+000
  1.3831353e+000
  1.4009895e+000
  1.4175647e+000
  1.4326951e+000
  1.4462180e+000
  1.4579747e+000
  1.4678109e+000
  1.4755773e+000
  1.4811306e+000
  1.4843340e+000
  1.4850574e+000
  1.4831787e+000
  1.4785837e+000
  1.4711672e+000
  1.4608331e+000
  1.4474950e+000
  1.4310768e+000
  1.4115129e+000
  1.3887486e+000
  1.3627409e+000
  1.3334580e+000
  1.3008804e+000
  1.2650004e+000
  1.2258231e+000
  1.1833657e+000
  1.1376583e+000
  1.0887435e+000
  1.0366768e+000
  9.8152631e-001
  9.2337270e-001
  8.6230929e-001
  7.9844170e-001
  7.3188777e-001
  6.6277722e-001
  5.9125143e-001
  5.1746308e-001
  4.4157574e-001
  3.6376351e-001
  2.8421050e-001
  2.0311033e-001
  1.2066562e-001
  3.7087332e-002
 -4.7405796e-002
 -1.3258795e-001
 -2.1822692e-001
 -3.0408487e-001
 -3.8991904e-001
 -4.7548261e-001
 -5.6052547e-001
 -6.4479510e-001
 -7.2803740e-001
 -8.0999763e-001
 -8.9042126e-001
 -9.6905493e-001
 -1.0456473e+000
 -1.1199502e+000
 -1.1917193e+000
 -1.2607151e+000
 -1.3267040e+000
 -1.3894593e+000
 -1.4487617e+000
 -1.5044008e+000
 -1.5561756e+000
 -1.6038952e+000
 -1.6473802e+000
 -1.6864632e+000
 -1.7209895e+000
 -1.7508180e+000
 -1.7758219e+000
 -1.7958893e+000
 -1.8109240e+000
 -1.8208458e+000
 -1.8255912e+000
 -1.8251141e+000
 -1.8193856e+000
 -1.8083949e+000
 -1.7921494e+000
 -1.7706750e+000
 -1.7440161e+000
 -1.7122357e+000
 -1.6754157e+000
 -1.6336566e+000
 -1.5870774e+000
 -1.5358153e+000
 -1.4800257e+000
 -1.4198817e+000
 -1.3555737e+000
 -1.2873087e+000
 -1.2153102e+000
 -1.1398170e+000
 -1.0610831e+000
 -9.7937618e-001
 -8.9497747e-001
 -8.0818040e-001
 -7.1928977e-001
 -6.2862071e-001
 -5.3649759e-001
 -4.4325286e-001
 -3.4922589e-001
 -2.5476171e-001
 -1.6020978e-001
 -6.5922647e-002
  2.7745369e-002
  1.2043954e-001
  2.1180610e-001
  3.0149366e-001
  3.8915458e-001
  4.7444637e-001
  5.5703312e-001
  6.3658687e-001
  7.1278896e-001
  7.8533142e-001
  8.5391827e-001
  9.1826683e-001
  9.7810893e-001
  1.0331922e+000
  1.0832810e+000
  1.1281579e+000
  1.1676245e+000
  1.2015020e+000
  1.2296330e+000
  1.2518815e+000
  1.2681339e+000
  1.2782999e+000
  1.2823127e+000
  1.2801296e+000
  1.2717324e+000
  1.2571277e+000
  1.2363468e+000
  1.2094463e+000
  1.1765075e+000
  1.1376366e+000
  1.0929642e+000
  1.0426453e+000
  9.8685838e-001
  9.2580526e-001
  8.5971016e-001
  7.8881901e-001
  7.1339858e-001
  6.3373549e-001
  5.5013519e-001
  4.6292078e-001
  3.7243176e-001
  2.7902277e-001
  1.8306215e-001
  8.4930511e-002
 -1.4980807e-002
 -1.1627129e-001
 -2.1853290e-001
 -3.2135174e-001
 -4.2430974e-001
 -5.2698645e-001
 -6.2896073e-001
 -7.2981260e-001
 -8.2912495e-001
 -9.2648536e-001
 -1.0214879e+000
 -1.1137347e+000
 -1.2028379e+000
 -1.2884214e+000
 -1.3701221e+000
 -1.4475920e+000
 -1.5204992e+000
 -1.5885299e+000
 -1.6513897e+000
 -1.7088044e+000
 -1.7605222e+000
 -1.8063138e+000
 -1.8459744e+000
 -1.8793238e+000
 -1.9062080e+000
 -1.9264995e+000
 -1.9400980e+000
 -1.9469309e+000
 -1.9469538e+000
 -1.9401506e+000
 -1.9265337e+000
 -1.9061441e+000
 -1.8790511e+000
 -1.8453521e+000
 -1.8051724e+000
 -1.7586645e+000
 -1.7060075e+000
 -1.6474064e+000
 -1.5830914e+000
 -1.5133166e+000
 -1.4383592e+000
 -1.3585181e+000
 -1.2741128e+000
 -1.1854818e+000
 -1.0929815e+000
 -9.9698413e-001
 -8.9787665e-001
 -7.9605868e-001
 -6.9194091e-001
 -5.8594327e-001
 -4.7849313e-001
 -3.7002334e-001
 -2.6097041e-001
 -1.5177254e-001
 -4.2867720e-002
  6.5308192e-002
  1.7232339e-001
  2.7775201e-001
  3.8117598e-001
  4.8218686e-001
  5.8038759e-001
  6.7539424e-001
  7.6683767e-001
  8.5436508e-001
  9.3764155e-001
  1.0163514e+000
  1.0901998e+000
  1.1589134e+000
  1.2222420e+000
  1.2799596e+000
  1.3318647e+000
  1.3777818e+000
  1.4175615e+000
  1.4510814e+000
  1.4782463e+000
  1.4989886e+000
  1.5132682e+000
  1.5210729e+000
  1.5224180e+000
  1.5173461e+000
  1.5059267e+000
  1.4882559e+000
  1.4644554e+000
  1.4346722e+000
  1.3990772e+000
  1.3578648e+000
  1.3112514e+000
  1.2594743e+000
  1.2027906e+000
  1.1414756e+000
  1.0758215e+000
  1.0061358e+000
  9.3273989e-001
  8.5596709e-001
  7.7616120e-001
  6.9367471e-001
  6.0886701e-001
  5.2210265e-001
  4.3374947e-001
  3.4417688e-001
  2.5375400e-001
  1.6284792e-001
  7.1821888e-002
 -1.8966347e-002
 -1.0916628e-001
 -1.9843624e-001
 -2.8644502e-001
 -3.7287335e-001
 -4.5741533e-001
 -5.3977983e-001
 -6.1969173e-001
 -6.9689311e-001
 -7.7114433e-001
 -8.4222501e-001
 -9.0993489e-001
 -9.7409460e-001
 -1.0345463e+000
 -1.0911542e+000
 -1.1438049e+000
 -1.1924078e+000
 -1.2368951e+000
 -1.2772221e+000
 -1.3133667e+000
 -1.3453295e+000
 -1.3731335e+000
 -1.3968234e+000
 -1.4164652e+000
 -1.4321456e+000
 -1.4439711e+000
 -1.4520671e+000
 -1.4565769e+000
 -1.4576609e+000
 -1.4554952e+000
 -1.4502703e+000
 -1.4421902e+000
 -1.4314705e+000
 -1.4183374e+000
 -1.4030262e+000
 -1.3857794e+000
 -1.3668457e+000
 -1.3464783e+000
 -1.3249331e+000
 -1.3024672e+000
 -1.2793376e+000
 -1.2557994e+000
 -1.2321043e+000
 -1.2084993e+000
 -1.1852249e+000
 -1.1625139e+000
 -1.1405901e+000
 -1.1196668e+000
 -1.0999459e+000
 -1.0816161e+000
 -1.0648528e+000
 -1.0498160e+000
 -1.0366505e+000
 -1.0254841e+000
 -1.0164278e+000
 -1.0095744e+000
 -1.0049987e+000
 -1.0027566e+000
 -1.0028852e+000
 -1.0054024e+000
 -1.0103071e+000
 -1.0175789e+000
 -1.0271788e+000
 -1.0390489e+000
 -1.0531134e+000
 -1.0692787e+000
 -1.0874340e+000
 -1.1074523e+000
 -1.1291910e+000
 -1.1524928e+000
 -1.1771867e+000
 -1.2030890e+000
 -1.2300046e+000
 -1.2577280e+000
 -1.2860446e+000
 -1.3147319e+000
 -1.3435612e+000
 -1.3722984e+000
 -1.4007060e+000
 -1.4285440e+000
 -1.4555718e+000
 -1.4815492e+000
 -1.5062382e+000
 -1.5294042e+000
 -1.5508174e+000
 -1.5702541e+000
 -1.5874985e+000
 -1.6023433e+000
 -1.6145913e+000
 -1.6240566e+000
 -1.6305656e+000
 -1.6339580e+000
 -1.6340879e+000
 -1.6308245e+000
 -1.6240532e+000
 -1.6136757e+000
 -1.5996112e+000
 -1.5817968e+000
 -1.5601875e+000
 -1.5347569e+000
 -1.5054973e+000
 -1.4724196e+000
 -1.4355535e+000
 -1.3949474e+000
 -1.3506679e+000
 -1.3027998e+000
 -1.2514453e+000
 -1.1967239e+000
 -1.1387713e+000
 -1.0777391e+000
 -1.0137939e+000
 -9.4711597e-001
 -8.7789906e-001
 -8.0634874e-001
 -7.3268158e-001
 -6.5712394e-001
 -5.7991075e-001
 -5.0128428e-001
 -4.2149282e-001
 -3.4078940e-001
 -2.5943044e-001
 -1.7767435e-001
 -9.5780232e-002
 -1.4006497e-002
  6.7390506e-002
  1.4815780e-001
  2.2804710e-001
  3.0681608e-001
  3.8422965e-001
  4.6006108e-001
  5.3409320e-001
  6.0611947e-001
  6.7594497e-001
  7.4338736e-001
  8.0827778e-001
  8.7046157e-001
  9.2979905e-001
  9.8616607e-001
  1.0394546e+000
  1.0895730e+000
  1.1364467e+000
  1.1800180e+000
  1.2202465e+000
  1.2571090e+000
  1.2905995e+000
  1.3207290e+000
  1.3475253e+000
  1.3710326e+000
  1.3913110e+000
  1.4084359e+000
  1.4224977e+000
  1.4336008e+000
  1.4418626e+000
  1.4474135e+000
  1.4503947e+000
  1.4509585e+000
  1.4492662e+000
  1.4454878e+000
  1.4398003e+000
  1.4323867e+000
  1.4234350e+000
  1.4131367e+000
  1.4016856e+000
  1.3892767e+000
  1.3761049e+000
  1.3623636e+000
  1.3482435e+000
  1.3339318e+000
  1.3196103e+000
  1.3054551e+000
  1.2916347e+000
  1.2783095e+000
  1.2656306e+000
  1.2537390e+000
  1.2427644e+000
  1.2328248e+000
  1.2240256e+000
  1.2164591e+000
  1.2102037e+000
  1.2053237e+000
  1.2018686e+000
  1.1998733e+000
  1.1993575e+000
  1.2003255e+000
  1.2027670e+000
  1.2066560e+000
  1.2119521e+000
  1.2186000e+000
  1.2265303e+000
  1.2356599e+000
  1.2458922e+000
  1.2571183e+000
  1.2692171e+000
  1.2820567e+000
  1.2954947e+000
  1.3093793e+000
  1.3235504e+000
  1.3378406e+000
  1.3520761e+000
  1.3660778e+000
  1.3796626e+000
  1.3926447e+000
  1.4048363e+000
  1.4160493e+000
  1.4260961e+000
  1.4347913e+000
  1.4419523e+000
  1.4474010e+000
  1.4509645e+000
  1.4524767e+000
  1.4517788e+000
  1.4487211e+000
  1.4431633e+000
  1.4349758e+000
  1.4240404e+000
  1.4102515e+000
  1.3935161e+000
  1.3737554e+000
  1.3509045e+000
  1.3249136e+000
  1.2957480e+000
  1.2633886e+000
  1.2278322e+000
  1.1890913e+000
  1.1471947e+000
  1.1021871e+000
  1.0541291e+000
  1.0030967e+000
  9.4918163e-001
  8.9249026e-001
  8.3314355e-001
  7.7127633e-001
  7.0703668e-001
  6.4058523e-001
  5.7209432e-001
  5.0174718e-001
  4.2973700e-001
  3.5626593e-001
  2.8154408e-001
  2.0578841e-001
  1.2922167e-001
  5.2071167e-002
 -2.5432319e-002
 -1.0305578e-001
 -1.8056518e-001
 -2.5772663e-001
 -3.3430766e-001
 -4.1007834e-001
 -4.8481252e-001
 -5.5828898e-001
 -6.3029254e-001
 -7.0061519e-001
 -7.6905712e-001
 -8.3542774e-001
 -8.9954661e-001
 -9.6124438e-001
 -1.0203636e+000
 -1.0767594e+000
 -1.1303005e+000
 -1.1808692e+000
 -1.2283627e+000
 -1.2726928e+000
 -1.3137870e+000
 -1.3515881e+000
 -1.3860549e+000
 -1.4171618e+000
 -1.4448996e+000
 -1.4692744e+000
 -1.4903086e+000
 -1.5080394e+000
 -1.5225196e+000
 -1.5338164e+000
 -1.5420114e+000
 -1.5471997e+000
 -1.5494893e+000
 -1.5490006e+000
 -1.5458655e+000
 -1.5402264e+000
 -1.5322356e+000
 -1.5220540e+000
 -1.5098506e+000
 -1.4958009e+000
 -1.4800863e+000
 -1.4628929e+000
 -1.4444101e+000
 -1.4248300e+000
 -1.4043459e+000
 -1.3831514e+000
 -1.3614390e+000
 -1.3393994e+000
 -1.3172201e+000
 -1.2950846e+000
 -1.2731712e+000
 -1.2516520e+000
 -1.2306922e+000
 -1.2104490e+000
 -1.1910709e+000
 -1.1726969e+000
 -1.1554556e+000
 -1.1394649e+000
 -1.1248314e+000
 -1.1116494e+000
 -1.1000014e+000
 -1.0899567e+000
 -1.0815719e+000
 -1.0748908e+000
 -1.0699434e+000
 -1.0667470e+000
 -1.0653055e+000
 -1.0656100e+000
 -1.0676387e+000
 -1.0713574e+000
 -1.0767199e+000
 -1.0836682e+000
 -1.0921334e+000
 -1.1020361e+000
 -1.1132870e+000
 -1.1257877e+000
 -1.1394314e+000
 -1.1541038e+000
 -1.1696838e+000
 -1.1860444e+000
 -1.2030541e+000
 -1.2205770e+000
 -1.2384744e+000
 -1.2566056e+000
 -1.2748288e+000
 -1.2930024e+000
 -1.3109853e+000
 -1.3286388e+000
 -1.3458266e+000
 -1.3624166e+000
 -1.3782812e+000
 -1.3932982e+000
 -1.4073521e+000
 -1.4203342e+000
 -1.4321441e+000
 -1.4426895e+000
 -1.4518876e+000
 -1.4596652e+000
 -1.4659593e+000
 -1.4707176e+000
 -1.4738987e+000
 -1.4754725e+000
 -1.4754202e+000
 -1.4737348e+000
 -1.4704209e+000
 -1.4654944e+000
 -1.4589830e+000
 -1.4509255e+000
 -1.4413719e+000
 -1.4303828e+000
 -1.4180291e+000
 -1.4043917e+000
 -1.3895607e+000
 -1.3736347e+000
 -1.3567209e+000
 -1.3389333e+000
 -1.3203928e+000
 -1.3012261e+000
 -1.2815648e+000
 -1.2615446e+000
 -1.2413044e+000
 -1.2209853e+000
 -1.2007299e+000
 -1.1806810e+000
 -1.1609808e+000
 -1.1417700e+000
 -1.1231870e+000
 -1.1053664e+000
 -1.0884387e+000
 -1.0725291e+000
 -1.0577567e+000
 -1.0442334e+000
 -1.0320639e+000
 -1.0213438e+000
 -1.0121600e+000
 -1.0045893e+000
 -9.9869819e-001
 -9.9454235e-001
 -9.9216594e-001
 -9.9160141e-001
 -9.9286915e-001
 -9.9597723e-001
 -1.0009212e+000
 -1.0076841e+000
 -1.0162364e+000
 -1.0265359e+000
 -1.0385282e+000
 -1.0521465e+000
 -1.0673123e+000
 -1.0839355e+000
 -1.1019148e+000
 -1.1211384e+000
 -1.1414844e+000
 -1.1628216e+000
 -1.1850099e+000
 -1.2079013e+000
 -1.2313405e+000
 -1.2551659e+000
 -1.2792104e+000
 -1.3033023e+000
 -1.3272661e+000
 -1.3509238e+000
 -1.3740955e+000
 -1.3966007e+000
 -1.4182591e+000
 -1.4388918e+000
 -1.4583221e+000
 -1.4763764e+000
 -1.4928856e+000
 -1.5076855e+000
 -1.5206182e+000
 -1.5315328e+000
 -1.5402861e+000
 -1.5467434e+000
 -1.5507798e+000
 -1.5522802e+000
 -1.5511402e+000
 -1.5472668e+000
 -1.5405791e+000
 -1.5310081e+000
 -1.5184977e+000
 -1.5030050e+000
 -1.4845000e+000
 -1.4629664e+000
 -1.4384015e+000
 -1.4108158e+000
 -1.3802338e+000
 -1.3466929e+000
 -1.3102441e+000
 -1.2709511e+000
 -1.2288900e+000
 -1.1841495e+000
 -1.1368296e+000
 -1.0870416e+000
 -1.0349073e+000
 -9.8055844e-001
 -9.2413589e-001
 -8.6578897e-001
 -8.0567468e-001
 -7.4395680e-001
 -6.8080507e-001
 -6.1639428e-001
 -5.5090338e-001
 -4.8451455e-001
 -4.1741223e-001
 -3.4978221e-001
 -2.8181068e-001
 -2.1368328e-001
 -1.4558418e-001
 -7.7695179e-002
 -1.0194801e-002
  5.6742545e-002
  1.2294741e-001
  1.8825609e-001
  2.5251136e-001
  3.1556322e-001
  3.7726952e-001
  4.3749654e-001
  4.9611961e-001
  5.5302352e-001
  6.0810301e-001
  6.6126308e-001
  7.1241935e-001
  7.6149824e-001
  8.0843717e-001
  8.5318466e-001
  8.9570035e-001
  9.3595497e-001
  9.7393027e-001
  1.0096188e+000
  1.0430238e+000
  1.0741587e+000
  1.1030472e+000
  1.1297221e+000
  1.1542259e+000
  1.1766094e+000
  1.1969316e+000
  1.2152591e+000
  1.2316652e+000
  1.2462296e+000
  1.2590376e+000
  1.2701795e+000
  1.2797493e+000
  1.2878450e+000
  1.2945670e+000
  1.3000176e+000
  1.3043006e+000
  1.3075199e+000
  1.3097795e+000
  1.3111824e+000
  1.3118300e+000
  1.3118212e+000
  1.3112525e+000
  1.3102165e+000
  1.3088021e+000
  1.3070934e+000
  1.3051698e+000
  1.3031051e+000
  1.3009674e+000
  1.2988187e+000
  1.2967149e+000
  1.2947049e+000
  1.2928313e+000
  1.2911298e+000
  1.2896293e+000
  1.2883519e+000
  1.2873129e+000
  1.2865211e+000
  1.2859789e+000
  1.2856826e+000
  1.2856224e+000
  1.2857832e+000
  1.2861446e+000
  1.2866814e+000
  1.2873641e+000
  1.2881595e+000
  1.2890310e+000
  1.2899392e+000
  1.2908424e+000
  1.2916975e+000
  1.2924603e+000
  1.2930858e+000
  1.2935295e+000
  1.2937475e+000
  1.2936973e+000
  1.2933379e+000
  1.2926313e+000
  1.2915419e+000
  1.2900379e+000
  1.2880913e+000
  1.2856784e+000
  1.2827805e+000
  1.2793838e+000
  1.2754800e+000
  1.2710664e+000
  1.2661463e+000
  1.2607290e+000
  1.2548301e+000
  1.2484711e+000
  1.2416801e+000
  1.2344908e+000
  1.2269435e+000
  1.2190837e+000
  1.2109629e+000
  1.2026378e+000
  1.1941697e+000
  1.1856247e+000
  1.1770728e+000
  1.1685875e+000
  1.1602455e+000
  1.1521256e+000
  1.1443085e+000
  1.1368758e+000
  1.1299098e+000
  1.1234923e+000
  1.1177040e+000
  1.1126238e+000
  1.1083281e+000
  1.1048901e+000
  1.1023786e+000
  1.1008578e+000
  1.1003863e+000
  1.1010164e+000
  1.1027934e+000
  1.1057550e+000
  1.1099306e+000
  1.1153408e+000
  1.1219970e+000
  1.1299006e+000
  1.1390426e+000
  1.1494035e+000
  1.1609531e+000
  1.1736496e+000
  1.1874402e+000
  1.2022606e+000
  1.2180350e+000
  1.2346764e+000
  1.2520865e+000
  1.2701560e+000
  1.2887651e+000
  1.3077834e+000
  1.3270711e+000
  1.3464790e+000
  1.3658490e+000
  1.3850155e+000
  1.4038054e+000
  1.4220395e+000
  1.4395331e+000
  1.4560970e+000
  1.4715387e+000
  1.4856631e+000
  1.4982742e+000
  1.5091757e+000
  1.5181723e+000
  1.5250711e+000
  1.5296828e+000
  1.5318228e+000
  1.5313126e+000
  1.5279808e+000
  1.5216646e+000
  1.5122109e+000
  1.4994775e+000
  1.4833341e+000
  1.4636638e+000
  1.4403637e+000
  1.4133463e+000
  1.3825400e+000
  1.3478905e+000
  1.3093613e+000
  1.2669342e+000
  1.2206105e+000
  1.1704109e+000
  1.1163763e+000
  1.0585683e+000
  9.9706881e-001
  9.3198073e-001
  8.6342770e-001
  7.9155402e-001
  7.1652443e-001
  6.3852372e-001
  5.5775634e-001
  4.7444571e-001
  3.8883362e-001
  3.0117934e-001
  2.1175875e-001
  1.2086327e-001
  2.8798757e-002
 -6.4115770e-002
 -1.5754942e-001
 -2.5116086e-001
 -3.4459982e-001
 -4.3750867e-001
 -5.2952402e-001
 -6.2027848e-001
 -7.0940236e-001
 -7.9652549e-001
 -8.8127901e-001
 -9.6329726e-001
 -1.0422196e+000
 -1.1176924e+000
 -1.1893706e+000
 -1.2569199e+000
 -1.3200185e+000
 -1.3783585e+000
 -1.4316483e+000
 -1.4796137e+000
 -1.5219998e+000
 -1.5585724e+000
 -1.5891196e+000
 -1.6134531e+000
 -1.6314092e+000
 -1.6428505e+000
 -1.6476663e+000
 -1.6457739e+000
 -1.6371195e+000
 -1.6216783e+000
 -1.5994554e+000
 -1.5704862e+000
 -1.5348363e+000
 -1.4926017e+000
 -1.4439089e+000
 -1.3889143e+000
 -1.3278040e+000
 -1.2607931e+000
 -1.1881253e+000
 -1.1100716e+000
 -1.0269295e+000
 -9.3902187e-001
 -8.4669563e-001
 -7.5032028e-001
 -6.5028639e-001
 -5.4700388e-001
 -4.4090028e-001
 -3.3241879e-001
 -2.2201634e-001
 -1.1016146e-001
  2.6677935e-003
  1.1598613e-001
  2.2930323e-001
  3.4212609e-001
  4.5396136e-001
  5.6431768e-001
  6.7270807e-001
  7.7865230e-001
  8.8167920e-001
  9.8132900e-001
  1.0771556e+000
  1.1687288e+000
  1.2556364e+000
  1.3374864e+000
  1.4139087e+000
  1.4845575e+000
  1.5491126e+000
  1.6072812e+000
  1.6587995e+000
  1.7034341e+000
  1.7409831e+000
  1.7712775e+000
  1.7941818e+000
  1.8095948e+000
  1.8174506e+000
  1.8177186e+000
  1.8104039e+000
  1.7955474e+000
  1.7732257e+000
  1.7435507e+000
  1.7066695e+000
  1.6627631e+000
  1.6120465e+000
  1.5547667e+000
  1.4912025e+000
  1.4216624e+000
  1.3464837e+000
  1.2660305e+000
  1.1806923e+000
  1.0908819e+000
  9.9703328e-001
  8.9959975e-001
  7.9905160e-001
  6.9587377e-001
  5.9056349e-001
  4.8362786e-001
  3.7558127e-001
  2.6694292e-001
  1.5823420e-001
  4.9976133e-002
 -5.7313250e-002
 -1.6312146e-001
 -2.6694410e-001
 -3.6828741e-001
 -4.6667070e-001
 -5.6162872e-001
 -6.5271405e-001
 -7.3949926e-001
 -8.2157904e-001
 -8.9857228e-001
 -9.7012386e-001
 -1.0359065e+000
 -1.0956222e+000
 -1.1490041e+000
 -1.1958173e+000
 -1.2358601e+000
 -1.2689655e+000
 -1.2950012e+000
 -1.3138707e+000
 -1.3255136e+000
 -1.3299058e+000
 -1.3270599e+000
 -1.3170243e+000
 -1.2998837e+000
 -1.2757582e+000
 -1.2448025e+000
 -1.2072053e+000
 -1.1631883e+000
 -1.1130048e+000
 -1.0569381e+000
 -9.9530065e-001
 -9.2843189e-001
 -8.5669656e-001
 -7.8048280e-001
 -7.0020009e-001
 -6.1627714e-001
 -5.2915958e-001
 -4.3930772e-001
 -3.4719409e-001
 -2.5330103e-001
 -1.5811820e-001
 -6.2140035e-002
  3.4136752e-002
  1.3021574e-001
  2.2560333e-001
  3.1981120e-001
  4.1235883e-001
  5.0277587e-001
  5.9060453e-001
  6.7540182e-001
  7.5674173e-001
  8.3421736e-001
  9.0744287e-001
  9.7605531e-001
  1.0397164e+000
  1.0981141e+000
  1.1509640e+000
  1.1980106e+000
  1.2390286e+000
  1.2738237e+000
  1.3022333e+000
  1.3241275e+000
  1.3394089e+000
  1.3480137e+000
  1.3499108e+000
  1.3451027e+000
  1.3336244e+000
  1.3155436e+000
  1.2909594e+000
  1.2600022e+000
  1.2228323e+000
  1.1796391e+000
  1.1306393e+000
  1.0760763e+000
  1.0162180e+000
  9.5135545e-001
  8.8180116e-001
  8.0788696e-001
  7.2996227e-001
  6.4839193e-001
  5.6355419e-001
  4.7583845e-001
  3.8564313e-001
  2.9337337e-001
  1.9943882e-001
  1.0425134e-001
  8.2227416e-003
 -8.8237399e-002
 -1.8472400e-001
 -2.8083859e-001
 -3.7619145e-001
 -4.7040359e-001
 -5.6310874e-001
 -6.5395520e-001
 -7.4260758e-001
 -8.2874847e-001
 -9.1207994e-001
 -9.9232497e-001
 -1.0692287e+000
 -1.1425594e+000
 -1.2121099e+000
 -1.2776978e+000
 -1.3391665e+000
 -1.3963858e+000
 -1.4492519e+000
 -1.4976877e+000
 -1.5416432e+000
 -1.5810947e+000
 -1.6160449e+000
 -1.6465226e+000
 -1.6725816e+000
 -1.6943003e+000
 -1.7117808e+000
 -1.7251474e+000
 -1.7345463e+000
 -1.7401433e+000
 -1.7421232e+000
 -1.7406878e+000
 -1.7360545e+000
 -1.7284547e+000
 -1.7181317e+000
 -1.7053393e+000
 -1.6903395e+000
 -1.6734008e+000
 -1.6547965e+000
 -1.6348022e+000
 -1.6136943e+000
 -1.5917479e+000
 -1.5692347e+000
 -1.5464215e+000
 -1.5235681e+000
 -1.5009252e+000
 -1.4787335e+000
 -1.4572213e+000
 -1.4366032e+000
 -1.4170789e+000
 -1.3988314e+000
 -1.3820261e+000
 -1.3668097e+000
 -1.3533091e+000
 -1.3416304e+000
 -1.3318586e+000
 -1.3240568e+000
 -1.3182658e+000
 -1.3145041e+000
 -1.3127673e+000
 -1.3130288e+000
 -1.3152395e+000
 -1.3193284e+000
 -1.3252030e+000
 -1.3327503e+000
 -1.3418371e+000
 -1.3523113e+000
 -1.3640027e+000
 -1.3767248e+000
 -1.3902752e+000
 -1.4044379e+000
 -1.4189842e+000
 -1.4336749e+000
 -1.4482613e+000
 -1.4624878e+000
 -1.4760929e+000
 -1.4888117e+000
 -1.5003777e+000
 -1.5105245e+000
 -1.5189879e+000
 -1.5255080e+000
 -1.5298309e+000
 -1.5317108e+000
 -1.5309117e+000
 -1.5272095e+000
 -1.5203935e+000
 -1.5102683e+000
 -1.4966553e+000
 -1.4793943e+000
 -1.4583448e+000
 -1.4333873e+000
 -1.4044248e+000
 -1.3713833e+000
 -1.3342133e+000
 -1.2928902e+000
 -1.2474149e+000
 -1.1978144e+000
 -1.1441422e+000
 -1.0864782e+000
 -1.0249287e+000
 -9.5962663e-001
 -8.9073053e-001
 -8.1842454e-001
 -7.4291757e-001
 -6.6444240e-001
 -5.8325478e-001
 -4.9963226e-001
 -4.1387287e-001
 -3.2629375e-001
 -2.3722955e-001
 -1.4703078e-001
 -5.6062026e-002
  3.5299971e-002
  1.2666828e-001
  2.1764785e-001
  3.0783765e-001
  3.9683286e-001
  4.8422713e-001
  5.6961480e-001
  6.5259328e-001
  7.3276526e-001
  8.0974107e-001
  8.8314090e-001
  9.5259708e-001
  1.0177562e+000
  1.0782815e+000
  1.1338544e+000
  1.1841769e+000
  1.2289736e+000
  1.2679929e+000
  1.3010092e+000
  1.3278239e+000
  1.3482673e+000
  1.3621996e+000
  1.3695117e+000
  1.3701267e+000
  1.3640001e+000
  1.3511206e+000
  1.3315105e+000
  1.3052259e+000
  1.2723567e+000
  1.2330262e+000
  1.1873912e+000
  1.1356412e+000
  1.0779975e+000
  1.0147126e+000
  9.4606910e-001
  8.7237824e-001
  7.9397861e-001
  7.1123454e-001
  6.2453440e-001
  5.3428870e-001
  4.4092808e-001
  3.4490123e-001
  2.4667259e-001
  1.4672003e-001
  4.5532479e-002
 -5.6392651e-002
 -1.5855197e-001
 -2.6043873e-001
 -3.6154546e-001
 -4.6136662e-001
 -5.5940126e-001
 -6.5515567e-001
 -7.4814597e-001
 -8.3790074e-001
 -9.2396349e-001
 -1.0058952e+000
 -1.0832765e+000
 -1.1557102e+000
 -1.2228233e+000
 -1.2842692e+000
 -1.3397291e+000
 -1.3889146e+000
 -1.4315686e+000
 -1.4674670e+000
 -1.4964202e+000
 -1.5182738e+000
 -1.5329098e+000
 -1.5402472e+000
 -1.5402424e+000
 -1.5328898e+000
 -1.5182219e+000
 -1.4963088e+000
 -1.4672585e+000
 -1.4312159e+000
 -1.3883624e+000
 -1.3389151e+000
 -1.2831253e+000
 -1.2212776e+000
 -1.1536883e+000
 -1.0807038e+000
 -1.0026989e+000
 -9.2007469e-001
 -8.3325646e-001
 -7.4269163e-001
 -6.4884728e-001
 -5.5220768e-001
 -4.5327181e-001
 -3.5255061e-001
 -2.5056437e-001
 -1.4783988e-001
 -4.4907669e-002
  5.7700843e-002
  1.5945618e-001
  2.5983366e-001
  3.5831619e-001
  4.5439704e-001
  5.4758258e-001
  6.3739494e-001
  7.2337457e-001
  8.0508271e-001
  8.8210379e-001
  9.5404764e-001
  1.0205516e+000
  1.0812826e+000
  1.1359388e+000
  1.1842511e+000
  1.2259852e+000
  1.2609421e+000
  1.2889599e+000
  1.3099139e+000
  1.3237182e+000
  1.3303253e+000
  1.3297271e+000
  1.3219543e+000
  1.3070769e+000
  1.2852033e+000
  1.2564798e+000
  1.2210903e+000
  1.1792545e+000
  1.1312274e+000
  1.0772978e+000
  1.0177864e+000
  9.5304444e-001
  8.8345152e-001
  8.0941379e-001
  7.3136163e-001
  6.4974732e-001
  5.6504261e-001
  4.7773615e-001
  3.8833087e-001
  2.9734122e-001
  2.0529042e-001
  1.1270759e-001
  2.0124879e-002
 -7.1925380e-002
 -1.6291360e-001
 -2.5231578e-001
 -3.3961637e-001
 -4.2431107e-001
 -5.0590953e-001
 -5.8393804e-001
 -6.5794209e-001
 -7.2748884e-001
 -7.9216945e-001
 -8.5160131e-001
 -9.0543012e-001
 -9.5333178e-001
 -9.9501418e-001
 -1.0302188e+000
 -1.0587219e+000
 -1.0803362e+000
 -1.0949115e+000
 -1.1023353e+000
 -1.1025342e+000
 -1.0954734e+000
 -1.0811575e+000
 -1.0596302e+000
 -1.0309741e+000
 -9.9531038e-001
 -9.5279798e-001
 -9.0363283e-001
 -8.4804679e-001
 -7.8630639e-001
 -7.1871142e-001
 -6.4559329e-001
 -5.6731328e-001
 -4.8426057e-001
 -3.9685020e-001
 -3.0552081e-001
 -2.1073232e-001
 -1.1296345e-001
 -1.2709203e-002
  8.9521819e-002
  1.9321007e-001
  2.9782786e-001
  4.0284213e-001
  5.0771727e-001
  6.1191797e-001
  7.1491202e-001
  8.1617313e-001
  9.1518366e-001
  1.0114374e+000
  1.1044420e+000
  1.1937219e+000
  1.2788205e+000
  1.3593025e+000
  1.4347563e+000
  1.5047960e+000
  1.5690635e+000
  1.6272299e+000
  1.6789977e+000
  1.7241017e+000
  1.7623108e+000
  1.7934287e+000
  1.8172949e+000
  1.8337856e+000
  1.8428140e+000
  1.8443306e+000
  1.8383234e+000
  1.8248178e+000
  1.8038760e+000
  1.7755971e+000
  1.7401159e+000
  1.6976020e+000
  1.6482590e+000
  1.5923232e+000
  1.5300618e+000
  1.4617718e+000
  1.3877781e+000
  1.3084312e+000
  1.2241060e+000
  1.1351987e+000
  1.0421253e+000
  9.4531897e-001
  8.4522747e-001
  7.4231090e-001
  6.3703902e-001
  5.2988869e-001
  4.2134121e-001
  3.1187976e-001
  2.0198671e-001
  9.2141054e-002
 -1.7184176e-002
 -1.2552443e-001
 -2.3242612e-001
 -3.3744895e-001
 -4.4016831e-001
 -5.4017736e-001
 -6.3708921e-001
 -7.3053881e-001
 -8.2018482e-001
 -9.0571124e-001
 -9.8682900e-001
 -1.0632773e+000
 -1.1348246e+000
 -1.2012702e+000
 -1.2624443e+000
 -1.3182094e+000
 -1.3684602e+000
 -1.4131242e+000
 -1.4521616e+000
 -1.4855655e+000
 -1.5133613e+000
 -1.5356061e+000
 -1.5523887e+000
 -1.5638280e+000
 -1.5700725e+000
 -1.5712989e+000
 -1.5677107e+000
 -1.5595371e+000
 -1.5470308e+000
 -1.5304669e+000
 -1.5101405e+000
 -1.4863647e+000
 -1.4594691e+000
 -1.4297971e+000
 -1.3977036e+000
 -1.3635531e+000
 -1.3277173e+000
 -1.2905722e+000
 -1.2524964e+000
 -1.2138684e+000
 -1.1750639e+000
 -1.1364541e+000
 -1.0984028e+000
 -1.0612645e+000
 -1.0253818e+000
 -9.9108384e-001
 -9.5868367e-001
 -9.2847667e-001
 -9.0073861e-001
 -8.7572397e-001
 -8.5366434e-001
 -8.3476704e-001
 -8.1921381e-001
 -8.0715969e-001
 -7.9873207e-001
 -7.9402993e-001
 -7.9312317e-001
 -7.9605224e-001
 -8.0282782e-001
 -8.1343081e-001
 -8.2781236e-001
 -8.4589422e-001
 -8.6756919e-001
 -8.9270172e-001
 -9.2112879e-001
 -9.5266083e-001
 -9.8708287e-001
 -1.0241559e+000
 -1.0636182e+000
 -1.1051870e+000
 -1.1485602e+000
 -1.1934182e+000
 -1.2394257e+000
 -1.2862339e+000
 -1.3334826e+000
 -1.3808025e+000
 -1.4278170e+000
 -1.4741451e+000
 -1.5194034e+000
 -1.5632085e+000
 -1.6051794e+000
 -1.6449399e+000
 -1.6821209e+000
 -1.7163626e+000
 -1.7473171e+000
 -1.7746503e+000
 -1.7980438e+000
 -1.8171977e+000
 -1.8318318e+000
 -1.8416879e+000
 -1.8465312e+000
 -1.8461522e+000
 -1.8403679e+000
 -1.8290232e+000
 -1.8119921e+000
 -1.7891787e+000
 -1.7605178e+000
 -1.7259759e+000
 -1.6855514e+000
 -1.6392751e+000
 -1.5872101e+000
 -1.5294520e+000
 -1.4661282e+000
 -1.3973981e+000
 -1.3234521e+000
 -1.2445107e+000
 -1.1608239e+000
 -1.0726698e+000
 -9.8035342e-001
 -8.8420539e-001
 -7.8458011e-001
 -6.8185419e-001
 -5.7642454e-001
 -4.6870645e-001
 -3.5913149e-001
 -2.4814531e-001
 -1.3620543e-001
 -2.3778839e-002
  8.8660310e-002
  2.0063321e-001
  3.1165885e-001
  4.2125648e-001
  5.2894817e-001
  6.3426126e-001
  7.3673083e-001
  8.3590217e-001
  9.3133316e-001
  1.0225966e+000
  1.1092824e+000
  1.1910000e+000
  1.2673801e+000
  1.3380769e+000
  1.4027698e+000
  1.4611653e+000
  1.5129982e+000
  1.5580336e+000
  1.5960677e+000
  1.6269293e+000
  1.6504804e+000
  1.6666173e+000
  1.6752708e+000
  1.6764071e+000
  1.6700279e+000
  1.6561703e+000
  1.6349067e+000
  1.6063447e+000
  1.5706263e+000
  1.5279277e+000
  1.4784580e+000
  1.4224583e+000
  1.3602007e+000
  1.2919869e+000
  1.2181466e+000
  1.1390358e+000
  1.0550356e+000
  9.6654939e-001
  8.7400165e-001
  7.7783543e-001
  6.7851026e-001
  5.7649984e-001
  4.7228971e-001
  3.6637479e-001
  2.5925700e-001
  1.5144269e-001
  4.3440174e-002
 -6.4242789e-002
 -1.7110150e-001
 -2.7663680e-001
 -3.8035754e-001
 -4.8178295e-001
 -5.8044504e-001
 -6.7589079e-001
 -7.6768445e-001
 -8.5540952e-001
 -9.3867086e-001
 -1.0170965e+000
 -1.0903393e+000
 -1.1580788e+000
 -1.2200227e+000
 -1.2759078e+000
 -1.3255015e+000
 -1.3686030e+000
 -1.4050438e+000
 -1.4346884e+000
 -1.4574350e+000
 -1.4732160e+000
 -1.4819976e+000
 -1.4837803e+000
 -1.4785986e+000
 -1.4665205e+000
 -1.4476471e+000
 -1.4221119e+000
 -1.3900800e+000
 -1.3517469e+000
 -1.3073376e+000
 -1.2571051e+000
 -1.2013291e+000
 -1.1403143e+000
 -1.0743888e+000
 -1.0039023e+000
 -9.2922418e-001
 -8.5074159e-001
 -7.6885725e-001
 -6.8398741e-001
 -5.9655967e-001
 -5.0701069e-001
 -4.1578397e-001
 -3.2332753e-001
 -2.3009164e-001
 -1.3652652e-001
 -4.3080069e-002
  4.9804411e-002
  1.4169040e-001
  2.3215034e-001
  3.2076772e-001
  4.0713912e-001
  4.9087618e-001
  5.7160741e-001
  6.4898000e-001
  7.2266142e-001
  7.9234101e-001
  8.5773137e-001
  9.1856961e-001
  9.7461854e-001
  1.0256677e+000
  1.0715340e+000
  1.1120629e+000
  1.1471285e+000
  1.1766341e+000
  1.2005127e+000
  1.2187266e+000
  1.2312678e+000
  1.2381577e+000
  1.2394465e+000
  1.2352131e+000
  1.2255641e+000
  1.2106332e+000
  1.1905802e+000
  1.1655900e+000
  1.1358717e+000
  1.1016567e+000
  1.0631979e+000
  1.0207681e+000
  9.7465809e-001
  9.2517552e-001
  8.7264280e-001
  8.1739545e-001
  7.5978028e-001
  7.0015348e-001
  6.3887877e-001
  5.7632540e-001
  5.1286626e-001
  4.4887594e-001
  3.8472880e-001
  3.2079703e-001
  2.5744882e-001
  1.9504646e-001
  1.3394462e-001
  7.4488523e-002
  1.7012359e-002
 -3.8162373e-002
 -9.0728360e-002
 -1.4039391e-001
 -1.8688428e-001
 -2.2994292e-001
 -2.6933262e-001
 -3.0483648e-001
 -3.3625887e-001
 -3.6342617e-001
 -3.8618748e-001
 -4.0441514e-001
 -4.1800512e-001
 -4.2687738e-001
 -4.3097597e-001
 -4.3026914e-001
 -4.2474918e-001
 -4.1443230e-001
 -3.9935825e-001
 -3.7958994e-001
 -3.5521281e-001
 -3.2633428e-001
 -2.9308289e-001
 -2.5560751e-001
 -2.1407638e-001
 -1.6867604e-001
 -1.1961028e-001
 -6.7098888e-002
 -1.1376452e-002
  4.7308977e-002
  1.0869723e-001
  1.7251743e-001
  2.3848941e-001
  3.0632519e-001
  3.7573045e-001
  4.4640599e-001
  5.1804928e-001
  5.9035588e-001
  6.6302095e-001
  7.3574069e-001
  8.0821375e-001
  8.8014261e-001
  9.5123495e-001
  1.0212049e+000
  1.0897744e+000
  1.1566741e+000
  1.2216448e+000
  1.2844384e+000
  1.3448185e+000
  1.4025620e+000
  1.4574592e+000
  1.5093150e+000
  1.5579492e+000
  1.6031973e+000
  1.6449109e+000
  1.6829578e+000
  1.7172227e+000
  1.7476071e+000
  1.7740295e+000
  1.7964250e+000
  1.8147461e+000
  1.8289615e+000
  1.8390568e+000
  1.8450332e+000
  1.8469080e+000
  1.8447135e+000
  1.8384966e+000
  1.8283185e+000
  1.8142536e+000
  1.7963890e+000
  1.7748236e+000
  1.7496674e+000
  1.7210408e+000
  1.6890734e+000
  1.6539032e+000
  1.6156758e+000
  1.5745432e+000
  1.5306634e+000
  1.4841987e+000
  1.4353154e+000
  1.3841824e+000
  1.3309706e+000
  1.2758520e+000
  1.2189984e+000
  1.1605813e+000
  1.1007702e+000
  1.0397326e+000
  9.7763279e-001
  9.1463146e-001
  8.5088481e-001
  7.8654414e-001
  7.2175523e-001
  6.5665790e-001
  5.9138558e-001
  5.2606496e-001
  4.6081565e-001
  3.9574999e-001
  3.3097281e-001
  2.6658135e-001
  2.0266519e-001
  1.3930621e-001
  7.6578656e-002
  1.4549264e-002
 -4.6722620e-002
 -1.0718482e-001
 -1.6679207e-001
 -2.2550576e-001
 -2.8329353e-001
 -3.4012898e-001
 -3.9599120e-001
 -4.5086436e-001
 -5.0473724e-001
 -5.5760278e-001
 -6.0945750e-001
 -6.6030109e-001
 -7.1013580e-001
 -7.5896595e-001
 -8.0679740e-001
 -8.5363700e-001
 -8.9949211e-001
 -9.4437005e-001
 -9.8827766e-001
 -1.0312208e+000
 -1.0732038e+000
 -1.1142292e+000
 -1.1542973e+000
 -1.1934059e+000
 -1.2315496e+000
 -1.2687198e+000
 -1.3049046e+000
 -1.3400883e+000
 -1.3742512e+000
 -1.4073697e+000
 -1.4394160e+000
 -1.4703584e+000
 -1.5001608e+000
 -1.5287832e+000
 -1.5561815e+000
 -1.5823078e+000
 -1.6071105e+000
 -1.6305346e+000
 -1.6525220e+000
 -1.6730115e+000
 -1.6919394e+000
 -1.7092400e+000
 -1.7248456e+000
 -1.7386873e+000
 -1.7506952e+000
 -1.7607989e+000
 -1.7689284e+000
 -1.7750138e+000
 -1.7789867e+000
 -1.7807801e+000
 -1.7803292e+000
 -1.7775720e+000
 -1.7724496e+000
 -1.7649069e+000
 -1.7548931e+000
 -1.7423622e+000
 -1.7272735e+000
 -1.7095918e+000
 -1.6892882e+000
 -1.6663407e+000
 -1.6407337e+000
 -1.6124594e+000
 -1.5815175e+000
 -1.5479156e+000
 -1.5116696e+000
 -1.4728035e+000
 -1.4313502e+000
 -1.3873511e+000
 -1.3408563e+000
 -1.2919247e+000
 -1.2406240e+000
 -1.1870304e+000
 -1.1312287e+000
 -1.0733122e+000
 -1.0133823e+000
 -9.5154822e-001
 -8.8792702e-001
 -8.2264284e-001
 -7.5582682e-001
 -6.8761651e-001
 -6.1815550e-001
 -5.4759290e-001
 -4.7608278e-001
 -4.0378364e-001
 -3.3085784e-001
 -2.5747092e-001
 -1.8379104e-001
 -1.0998831e-001
 -3.6234091e-002
  3.7299651e-002
  1.1044104e-001
  1.8301896e-001
  2.5486380e-001
  3.2580808e-001
  3.9568716e-001
  4.6433992e-001
  5.3160940e-001
  5.9734348e-001
  6.6139545e-001
  7.2362465e-001
  7.8389704e-001
  8.4208573e-001
  8.9807153e-001
  9.5174338e-001
  1.0029988e+000
  1.0517445e+000
  1.0978963e+000
  1.1413799e+000
  1.1821309e+000
  1.2200953e+000
  1.2552293e+000
  1.2874998e+000
  1.3168842e+000
  1.3433709e+000
  1.3669588e+000
  1.3876574e+000
  1.4054870e+000
  1.4204783e+000
  1.4326720e+000
  1.4421192e+000
  1.4488806e+000
  1.4530262e+000
  1.4546354e+000
  1.4537960e+000
  1.4506043e+000
  1.4451644e+000
  1.4375875e+000
  1.4279918e+000
  1.4165018e+000
  1.4032475e+000
  1.3883641e+000
  1.3719912e+000
  1.3542724e+000
  1.3353542e+000
  1.3153860e+000
  1.2945187e+000
  1.2729048e+000
  1.2506972e+000
  1.2280486e+000
  1.2051111e+000
  1.1820353e+000
  1.1589698e+000
  1.1360604e+000
  1.1134500e+000
  1.0912771e+000
  1.0696762e+000
  1.0487764e+000
  1.0287018e+000
  1.0095699e+000
  9.9149223e-001
  9.7457303e-001
  9.5890938e-001
  9.4459064e-001
  9.3169809e-001
  9.2030469e-001
  9.1047475e-001
  9.0226375e-001
  8.9571813e-001
  8.9087512e-001
  8.8776262e-001
  8.8639914e-001
  8.8679375e-001
  8.8894606e-001
  8.9284626e-001
  8.9847521e-001
  9.0580452e-001
  9.1479669e-001
  9.2540530e-001
  9.3757520e-001
  9.5124279e-001
  9.6633623e-001
  9.8277580e-001
  1.0004742e+000
  1.0193369e+000
  1.0392626e+000
  1.0601435e+000
  1.0818657e+000
  1.1043101e+000
  1.1273522e+000
  1.1508630e+000
  1.1747093e+000
  1.1987547e+000
  1.2228592e+000
  1.2468808e+000
  1.2706752e+000
  1.2940968e+000
  1.3169991e+000
  1.3392353e+000
  1.3606590e+000
  1.3811244e+000
  1.4004872e+000
  1.4186051e+000
  1.4353380e+000
  1.4505491e+000
  1.4641051e+000
  1.4758766e+000
  1.4857392e+000
  1.4935730e+000
  1.4992642e+000
  1.5027048e+000
  1.5037932e+000
  1.5024350e+000
  1.4985430e+000
  1.4920376e+000
  1.4828475e+000
  1.4709097e+000
  1.4561703e+000
  1.4385840e+000
  1.4181152e+000
  1.3947379e+000
  1.3684357e+000
  1.3392023e+000
  1.3070418e+000
  1.2719683e+000
  1.2340065e+000
  1.1931914e+000
  1.1495687e+000
  1.1031946e+000
  1.0541357e+000
  1.0024691e+000
  9.4828223e-001
  8.9167276e-001
  8.3274839e-001
  7.7162669e-001
  7.0843485e-001
  6.4330944e-001
  5.7639608e-001
  5.0784917e-001
  4.3783143e-001
  3.6651359e-001
  2.9407392e-001
  2.2069777e-001
  1.4657707e-001
  7.1909842e-002
 -3.1004042e-003
 -7.8245215e-002
 -1.5331182e-001
 -2.2808374e-001
 -3.0234151e-001
 -3.7586326e-001
 -4.4842551e-001
 -5.1980386e-001
 -5.8977370e-001
 -6.5811101e-001
 -7.2459311e-001
 -7.8899943e-001
 -8.5111231e-001
 -9.1071780e-001
 -9.6760642e-001
 -1.0215740e+000
 -1.0724225e+000
 -1.1199607e+000
 -1.1640051e+000
 -1.2043806e+000
 -1.2409212e+000
 -1.2734712e+000
 -1.3018851e+000
 -1.3260290e+000
 -1.3457810e+000
 -1.3610319e+000
 -1.3716858e+000
 -1.3776605e+000
 -1.3788884e+000
 -1.3753166e+000
 -1.3669076e+000
 -1.3536396e+000
 -1.3355070e+000
 -1.3125204e+000
 -1.2847072e+000
 -1.2521115e+000
 -1.2147943e+000
 -1.1728337e+000
 -1.1263247e+000
 -1.0753792e+000
 -1.0201260e+000
 -9.6071056e-001
 -8.9729451e-001
 -8.3005560e-001
 -7.5918717e-001
 -6.8489770e-001
 -6.0741029e-001
 -5.2696205e-001
 -4.4380344e-001
 -3.5819751e-001
 -2.7041917e-001
 -1.8075426e-001
 -8.9498691e-002
  3.0425353e-003
  9.6556361e-002
  1.9072273e-001
  2.8521571e-001
  3.7970465e-001
  4.7385539e-001
  5.6733145e-001
  6.5979536e-001
  7.5090988e-001
  8.4033936e-001
  9.2775103e-001
  1.0128163e+000
  1.0952122e+000
  1.1746226e+000
  1.2507396e+000
  1.3232647e+000
  1.3919105e+000
  1.4564013e+000
  1.5164749e+000
  1.5718838e+000
  1.6223958e+000
  1.6677957e+000
  1.7078862e+000
  1.7424886e+000
  1.7714441e+000
  1.7946145e+000
  1.8118830e+000
  1.8231550e+000
  1.8283584e+000
  1.8274446e+000
  1.8203887e+000
  1.8071897e+000
  1.7878710e+000
  1.7624807e+000
  1.7310910e+000
  1.6937990e+000
  1.6507258e+000
  1.6020168e+000
  1.5478409e+000
  1.4883904e+000
  1.4238801e+000
  1.3545468e+000
  1.2806485e+000
  1.2024634e+000
  1.1202893e+000
  1.0344418e+000
  9.4525391e-001
  8.5307437e-001
  7.5826636e-001
  6.6120620e-001
  5.6228179e-001
  4.6189107e-001
  3.6044046e-001
  2.5834315e-001
  1.5601743e-001
  5.3884934e-002
 -4.7631128e-002
 -1.4810777e-001
 -2.4712404e-001
 -3.4426283e-001
 -4.3911273e-001
 -5.3126978e-001
 -6.2033932e-001
 -7.0593772e-001
 -7.8769413e-001
 -8.6525218e-001
 -9.3827158e-001
 -1.0064298e+000
 -1.0694234e+000
 -1.1269697e+000
 -1.1788080e+000
 -1.2247009e+000
 -1.2644355e+000
 -1.2978245e+000
 -1.3247069e+000
 -1.3449495e+000
 -1.3584468e+000
 -1.3651225e+000
 -1.3649292e+000
 -1.3578494e+000
 -1.3438954e+000
 -1.3231096e+000
 -1.2955643e+000
 -1.2613615e+000
 -1.2206331e+000
 -1.1735396e+000
 -1.1202706e+000
 -1.0610430e+000
 -9.9610118e-001
 -9.2571532e-001
 -8.5018069e-001
 -7.6981633e-001
 -6.8496380e-001
 -5.9598572e-001
 -5.0326426e-001
 -4.0719954e-001
 -3.0820788e-001
 -2.0672006e-001
 -1.0317943e-001
  1.9600348e-003
  1.0823570e-001
  2.1517832e-001
  3.2231411e-001
  4.2916687e-001
  5.3526009e-001
  6.4011911e-001
  7.4327322e-001
  8.4425787e-001
  9.4261668e-001
  1.0379036e+000
  1.1296849e+000
  1.2175412e+000
  1.3010694e+000
  1.3798846e+000
  1.4536216e+000
  1.5219371e+000
  1.5845109e+000
  1.6410476e+000
  1.6912780e+000
  1.7349602e+000
  1.7718810e+000
  1.8018569e+000
  1.8247347e+000
  1.8403928e+000
  1.8487413e+000
  1.8497228e+000
  1.8433125e+000
  1.8295186e+000
  1.8083822e+000
  1.7799772e+000
  1.7444098e+000
  1.7018186e+000
  1.6523735e+000
  1.5962752e+000
  1.5337543e+000
  1.4650703e+000
  1.3905105e+000
  1.3103885e+000
  1.2250431e+000
  1.1348366e+000
  1.0401534e+000
  9.4139783e-001
  8.3899274e-001
  7.3337740e-001
  6.2500554e-001
  5.1434330e-001
  4.0186710e-001
  2.8806148e-001
  1.7341689e-001
  5.8427458e-002
 -5.6411247e-002
 -1.7060450e-001
 -2.8366065e-001
 -3.9509338e-001
 -5.0442391e-001
 -6.1118315e-001
 -7.1491390e-001
 -8.1517286e-001
 -9.1153266e-001
 -1.0035838e+000
 -1.0909366e+000
 -1.1732226e+000
 -1.2500968e+000
 -1.3212387e+000
 -1.3863538e+000
 -1.4451753e+000
 -1.4974647e+000
 -1.5430132e+000
 -1.5816428e+000
 -1.6132064e+000
 -1.6375890e+000
 -1.6547080e+000
 -1.6645132e+000
 -1.6669876e+000
 -1.6621467e+000
 -1.6500387e+000
 -1.6307445e+000
 -1.6043765e+000
 -1.5710785e+000
 -1.5310251e+000
 -1.4844204e+000
 -1.4314970e+000
 -1.3725153e+000
 -1.3077618e+000
 -1.2375477e+000
 -1.1622077e+000
 -1.0820981e+000
 -9.9759526e-001
 -9.0909368e-001
 -8.1700425e-001
 -7.2175223e-001
 -6.2377529e-001
 -5.2352143e-001
 -4.2144693e-001
 -3.1801419e-001
 -2.1368963e-001
 -1.0894154e-001
 -4.2379218e-003
  9.9955620e-002
  2.0317800e-001
  3.0497470e-001
  4.0489985e-001
  5.0251813e-001
  5.9740678e-001
  6.8915735e-001
  7.7737754e-001
  8.6169285e-001
  9.4174818e-001
  1.0172093e+000
  1.0877641e+000
  1.1531243e+000
  1.2130258e+000
  1.2672307e+000
  1.3155271e+000
  1.3577309e+000
  1.3936854e+000
  1.4232628e+000
  1.4463637e+000
  1.4629179e+000
  1.4728838e+000
  1.4762491e+000
  1.4730302e+000
  1.4632716e+000
  1.4470458e+000
  1.4244528e+000
  1.3956187e+000
  1.3606957e+000
  1.3198605e+000
  1.2733133e+000
  1.2212770e+000
  1.1639956e+000
  1.1017327e+000
  1.0347704e+000
  9.6340762e-001
  8.8795846e-001
  8.0875059e-001
  7.2612357e-001
  6.4042709e-001
  5.5201921e-001
  4.6126462e-001
  3.6853275e-001
  2.7419606e-001
  1.7862819e-001
  8.2202209e-002
 -1.4711163e-002
 -1.1174525e-001
 -2.0853913e-001
 -3.0473923e-001
 -4.0000092e-001
 -4.9399004e-001
 -5.8638430e-001
 -6.7687467e-001
 -7.6516662e-001
 -8.5098135e-001
 -9.3405685e-001
 -1.0141489e+000
 -1.0910319e+000
 -1.1644999e+000
 -1.2343667e+000
 -1.3004673e+000
 -1.3626573e+000
 -1.4208142e+000
 -1.4748369e+000
 -1.5246461e+000
 -1.5701846e+000
 -1.6114163e+000
 -1.6483271e+000
 -1.6809235e+000
 -1.7092329e+000
 -1.7333027e+000
 -1.7531997e+000
 -1.7690097e+000
 -1.7808359e+000
 -1.7887989e+000
 -1.7930352e+000
 -1.7936963e+000
 -1.7909474e+000
 -1.7849667e+000
 -1.7759437e+000
 -1.7640781e+000
 -1.7495787e+000
 -1.7326620e+000
 -1.7135506e+000
 -1.6924722e+000
 -1.6696582e+000
 -1.6453421e+000
 -1.6197585e+000
 -1.5931416e+000
 -1.5657239e+000
 -1.5377351e+000
 -1.5094005e+000
 -1.4809405e+000
 -1.4525688e+000
 -1.4244917e+000
 -1.3969068e+000
 -1.3700025e+000
 -1.3439569e+000
 -1.3189367e+000
 -1.2950970e+000
 -1.2725805e+000
 -1.2515166e+000
 -1.2320214e+000
 -1.2141971e+000
 -1.1981317e+000
 -1.1838988e+000
 -1.1715574e+000
 -1.1611523e+000
 -1.1527133e+000
 -1.1462563e+000
 -1.1417829e+000
 -1.1392808e+000
 -1.1387243e+000
 -1.1400748e+000
 -1.1432811e+000
 -1.1482801e+000
 -1.1549975e+000
 -1.1633485e+000
 -1.1732384e+000
 -1.1845636e+000
 -1.1972124e+000
 -1.2110658e+000
 -1.2259985e+000
 -1.2418796e+000
 -1.2585740e+000
 -1.2759431e+000
 -1.2938455e+000
 -1.3121386e+000
 -1.3306791e+000
 -1.3493239e+000
 -1.3679314e+000
 -1.3863621e+000
 -1.4044799e+000
 -1.4221523e+000
 -1.4392517e+000
 -1.4556562e+000
 -1.4712499e+000
 -1.4859241e+000
 -1.4995776e+000
 -1.5121173e+000
 -1.5234589e+000
 -1.5335269e+000
 -1.5422555e+000
 -1.5495888e+000
 -1.5554806e+000
 -1.5598952e+000
 -1.5628071e+000
 -1.5642012e+000
 -1.5640728e+000
 -1.5624274e+000
 -1.5592806e+000
 -1.5546580e+000
 -1.5485946e+000
 -1.5411350e+000
 -1.5323325e+000
 -1.5222488e+000
 -1.5109536e+000
 -1.4985242e+000
 -1.4850445e+000
 -1.4706046e+000
 -1.4553005e+000
 -1.4392327e+000
 -1.4225060e+000
 -1.4052289e+000
 -1.3875124e+000
 -1.3694695e+000
 -1.3512145e+000
 -1.3328622e+000
 -1.3145270e+000
 -1.2963225e+000
 -1.2783605e+000
 -1.2607504e+000
 -1.2435985e+000
 -1.2270073e+000
 -1.2110750e+000
 -1.1958949e+000
 -1.1815547e+000
 -1.1681362e+000
 -1.1557148e+000
 -1.1443588e+000
 -1.1341295e+000
 -1.1250805e+000
 -1.1172577e+000
 -1.1106991e+000
 -1.1054343e+000
 -1.1014848e+000
 -1.0988638e+000
 -1.0975763e+000
 -1.0976189e+000
 -1.0989803e+000
 -1.1016412e+000
 -1.1055748e+000
 -1.1107468e+000
 -1.1171156e+000
 -1.1246334e+000
 -1.1332455e+000
 -1.1428920e+000
 -1.1535070e+000
 -1.1650202e+000
 -1.1773568e+000
 -1.1904381e+000
 -1.2041826e+000
 -1.2185057e+000
 -1.2333214e+000
 -1.2485419e+000
 -1.2640789e+000
 -1.2798438e+000
 -1.2957487e+000
 -1.3117067e+000
 -1.3276324e+000
 -1.3434430e+000
 -1.3590581e+000
 -1.3744010e+000
 -1.3893986e+000
 -1.4039819e+000
 -1.4180870e+000
 -1.4316547e+000
 -1.4446315e+000
 -1.4569694e+000
 -1.4686265e+000
 -1.4795670e+000
 -1.4897616e+000
 -1.4991872e+000
 -1.5078276e+000
 -1.5156727e+000
 -1.5227191e+000
 -1.5289699e+000
 -1.5344343e+000
 -1.5391276e+000
 -1.5430709e+000
 -1.5462910e+000
 -1.5488197e+000
 -1.5506938e+000
 -1.5519546e+000
 -1.5526472e+000
 -1.5528205e+000
 -1.5525263e+000
 -1.5518188e+000
 -1.5507544e+000
 -1.5493906e+000
 -1.5477859e+000
 -1.5459988e+000
 -1.5440875e+000
 -1.5421092e+000
 -1.5401194e+000
 -1.5381714e+000
 -1.5363156e+000
 -1.5345991e+000
 -1.5330651e+000
 -1.5317521e+000
 -1.5306939e+000
 -1.5299186e+000
 -1.5294485e+000
 -1.5292996e+000
 -1.5294813e+000
 -1.5299958e+000
 -1.5308382e+000
 -1.5319962e+000
 -1.5334497e+000
 -1.5351710e+000
 -1.5371242e+000
 -1.5392660e+000
 -1.5415451e+000
 -1.5439026e+000
 -1.5462718e+000
 -1.5485792e+000
 -1.5507437e+000
 -1.5526779e+000
 -1.5542880e+000
 -1.5554742e+000
 -1.5561313e+000
 -1.5561494e+000
 -1.5554142e+000
 -1.5538078e+000
 -1.5512091e+000
 -1.5474950e+000
 -1.5425405e+000
 -1.5362200e+000
 -1.5284078e+000
 -1.5189789e+000
 -1.5078100e+000
 -1.4947799e+000
 -1.4797709e+000
 -1.4626693e+000
 -1.4433661e+000
 -1.4217582e+000
 -1.3977488e+000
 -1.3712486e+000
 -1.3421760e+000
 -1.3104585e+000
 -1.2760330e+000
 -1.2388462e+000
 -1.1988560e+000
 -1.1560313e+000
 -1.1103529e+000
 -1.0618140e+000
 -1.0104204e+000
 -9.5619108e-001
 -8.9915829e-001
 -8.3936793e-001
 -7.7687962e-001
 -7.1176684e-001
 -6.4411693e-001
 -5.7403102e-001
 -5.0162395e-001
 -4.2702405e-001
 -3.5037288e-001
 -2.7182489e-001
 -1.9154701e-001
 -1.0971819e-001
 -2.6528846e-002
  5.7819766e-002
  1.4311619e-001
  2.2913953e-001
  3.1566022e-001
  4.0244086e-001
  4.8923715e-001
  5.7579877e-001
  6.6187040e-001
  7.4719273e-001
  8.3150349e-001
  9.1453854e-001
  9.9603298e-001
  1.0757222e+000
  1.1533432e+000
  1.2286354e+000
  1.3013420e+000
  1.3712111e+000
  1.4379969e+000
  1.5014604e+000
  1.5613710e+000
  1.6175072e+000
  1.6696577e+000
  1.7176226e+000
  1.7612139e+000
  1.8002569e+000
  1.8345908e+000
  1.8640692e+000
  1.8885615e+000
  1.9079529e+000
  1.9221454e+000
  1.9310584e+000
  1.9346287e+000
  1.9328112e+000
  1.9255794e+000
  1.9129252e+000
  1.8948593e+000
  1.8714112e+000
  1.8426292e+000
  1.8085805e+000
  1.7693506e+000
  1.7250434e+000
  1.6757807e+000
  1.6217021e+000
  1.5629639e+000
  1.4997393e+000
  1.4322170e+000
  1.3606012e+000
  1.2851104e+000
  1.2059768e+000
  1.1234454e+000
  1.0377728e+000
  9.4922661e-001
  8.5808431e-001
  7.6463205e-001
  6.6916372e-001
  5.7197974e-001
  4.7338596e-001
  3.7369250e-001
  2.7321253e-001
  1.7226114e-001
  7.1154132e-002
 -2.9793175e-002
 -1.3026709e-001
 -2.2995674e-001
 -3.2855518e-001
 -4.2576053e-001
 -5.2127707e-001
 -6.1481627e-001
 -7.0609783e-001
 -7.9485064e-001
 -8.8081371e-001
 -9.6373709e-001
 -1.0433826e+000
 -1.1195247e+000
 -1.1919513e+000
 -1.2604639e+000
 -1.3248788e+000
 -1.3850275e+000
 -1.4407567e+000
 -1.4919292e+000
 -1.5384238e+000
 -1.5801360e+000
 -1.6169778e+000
 -1.6488777e+000
 -1.6757813e+000
 -1.6976507e+000
 -1.7144645e+000
 -1.7262180e+000
 -1.7329225e+000
 -1.7346051e+000
 -1.7313087e+000
 -1.7230909e+000
 -1.7100244e+000
 -1.6921956e+000
 -1.6697047e+000
 -1.6426646e+000
 -1.6112007e+000
 -1.5754499e+000
 -1.5355597e+000
 -1.4916880e+000
 -1.4440019e+000
 -1.3926769e+000
 -1.3378963e+000
 -1.2798502e+000
 -1.2187346e+000
 -1.1547510e+000
 -1.0881048e+000
 -1.0190051e+000
 -9.4766368e-001
 -8.7429411e-001
 -7.9911096e-001
 -7.2232905e-001
 -6.4416268e-001
 -5.6482491e-001
 -4.8452680e-001
 -4.0347678e-001
 -3.2187997e-001
 -2.3993762e-001
 -1.5784646e-001
 -7.5798234e-002
  6.0208076e-003
  8.7430375e-002
  1.6825653e-001
  2.4833206e-001
  3.2749679e-001
  4.0559784e-001
  4.8248989e-001
  5.5803534e-001
  6.3210448e-001
  7.0457554e-001
  7.7533482e-001
  8.4427663e-001
  9.1130334e-001
  9.7632528e-001
  1.0392607e+000
  1.1000355e+000
  1.1585833e+000
  1.2148452e+000
  1.2687692e+000
  1.3203106e+000
  1.3694312e+000
  1.4160994e+000
  1.4602896e+000
  1.5019821e+000
  1.5411628e+000
  1.5778227e+000
  1.6119577e+000
  1.6435682e+000
  1.6726590e+000
  1.6992384e+000
  1.7233186e+000
  1.7449149e+000
  1.7640454e+000
  1.7807311e+000
  1.7949951e+000
  1.8068626e+000
  1.8163607e+000
  1.8235178e+000
  1.8283639e+000
  1.8309300e+000
  1.8312481e+000
  1.8293510e+000
  1.8252721e+000
  1.8190453e+000
  1.8107050e+000
  1.8002858e+000
  1.7878228e+000
  1.7733512e+000
  1.7569065e+000
  1.7385245e+000
  1.7182410e+000
  1.6960924e+000
  1.6721154e+000
  1.6463471e+000
  1.6188249e+000
  1.5895871e+000
  1.5586726e+000
  1.5261209e+000
  1.4919728e+000
  1.4562697e+000
  1.4190546e+000
  1.3803715e+000
  1.3402659e+000
  1.2987848e+000
  1.2559768e+000
  1.2118923e+000
  1.1665836e+000
  1.1201046e+000
  1.0725116e+000
  1.0238628e+000
  9.7421841e-001
  9.2364084e-001
  8.7219466e-001
  8.1994656e-001
  7.6696536e-001
  7.1332192e-001
  6.5908913e-001
  6.0434181e-001
  5.4915657e-001
  4.9361175e-001
  4.3778721e-001
  3.8176419e-001
  3.2562516e-001
  2.6945355e-001
  2.1333358e-001
  1.5735000e-001
  1.0158783e-001
  4.6132121e-002
 -8.9323678e-003
 -6.3521435e-002
 -1.1755175e-001
 -1.7094116e-001
 -2.2360901e-001
 -2.7547646e-001
 -3.2646683e-001
 -3.7650588e-001
 -4.2552219e-001
 -4.7344740e-001
 -5.2021662e-001
 -5.6576862e-001
 -6.1004621e-001
 -6.5299648e-001
 -6.9457106e-001
 -7.3472637e-001
 -7.7342385e-001
 -8.1063015e-001
 -8.4631734e-001
 -8.8046303e-001
 -9.1305054e-001
 -9.4406895e-001
 -9.7351324e-001
 -1.0013843e+000
 -1.0276889e+000
 -1.0524398e+000
 -1.0756555e+000
 -1.0973604e+000
 -1.1175844e+000
 -1.1363632e+000
 -1.1537375e+000
 -1.1697534e+000
 -1.1844617e+000
 -1.1979178e+000
 -1.2101816e+000
 -1.2213167e+000
 -1.2313906e+000
 -1.2404738e+000
 -1.2486398e+000
 -1.2559645e+000
 -1.2625256e+000
 -1.2684025e+000
 -1.2736754e+000
 -1.2784253e+000
 -1.2827330e+000
 -1.2866789e+000
 -1.2903426e+000
 -1.2938020e+000
 -1.2971331e+000
 -1.3004092e+000
 -1.3037010e+000
 -1.3070755e+000
 -1.3105956e+000
 -1.3143201e+000
 -1.3183028e+000
 -1.3225923e+000
 -1.3272314e+000
 -1.3322573e+000
 -1.3377005e+000
 -1.3435850e+000
 -1.3499279e+000
 -1.3567392e+000
 -1.3640217e+000
 -1.3717706e+000
 -1.3799735e+000
 -1.3886105e+000
 -1.3976539e+000
 -1.4070686e+000
 -1.4168117e+000
 -1.4268328e+000
 -1.4370745e+000
 -1.4474720e+000
 -1.4579536e+000
 -1.4684413e+000
 -1.4788506e+000
 -1.4890912e+000
 -1.4990673e+000
 -1.5086781e+000
 -1.5178182e+000
 -1.5263783e+000
 -1.5342454e+000
 -1.5413037e+000
 -1.5474353e+000
 -1.5525202e+000
 -1.5564378e+000
 -1.5590669e+000
 -1.5602867e+000
 -1.5599774e+000
 -1.5580208e+000
 -1.5543014e+000
 -1.5487066e+000
 -1.5411276e+000
 -1.5314602e+000
 -1.5196053e+000
 -1.5054697e+000
 -1.4889667e+000
 -1.4700167e+000
 -1.4485478e+000
 -1.4244964e+000
 -1.3978078e+000
 -1.3684364e+000
 -1.3363468e+000
 -1.3015134e+000
 -1.2639214e+000
 -1.2235669e+000
 -1.1804574e+000
 -1.1346114e+000
 -1.0860595e+000
 -1.0348440e+000
 -9.8101873e-001
 -9.2464978e-001
 -8.6581489e-001
 -8.0460358e-001
 -7.4111697e-001
 -6.7546759e-001
 -6.0777910e-001
 -5.3818598e-001
 -4.6683318e-001
 -3.9387567e-001
 -3.1947797e-001
 -2.4381365e-001
 -1.6706473e-001
 -8.9421099e-002
 -1.1079818e-002
  6.7755553e-002
  1.4687570e-001
  2.2606632e-001
  3.0510892e-001
  3.8378164e-001
  4.6186012e-001
  5.3911832e-001
  6.1532948e-001
  6.9026692e-001
  7.6370503e-001
  8.3542011e-001
  9.0519130e-001
  9.7280148e-001
  1.0380381e+000
  1.1006943e+000
  1.1605692e+000
  1.2174695e+000
  1.2712097e+000
  1.3216130e+000
  1.3685122e+000
  1.4117505e+000
  1.4511816e+000
  1.4866710e+000
  1.5180963e+000
  1.5453476e+000
  1.5683281e+000
  1.5869547e+000
  1.6011580e+000
  1.6108828e+000
  1.6160885e+000
  1.6167491e+000
  1.6128533e+000
  1.6044046e+000
  1.5914216e+000
  1.5739372e+000
  1.5519996e+000
  1.5256709e+000
  1.4950277e+000
  1.4601607e+000
  1.4211738e+000
  1.3781844e+000
  1.3313223e+000
  1.2807298e+000
  1.2265604e+000
  1.1689789e+000
  1.1081602e+000
  1.0442890e+000
  9.7755855e-001
  9.0817044e-001
  8.3633342e-001
  7.6226267e-001
  6.8617894e-001
  6.0830767e-001
  5.2887808e-001
  4.4812229e-001
  3.6627437e-001
  2.8356945e-001
  2.0024282e-001
  1.1652897e-001
  3.2660738e-002
 -5.1131598e-002
 -1.3462119e-001
 -2.1758545e-001
 -2.9980690e-001
 -3.8107395e-001
 -4.6118165e-001
 -5.3993243e-001
 -6.1713679e-001
 -6.9261395e-001
 -7.6619241e-001
 -8.3771059e-001
 -9.0701724e-001
 -9.7397198e-001
 -1.0384457e+000
 -1.1003207e+000
 -1.1594915e+000
 -1.2158644e+000
 -1.2693583e+000
 -1.3199043e+000
 -1.3674462e+000
 -1.4119403e+000
 -1.4533552e+000
 -1.4916722e+000
 -1.5268845e+000
 -1.5589976e+000
 -1.5880288e+000
 -1.6140066e+000
 -1.6369708e+000
 -1.6569719e+000
 -1.6740709e+000
 -1.6883381e+000
 -1.6998537e+000
 -1.7087060e+000
 -1.7149920e+000
 -1.7188158e+000
 -1.7202888e+000
 -1.7195281e+000
 -1.7166570e+000
 -1.7118030e+000
 -1.7050983e+000
 -1.6966781e+000
 -1.6866807e+000
 -1.6752461e+000
 -1.6625158e+000
 -1.6486318e+000
 -1.6337359e+000
 -1.6179694e+000
 -1.6014719e+000
 -1.5843808e+000
 -1.5668311e+000
 -1.5489543e+000
 -1.5308779e+000
 -1.5127253e+000
 -1.4946146e+000
 -1.4766588e+000
 -1.4589649e+000
 -1.4416338e+000
 -1.4247597e+000
 -1.4084301e+000
 -1.3927252e+000
 -1.3777179e+000
 -1.3634737e+000
 -1.3500502e+000
 -1.3374974e+000
 -1.3258574e+000
 -1.3151646e+000
 -1.3054456e+000
 -1.2967192e+000
 -1.2889970e+000
 -1.2822827e+000
 -1.2765734e+000
 -1.2718589e+000
 -1.2681224e+000
 -1.2653409e+000
 -1.2634852e+000
 -1.2625208e+000
 -1.2624076e+000
 -1.2631010e+000
 -1.2645517e+000
 -1.2667069e+000
 -1.2695099e+000
 -1.2729014e+000
 -1.2768195e+000
 -1.2812002e+000
 -1.2859784e+000
 -1.2910877e+000
 -1.2964612e+000
 -1.3020324e+000
 -1.3077349e+000
 -1.3135035e+000
 -1.3192744e+000
 -1.3249856e+000
 -1.3305774e+000
 -1.3359930e+000
 -1.3411783e+000
 -1.3460829e+000
 -1.3506600e+000
 -1.3548668e+000
 -1.3586649e+000
 -1.3620203e+000
 -1.3649037e+000
 -1.3672906e+000
 -1.3691614e+000
 -1.3705019e+000
 -1.3713025e+000
 -1.3715591e+000
 -1.3712723e+000
 -1.3704481e+000
 -1.3690972e+000
 -1.3672350e+000
 -1.3648816e+000
 -1.3620615e+000
 -1.3588035e+000
 -1.3551400e+000
 -1.3511073e+000
 -1.3467449e+000
 -1.3420951e+000
 -1.3372031e+000
 -1.3321160e+000
 -1.3268828e+000
 -1.3215540e+000
 -1.3161809e+000
 -1.3108154e+000
 -1.3055092e+000
 -1.3003141e+000
 -1.2952805e+000
 -1.2904579e+000
 -1.2858939e+000
 -1.2816338e+000
 -1.2777204e+000
 -1.2741935e+000
 -1.2710892e+000
 -1.2684401e+000
 -1.2662742e+000
 -1.2646153e+000
 -1.2634821e+000
 -1.2628881e+000
 -1.2628417e+000
 -1.2633452e+000
 -1.2643953e+000
 -1.2659826e+000
 -1.2680915e+000
 -1.2707003e+000
 -1.2737808e+000
 -1.2772985e+000
 -1.2812128e+000
 -1.2854767e+000
 -1.2900370e+000
 -1.2948346e+000
 -1.2998046e+000
 -1.3048766e+000
 -1.3099745e+000
 -1.3150176e+000
 -1.3199203e+000
 -1.3245924e+000
 -1.3289403e+000
 -1.3328663e+000
 -1.3362701e+000
 -1.3390485e+000
 -1.3410965e+000
 -1.3423073e+000
 -1.3425732e+000
 -1.3417863e+000
 -1.3398386e+000
 -1.3366231e+000
 -1.3320339e+000
 -1.3259673e+000
 -1.3183221e+000
 -1.3090004e+000
 -1.2979081e+000
 -1.2849554e+000
 -1.2700577e+000
 -1.2531358e+000
 -1.2341167e+000
 -1.2129343e+000
 -1.1895294e+000
 -1.1638507e+000
 -1.1358551e+000
 -1.1055079e+000
 -1.0727836e+000
 -1.0376660e+000
 -1.0001485e+000
 -9.6023479e-001
 -9.1793847e-001
 -8.7328370e-001
 -8.2630524e-001
 -7.7704850e-001
 -7.2556968e-001
 -6.7193573e-001
 -6.1622433e-001
 -5.5852379e-001
 -4.9893295e-001
 -4.3756095e-001
 -3.7452700e-001
 -3.0996011e-001
 -2.4399875e-001
 -1.7679046e-001
 -1.0849143e-001
 -3.9266018e-002
  3.0713762e-002
  1.0126879e-001
  1.7221346e-001
  2.4335628e-001
  3.1450055e-001
  3.8544510e-001
  4.5598496e-001
  5.2591215e-001
  5.9501643e-001
  6.6308614e-001
  7.2990897e-001
  7.9527279e-001
  8.5896651e-001
  9.2078089e-001
  9.8050942e-001
  1.0379491e+000
  1.0929013e+000
  1.1451727e+000
  1.1945758e+000
  1.2409301e+000
  1.2840626e+000
  1.3238086e+000
  1.3600125e+000
  1.3925286e+000
  1.4212214e+000
  1.4459665e+000
  1.4666513e+000
  1.4831751e+000
  1.4954500e+000
  1.5034014e+000
  1.5069680e+000
  1.5061023e+000
  1.5007714e+000
  1.4909563e+000
  1.4766531e+000
  1.4578721e+000
  1.4346390e+000
  1.4069938e+000
  1.3749916e+000
  1.3387022e+000
  1.2982098e+000
  1.2536128e+000
  1.2050239e+000
  1.1525693e+000
  1.0963886e+000
  1.0366343e+000
  9.7347115e-001
  9.0707585e-001
  8.3763632e-001
  7.6535113e-001
  6.9042876e-001
  6.1308693e-001
  5.3355184e-001
  4.5205736e-001
  3.6884425e-001
  2.8415929e-001
  1.9825440e-001
  1.1138581e-001
  2.3813068e-002
 -6.4201803e-002
 -1.5239527e-001
 -2.4050320e-001
 -3.2826181e-001
 -4.1540861e-001
 -5.0168326e-001
 -5.8682857e-001
 -6.7059134e-001
 -7.5272327e-001
 -8.3298178e-001
 -9.1113089e-001
 -9.8694203e-001
 -1.0601947e+000
 -1.1306775e+000
 -1.1981884e+000
 -1.2625358e+000
 -1.3235390e+000
 -1.3810285e+000
 -1.4348471e+000
 -1.4848499e+000
 -1.5309049e+000
 -1.5728935e+000
 -1.6107105e+000
 -1.6442646e+000
 -1.6734785e+000
 -1.6982894e+000
 -1.7186483e+000
 -1.7345210e+000
 -1.7458874e+000
 -1.7527417e+000
 -1.7550923e+000
 -1.7529613e+000
 -1.7463848e+000
 -1.7354122e+000
 -1.7201059e+000
 -1.7005413e+000
 -1.6768058e+000
 -1.6489987e+000
 -1.6172306e+000
 -1.5816230e+000
 -1.5423072e+000
 -1.4994244e+000
 -1.4531245e+000
 -1.4035658e+000
 -1.3509139e+000
 -1.2953414e+000
 -1.2370269e+000
 -1.1761542e+000
 -1.1129119e+000
 -1.0474922e+000
 -9.8009048e-001
 -9.1090436e-001
 -8.4013294e-001
 -7.6797609e-001
 -6.9463368e-001
 -6.2030490e-001
 -5.4518746e-001
 -4.6947700e-001
 -3.9336632e-001
 -3.1704480e-001
 -2.4069777e-001
 -1.6450590e-001
 -8.8644657e-002
 -1.3283789e-002
  6.1413167e-002
  1.3528933e-001
  2.0819489e-001
  2.7998748e-001
  3.5053246e-001
  4.1970328e-001
  4.8738167e-001
  5.5345784e-001
  6.1783066e-001
  6.8040776e-001
  7.4110562e-001
  7.9984957e-001
  8.5657382e-001
  9.1122138e-001
  9.6374398e-001
  1.0141019e+000
  1.0622640e+000
  1.1082072e+000
  1.1519166e+000
  1.1933848e+000
  1.2326121e+000
  1.2696058e+000
  1.3043802e+000
  1.3369558e+000
  1.3673593e+000
  1.3956232e+000
  1.4217850e+000
  1.4458872e+000
  1.4679769e+000
  1.4881048e+000
  1.5063256e+000
  1.5226967e+000
  1.5372785e+000
  1.5501335e+000
  1.5613261e+000
  1.5709221e+000
  1.5789882e+000
  1.5855920e+000
  1.5908011e+000
  1.5946832e+000
  1.5973052e+000
  1.5987338e+000
  1.5990341e+000
  1.5982703e+000
  1.5965048e+000
  1.5937983e+000
  1.5902095e+000
  1.5857949e+000
  1.5806088e+000
  1.5747032e+000
  1.5681273e+000
  1.5609280e+000
  1.5531495e+000
  1.5448336e+000
  1.5360192e+000
  1.5267429e+000
  1.5170389e+000
  1.5069388e+000
  1.4964722e+000
  1.4856661e+000
  1.4745461e+000
  1.4631355e+000
  1.4514561e+000
  1.4395282e+000
  1.4273708e+000
  1.4150020e+000
  1.4024387e+000
  1.3896974e+000
  1.3767939e+000
  1.3637442e+000
  1.3505639e+000
  1.3372689e+000
  1.3238756e+000
  1.3104007e+000
  1.2968621e+000
  1.2832783e+000
  1.2696691e+000
  1.2560552e+000
  1.2424591e+000
  1.2289044e+000
  1.2154165e+000
  1.2020222e+000
  1.1887501e+000
  1.1756303e+000
  1.1626946e+000
  1.1499765e+000
  1.1375110e+000
  1.1253347e+000
  1.1134854e+000
  1.1020022e+000
  1.0909254e+000
  1.0802962e+000
  1.0701564e+000
  1.0605485e+000
  1.0515152e+000
  1.0430993e+000
  1.0353432e+000
  1.0282888e+000
  1.0219774e+000
  1.0164488e+000
  1.0117415e+000
  1.0078923e+000
  1.0049357e+000
  1.0029038e+000
  1.0018259e+000
  1.0017280e+000
  1.0026329e+000
  1.0045593e+000
  1.0075219e+000
  1.0115312e+000
  1.0165925e+000
  1.0227064e+000
  1.0298683e+000
  1.0380680e+000
  1.0472896e+000
  1.0575114e+000
  1.0687057e+000
  1.0808383e+000
  1.0938692e+000
  1.1077519e+000
  1.1224334e+000
  1.1378545e+000
  1.1539496e+000
  1.1706471e+000
  1.1878689e+000
  1.2055313e+000
  1.2235446e+000
  1.2418136e+000
  1.2602378e+000
  1.2787119e+000
  1.2971258e+000
  1.3153650e+000
  1.3333115e+000
  1.3508436e+000
  1.3678367e+000
  1.3841640e+000
  1.3996964e+000
  1.4143037e+000
  1.4278549e+000
  1.4402188e+000
  1.4512645e+000
  1.4608623e+000
  1.4688842e+000
  1.4752043e+000
  1.4797000e+000
  1.4822521e+000
  1.4827459e+000
  1.4810714e+000
  1.4771243e+000
  1.4708065e+000
  1.4620266e+000
  1.4507007e+000
  1.4367527e+000
  1.4201152e+000
  1.4007297e+000
  1.3785470e+000
  1.3535280e+000
  1.3256441e+000
  1.2948770e+000
  1.2612196e+000
  1.2246762e+000
  1.1852624e+000
  1.1430056e+000
  1.0979450e+000
  1.0501317e+000
  9.9962868e-001
  9.4651085e-001
  8.9086486e-001
  8.3278900e-001
  7.7239301e-001
  7.0979782e-001
  6.4513521e-001
  5.7854750e-001
  5.1018708e-001
  4.4021594e-001
  3.6880519e-001
  2.9613447e-001
  2.2239133e-001
  1.4777058e-001
  7.2473584e-002
 -3.2924585e-003
 -7.9315299e-002
 -1.5537843e-001
 -2.3126194e-001
 -3.0674332e-001
 -3.8159838e-001
 -4.5560213e-001
 -5.2852967e-001
 -6.0015708e-001
 -6.7026241e-001
 -7.3862651e-001
 -8.0503397e-001
 -8.6927402e-001
 -9.3114144e-001
 -9.9043735e-001
 -1.0469702e+000
 -1.1005563e+000
 -1.1510210e+000
 -1.1981993e+000
 -1.2419362e+000
 -1.2820879e+000
 -1.3185222e+000
 -1.3511191e+000
 -1.3797714e+000
 -1.4043848e+000
 -1.4248789e+000
 -1.4411871e+000
 -1.4532574e+000
 -1.4610519e+000
 -1.4645476e+000
 -1.4637362e+000
 -1.4586245e+000
 -1.4492338e+000
 -1.4356004e+000
 -1.4177749e+000
 -1.3958226e+000
 -1.3698227e+000
 -1.3398681e+000
 -1.3060652e+000
 -1.2685332e+000
 -1.2274037e+000
 -1.1828202e+000
 -1.1349371e+000
 -1.0839196e+000
 -1.0299426e+000
 -9.7318987e-001
 -9.1385368e-001
 -8.5213353e-001
 -7.8823554e-001
 -7.2237145e-001
 -6.5475780e-001
 -5.8561492e-001
 -5.1516607e-001
 -4.4363644e-001
 -3.7125225e-001
 -2.9823974e-001
 -2.2482431e-001
 -1.5122953e-001
 -7.7676235e-002
 -4.3816636e-003
  6.8441452e-002
  1.4058571e-001
  2.1184985e-001
  2.8203955e-001
  3.5096813e-001
  4.1845726e-001
  4.8433763e-001
  5.4844951e-001
  6.1064333e-001
  6.7078015e-001
  7.2873213e-001
  7.8438286e-001
  8.3762774e-001
  8.8837418e-001
  9.3654186e-001
  9.8206283e-001
  1.0248816e+000
  1.0649551e+000
  1.1022528e+000
  1.1367563e+000
  1.1684596e+000
  1.1973685e+000
  1.2235003e+000
  1.2468839e+000
  1.2675590e+000
  1.2855757e+000
  1.3009942e+000
  1.3138844e+000
  1.3243247e+000
  1.3324023e+000
  1.3382118e+000
  1.3418550e+000
  1.3434400e+000
  1.3430805e+000
  1.3408952e+000
  1.3370070e+000
  1.3315424e+000
  1.3246304e+000
  1.3164020e+000
  1.3069896e+000
  1.2965258e+000
  1.2851433e+000
  1.2729737e+000
  1.2601470e+000
  1.2467909e+000
  1.2330302e+000
  1.2189864e+000
  1.2047767e+000
  1.1905137e+000
  1.1763050e+000
  1.1622527e+000
  1.1484529e+000
  1.1349953e+000
  1.1219632e+000
  1.1094327e+000
  1.0974732e+000
  1.0861464e+000
  1.0755070e+000
  1.0656020e+000
  1.0564711e+000
  1.0481464e+000
  1.0406527e+000
  1.0340076e+000
  1.0282216e+000
  1.0232984e+000
  1.0192351e+000
  1.0160223e+000
  1.0136450e+000
  1.0120823e+000
  1.0113080e+000
  1.0112915e+000
  1.0119975e+000
  1.0133868e+000
  1.0154171e+000
  1.0180428e+000
  1.0212162e+000
  1.0248874e+000
  1.0290055e+000
  1.0335183e+000
  1.0383734e+000
  1.0435187e+000
  1.0489025e+000
  1.0544740e+000
  1.0601844e+000
  1.0659864e+000
  1.0718352e+000
  1.0776887e+000
  1.0835078e+000
  1.0892569e+000
  1.0949039e+000
  1.1004205e+000
  1.1057824e+000
  1.1109698e+000
  1.1159668e+000
  1.1207621e+000
  1.1253487e+000
  1.1297240e+000
  1.1338897e+000
  1.1378517e+000
  1.1416199e+000
  1.1452080e+000
  1.1486335e+000
  1.1519170e+000
  1.1550825e+000
  1.1581564e+000
  1.1611676e+000
  1.1641469e+000
  1.1671266e+000
  1.1701402e+000
  1.1732217e+000
  1.1764054e+000
  1.1797251e+000
  1.1832137e+000
  1.1869030e+000
  1.1908228e+000
  1.1950005e+000
  1.1994607e+000
  1.2042248e+000
  1.2093102e+000
  1.2147302e+000
  1.2204935e+000
  1.2266036e+000
  1.2330587e+000
  1.2398514e+000
  1.2469679e+000
  1.2543885e+000
  1.2620869e+000
  1.2700299e+000
  1.2781780e+000
  1.2864845e+000
  1.2948960e+000
  1.3033524e+000
  1.3117866e+000
  1.3201253e+000
  1.3282886e+000
  1.3361906e+000
  1.3437397e+000
  1.3508385e+000
  1.3573852e+000
  1.3632728e+000
  1.3683909e+000
  1.3726252e+000
  1.3758586e+000
  1.3779721e+000
  1.3788449e+000
  1.3783554e+000
  1.3763821e+000
  1.3728041e+000
  1.3675021e+000
  1.3603591e+000
  1.3512612e+000
  1.3400986e+000
  1.3267664e+000
  1.3111651e+000
  1.2932021e+000
  1.2727918e+000
  1.2498567e+000
  1.2243286e+000
  1.1961484e+000
  1.1652676e+000
  1.1316488e+000
  1.0952661e+000
  1.0561058e+000
  1.0141670e+000
  9.6946207e-001
  9.2201692e-001
  8.7187141e-001
  8.1907966e-001
  7.6371021e-001
  7.0584616e-001
  6.4558518e-001
  5.8303956e-001
  5.1833600e-001
  4.5161549e-001
  3.8303300e-001
  3.1275713e-001
  2.4096969e-001
  1.6786513e-001
  9.3649974e-002
  1.8542154e-002
 -5.7229787e-002
 -1.3342750e-001
 -2.0980372e-001
 -2.8610328e-001
 -3.6206408e-001
 -4.3741822e-001
 -5.1189312e-001
 -5.8521273e-001
 -6.5709875e-001
 -7.2727189e-001
 -7.9545322e-001
 -8.6136545e-001
 -9.2473430e-001
 -9.8528985e-001
 -1.0427679e+000
 -1.0969114e+000
 -1.1474716e+000
 -1.1942096e+000
 -1.2368976e+000
 -1.2753202e+000
 -1.3092755e+000
 -1.3385764e+000
 -1.3630517e+000
 -1.3825474e+000
 -1.3969274e+000
 -1.4060744e+000
 -1.4098914e+000
 -1.4083016e+000
 -1.4012497e+000
 -1.3887023e+000
 -1.3706485e+000
 -1.3471001e+000
 -1.3180922e+000
 -1.2836831e+000
 -1.2439546e+000
 -1.1990118e+000
 -1.1489830e+000
 -1.0940196e+000
 -1.0342956e+000
 -9.7000689e-001
 -9.0137116e-001
 -8.2862675e-001
 -7.5203204e-001
 -6.7186444e-001
 -5.8841945e-001
 -5.0200946e-001
 -4.1296256e-001
 -3.2162125e-001
 -2.2834102e-001
 -1.3348892e-001
 -3.7441985e-002
  5.9414329e-002
  1.5668782e-001
  2.5398126e-001
  3.5089409e-001
  4.4702424e-001
  5.4196994e-001
  6.3533148e-001
  7.2671309e-001
  8.1572473e-001
  9.0198390e-001
  9.8511745e-001
  1.0647633e+000
  1.1405721e+000
  1.2122093e+000
  1.2793559e+000
  1.3417111e+000
  1.3989928e+000
  1.4509398e+000
  1.4973124e+000
  1.5378942e+000
  1.5724928e+000
  1.6009411e+000
  1.6230980e+000
  1.6388493e+000
  1.6481083e+000
  1.6508164e+000
  1.6469432e+000
  1.6364873e+000
  1.6194760e+000
  1.5959655e+000
  1.5660406e+000
  1.5298146e+000
  1.4874287e+000
  1.4390518e+000
  1.3848794e+000
  1.3251331e+000
  1.2600594e+000
  1.1899289e+000
  1.1150352e+000
  1.0356931e+000
  9.5223786e-001
  8.6502333e-001
  7.7442046e-001
  6.8081565e-001
  5.8460897e-001
  4.8621245e-001
  3.8604810e-001
  2.8454606e-001
  1.8214263e-001
  7.9278263e-002
 -2.3604422e-002
 -1.2606269e-001
 -2.2765568e-001
 -3.2794647e-001
 -4.2650405e-001
 -5.2290526e-001
 -6.1673680e-001
 -7.0759705e-001
 -7.9509793e-001
 -8.7886666e-001
 -9.5854743e-001
 -1.0338030e+000
 -1.1043164e+000
 -1.1697919e+000
 -1.2299569e+000
 -1.2845625e+000
 -1.3333853e+000
 -1.3762277e+000
 -1.4129189e+000
 -1.4433161e+000
 -1.4673043e+000
 -1.4847972e+000
 -1.4957372e+000
 -1.5000961e+000
 -1.4978742e+000
 -1.4891010e+000
 -1.4738344e+000
 -1.4521606e+000
 -1.4241932e+000
 -1.3900727e+000
 -1.3499659e+000
 -1.3040645e+000
 -1.2525843e+000
 -1.1957640e+000
 -1.1338638e+000
 -1.0671643e+000
 -9.9596442e-001
 -9.2058055e-001
 -8.4134440e-001
 -7.5860145e-001
 -6.7270915e-001
 -5.8403512e-001
 -4.9295524e-001
 -3.9985176e-001
 -3.0511139e-001
 -2.0912338e-001
 -1.1227752e-001
 -1.4962314e-002
  8.2437013e-002
  1.7954034e-001
  2.7597449e-001
  3.7137504e-001
  4.6538805e-001
  5.5767169e-001
  6.4789787e-001
  7.3575372e-001
  8.2094301e-001
  9.0318749e-001
  9.8222806e-001
  1.0578259e+000
  1.1297634e+000
  1.1978451e+000
  1.2618985e+000
  1.3217744e+000
  1.3773475e+000
  1.4285171e+000
  1.4752067e+000
  1.5173644e+000
  1.5549631e+000
  1.5879996e+000
  1.6164950e+000
  1.6404939e+000
  1.6600638e+000
  1.6752945e+000
  1.6862972e+000
  1.6932037e+000
  1.6961650e+000
  1.6953508e+000
  1.6909476e+000
  1.6831576e+000
  1.6721976e+000
  1.6582969e+000
  1.6416965e+000
  1.6226467e+000
  1.6014062e+000
  1.5782400e+000
  1.5534177e+000
  1.5272121e+000
  1.4998969e+000
  1.4717457e+000
  1.4430298e+000
  1.4140164e+000
  1.3849676e+000
  1.3561381e+000
  1.3277739e+000
  1.3001110e+000
  1.2733737e+000
  1.2477732e+000
  1.2235068e+000
  1.2007560e+000
  1.1796860e+000
  1.1604444e+000
  1.1431607e+000
  1.1279450e+000
  1.1148877e+000
  1.1040592e+000
  1.0955088e+000
  1.0892653e+000
  1.0853361e+000
  1.0837078e+000
  1.0843459e+000
  1.0871951e+000
  1.0921800e+000
  1.0992052e+000
  1.1081561e+000
  1.1188996e+000
  1.1312850e+000
  1.1451449e+000
  1.1602964e+000
  1.1765418e+000
  1.1936705e+000
  1.2114600e+000
  1.2296772e+000
  1.2480799e+000
  1.2664187e+000
  1.2844380e+000
  1.3018782e+000
  1.3184770e+000
  1.3339710e+000
  1.3480978e+000
  1.3605972e+000
  1.3712135e+000
  1.3796964e+000
  1.3858033e+000
  1.3893006e+000
  1.3899653e+000
  1.3875867e+000
  1.3819674e+000
  1.3729253e+000
  1.3602945e+000
  1.3439263e+000
  1.3236910e+000
  1.2994785e+000
  1.2711989e+000
  1.2387841e+000
  1.2021878e+000
  1.1613864e+000
  1.1163793e+000
  1.0671895e+000
  1.0138632e+000
  9.5647066e-001
  8.9510540e-001
  8.2988441e-001
  7.6094770e-001
  6.8845783e-001
  6.1259936e-001
  5.3357809e-001
  4.5162026e-001
  3.6697157e-001
  2.7989617e-001
  1.9067541e-001
  9.9606677e-002
  7.0019317e-003
 -8.6813672e-002
 -1.8150334e-001
 -2.7672023e-001
 -3.7210910e-001
 -4.6730806e-001
 -5.6195027e-001
 -6.5566579e-001
 -7.4808337e-001
 -8.3883228e-001
 -9.2754417e-001
 -1.0138549e+000
 -1.0974064e+000
 -1.1778483e+000
 -1.2548401e+000
 -1.3280524e+000
 -1.3971689e+000
 -1.4618880e+000
 -1.5219243e+000
 -1.5770098e+000
 -1.6268959e+000
 -1.6713542e+000
 -1.7101779e+000
 -1.7431827e+000
 -1.7702082e+000
 -1.7911183e+000
 -1.8058021e+000
 -1.8141748e+000
 -1.8161779e+000
 -1.8117796e+000
 -1.8009752e+000
 -1.7837868e+000
 -1.7602639e+000
 -1.7304828e+000
 -1.6945464e+000
 -1.6525836e+000
 -1.6047492e+000
 -1.5512229e+000
 -1.4922084e+000
 -1.4279328e+000
 -1.3586454e+000
 -1.2846165e+000
 -1.2061362e+000
 -1.1235133e+000
 -1.0370736e+000
 -9.4715849e-001
 -8.5412339e-001
 -7.5833617e-001
 -6.6017539e-001
 -5.6002863e-001
 -4.5829067e-001
 -3.5536173e-001
 -2.5164564e-001
 -1.4754802e-001
 -4.3474452e-002
  6.0171331e-002
  1.6298924e-001
  2.6458460e-001
  3.6456989e-001
  4.6256642e-001
  5.5820595e-001
  6.5113231e-001
  7.4100285e-001
  8.2748989e-001
  9.1028208e-001
  9.8908561e-001
  1.0636254e+000
  1.1336462e+000
  1.1989134e+000
  1.2592141e+000
  1.3143575e+000
  1.3641760e+000
  1.4085252e+000
  1.4472846e+000
  1.4803577e+000
  1.5076724e+000
  1.5291804e+000
  1.5448580e+000
  1.5547050e+000
  1.5587449e+000
  1.5570244e+000
  1.5496127e+000
  1.5366008e+000
  1.5181010e+000
  1.4942458e+000
  1.4651870e+000
  1.4310948e+000
  1.3921566e+000
  1.3485759e+000
  1.3005708e+000
  1.2483732e+000
  1.1922270e+000
  1.1323869e+000
  1.0691172e+000
  1.0026898e+000
  9.3338361e-001
  8.6148215e-001
  7.8727278e-001
  7.1104497e-001
  6.3308893e-001
  5.5369422e-001
  4.7314832e-001
  3.9173538e-001
  3.0973485e-001
  2.2742033e-001
  1.4505834e-001
  6.2907197e-002
 -1.8783954e-002
 -9.9776169e-002
 -1.7984156e-001
 -2.5876410e-001
 -3.3634033e-001
 -4.1238001e-001
 -4.8670660e-001
 -5.5915777e-001
 -6.2958567e-001
 -6.9785721e-001
 -7.6385423e-001
 -8.2747353e-001
 -8.8862685e-001
 -9.4724074e-001
 -1.0032563e+000
 -1.0566291e+000
 -1.1073283e+000
 -1.1553368e+000
 -1.2006502e+000
 -1.2432765e+000
 -1.2832353e+000
 -1.3205571e+000
 -1.3552823e+000
 -1.3874609e+000
 -1.4171509e+000
 -1.4444181e+000
 -1.4693345e+000
 -1.4919780e+000
 -1.5124307e+000
 -1.5307787e+000
 -1.5471103e+000
 -1.5615157e+000
 -1.5740858e+000
 -1.5849109e+000
 -1.5940804e+000
 -1.6016814e+000
 -1.6077982e+000
 -1.6125113e+000
 -1.6158967e+000
 -1.6180251e+000
 -1.6189615e+000
 -1.6187643e+000
 -1.6174851e+000
 -1.6151680e+000
 -1.6118495e+000
 -1.6075579e+000
 -1.6023135e+000
 -1.5961278e+000
 -1.5890043e+000
 -1.5809379e+000
 -1.5719151e+000
 -1.5619145e+000
 -1.5509067e+000
 -1.5388549e+000
 -1.5257151e+000
 -1.5114367e+000
 -1.4959632e+000
 -1.4792324e+000
 -1.4611776e+000
 -1.4417279e+000
 -1.4208092e+000
 -1.3983448e+000
 -1.3742567e+000
 -1.3484660e+000
 -1.3208942e+000
 -1.2914638e+000
 -1.2600996e+000
 -1.2267292e+000
 -1.1912846e+000
 -1.1537026e+000
 -1.1139259e+000
 -1.0719041e+000
 -1.0275946e+000
 -9.8096327e-001
 -9.3198537e-001
 -8.8064643e-001
 -8.2694278e-001
 -7.7088233e-001
 -7.1248511e-001
 -6.5178378e-001
 -5.8882414e-001
 -5.2366546e-001
 -4.5638078e-001
 -3.8705712e-001
 -3.1579564e-001
 -2.4271160e-001
 -1.6793440e-001
 -9.1607340e-002
 -1.3887452e-002
  6.5054867e-002
  1.4503627e-001
  2.2586095e-001
  3.0732129e-001
  3.8919850e-001
  4.7126341e-001
  5.5327732e-001
  6.3499292e-001
  7.1615530e-001
  7.9650300e-001
  8.7576915e-001
  9.5368265e-001
  1.0299694e+000
  1.1043536e+000
  1.1765591e+000
  1.2463105e+000
  1.3133349e+000
  1.3773631e+000
  1.4381309e+000
  1.4953805e+000
  1.5488622e+000
  1.5983354e+000
  1.6435700e+000
  1.6843478e+000
  1.7204640e+000
  1.7517279e+000
  1.7779646e+000
  1.7990156e+000
  1.8147405e+000
  1.8250172e+000
  1.8297436e+000
  1.8288378e+000
  1.8222389e+000
  1.8099080e+000
  1.7918284e+000
  1.7680060e+000
  1.7384698e+000
  1.7032719e+000
  1.6624877e+000
  1.6162160e+000
  1.5645785e+000
  1.5077201e+000
  1.4458078e+000
  1.3790309e+000
  1.3076000e+000
  1.2317466e+000
  1.1517218e+000
  1.0677960e+000
  9.8025736e-001
  8.8941101e-001
  7.9557771e-001
  6.9909262e-001
  6.0030387e-001
  4.9957120e-001
  3.9726438e-001
  2.9376169e-001
  1.8944829e-001
  8.4714590e-002
 -2.0045503e-002
 -1.2443625e-001
 -2.2806185e-001
 -3.3052815e-001
 -4.3144446e-001
 -5.3042522e-001
 -6.2709177e-001
 -7.2107403e-001
 -8.1201216e-001
 -8.9955822e-001
 -9.8337765e-001
 -1.0631509e+000
 -1.1385748e+000
 -1.2093639e+000
 -1.2752518e+000
 -1.3359925e+000
 -1.3913611e+000
 -1.4411552e+000
 -1.4851958e+000
 -1.5233277e+000
 -1.5554207e+000
 -1.5813695e+000
 -1.6010950e+000
 -1.6145438e+000
 -1.6216889e+000
 -1.6225295e+000
 -1.6170912e+000
 -1.6054254e+000
 -1.5876096e+000
 -1.5637462e+000
 -1.5339626e+000
 -1.4984102e+000
 -1.4572639e+000
 -1.4107206e+000
 -1.3589987e+000
 -1.3023372e+000
 -1.2409937e+000
 -1.1752438e+000
 -1.1053795e+000
 -1.0317077e+000
 -9.5454865e-001
 -8.7423458e-001
 -7.9110781e-001
 -7.0551925e-001
 -6.1782657e-001
 -5.2839256e-001
 -4.3758329e-001
 -3.4576640e-001
 -2.5330931e-001
 -1.6057746e-001
 -6.7932569e-002
  2.4269053e-002
  1.1567820e-001
  2.0595441e-001
  2.9476751e-001
  3.8179918e-001
  4.6674435e-001
  5.4931264e-001
  6.2922958e-001
  7.0623788e-001
  7.8009849e-001
  8.5059164e-001
  9.1751771e-001
  9.8069808e-001
  1.0399758e+000
  1.0952160e+000
  1.1463066e+000
  1.1931586e+000
  1.2357058e+000
  1.2739058e+000
  1.3077391e+000
  1.3372092e+000
  1.3623426e+000
  1.3831882e+000
  1.3998165e+000
  1.4123194e+000
  1.4208093e+000
  1.4254182e+000
  1.4262968e+000
  1.4236135e+000
  1.4175532e+000
  1.4083161e+000
  1.3961163e+000
  1.3811808e+000
  1.3637477e+000
  1.3440650e+000
  1.3223887e+000
  1.2989820e+000
  1.2741126e+000
  1.2480522e+000
  1.2210743e+000
  1.1934527e+000
  1.1654596e+000
  1.1373648e+000
  1.1094333e+000
  1.0819241e+000
  1.0550887e+000
  1.0291698e+000
  1.0043994e+000
  9.8099804e-001
  9.5917331e-001
  9.3911852e-001
  9.2101179e-001
  9.0501496e-001
  8.9127268e-001
  8.7991156e-001
  8.7103950e-001
  8.6474505e-001
  8.6109691e-001
  8.6014352e-001
  8.6191282e-001
  8.6641208e-001
  8.7362783e-001
  8.8352598e-001
  8.9605194e-001
  9.1113101e-001
  9.2866871e-001
  9.4855139e-001
  9.7064679e-001
  9.9480482e-001
  1.0208584e+000
  1.0486244e+000
  1.0779046e+000
  1.1084870e+000
  1.1401467e+000
  1.1726473e+000
  1.2057425e+000
  1.2391770e+000
  1.2726883e+000
  1.3060080e+000
  1.3388636e+000
  1.3709795e+000
  1.4020791e+000
  1.4318862e+000
  1.4601264e+000
  1.4865290e+000
  1.5108284e+000
  1.5327654e+000
  1.5520892e+000
  1.5685585e+000
  1.5819431e+000
  1.5920251e+000
  1.5986004e+000
  1.6014800e+000
  1.6004908e+000
  1.5954770e+000
  1.5863012e+000
  1.5728449e+000
  1.5550098e+000
  1.5327181e+000
  1.5059134e+000
  1.4745611e+000
  1.4386488e+000
  1.3981865e+000
  1.3532069e+000
  1.3037654e+000
  1.2499401e+000
  1.1918316e+000
  1.1295624e+000
  1.0632771e+000
  9.9314145e-001
  9.1934177e-001
  8.4208433e-001
  7.6159450e-001
  6.7811574e-001
  5.9190868e-001
  5.0324991e-001
  4.1243088e-001
  3.1975654e-001
  2.2554405e-001
  1.3012134e-001
  3.3825688e-002
 -6.2997864e-002
 -1.5999802e-001
 -2.5681883e-001
 -3.5310135e-001
 -4.4848526e-001
 -5.4261050e-001
 -6.3511899e-001
 -7.2565622e-001
 -8.1387296e-001
 -8.9942681e-001
 -9.8198389e-001
 -1.0612203e+000
 -1.1368237e+000
 -1.2084949e+000
 -1.2759488e+000
 -1.3389165e+000
 -1.3971459e+000
 -1.4504031e+000
 -1.4984738e+000
 -1.5411639e+000
 -1.5783009e+000
 -1.6097341e+000
 -1.6353360e+000
 -1.6550026e+000
 -1.6686541e+000
 -1.6762351e+000
 -1.6777149e+000
 -1.6730881e+000
 -1.6623742e+000
 -1.6456180e+000
 -1.6228890e+000
 -1.5942815e+000
 -1.5599140e+000
 -1.5199291e+000
 -1.4744925e+000
 -1.4237923e+000
 -1.3680386e+000
 -1.3074624e+000
 -1.2423145e+000
 -1.1728645e+000
 -1.0993998e+000
 -1.0222242e+000
 -9.4165672e-001
 -8.5803010e-001
 -7.7168946e-001
 -6.8299078e-001
 -5.9229939e-001
 -4.9998841e-001
 -4.0643710e-001
 -3.1202928e-001
 -2.1715169e-001
 -1.2219228e-001
 -2.7538613e-002
  6.6423840e-002
  1.5931331e-001
  2.5075335e-001
  3.4037448e-001
  4.2781569e-001
  5.1272600e-001
  5.9476594e-001
  6.7360895e-001
  7.4894279e-001
  8.2047077e-001
  8.8791306e-001
  9.5100779e-001
  1.0095121e+000
  1.0632034e+000
  1.1118796e+000
  1.1553608e+000
  1.1934893e+000
  1.2261306e+000
  1.2531737e+000
  1.2745316e+000
  1.2901418e+000
  1.2999659e+000
  1.3039906e+000
  1.3022268e+000
  1.2947100e+000
  1.2814999e+000
  1.2626803e+000
  1.2383584e+000
  1.2086642e+000
  1.1737504e+000
  1.1337911e+000
  1.0889814e+000
  1.0395363e+000
  9.8568976e-001
  9.2769377e-001
  8.6581709e-001
  8.0034415e-001
  7.3157377e-001
  6.5981786e-001
  5.8540007e-001
  5.0865438e-001
  4.2992365e-001
  3.4955819e-001
  2.6791422e-001
  1.8535236e-001
  1.0223613e-001
  1.8930363e-002
 -6.4200291e-002
 -1.4679292e-001
 -2.2848786e-001
 -3.0893020e-001
 -3.8777125e-001
 -4.6467001e-001
 -5.3929454e-001
 -6.1132336e-001
 -6.8044674e-001
 -7.4636799e-001
 -8.0880463e-001
 -8.6748958e-001
 -9.2217221e-001
 -9.7261932e-001
 -1.0186161e+000
 -1.0599670e+000
 -1.0964965e+000
 -1.1280496e+000
 -1.1544928e+000
 -1.1757143e+000
 -1.1916243e+000
 -1.2021559e+000
 -1.2072646e+000
 -1.2069291e+000
 -1.2011507e+000
 -1.1899538e+000
 -1.1733856e+000
 -1.1515155e+000
 -1.1244354e+000
 -1.0922587e+000
 -1.0551200e+000
 -1.0131749e+000
 -9.6659871e-001
 -9.1558594e-001
 -8.6034962e-001
 -8.0112025e-001
 -7.3814485e-001
 -6.7168597e-001
 -6.0202053e-001
 -5.2943876e-001
 -4.5424291e-001
 -3.7674609e-001
 -2.9727092e-001
 -2.1614825e-001
 -1.3371579e-001
 -5.0316757e-002
  3.3701542e-002
  1.1798910e-001
  2.0219464e-001
  2.8596701e-001
  3.6895661e-001
  4.5081680e-001
  5.3120527e-001
  6.0978545e-001
  6.8622779e-001
  7.6021115e-001
  8.3142401e-001
  8.9956576e-001
  9.6434785e-001
  1.0254950e+000
  1.0827461e+000
  1.1358556e+000
  1.1845941e+000
  1.2287494e+000
  1.2681275e+000
  1.3025531e+000
  1.3318703e+000
  1.3559434e+000
  1.3746574e+000
  1.3879181e+000
  1.3956531e+000
  1.3978114e+000
  1.3943640e+000
  1.3853039e+000
  1.3706461e+000
  1.3504276e+000
  1.3247072e+000
  1.2935651e+000
  1.2571028e+000
  1.2154428e+000
  1.1687278e+000
  1.1171200e+000
  1.0608013e+000
  9.9997134e-001
  9.3484788e-001
  8.6566518e-001
  7.9267337e-001
  7.1613742e-001
  6.3633609e-001
  5.5356085e-001
  4.6811470e-001
  3.8031104e-001
  2.9047237e-001
  1.9892911e-001
  1.0601821e-001
  1.2081941e-002
 -8.2533528e-002
 -1.7747943e-001
 -2.7240579e-001
 -3.6696274e-001
 -4.6080194e-001
 -5.5357788e-001
 -6.4494922e-001
 -7.3458016e-001
 -8.2214168e-001
 -9.0731283e-001
 -9.8978196e-001
 -1.0692479e+000
 -1.1454213e+000
 -1.2180252e+000
 -1.2867968e+000
 -1.3514879e+000
 -1.4118662e+000
 -1.4677158e+000
 -1.5188384e+000
 -1.5650536e+000
 -1.6062001e+000
 -1.6421358e+000
 -1.6727383e+000
 -1.6979059e+000
 -1.7175572e+000
 -1.7316318e+000
 -1.7400904e+000
 -1.7429147e+000
 -1.7401076e+000
 -1.7316931e+000
 -1.7177160e+000
 -1.6982416e+000
 -1.6733557e+000
 -1.6431637e+000
 -1.6077905e+000
 -1.5673796e+000
 -1.5220927e+000
 -1.4721087e+000
 -1.4176231e+000
 -1.3588472e+000
 -1.2960068e+000
 -1.2293416e+000
 -1.1591039e+000
 -1.0855577e+000
 -1.0089774e+000
 -9.2964665e-001
 -8.4785711e-001
 -7.6390731e-001
 -6.7810127e-001
 -5.9074724e-001
 -5.0215641e-001
 -4.1264153e-001
 -3.2251568e-001
 -2.3209089e-001
 -1.4167683e-001
 -5.1579584e-002
  3.7899699e-002
  1.2646600e-001
  2.1383168e-001
  2.9971761e-001
  3.8385437e-001
  4.6598327e-001
  5.4585745e-001
  6.2324282e-001
  6.9791898e-001
  7.6968011e-001
  8.3833573e-001
  9.0371140e-001
  9.6564939e-001
  1.0240092e+000
  1.0786682e+000
  1.1295217e+000
  1.1764836e+000
  1.2194865e+000
  1.2584816e+000
  1.2934392e+000
  1.3243485e+000
  1.3512170e+000
  1.3740712e+000
  1.3929555e+000
  1.4079323e+000
  1.4190811e+000
  1.4264986e+000
  1.4302974e+000
  1.4306056e+000
  1.4275662e+000
  1.4213361e+000
  1.4120849e+000
  1.3999946e+000
  1.3852580e+000
  1.3680779e+000
  1.3486659e+000
  1.3272413e+000
  1.3040298e+000
  1.2792626e+000
  1.2531747e+000
  1.2260041e+000
  1.1979899e+000
  1.1693720e+000
  1.1403887e+000
  1.1112765e+000
  1.0822680e+000
  1.0535911e+000
  1.0254678e+000
  9.9811285e-001
  9.7173275e-001
  9.4652459e-001
  9.2267503e-001
  9.0035933e-001
  8.7974039e-001
  8.6096787e-001
  8.4417747e-001
  8.2949009e-001
  8.1701129e-001
  8.0683064e-001
  7.9902128e-001
  7.9363948e-001
  7.9072437e-001
  7.9029765e-001
  7.9236352e-001
  7.9690861e-001
  8.0390199e-001
  8.1329538e-001
  8.2502331e-001
  8.3900350e-001
  8.5513721e-001
  8.7330982e-001
  8.9339132e-001
  9.1523705e-001
  9.3868838e-001
  9.6357362e-001
  9.8970880e-001
  1.0168987e+000
  1.0449380e+000
  1.0736120e+000
  1.1026982e+000
  1.1319671e+000
  1.1611837e+000
  1.1901087e+000
  1.2184996e+000
  1.2461124e+000
  1.2727024e+000
  1.2980262e+000
  1.3218423e+000
  1.3439132e+000
  1.3640062e+000
  1.3818948e+000
  1.3973602e+000
  1.4101924e+000
  1.4201916e+000
  1.4271689e+000
  1.4309482e+000
  1.4313666e+000
  1.4282757e+000
  1.4215427e+000
  1.4110508e+000
  1.3967007e+000
  1.3784107e+000
  1.3561176e+000
  1.3297772e+000
  1.2993650e+000
  1.2648762e+000
  1.2263261e+000
  1.1837503e+000
  1.1372050e+000
  1.0867665e+000
  1.0325314e+000
  9.7461627e-001
  9.1315733e-001
  8.4831007e-001
  7.8024865e-001
  7.0916530e-001
  6.3526960e-001
  5.5878772e-001
  4.7996144e-001
  3.9904726e-001
  3.1631529e-001
  2.3204816e-001
  1.4653979e-001
  6.0094150e-002
 -2.6976052e-002
 -1.1435075e-001
 -2.0170392e-001
 -2.8870503e-001
 -3.7502056e-001
 -4.6031544e-001
 -5.4425461e-001
 -6.2650459e-001
 -7.0673494e-001
 -7.8461983e-001
 -8.5983960e-001
 -9.3208217e-001
 -1.0010446e+000
 -1.0664345e+000
 -1.1279713e+000
 -1.1853879e+000
 -1.2384317e+000
 -1.2868659e+000
 -1.3304708e+000
 -1.3690446e+000
 -1.4024049e+000
 -1.4303891e+000
 -1.4528556e+000
 -1.4696844e+000
 -1.4807780e+000
 -1.4860616e+000
 -1.4854837e+000
 -1.4790167e+000
 -1.4666567e+000
 -1.4484242e+000
 -1.4243636e+000
 -1.3945433e+000
 -1.3590557e+000
 -1.3180166e+000
 -1.2715653e+000
 -1.2198633e+000
 -1.1630944e+000
 -1.1014636e+000
 -1.0351966e+000
 -9.6453860e-001
 -8.8975328e-001
 -8.1112203e-001
 -7.2894252e-001
 -6.4352759e-001
 -5.5520386e-001
 -4.6431044e-001
 -3.7119742e-001
 -2.7622446e-001
 -1.7975923e-001
 -8.2175821e-002
  1.6146776e-002
  1.1482635e-001
  2.1347906e-001
  3.1172111e-001
  4.0917035e-001
  5.0544792e-001
  6.0017990e-001
  6.9299885e-001
  7.8354541e-001
  8.7146982e-001
  9.5643342e-001
  1.0381101e+000
  1.1161875e+000
  1.1903688e+000
  1.2603732e+000
  1.3259380e+000
  1.3868190e+000
  1.4427917e+000
  1.4936524e+000
  1.5392188e+000
  1.5793309e+000
  1.6138515e+000
  1.6426669e+000
  1.6656871e+000
  1.6828462e+000
  1.6941029e+000
  1.6994401e+000
  1.6988653e+000
  1.6924103e+000
  1.6801311e+000
  1.6621074e+000
  1.6384424e+000
  1.6092622e+000
  1.5747151e+000
  1.5349708e+000
  1.4902201e+000
  1.4406731e+000
  1.3865593e+000
  1.3281257e+000
  1.2656359e+000
  1.1993693e+000
  1.1296191e+000
  1.0566918e+000
  9.8090519e-001
  9.0258733e-001
  8.2207494e-001
  7.3971196e-001
  6.5584809e-001
  5.7083725e-001
  4.8503609e-001
  3.9880241e-001
  3.1249373e-001
  2.2646572e-001
  1.4107074e-001
  5.6656383e-002
 -2.6435964e-002
 -1.0787251e-001
 -1.8732840e-001
 -2.6448904e-001
 -3.3905131e-001
 -4.1072475e-001
 -4.7923271e-001
 -5.4431340e-001
 -6.0572080e-001
 -6.6322568e-001
 -7.1661628e-001
 -7.6569918e-001
 -8.1029986e-001
 -8.5026330e-001
 -8.8545443e-001
 -9.1575854e-001
 -9.4108155e-001
 -9.6135021e-001
 -9.7651219e-001
 -9.8653612e-001
 -9.9141148e-001
 -9.9114846e-001
 -9.8577767e-001
 -9.7534982e-001
 -9.5993527e-001
 -9.3962354e-001
 -9.1452269e-001
 -8.8475872e-001
 -8.5047477e-001
 -8.1183035e-001
 -7.6900046e-001
 -7.2217472e-001
 -6.7155633e-001
 -6.1736109e-001
 -5.5981633e-001
 -4.9915979e-001
 -4.3563852e-001
 -3.6950768e-001
 -3.0102939e-001
 -2.3047151e-001
 -1.5810646e-001
 -8.4209961e-002
 -9.0598765e-003
  6.7065027e-002
  1.4388627e-001
  2.2112681e-001
  2.9851224e-001
  3.7577189e-001
  4.5263991e-001
  5.2885637e-001
  6.0416825e-001
  6.7833042e-001
  7.5110658e-001
  8.2227012e-001
  8.9160498e-001
  9.5890635e-001
  1.0239814e+000
  1.0866501e+000
  1.1467453e+000
  1.2041139e+000
  1.2586167e+000
  1.3101293e+000
  1.3585419e+000
  1.4037600e+000
  1.4457041e+000
  1.4843103e+000
  1.5195299e+000
  1.5513296e+000
  1.5796912e+000
  1.6046117e+000
  1.6261029e+000
  1.6441911e+000
  1.6589167e+000
  1.6703339e+000
  1.6785102e+000
  1.6835257e+000
  1.6854730e+000
  1.6844558e+000
  1.6805893e+000
  1.6739984e+000
  1.6648177e+000
  1.6531907e+000
  1.6392685e+000
  1.6232097e+000
  1.6051788e+000
  1.5853461e+000
  1.5638862e+000
  1.5409777e+000
  1.5168018e+000
  1.4915418e+000
  1.4653820e+000
  1.4385072e+000
  1.4111012e+000
  1.3833467e+000
  1.3554238e+000
  1.3275096e+000
  1.2997776e+000
  1.2723964e+000
  1.2455292e+000
  1.2193335e+000
  1.1939596e+000
  1.1695509e+000
  1.1462428e+000
  1.1241621e+000
  1.1034266e+000
  1.0841450e+000
  1.0664157e+000
  1.0503273e+000
  1.0359577e+000
  1.0233738e+000
  1.0126317e+000
  1.0037762e+000
  9.9684065e-001
  9.9184707e-001
  9.8880589e-001
  9.8771609e-001
  9.8856523e-001
  9.9132951e-001
  9.9597399e-001
  1.0024527e+000
  1.0107090e+000
  1.0206756e+000
  1.0322752e+000
  1.0454207e+000
  1.0600154e+000
  1.0759539e+000
  1.0931221e+000
  1.1113977e+000
  1.1306513e+000
  1.1507463e+000
  1.1715396e+000
  1.1928826e+000
  1.2146215e+000
  1.2365977e+000
  1.2586491e+000
  1.2806102e+000
  1.3023130e+000
  1.3235880e+000
  1.3442641e+000
  1.3641702e+000
  1.3831353e+000
  1.4009895e+000
  1.4175647e+000
  1.4326951e+000
  1.4462180e+000
  1.4579747e+000
  1.4678109e+000
  1.4755773e+000
  1.4811306e+000
  1.4843340e+000
  1.4850574e+000
  1.4831787e+000
  1.4785837e+000
  1.4711672e+000
  1.4608331e+000
  1.4474950e+000
  1.4310768e+000
  1.4115129e+000
  1.3887486e+000
  1.3627409e+000
  1.3334580e+000
  1.3008804e+000
  1.2650004e+000
  1.2258231e+000
  1.1833657e+000
  1.1376583e+000
  1.0887435e+000
  1.0366768e+000
  9.8152631e-001
  9.2337270e-001
  8.6230929e-001
  7.9844170e-001
  7.3188777e-001
  6.6277722e-001
  5.9125143e-001
  5.1746308e-001
  4.4157574e-001
  3.6376351e-001
  2.8421050e-001
  2.0311033e-001
  1.2066562e-001
  3.7087332e-002
 -4.7405796e-002
 -1.3258795e-001
 -2.1822692e-001
 -3.0408487e-001
 -3.8991904e-001
 -4.7548261e-001
 -5.6052547e-001
 -6.4479510e-001
 -7.2803740e-001
 -8.0999763e-001
 -8.9042126e-001
 -9.6905493e-001
 -1.0456473e+000
 -1.1199502e+000
 -1.1917193e+000
 -1.2607151e+000
 -1.3267040e+000
 -1.3894593e+000
 -1.4487617e+000
 -1.5044008e+000
 -1.5561756e+000
 -1.6038952e+000
 -1.6473802e+000
 -1.6864632e+000
 -1.7209895e+000
 -1.7508180e+000
 -1.7758219e+000
 -1.7958893e+000
 -1.8109240e+000
 -1.8208458e+000
 -1.8255912e+000
 -1.8251141e+000
 -1.8193856e+000
 -1.8083949e+000
 -1.7921494e+000
 -1.7706750e+000
 -1.7440161e+000
 -1.7122357e+000
 -1.6754157e+000
 -1.6336566e+000
 -1.5870774e+000
 -1.5358153e+000
 -1.4800257e+000
 -1.4198817e+000
 -1.3555737e+000
 -1.2873087e+000
 -1.2153102e+000
 -1.1398170e+000
 -1.0610831e+000
 -9.7937618e-001
 -8.9497747e-001
 -8.0818040e-001
 -7.1928977e-001
 -6.2862071e-001
 -5.3649759e-001
 -4.4325286e-001
 -3.4922589e-001
 -2.5476171e-001
 -1.6020978e-001
 -6.5922647e-002
  2.7745369e-002
  1.2043954e-001
  2.1180610e-001
  3.0149366e-001
  3.8915458e-001
  4.7444637e-001
  5.5703312e-001
  6.3658687e-001
  7.1278896e-001
  7.8533142e-001
  8.5391827e-001
  9.1826683e-001
  9.7810893e-001
  1.0331922e+000
  1.0832810e+000
  1.1281579e+000
  1.1676245e+000
  1.2015020e+000
  1.2296330e+000
  1.2518815e+000
  1.2681339e+000
  1.2782999e+000
  1.2823127e+000
  1.2801296e+000
  1.2717324e+000
  1.2571277e+000
  1.2363468e+000
  1.2094463e+000
  1.1765075e+000
  1.1376366e+000
  1.0929642e+000
  1.0426453e+000
  9.8685838e-001
  9.2580526e-001
  8.5971016e-001
  7.8881901e-001
  7.1339858e-001
  6.3373549e-001
  5.5013519e-001
  4.6292078e-001
  3.7243176e-001
  2.7902277e-001
  1.8306215e-001
  8.4930511e-002
 -1.4980807e-002
 -1.1627129e-001
 -2.1853290e-001
 -3.2135174e-001
 -4.2430974e-001
 -5.2698645e-001
 -6.2896073e-001
 -7.2981260e-001
 -8.2912495e-001
 -9.2648536e-001
 -1.0214879e+000
 -1.1137347e+000
 -1.2028379e+000
 -1.2884214e+000
 -1.3701221e+000
 -1.4475920e+000
 -1.5204992e+000
 -1.5885299e+000
 -1.6513897e+000
 -1.7088044e+000
 -1.7605222e+000
 -1.8063138e+000
 -1.8459744e+000
 -1.8793238e+000
 -1.9062080e+000
 -1.9264995e+000
 -1.9400980e+000
 -1.9469309e+000
 -1.9469538e+000
 -1.9401506e+000
 -1.9265337e+000
 -1.9061441e+000
 -1.8790511e+000
 -1.8453521e+000
 -1.8051724e+000
 -1.7586645e+000
 -1.7060075e+000
 -1.6474064e+000
 -1.5830914e+000
 -1.5133166e+000
 -1.4383592e+000
 -1.3585181e+000
 -1.2741128e+000
 -1.1854818e+000
 -1.0929815e+000
 -9.9698413e-001
 -8.9787665e-001
 -7.9605868e-001
 -6.9194091e-001
 -5.8594327e-001
 -4.7849313e-001
 -3.7002334e-001
 -2.6097041e-001
 -1.5177254e-001
 -4.2867720e-002
  6.5308192e-002
  1.7232339e-001
  2.7775201e-001
  3.8117598e-001
  4.8218686e-001
  5.8038759e-001
  6.7539424e-001
  7.6683767e-001
  8.5436508e-001
  9.3764155e-001
  1.0163514e+000
  1.0901998e+000
  1.1589134e+000
  1.2222420e+000
  1.2799596e+000
  1.3318647e+000
  1.3777818e+000
  1.4175615e+000
  1.4510814e+000
  1.4782463e+000
  1.4989886e+000
  1.5132682e+000
  1.5210729e+000
  1.5224180e+000
  1.5173461e+000
  1.5059267e+000
  1.4882559e+000
  1.4644554e+000
  1.4346722e+000
  1.3990772e+000
  1.3578648e+000
  1.3112514e+000
  1.2594743e+000
  1.2027906e+000
  1.1414756e+000
  1.0758215e+000
  1.0061358e+000
  9.3273989e-001
  8.5596709e-001
  7.7616120e-001
  6.9367471e-001
  6.0886701e-001
  5.2210265e-001
  4.3374947e-001
  3.4417688e-001
  2.5375400e-001
  1.6284792e-001
  7.1821888e-002
 -1.8966347e-002
 -1.0916628e-001
 -1.9843624e-001
 -2.8644502e-001
 -3.7287335e-001
 -4.5741533e-001
 -5.3977983e-001
 -6.1969173e-001
 -6.9689311e-001
 -7.7114433e-001
 -8.4222501e-001
 -9.0993489e-001
 -9.7409460e-001
 -1.0345463e+000
 -1.0911542e+000
 -1.1438049e+000
 -1.1924078e+000
 -1.2368951e+000
 -1.2772221e+000
 -1.3133667e+000
 -1.3453295e+000
 -1.3731335e+000
 -1.3968234e+000
 -1.4164652e+000
 -1.4321456e+000
 -1.4439711e+000
 -1.4520671e+000
 -1.4565769e+000
 -1.4576609e+000
 -1.4554952e+000
 -1.4502703e+000
 -1.4421902e+000
 -1.4314705e+000
 -1.4183374e+000
 -1.4030262e+000
 -1.3857794e+000
 -1.3668457e+000
 -1.3464783e+000
 -1.3249331e+000
 -1.3024672e+000
 -1.2793376e+000
 -1.2557994e+000
 -1.2321043e+000
 -1.2084993e+000
 -1.1852249e+000
 -1.1625139e+000
 -1.1405901e+000
 -1.1196668e+000
 -1.0999459e+000
 -1.0816161e+000
 -1.0648528e+000
 -1.0498160e+000
 -1.0366505e+000
 -1.0254841e+000
 -1.0164278e+000
 -1.0095744e+000
 -1.0049987e+000
 -1.0027566e+000
 -1.0028852e+000
 -1.0054024e+000
 -1.0103071e+000
 -1.0175789e+000
 -1.0271788e+000
 -1.0390489e+000
 -1.0531134e+000
 -1.0692787e+000
 -1.0874340e+000
 -1.1074523e+000
 -1.1291910e+000
 -1.1524928e+000
 -1.1771867e+000
 -1.2030890e+000
 -1.2300046e+000
 -1.2577280e+000
 -1.2860446e+000
 -1.3147319e+000
 -1.3435612e+000
 -1.3722984e+000
 -1.4007060e+000
 -1.4285440e+000
 -1.4555718e+000
 -1.4815492e+000
 -1.5062382e+000
 -1.5294042e+000
 -1.5508174e+000
 -1.5702541e+000
 -1.5874985e+000
 -1.6023433e+000
 -1.6145913e+000
 -1.6240566e+000
 -1.6305656e+000
 -1.6339580e+000
 -1.6340879e+000
 -1.6308245e+000
 -1.6240532e+000
 -1.6136757e+000
 -1.5996112e+000
 -1.5817968e+000
 -1.5601875e+000
 -1.5347569e+000
 -1.5054973e+000
 -1.4724196e+000
 -1.4355535e+000
 -1.3949474e+000
 -1.3506679e+000
 -1.3027998e+000
 -1.2514453e+000
 -1.1967239e+000
 -1.1387713e+000
 -1.0777391e+000
 -1.0137939e+000
 -9.4711597e-001
 -8.7789906e-001
 -8.0634874e-001
 -7.3268158e-001
 -6.5712394e-001
 -5.7991075e-001
 -5.0128428e-001
 -4.2149282e-001
 -3.4078940e-001
 -2.5943044e-001
 -1.7767435e-001
 -9.5780232e-002
 -1.4006497e-002
  6.7390506e-002
  1.4815780e-001
  2.2804710e-001
  3.0681608e-001
  3.8422965e-001
  4.6006108e-001
  5.3409320e-001
  6.0611947e-001
  6.7594497e-001
  7.4338736e-001
  8.0827778e-001
  8.7046157e-001
  9.2979905e-001
  9.8616607e-001
  1.0394546e+000
  1.0895730e+000
  1.1364467e+000
  1.1800180e+000
  1.2202465e+000
  1.2571090e+000
  1.2905995e+000
  1.3207290e+000
  1.3475253e+000
  1.3710326e+000
  1.3913110e+000
  1.4084359e+000
  1.4224977e+000
  1.4336008e+000
  1.4418626e+000
  1.4474135e+000
  1.4503947e+000
  1.4509585e+000
  1.4492662e+000
  1.4454878e+000
  1.4398003e+000
  1.4323867e+000
  1.4234350e+000
  1.4131367e+000
  1.4016856e+000
  1.3892767e+000
  1.3761049e+000
  1.3623636e+000
  1.3482435e+000
  1.3339318e+000
  1.3196103e+000
  1.3054551e+000
  1.2916347e+000
  1.2783095e+000
  1.2656306e+000
  1.2537390e+000
  1.2427644e+000
  1.2328248e+000
  1.2240256e+000
  1.2164591e+000
  1.2102037e+000
  1.2053237e+000
  1.2018686e+000
  1.1998733e+000
  1.1993575e+000
  1.2003255e+000
  1.2027670e+000
  1.2066560e+000
  1.2119521e+000
  1.2186000e+000
  1.2265303e+000
  1.2356599e+000
  1.2458922e+000
  1.2571183e+000
  1.2692171e+000
  1.2820567e+000
  1.2954947e+000
  1.3093793e+000
  1.3235504e+000
  1.3378406e+000
  1.3520761e+000
  1.3660778e+000
  1.3796626e+000
  1.3926447e+000
  1.4048363e+000
  1.4160493e+000
  1.4260961e+000
  1.4347913e+000
  1.4419523e+000
  1.4474010e+000
  1.4509645e+000
  1.4524767e+000
  1.4517788e+000
  1.4487211e+000
  1.4431633e+000
  1.4349758e+000
  1.4240404e+000
  1.4102515e+000
  1.3935161e+000
  1.3737554e+000
  1.3509045e+000
  1.3249136e+000
  1.2957480e+000
  1.2633886e+000
  1.2278322e+000
  1.1890913e+000
  1.1471947e+000
  1.1021871e+000
  1.0541291e+000
  1.0030967e+000
  9.4918163e-001
  8.9249026e-001
  8.3314355e-001
  7.7127633e-001
  7.0703668e-001
  6.4058523e-001
  5.7209432e-001
  5.0174718e-001
  4.2973700e-001
  3.5626593e-001
  2.8154408e-001
  2.0578841e-001
  1.2922167e-001
  5.2071167e-002
 -2.5432319e-002
 -1.0305578e-001
 -1.8056518e-001
 -2.5772663e-001
 -3.3430766e-001
 -4.1007834e-001
 -4.8481252e-001
 -5.5828898e-001
 -6.3029254e-001
 -7.0061519e-001
 -7.6905712e-001
 -8.3542774e-001
 -8.9954661e-001
 -9.6124438e-001
 -1.0203636e+000
 -1.0767594e+000
 -1.1303005e+000
 -1.1808692e+000
 -1.2283627e+000
 -1.2726928e+000
 -1.3137870e+000
 -1.3515881e+000
 -1.3860549e+000
 -1.4171618e+000
 -1.4448996e+000
 -1.4692744e+000
 -1.4903086e+000
 -1.5080394e+000
 -1.5225196e+000
 -1.5338164e+000
 -1.5420114e+000
 -1.5471997e+000
 -1.5494893e+000
 -1.5490006e+000
 -1.5458655e+000
 -1.5402264e+000
 -1.5322356e+000
 -1.5220540e+000
 -1.5098506e+000
 -1.4958009e+000
 -1.4800863e+000
 -1.4628929e+000
 -1.4444101e+000
 -1.4248300e+000
 -1.4043459e+000
 -1.3831514e+000
 -1.3614390e+000
 -1.3393994e+000
 -1.3172201e+000
 -1.2950846e+000
 -1.2731712e+000
 -1.2516520e+000
 -1.2306922e+000
 -1.2104490e+000
 -1.1910709e+000
 -1.1726969e+000
 -1.1554556e+000
 -1.1394649e+000
 -1.1248314e+000
 -1.1116494e+000
 -1.1000014e+000
 -1.0899567e+000
 -1.0815719e+000
 -1.0748908e+000
 -1.0699434e+000
 -1.0667470e+000
 -1.0653055e+000
 -1.0656100e+000
 -1.0676387e+000
 -1.0713574e+000
 -1.0767199e+000
 -1.0836682e+000
 -1.0921334e+000
 -1.1020361e+000
 -1.1132870e+000
 -1.1257877e+000
 -1.1394314e+000
 -1.1541038e+000
 -1.1696838e+000
 -1.1860444e+000
 -1.2030541e+000
 -1.2205770e+000
 -1.2384744e+000
 -1.2566056e+000
 -1.2748288e+000
 -1.2930024e+000
 -1.3109853e+000
 -1.3286388e+000
 -1.3458266e+000
 -1.3624166e+000
 -1.3782812e+000
 -1.3932982e+000
 -1.4073521e+000
 -1.4203342e+000
 -1.4321441e+000
 -1.4426895e+000
 -1.4518876e+000
 -1.4596652e+000
 -1.4659593e+000
 -1.4707176e+000
 -1.4738987e+000
 -1.4754725e+000
 -1.4754202e+000
 -1.4737348e+000
 -1.4704209e+000
 -1.4654944e+000
 -1.4589830e+000
 -1.4509255e+000
 -1.4413719e+000
 -1.4303828e+000
 -1.4180291e+000
 -1.4043917e+000
 -1.3895607e+000
 -1.3736347e+000
 -1.3567209e+000
 -1.3389333e+000
 -1.3203928e+000
 -1.3012261e+000
 -1.2815648e+000
 -1.2615446e+000
 -1.2413044e+000
 -1.2209853e+000
 -1.2007299e+000
 -1.1806810e+000
 -1.1609808e+000
 -1.1417700e+000
 -1.1231870e+000
 -1.1053664e+000
 -1.0884387e+000
 -1.0725291e+000
 -1.0577567e+000
 -1.0442334e+000
 -1.0320639e+000
 -1.0213438e+000
 -1.0121600e+000
 -1.0045893e+000
 -9.9869819e-001
 -9.9454235e-001
 -9.9216594e-001
 -9.9160141e-001
 -9.9286915e-001
 -9.9597723e-001
 -1.0009212e+000
 -1.0076841e+000
 -1.0162364e+000
 -1.0265359e+000
 -1.0385282e+000
 -1.0521465e+000
 -1.0673123e+000
 -1.0839355e+000
 -1.1019148e+000
 -1.1211384e+000
 -1.1414844e+000
 -1.1628216e+000
 -1.1850099e+000
 -1.2079013e+000
 -1.2313405e+000
 -1.2551659e+000
 -1.2792104e+000
 -1.3033023e+000
 -1.3272661e+000
 -1.3509238e+000
 -1.3740955e+000
 -1.3966007e+000
 -1.4182591e+000
 -1.4388918e+000
 -1.4583221e+000
 -1.4763764e+000
 -1.4928856e+000
 -1.5076855e+000
 -1.5206182e+000
 -1.5315328e+000
 -1.5402861e+000
 -1.5467434e+000
 -1.5507798e+000
 -1.5522802e+000
 -1.5511402e+000
 -1.5472668e+000
 -1.5405791e+000
 -1.5310081e+000
 -1.5184977e+000
 -1.5030050e+000
 -1.4845000e+000
 -1.4629664e+000
 -1.4384015e+000
 -1.4108158e+000
 -1.3802338e+000
 -1.3466929e+000
 -1.3102441e+000
 -1.2709511e+000
 -1.2288900e+000
 -1.1841495e+000
 -1.1368296e+000
 -1.0870416e+000
 -1.0349073e+000
 -9.8055844e-001
 -9.2413589e-001
 -8.6578897e-001
 -8.0567468e-001
 -7.4395680e-001
 -6.8080507e-001
 -6.1639428e-001
 -5.5090338e-001
 -4.8451455e-001
 -4.1741223e-001
 -3.4978221e-001
 -2.8181068e-001
 -2.1368328e-001
 -1.4558418e-001
 -7.7695179e-002
 -1.0194801e-002
  5.6742545e-002
  1.2294741e-001
  1.8825609e-001
  2.5251136e-001
  3.1556322e-001
  3.7726952e-001
  4.3749654e-001
  4.9611961e-001
  5.5302352e-001
  6.0810301e-001
  6.6126308e-001
  7.1241935e-001
  7.6149824e-001
  8.0843717e-001
  8.5318466e-001
  8.9570035e-001
  9.3595497e-001
  9.7393027e-001
  1.0096188e+000
  1.0430238e+000
  1.0741587e+000
  1.1030472e+000
  1.1297221e+000
  1.1542259e+000
  1.1766094e+000
  1.1969316e+000
  1.2152591e+000
  1.2316652e+000
  1.2462296e+000
  1.2590376e+000
  1.2701795e+000
  1.2797493e+000
  1.2878450e+000
  1.2945670e+000
  1.3000176e+000
  1.3043006e+000
  1.3075199e+000
  1.3097795e+000
  1.3111824e+000
  1.3118300e+000
  1.3118212e+000
  1.3112525e+000
  1.3102165e+000
  1.3088021e+000
  1.3070934e+000
  1.3051698e+000
  1.3031051e+000
  1.3009674e+000
  1.2988187e+000
  1.2967149e+000
  1.2947049e+000
  1.2928313e+000
  1.2911298e+000
  1.2896293e+000
  1.2883519e+000
  1.2873129e+000
  1.2865211e+000
  1.2859789e+000
  1.2856826e+000
  1.2856224e+000
  1.2857832e+000
  1.2861446e+000
  1.2866814e+000
  1.2873641e+000
  1.2881595e+000
  1.2890310e+000
  1.2899392e+000
  1.2908424e+000
  1.2916975e+000
  1.2924603e+000
  1.2930858e+000
  1.2935295e+000
  1.2937475e+000
  1.2936973e+000
  1.2933379e+000
  1.2926313e+000
  1.2915419e+000
  1.2900379e+000
  1.2880913e+000
  1.2856784e+000
  1.2827805e+000
  1.2793838e+000
  1.2754800e+000
  1.2710664e+000
  1.2661463e+000
  1.2607290e+000
  1.2548301e+000
  1.2484711e+000
  1.2416801e+000
  1.2344908e+000
  1.2269435e+000
  1.2190837e+000
  1.2109629e+000
  1.2026378e+000
  1.1941697e+000
  1.1856247e+000
  1.1770728e+000
  1.1685875e+000
  1.1602455e+000
  1.1521256e+000
  1.1443085e+000
  1.1368758e+000
  1.1299098e+000
  1.1234923e+000
  1.1177040e+000
  1.1126238e+000
  1.1083281e+000
  1.1048901e+000
  1.1023786e+000
  1.1008578e+000
  1.1003863e+000
  1.1010164e+000
  1.1027934e+000
  1.1057550e+000
  1.1099306e+000
  1.1153408e+000
  1.1219970e+000
  1.1299006e+000
  1.1390426e+000
  1.1494035e+000
  1.1609531e+000
  1.1736496e+000
  1.1874402e+000
  1.2022606e+000
  1.2180350e+000
  1.2346764e+000
  1.2520865e+000
  1.2701560e+000
  1.2887651e+000
  1.3077834e+000
  1.3270711e+000
  1.3464790e+000
  1.3658490e+000
  1.3850155e+000
  1.4038054e+000
  1.4220395e+000
  1.4395331e+000
  1.4560970e+000
  1.4715387e+000
  1.4856631e+000
  1.4982742e+000
  1.5091757e+000
  1.5181723e+000
  1.5250711e+000
  1.5296828e+000
  1.5318228e+000
  1.5313126e+000
  1.5279808e+000
  1.5216646e+000
  1.5122109e+000
  1.4994775e+000
  1.4833341e+000
  1.4636638e+000
  1.4403637e+000
  1.4133463e+000
  1.3825400e+000
  1.3478905e+000
  1.3093613e+000
  1.2669342e+000
  1.2206105e+000
  1.1704109e+000
  1.1163763e+000
  1.0585683e+000
  9.9706881e-001
  9.3198073e-001
  8.6342770e-001
  7.9155402e-001
  7.1652443e-001
  6.3852372e-001
  5.5775634e-001
  4.7444571e-001
  3.8883362e-001
  3.0117934e-001
  2.1175875e-001
  1.2086327e-001
  2.8798757e-002
 -6.4115770e-002
 -1.5754942e-001
 -2.5116086e-001
 -3.4459982e-001
 -4.3750867e-001
 -5.2952402e-001
 -6.2027848e-001
 -7.0940236e-001
 -7.9652549e-001
 -8.8127901e-001
 -9.6329726e-001
 -1.0422196e+000
 -1.1176924e+000
 -1.1893706e+000
 -1.2569199e+000
 -1.3200185e+000
 -1.3783585e+000
 -1.4316483e+000
 -1.4796137e+000
 -1.5219998e+000
 -1.5585724e+000
 -1.5891196e+000
 -1.6134531e+000
 -1.6314092e+000
 -1.6428505e+000
 -1.6476663e+000
 -1.6457739e+000
 -1.6371195e+000
 -1.6216783e+000
 -1.5994554e+000
 -1.5704862e+000
 -1.5348363e+000
 -1.4926017e+000
 -1.4439089e+000
 -1.3889143e+000
 -1.3278040e+000
 -1.2607931e+000
 -1.1881253e+000
 -1.1100716e+000
 -1.0269295e+000
 -9.3902187e-001
 -8.4669563e-001
 -7.5032028e-001
 -6.5028639e-001
 -5.4700388e-001
 -4.4090028e-001
 -3.3241879e-001
 -2.2201634e-001
 -1.1016146e-001
  2.6677935e-003
  1.1598613e-001
  2.2930323e-001
  3.4212609e-001
  4.5396136e-001
  5.6431768e-001
  6.7270807e-001
  7.7865230e-001
  8.8167920e-001
  9.8132900e-001
  1.0771556e+000
  1.1687288e+000
  1.2556364e+000
  1.3374864e+000
  1.4139087e+000
  1.4845575e+000
  1.5491126e+000
  1.6072812e+000
  1.6587995e+000
  1.7034341e+000
  1.7409831e+000
  1.7712775e+000
  1.7941818e+000
  1.8095948e+000
  1.8174506e+000
  1.8177186e+000
  1.8104039e+000
  1.7955474e+000
  1.7732257e+000
  1.7435507e+000
  1.7066695e+000
  1.6627631e+000
  1.6120465e+000
  1.5547667e+000
  1.4912025e+000
  1.4216624e+000
  1.3464837e+000
  1.2660305e+000
  1.1806923e+000
  1.0908819e+000
  9.9703328e-001
  8.9959975e-001
  7.9905160e-001
  6.9587377e-001
  5.9056349e-001
  4.8362786e-001
  3.7558127e-001
  2.6694292e-001
  1.5823420e-001
  4.9976133e-002
 -5.7313250e-002
 -1.6312146e-001
 -2.6694410e-001
 -3.6828741e-001
 -4.6667070e-001
 -5.6162872e-001
 -6.5271405e-001
 -7.3949926e-001
 -8.2157904e-001
 -8.9857228e-001
 -9.7012386e-001
 -1.0359065e+000
 -1.0956222e+000
 -1.1490041e+000
 -1.1958173e+000
 -1.2358601e+000
 -1.2689655e+000
 -1.2950012e+000
 -1.3138707e+000
 -1.3255136e+000
 -1.3299058e+000
 -1.3270599e+000
 -1.3170243e+000
 -1.2998837e+000
 -1.2757582e+000
 -1.2448025e+000
 -1.2072053e+000
 -1.1631883e+000
 -1.1130048e+000
 -1.0569381e+000
 -9.9530065e-001
 -9.2843189e-001
 -8.5669656e-001
 -7.8048280e-001
 -7.0020009e-001
 -6.1627714e-001
 -5.2915958e-001
 -4.3930772e-001
 -3.4719409e-001
 -2.5330103e-001
 -1.5811820e-001
 -6.2140035e-002
  3.4136752e-002
  1.3021574e-001
  2.2560333e-001
  3.1981120e-001
  4.1235883e-001
  5.0277587e-001
  5.9060453e-001
  6.7540182e-001
  7.5674173e-001
  8.3421736e-001
  9.0744287e-001
  9.7605531e-001
  1.0397164e+000
  1.0981141e+000
  1.1509640e+000
  1.1980106e+000
  1.2390286e+000
  1.2738237e+000
  1.3022333e+000
  1.3241275e+000
  1.3394089e+000
  1.3480137e+000
  1.3499108e+000
  1.3451027e+000
  1.3336244e+000
  1.3155436e+000
  1.2909594e+000
  1.2600022e+000
  1.2228323e+000
  1.1796391e+000
  1.1306393e+000
  1.0760763e+000
  1.0162180e+000
  9.5135545e-001
  8.8180116e-001
  8.0788696e-001
  7.2996227e-001
  6.4839193e-001
  5.6355419e-001
  4.7583845e-001
  3.8564313e-001
  2.9337337e-001
  1.9943882e-001
  1.0425134e-001
  8.2227416e-003
 -8.8237399e-002
 -1.8472400e-001
 -2.8083859e-001
 -3.7619145e-001
 -4.7040359e-001
 -5.6310874e-001
 -6.5395520e-001
 -7.4260758e-001
 -8.2874847e-001
 -9.1207994e-001
 -9.9232497e-001
 -1.0692287e+000
 -1.1425594e+000
 -1.2121099e+000
 -1.2776978e+000
 -1.3391665e+000
 -1.3963858e+000
 -1.4492519e+000
 -1.4976877e+000
 -1.5416432e+000
 -1.5810947e+000
 -1.6160449e+000
 -1.6465226e+000
 -1.6725816e+000
 -1.6943003e+000
 -1.7117808e+000
 -1.7251474e+000
 -1.7345463e+000
 -1.7401433e+000
 -1.7421232e+000
 -1.7406878e+000
 -1.7360545e+000
 -1.7284547e+000
 -1.7181317e+000
 -1.7053393e+000
 -1.6903395e+000
 -1.6734008e+000
 -1.6547965e+000
 -1.6348022e+000
 -1.6136943e+000
 -1.5917479e+000
 -1.5692347e+000
 -1.5464215e+000
 -1.5235681e+000
 -1.5009252e+000
 -1.4787335e+000
 -1.4572213e+000
 -1.4366032e+000
 -1.4170789e+000
 -1.3988314e+000
 -1.3820261e+000
 -1.3668097e+000
 -1.3533091e+000
 -1.3416304e+000
 -1.3318586e+000
 -1.3240568e+000
 -1.3182658e+000
 -1.3145041e+000
 -1.3127673e+000
 -1.3130288e+000
 -1.3152395e+000
 -1.3193284e+000
 -1.3252030e+000
 -1.3327503e+000
 -1.3418371e+000
 -1.3523113e+000
 -1.3640027e+000
 -1.3767248e+000
 -1.3902752e+000
 -1.4044379e+000
 -1.4189842e+000
 -1.4336749e+000
 -1.4482613e+000
 -1.4624878e+000
 -1.4760929e+000
 -1.4888117e+000
 -1.5003777e+000
 -1.5105245e+000
 -1.5189879e+000
 -1.5255080e+000
 -1.5298309e+000
 -1.5317108e+000
 -1.5309117e+000
 -1.5272095e+000
 -1.5203935e+000
 -1.5102683e+000
 -1.4966553e+000
 -1.4793943e+000
 -1.4583448e+000
 -1.4333873e+000
 -1.4044248e+000
 -1.3713833e+000
 -1.3342133e+000
 -1.2928902e+000
 -1.2474149e+000
 -1.1978144e+000
 -1.1441422e+000
 -1.0864782e+000
 -1.0249287e+000
 -9.5962663e-001
 -8.9073053e-001
 -8.1842454e-001
 -7.4291757e-001
 -6.6444240e-001
 -5.8325478e-001
 -4.9963226e-001
 -4.1387287e-001
 -3.2629375e-001
 -2.3722955e-001
 -1.4703078e-001
 -5.6062026e-002
  3.5299971e-002
  1.2666828e-001
  2.1764785e-001
  3.0783765e-001
  3.9683286e-001
  4.8422713e-001
  5.6961480e-001
  6.5259328e-001
  7.3276526e-001
  8.0974107e-001
  8.8314090e-001
  9.5259708e-001
  1.0177562e+000
  1.0782815e+000
  1.1338544e+000
  1.1841769e+000
  1.2289736e+000
  1.2679929e+000
  1.3010092e+000
  1.3278239e+000
  1.3482673e+000
  1.3621996e+000
  1.3695117e+000
  1.3701267e+000
  1.3640001e+000
  1.3511206e+000
  1.3315105e+000
  1.3052259e+000
  1.2723567e+000
  1.2330262e+000
  1.1873912e+000
  1.1356412e+000
  1.0779975e+000
  1.0147126e+000
  9.4606910e-001
  8.7237824e-001
  7.9397861e-001
  7.1123454e-001
  6.2453440e-001
  5.3428870e-001
  4.4092808e-001
  3.4490123e-001
  2.4667259e-001
  1.4672003e-001
  4.5532479e-002
 -5.6392651e-002
 -1.5855197e-001
 -2.6043873e-001
 -3.6154546e-001
 -4.6136662e-001
 -5.5940126e-001
 -6.5515567e-001
 -7.4814597e-001
 -8.3790074e-001
 -9.2396349e-001
 -1.0058952e+000
 -1.0832765e+000
 -1.1557102e+000
 -1.2228233e+000
 -1.2842692e+000
 -1.3397291e+000
 -1.3889146e+000
 -1.4315686e+000
 -1.4674670e+000
 -1.4964202e+000
 -1.5182738e+000
 -1.5329098e+000
 -1.5402472e+000
 -1.5402424e+000
 -1.5328898e+000
 -1.5182219e+000
 -1.4963088e+000
 -1.4672585e+000
 -1.4312159e+000
 -1.3883624e+000
 -1.3389151e+000
 -1.2831253e+000
 -1.2212776e+000
 -1.1536883e+000
 -1.0807038e+000
 -1.0026989e+000
 -9.2007469e-001
 -8.3325646e-001
 -7.4269163e-001
 -6.4884728e-001
 -5.5220768e-001
 -4.5327181e-001
 -3.5255061e-001
 -2.5056437e-001
 -1.4783988e-001
 -4.4907669e-002
  5.7700843e-002
  1.5945618e-001
  2.5983366e-001
  3.5831619e-001
  4.5439704e-001
  5.4758258e-001
  6.3739494e-001
  7.2337457e-001
  8.0508271e-001
  8.8210379e-001
  9.5404764e-001
  1.0205516e+000
  1.0812826e+000
  1.1359388e+000
  1.1842511e+000
  1.2259852e+000
  1.2609421e+000
  1.2889599e+000
  1.3099139e+000
  1.3237182e+000
  1.3303253e+000
  1.3297271e+000
  1.3219543e+000
  1.3070769e+000
  1.2852033e+000
  1.2564798e+000
  1.2210903e+000
  1.1792545e+000
  1.1312274e+000
  1.0772978e+000
  1.0177864e+000
  9.5304444e-001
  8.8345152e-001
  8.0941379e-001
  7.3136163e-001
  6.4974732e-001
  5.6504261e-001
  4.7773615e-001
  3.8833087e-001
  2.9734122e-001
  2.0529042e-001
  1.1270759e-001
  2.0124879e-002
 -7.1925380e-002
 -1.6291360e-001
 -2.5231578e-001
 -3.3961637e-001
 -4.2431107e-001
 -5.0590953e-001
 -5.8393804e-001
 -6.5794209e-001
 -7.2748884e-001
 -7.9216945e-001
 -8.5160131e-001
 -9.0543012e-001
 -9.5333178e-001
 -9.9501418e-001
 -1.0302188e+000
 -1.0587219e+000
 -1.0803362e+000
 -1.0949115e+000
 -1.1023353e+000
 -1.1025342e+000
 -1.0954734e+000
 -1.0811575e+000
 -1.0596302e+000
 -1.0309741e+000
 -9.9531038e-001
 -9.5279798e-001
 -9.0363283e-001
 -8.4804679e-001
 -7.8630639e-001
 -7.1871142e-001
 -6.4559329e-001
 -5.6731328e-001
 -4.8426057e-001
 -3.9685020e-001
 -3.0552081e-001
 -2.1073232e-001
 -1.1296345e-001
 -1.2709203e-002
  8.9521819e-002
  1.9321007e-001
  2.9782786e-001
  4.0284213e-001
  5.0771727e-001
  6.1191797e-001
  7.1491202e-001
  8.1617313e-001
  9.1518366e-001
  1.0114374e+000
  1.1044420e+000
  1.1937219e+000
  1.2788205e+000
  1.3593025e+000
  1.4347563e+000
  1.5047960e+000
  1.5690635e+000
  1.6272299e+000
  1.6789977e+000
  1.7241017e+000
  1.7623108e+000
  1.7934287e+000
  1.8172949e+000
  1.8337856e+000
  1.8428140e+000
  1.8443306e+000
  1.8383234e+000
  1.8248178e+000
  1.8038760e+000
  1.7755971e+000
  1.7401159e+000
  1.6976020e+000
  1.6482590e+000
  1.5923232e+000
  1.5300618e+000
  1.4617718e+000
  1.3877781e+000
  1.3084312e+000
  1.2241060e+000
  1.1351987e+000
  1.0421253e+000
  9.4531897e-001
  8.4522747e-001
  7.4231090e-001
  6.3703902e-001
  5.2988869e-001
  4.2134121e-001
  3.1187976e-001
  2.0198671e-001
  9.2141054e-002
 -1.7184176e-002
 -1.2552443e-001
 -2.3242612e-001
 -3.3744895e-001
 -4.4016831e-001
 -5.4017736e-001
 -6.3708921e-001
 -7.3053881e-001
 -8.2018482e-001
 -9.0571124e-001
 -9.8682900e-001
 -1.0632773e+000
 -1.1348246e+000
 -1.2012702e+000
 -1.2624443e+000
 -1.3182094e+000
 -1.3684602e+000
 -1.4131242e+000
 -1.4521616e+000
 -1.4855655e+000
 -1.5133613e+000
 -1.5356061e+000
 -1.5523887e+000
 -1.5638280e+000
 -1.5700725e+000
 -1.5712989e+000
 -1.5677107e+000
 -1.5595371e+000
 -1.5470308e+000
 -1.5304669e+000
 -1.5101405e+000
 -1.4863647e+000
 -1.4594691e+000
 -1.4297971e+000
 -1.3977036e+000
 -1.3635531e+000
 -1.3277173e+000
 -1.2905722e+000
 -1.2524964e+000
 -1.2138684e+000
 -1.1750639e+000
 -1.1364541e+000
 -1.0984028e+000
 -1.0612645e+000
 -1.0253818e+000
 -9.9108384e-001
 -9.5868367e-001
 -9.2847667e-001
 -9.0073861e-001
 -8.7572397e-001
 -8.5366434e-001
 -8.3476704e-001
 -8.1921381e-001
 -8.0715969e-001
 -7.9873207e-001
 -7.9402993e-001
 -7.9312317e-001
 -7.9605224e-001
 -8.0282782e-001
 -8.1343081e-001
 -8.2781236e-001
 -8.4589422e-001
 -8.6756919e-001
 -8.9270172e-001
 -9.2112879e-001
 -9.5266083e-001
 -9.8708287e-001
 -1.0241559e+000
 -1.0636182e+000
 -1.1051870e+000
 -1.1485602e+000
 -1.1934182e+000
 -1.2394257e+000
 -1.2862339e+000
 -1.3334826e+000
 -1.3808025e+000
 -1.4278170e+000
 -1.4741451e+000
 -1.5194034e+000
 -1.5632085e+000
 -1.6051794e+000
 -1.6449399e+000
 -1.6821209e+000
 -1.7163626e+000
 -1.7473171e+000
 -1.7746503e+000
 -1.7980438e+000
 -1.8171977e+000
 -1.8318318e+000
 -1.8416879e+000
 -1.8465312e+000
 -1.8461522e+000
 -1.8403679e+000
 -1.8290232e+000
 -1.8119921e+000
 -1.7891787e+000
 -1.7605178e+000
 -1.7259759e+000
 -1.6855514e+000
 -1.6392751e+000
 -1.5872101e+000
 -1.5294520e+000
 -1.4661282e+000
 -1.3973981e+000
 -1.3234521e+000
 -1.2445107e+000
 -1.1608239e+000
 -1.0726698e+000
 -9.8035342e-001
 -8.8420539e-001
 -7.8458011e-001
 -6.8185419e-001
 -5.7642454e-001
 -4.6870645e-001
 -3.5913149e-001
 -2.4814531e-001
 -1.3620543e-001
 -2.3778839e-002
  8.8660310e-002
  2.0063321e-001
  3.1165885e-001
  4.2125648e-001
  5.2894817e-001
  6.3426126e-001
  7.3673083e-001
  8.3590217e-001
  9.3133316e-001
  1.0225966e+000
  1.1092824e+000
  1.1910000e+000
  1.2673801e+000
  1.3380769e+000
  1.4027698e+000
  1.4611653e+000
  1.5129982e+000
  1.5580336e+000
  1.5960677e+000
  1.6269293e+000
  1.6504804e+000
  1.6666173e+000
  1.6752708e+000
  1.6764071e+000
  1.6700279e+000
  1.6561703e+000
  1.6349067e+000
  1.6063447e+000
  1.5706263e+000
  1.5279277e+000
  1.4784580e+000
  1.4224583e+000
  1.3602007e+000
  1.2919869e+000
  1.2181466e+000
  1.1390358e+000
  1.0550356e+000
  9.6654939e-001
  8.7400165e-001
  7.7783543e-001
  6.7851026e-001
  5.7649984e-001
  4.7228971e-001
  3.6637479e-001
  2.5925700e-001
  1.5144269e-001
  4.3440174e-002
 -6.4242789e-002
 -1.7110150e-001
 -2.7663680e-001
 -3.8035754e-001
 -4.8178295e-001
 -5.8044504e-001
 -6.7589079e-001
 -7.6768445e-001
 -8.5540952e-001
 -9.3867086e-001
 -1.0170965e+000
 -1.0903393e+000
 -1.1580788e+000
 -1.2200227e+000
 -1.2759078e+000
 -1.3255015e+000
 -1.3686030e+000
 -1.4050438e+000
 -1.4346884e+000
 -1.4574350e+000
 -1.4732160e+000
 -1.4819976e+000
 -1.4837803e+000
 -1.4785986e+000
 -1.4665205e+000
 -1.4476471e+000
 -1.4221119e+000
 -1.3900800e+000
 -1.3517469e+000
 -1.3073376e+000
 -1.2571051e+000
 -1.2013291e+000
 -1.1403143e+000
 -1.0743888e+000
 -1.0039023e+000
 -9.2922418e-001
 -8.5074159e-001
 -7.6885725e-001
 -6.8398741e-001
 -5.9655967e-001
 -5.0701069e-001
 -4.1578397e-001
 -3.2332753e-001
 -2.3009164e-001
 -1.3652652e-001
 -4.3080069e-002
  4.9804411e-002
  1.4169040e-001
  2.3215034e-001
  3.2076772e-001
  4.0713912e-001
  4.9087618e-001
  5.7160741e-001
  6.4898000e-001
  7.2266142e-001
  7.9234101e-001
  8.5773137e-001
  9.1856961e-001
  9.7461854e-001
  1.0256677e+000
  1.0715340e+000
  1.1120629e+000
  1.1471285e+000
  1.1766341e+000
  1.2005127e+000
  1.2187266e+000
  1.2312678e+000
  1.2381577e+000
  1.2394465e+000
  1.2352131e+000
  1.2255641e+000
  1.2106332e+000
  1.1905802e+000
  1.1655900e+000
  1.1358717e+000
  1.1016567e+000
  1.0631979e+000
  1.0207681e+000
  9.7465809e-001
  9.2517552e-001
  8.7264280e-001
  8.1739545e-001
  7.5978028e-001
  7.0015348e-001
  6.3887877e-001
  5.7632540e-001
  5.1286626e-001
  4.4887594e-001
  3.8472880e-001
  3.2079703e-001
  2.5744882e-001
  1.9504646e-001
  1.3394462e-001
  7.4488523e-002
  1.7012359e-002
 -3.8162373e-002
 -9.0728360e-002
 -1.4039391e-001
 -1.8688428e-001
 -2.2994292e-001
 -2.6933262e-001
 -3.0483648e-001
 -3.3625887e-001
 -3.6342617e-001
 -3.8618748e-001
 -4.0441514e-001
 -4.1800512e-001
 -4.2687738e-001
 -4.3097597e-001
 -4.3026914e-001
 -4.2474918e-001
 -4.1443230e-001
 -3.9935825e-001
 -3.7958994e-001
 -3.5521281e-001
 -3.2633428e-001
 -2.9308289e-001
 -2.5560751e-001
 -2.1407638e-001
 -1.6867604e-001
 -1.1961028e-001
 -6.7098888e-002
 -1.1376452e-002
  4.7308977e-002
  1.0869723e-001
  1.7251743e-001
  2.3848941e-001
  3.0632519e-001
  3.7573045e-001
  4.4640599e-001
  5.1804928e-001
  5.9035588e-001
  6.6302095e-001
  7.3574069e-001
  8.0821375e-001
  8.8014261e-001
  9.5123495e-001
  1.0212049e+000
  1.0897744e+000
  1.1566741e+000
  1.2216448e+000
  1.2844384e+000
  1.3448185e+000
  1.4025620e+000
  1.4574592e+000
  1.5093150e+000
  1.5579492e+000
  1.6031973e+000
  1.6449109e+000
  1.6829578e+000
  1.7172227e+000
  1.7476071e+000
  1.7740295e+000
  1.7964250e+000
  1.8147461e+000
  1.8289615e+000
  1.8390568e+000
  1.8450332e+000
  1.8469080e+000
  1.8447135e+000
  1.8384966e+000
  1.8283185e+000
  1.8142536e+000
  1.7963890e+000
  1.7748236e+000
  1.7496674e+000
  1.7210408e+000
  1.6890734e+000
  1.6539032e+000
  1.6156758e+000
  1.5745432e+000
  1.5306634e+000
  1.4841987e+000
  1.4353154e+000
  1.3841824e+000
  1.3309706e+000
  1.2758520e+000
  1.2189984e+000
  1.1605813e+000
  1.1007702e+000
  1.0397326e+000
  9.7763279e-001
  9.1463146e-001
  8.5088481e-001
  7.8654414e-001
  7.2175523e-001
  6.5665790e-001
  5.9138558e-001
  5.2606496e-001
  4.6081565e-001
  3.9574999e-001
  3.3097281e-001
  2.6658135e-001
  2.0266519e-001
  1.3930621e-001
  7.6578656e-002
  1.4549264e-002
 -4.6722620e-002
 -1.0718482e-001
 -1.6679207e-001
 -2.2550576e-001
 -2.8329353e-001
 -3.4012898e-001
 -3.9599120e-001
 -4.5086436e-001
 -5.0473724e-001
 -5.5760278e-001
 -6.0945750e-001
 -6.6030109e-001
 -7.1013580e-001
 -7.5896595e-001
 -8.0679740e-001
 -8.5363700e-001
 -8.9949211e-001
 -9.4437005e-001
 -9.8827766e-001
 -1.0312208e+000
 -1.0732038e+000
 -1.1142292e+000
 -1.1542973e+000
 -1.1934059e+000
 -1.2315496e+000
 -1.2687198e+000
 -1.3049046e+000
 -1.3400883e+000
 -1.3742512e+000
 -1.4073697e+000
 -1.4394160e+000
 -1.4703584e+000
 -1.5001608e+000
 -1.5287832e+000
 -1.5561815e+000
 -1.5823078e+000
 -1.6071105e+000
 -1.6305346e+000
 -1.6525220e+000
 -1.6730115e+000
 -1.6919394e+000
 -1.7092400e+000
 -1.7248456e+000
 -1.7386873e+000
 -1.7506952e+000
 -1.7607989e+000
 -1.7689284e+000
 -1.7750138e+000
 -1.7789867e+000
 -1.7807801e+000
 -1.7803292e+000
 -1.7775720e+000
 -1.7724496e+000
 -1.7649069e+000
 -1.7548931e+000
 -1.7423622e+000
 -1.7272735e+000
 -1.7095918e+000
 -1.6892882e+000
 -1.6663407e+000
 -1.6407337e+000
 -1.6124594e+000
 -1.5815175e+000
 -1.5479156e+000
 -1.5116696e+000
 -1.4728035e+000
 -1.4313502e+000
 -1.3873511e+000
 -1.3408563e+000
 -1.2919247e+000
 -1.2406240e+000
 -1.1870304e+000
 -1.1312287e+000
 -1.0733122e+000
 -1.0133823e+000
 -9.5154822e-001
 -8.8792702e-001
 -8.2264284e-001
 -7.5582682e-001
 -6.8761651e-001
 -6.1815550e-001
 -5.4759290e-001
 -4.7608278e-001
 -4.0378364e-001
 -3.3085784e-001
 -2.5747092e-001
 -1.8379104e-001
 -1.0998831e-001
 -3.6234091e-002
  3.7299651e-002
  1.1044104e-001
  1.8301896e-001
  2.5486380e-001
  3.2580808e-001
  3.9568716e-001
  4.6433992e-001
  5.3160940e-001
  5.9734348e-001
  6.6139545e-001
  7.2362465e-001
  7.8389704e-001
  8.4208573e-001
  8.9807153e-001
  9.5174338e-001
  1.0029988e+000
  1.0517445e+000
  1.0978963e+000
  1.1413799e+000
  1.1821309e+000
  1.2200953e+000
  1.2552293e+000
  1.2874998e+000
  1.3168842e+000
  1.3433709e+000
  1.3669588e+000
  1.3876574e+000
  1.4054870e+000
  1.4204783e+000
  1.4326720e+000
  1.4421192e+000
  1.4488806e+000
  1.4530262e+000
  1.4546354e+000
  1.4537960e+000
  1.4506043e+000
  1.4451644e+000
  1.4375875e+000
  1.4279918e+000
  1.4165018e+000
  1.4032475e+000
  1.3883641e+000
  1.3719912e+000
  1.3542724e+000
  1.3353542e+000
  1.3153860e+000
  1.2945187e+000
  1.2729048e+000
  1.2506972e+000
  1.2280486e+000
  1.2051111e+000
  1.1820353e+000
  1.1589698e+000
  1.1360604e+000
  1.1134500e+000
  1.0912771e+000
  1.0696762e+000
  1.0487764e+000
  1.0287018e+000
  1.0095699e+000
  9.9149223e-001
  9.7457303e-001
  9.5890938e-001
  9.4459064e-001
  9.3169809e-001
  9.2030469e-001
  9.1047475e-001
  9.0226375e-001
  8.9571813e-001
  8.9087512e-001
  8.8776262e-001
  8.8639914e-001
  8.8679375e-001
  8.8894606e-001
  8.9284626e-001
  8.9847521e-001
  9.0580452e-001
  9.1479669e-001
  9.2540530e-001
  9.3757520e-001
  9.5124279e-001
  9.6633623e-001
  9.8277580e-001
  1.0004742e+000
  1.0193369e+000
  1.0392626e+000
  1.0601435e+000
  1.0818657e+000
  1.1043101e+000
  1.1273522e+000
  1.1508630e+000
  1.1747093e+000
  1.1987547e+000
  1.2228592e+000
  1.2468808e+000
  1.2706752e+000
  1.2940968e+000
  1.3169991e+000
  1.3392353e+000
  1.3606590e+000
  1.3811244e+000
  1.4004872e+000
  1.4186051e+000
  1.4353380e+000
  1.4505491e+000
  1.4641051e+000
  1.4758766e+000
  1.4857392e+000
  1.4935730e+000
  1.4992642e+000
  1.5027048e+000
  1.5037932e+000
  1.5024350e+000
  1.4985430e+000
  1.4920376e+000
  1.4828475e+000
  1.4709097e+000
  1.4561703e+000
  1.4385840e+000
  1.4181152e+000
  1.3947379e+000
  1.3684357e+000
  1.3392023e+000
  1.3070418e+000
  1.2719683e+000
  1.2340065e+000
  1.1931914e+000
  1.1495687e+000
  1.1031946e+000
  1.0541357e+000
  1.0024691e+000
  9.4828223e-001
  8.9167276e-001
  8.3274839e-001
  7.7162669e-001
  7.0843485e-001
  6.4330944e-001
  5.7639608e-001
  5.0784917e-001
  4.3783143e-001
  3.6651359e-001
  2.9407392e-001
  2.2069777e-001
  1.4657707e-001
  7.1909842e-002
 -3.1004042e-003
 -7.8245215e-002
 -1.5331182e-001
 -2.2808374e-001
 -3.0234151e-001
 -3.7586326e-001
 -4.4842551e-001
 -5.1980386e-001
 -5.8977370e-001
 -6.5811101e-001
 -7.2459311e-001
 -7.8899943e-001
 -8.5111231e-001
 -9.1071780e-001
 -9.6760642e-001
 -1.0215740e+000
 -1.0724225e+000
 -1.1199607e+000
 -1.1640051e+000
 -1.2043806e+000
 -1.2409212e+000
 -1.2734712e+000
 -1.3018851e+000
 -1.3260290e+000
 -1.3457810e+000
 -1.3610319e+000
 -1.3716858e+000
 -1.3776605e+000
 -1.3788884e+000
 -1.3753166e+000
 -1.3669076e+000
 -1.3536396e+000
 -1.3355070e+000
 -1.3125204e+000
 -1.2847072e+000
 -1.2521115e+000
 -1.2147943e+000
 -1.1728337e+000
 -1.1263247e+000
 -1.0753792e+000
 -1.0201260e+000
 -9.6071056e-001
 -8.9729451e-001
 -8.3005560e-001
 -7.5918717e-001
 -6.8489770e-001
 -6.0741029e-001
 -5.2696205e-001
 -4.4380344e-001
 -3.5819751e-001
 -2.7041917e-001
 -1.8075426e-001
 -8.9498691e-002
  3.0425353e-003
  9.6556361e-002
  1.9072273e-001
  2.8521571e-001
  3.7970465e-001
  4.7385539e-001
  5.6733145e-001
  6.5979536e-001
  7.5090988e-001
  8.4033936e-001
  9.2775103e-001
  1.0128163e+000
  1.0952122e+000
  1.1746226e+000
  1.2507396e+000
  1.3232647e+000
  1.3919105e+000
  1.4564013e+000
  1.5164749e+000
  1.5718838e+000
  1.6223958e+000
  1.6677957e+000
  1.7078862e+000
  1.7424886e+000
  1.7714441e+000
  1.7946145e+000
  1.8118830e+000
  1.8231550e+000
  1.8283584e+000
  1.8274446e+000
  1.8203887e+000
  1.8071897e+000
  1.7878710e+000
  1.7624807e+000
  1.7310910e+000
  1.6937990e+000
  1.6507258e+000
  1.6020168e+000
  1.5478409e+000
  1.4883904e+000
  1.4238801e+000
  1.3545468e+000
  1.2806485e+000
  1.2024634e+000
  1.1202893e+000
  1.0344418e+000
  9.4525391e-001
  8.5307437e-001
  7.5826636e-001
  6.6120620e-001
  5.6228179e-001
  4.6189107e-001
  3.6044046e-001
  2.5834315e-001
  1.5601743e-001
  5.3884934e-002
 -4.7631128e-002
 -1.4810777e-001
 -2.4712404e-001
 -3.4426283e-001
 -4.3911273e-001
 -5.3126978e-001
 -6.2033932e-001
 -7.0593772e-001
 -7.8769413e-001
 -8.6525218e-001
 -9.3827158e-001
 -1.0064298e+000
 -1.0694234e+000
 -1.1269697e+000
 -1.1788080e+000
 -1.2247009e+000
 -1.2644355e+000
 -1.2978245e+000
 -1.3247069e+000
 -1.3449495e+000
 -1.3584468e+000
 -1.3651225e+000
 -1.3649292e+000
 -1.3578494e+000
 -1.3438954e+000
 -1.3231096e+000
 -1.2955643e+000
 -1.2613615e+000
 -1.2206331e+000
 -1.1735396e+000
 -1.1202706e+000
 -1.0610430e+000
 -9.9610118e-001
 -9.2571532e-001
 -8.5018069e-001
 -7.6981633e-001
 -6.8496380e-001
 -5.9598572e-001
 -5.0326426e-001
 -4.0719954e-001
 -3.0820788e-001
 -2.0672006e-001
 -1.0317943e-001
  1.9600348e-003
  1.0823570e-001
  2.1517832e-001
  3.2231411e-001
  4.2916687e-001
  5.3526009e-001
  6.4011911e-001
  7.4327322e-001
  8.4425787e-001
  9.4261668e-001
  1.0379036e+000
  1.1296849e+000
  1.2175412e+000
  1.3010694e+000
  1.3798846e+000
  1.4536216e+000
  1.5219371e+000
  1.5845109e+000
  1.6410476e+000
  1.6912780e+000
  1.7349602e+000
  1.7718810e+000
  1.8018569e+000
  1.8247347e+000
  1.8403928e+000
  1.8487413e+000
  1.8497228e+000
  1.8433125e+000
  1.8295186e+000
  1.8083822e+000
  1.7799772e+000
  1.7444098e+000
  1.7018186e+000
  1.6523735e+000
  1.5962752e+000
  1.5337543e+000
  1.4650703e+000
  1.3905105e+000
  1.3103885e+000
  1.2250431e+000
  1.1348366e+000
  1.0401534e+000
  9.4139783e-001
  8.3899274e-001
  7.3337740e-001
  6.2500554e-001
  5.1434330e-001
  4.0186710e-001
  2.8806148e-001
  1.7341689e-001
  5.8427458e-002
 -5.6411247e-002
 -1.7060450e-001
 -2.8366065e-001
 -3.9509338e-001
 -5.0442391e-001
 -6.1118315e-001
 -7.1491390e-001
 -8.1517286e-001
 -9.1153266e-001
 -1.0035838e+000
 -1.0909366e+000
 -1.1732226e+000
 -1.2500968e+000
 -1.3212387e+000
 -1.3863538e+000
 -1.4451753e+000
 -1.4974647e+000
 -1.5430132e+000
 -1.5816428e+000
 -1.6132064e+000
 -1.6375890e+000
 -1.6547080e+000
 -1.6645132e+000
 -1.6669876e+000
 -1.6621467e+000
 -1.6500387e+000
 -1.6307445e+000
 -1.6043765e+000
 -1.5710785e+000
 -1.5310251e+000
 -1.4844204e+000
 -1.4314970e+000
 -1.3725153e+000
 -1.3077618e+000
 -1.2375477e+000
 -1.1622077e+000
 -1.0820981e+000
 -9.9759526e-001
 -9.0909368e-001
 -8.1700425e-001
 -7.2175223e-001
 -6.2377529e-001
 -5.2352143e-001
 -4.2144693e-001
 -3.1801419e-001
 -2.1368963e-001
 -1.0894154e-001
 -4.2379218e-003
  9.9955620e-002
  2.0317800e-001
  3.0497470e-001
  4.0489985e-001
  5.0251813e-001
  5.9740678e-001
  6.8915735e-001
  7.7737754e-001
  8.6169285e-001
  9.4174818e-001
  1.0172093e+000
  1.0877641e+000
  1.1531243e+000
  1.2130258e+000
  1.2672307e+000
  1.3155271e+000
  1.3577309e+000
  1.3936854e+000
  1.4232628e+000
  1.4463637e+000
  1.4629179e+000
  1.4728838e+000
  1.4762491e+000
  1.4730302e+000
  1.4632716e+000
  1.4470458e+000
  1.4244528e+000
  1.3956187e+000
  1.3606957e+000
  1.3198605e+000
  1.2733133e+000
  1.2212770e+000
  1.1639956e+000
  1.1017327e+000
  1.0347704e+000
  9.6340762e-001
  8.8795846e-001
  8.0875059e-001
  7.2612357e-001
  6.4042709e-001
  5.5201921e-001
  4.6126462e-001
  3.6853275e-001
  2.7419606e-001
  1.7862819e-001
  8.2202209e-002
 -1.4711163e-002
 -1.1174525e-001
 -2.0853913e-001
 -3.0473923e-001
 -4.0000092e-001
 -4.9399004e-001
 -5.8638430e-001
 -6.7687467e-001
 -7.6516662e-001
 -8.5098135e-001
 -9.3405685e-001
 -1.0141489e+000
 -1.0910319e+000
 -1.1644999e+000
 -1.2343667e+000
 -1.3004673e+000
 -1.3626573e+000
 -1.4208142e+000
 -1.4748369e+000
 -1.5246461e+000
 -1.5701846e+000
 -1.6114163e+000
 -1.6483271e+000
 -1.6809235e+000
 -1.7092329e+000
 -1.7333027e+000
 -1.7531997e+000
 -1.7690097e+000
 -1.7808359e+000
 -1.7887989e+000
 -1.7930352e+000
 -1.7936963e+000
 -1.7909474e+000
 -1.7849667e+000
 -1.7759437e+000
 -1.7640781e+000
 -1.7495787e+000
 -1.7326620e+000
 -1.7135506e+000
 -1.6924722e+000
 -1.6696582e+000
 -1.6453421e+000
 -1.6197585e+000
 -1.5931416e+000
 -1.5657239e+000
 -1.5377351e+000
 -1.5094005e+000
 -1.4809405e+000
 -1.4525688e+000
 -1.4244917e+000
 -1.3969068e+000
 -1.3700025e+000
 -1.3439569e+000
 -1.3189367e+000
 -1.2950970e+000
 -1.2725805e+000
 -1.2515166e+000
 -1.2320214e+000
 -1.2141971e+000
 -1.1981317e+000
 -1.1838988e+000
 -1.1715574e+000
 -1.1611523e+000
 -1.1527133e+000
 -1.1462563e+000
 -1.1417829e+000
 -1.1392808e+000
 -1.1387243e+000
 -1.1400748e+000
 -1.1432811e+000
 -1.1482801e+000
 -1.1549975e+000
 -1.1633485e+000
 -1.1732384e+000
 -1.1845636e+000
 -1.1972124e+000
 -1.2110658e+000
 -1.2259985e+000
 -1.2418796e+000
 -1.2585740e+000
 -1.2759431e+000
 -1.2938455e+000
 -1.3121386e+000
 -1.3306791e+000
 -1.3493239e+000
 -1.3679314e+000
 -1.3863621e+000
 -1.4044799e+000
 -1.4221523e+000
 -1.4392517e+000
 -1.4556562e+000
 -1.4712499e+000
 -1.4859241e+000
 -1.4995776e+000
 -1.5121173e+000
 -1.5234589e+000
 -1.5335269e+000
 -1.5422555e+000
 -1.5495888e+000
 -1.5554806e+000
 -1.5598952e+000
 -1.5628071e+000
 -1.5642012e+000
 -1.5640728e+000
 -1.5624274e+000
 -1.5592806e+000
 -1.5546580e+000
 -1.5485946e+000
 -1.5411350e+000
 -1.5323325e+000
 -1.5222488e+000
 -1.5109536e+000
 -1.4985242e+000
 -1.4850445e+000
 -1.4706046e+000
 -1.4553005e+000
 -1.4392327e+000
 -1.4225060e+000
 -1.4052289e+000
 -1.3875124e+000
 -1.3694695e+000
 -1.3512145e+000
 -1.3328622e+000
 -1.3145270e+000
 -1.2963225e+000
 -1.2783605e+000
 -1.2607504e+000
 -1.2435985e+000
 -1.2270073e+000
 -1.2110750e+000
 -1.1958949e+000
 -1.1815547e+000
 -1.1681362e+000
 -1.1557148e+000
 -1.1443588e+000
 -1.1341295e+000
 -1.1250805e+000
 -1.1172577e+000
 -1.1106991e+000
 -1.1054343e+000
 -1.1014848e+000
 -1.0988638e+000
 -1.0975763e+000
 -1.0976189e+000
 -1.0989803e+000
 -1.1016412e+000
 -1.1055748e+000
 -1.1107468e+000
 -1.1171156e+000
 -1.1246334e+000
 -1.1332455e+000
 -1.1428920e+000
 -1.1535070e+000
 -1.1650202e+000
 -1.1773568e+000
 -1.1904381e+000
 -1.2041826e+000
 -1.2185057e+000
 -1.2333214e+000
 -1.2485419e+000
 -1.2640789e+000
 -1.2798438e+000
 -1.2957487e+000
 -1.3117067e+000
 -1.3276324e+000
 -1.3434430e+000
 -1.3590581e+000
 -1.3744010e+000
 -1.3893986e+000
 -1.4039819e+000
 -1.4180870e+000
 -1.4316547e+000
 -1.4446315e+000
 -1.4569694e+000
 -1.4686265e+000
 -1.4795670e+000
 -1.4897616e+000
 -1.4991872e+000
 -1.5078276e+000
 -1.5156727e+000
 -1.5227191e+000
 -1.5289699e+000
 -1.5344343e+000
 -1.5391276e+000
 -1.5430709e+000
 -1.5462910e+000
 -1.5488197e+000
 -1.5506938e+000
 -1.5519546e+000
 -1.5526472e+000
 -1.5528205e+000
 -1.5525263e+000
 -1.5518188e+000
 -1.5507544e+000
 -1.5493906e+000
 -1.5477859e+000
 -1.5459988e+000
 -1.5440875e+000
 -1.5421092e+000
 -1.5401194e+000
 -1.5381714e+000
 -1.5363156e+000
 -1.5345991e+000
 -1.5330651e+000
 -1.5317521e+000
 -1.5306939e+000
 -1.5299186e+000
 -1.5294485e+000
 -1.5292996e+000
 -1.5294813e+000
 -1.5299958e+000
 -1.5308382e+000
 -1.5319962e+000
 -1.5334497e+000
 -1.5351710e+000
 -1.5371242e+000
 -1.5392660e+000
 -1.5415451e+000
 -1.5439026e+000
 -1.5462718e+000
 -1.5485792e+000
 -1.5507437e+000
 -1.5526779e+000
 -1.5542880e+000
 -1.5554742e+000
 -1.5561313e+000
 -1.5561494e+000
 -1.5554142e+000
 -1.5538078e+000
 -1.5512091e+000
 -1.5474950e+000
 -1.5425405e+000
 -1.5362200e+000
 -1.5284078e+000
 -1.5189789e+000
 -1.5078100e+000
 -1.4947799e+000
 -1.4797709e+000
 -1.4626693e+000
 -1.4433661e+000
 -1.4217582e+000
 -1.3977488e+000
 -1.3712486e+000
 -1.3421760e+000
 -1.3104585e+000
 -1.2760330e+000
 -1.2388462e+000
 -1.1988560e+000
 -1.1560313e+000
 -1.1103529e+000
 -1.0618140e+000
 -1.0104204e+000
 -9.5619108e-001
 -8.9915829e-001
 -8.3936793e-001
 -7.7687962e-001
 -7.1176684e-001
 -6.4411693e-001
 -5.7403102e-001
 -5.0162395e-001
 -4.2702405e-001
 -3.5037288e-001
 -2.7182489e-001
 -1.9154701e-001
 -1.0971819e-001
 -2.6528846e-002
  5.7819766e-002
  1.4311619e-001
  2.2913953e-001
  3.1566022e-001
  4.0244086e-001
  4.8923715e-001
  5.7579877e-001
  6.6187040e-001
  7.4719273e-001
  8.3150349e-001
  9.1453854e-001
  9.9603298e-001
  1.0757222e+000
  1.1533432e+000
  1.2286354e+000
  1.3013420e+000
  1.3712111e+000
  1.4379969e+000
  1.5014604e+000
  1.5613710e+000
  1.6175072e+000
  1.6696577e+000
  1.7176226e+000
  1.7612139e+000
  1.8002569e+000
  1.8345908e+000
  1.8640692e+000
  1.8885615e+000
  1.9079529e+000
  1.9221454e+000
  1.9310584e+000
  1.9346287e+000
  1.9328112e+000
  1.9255794e+000
  1.9129252e+000
  1.8948593e+000
  1.8714112e+000
  1.8426292e+000
  1.8085805e+000
  1.7693506e+000
  1.7250434e+000
  1.6757807e+000
  1.6217021e+000
  1.5629639e+000
  1.4997393e+000
  1.4322170e+000
  1.3606012e+000
  1.2851104e+000
  1.2059768e+000
  1.1234454e+000
  1.0377728e+000
  9.4922661e-001
  8.5808431e-001
  7.6463205e-001
  6.6916372e-001
  5.7197974e-001
  4.7338596e-001
  3.7369250e-001
  2.7321253e-001
  1.7226114e-001
  7.1154132e-002
 -2.9793175e-002
 -1.3026709e-001
 -2.2995674e-001
 -3.2855518e-001
 -4.2576053e-001
 -5.2127707e-001
 -6.1481627e-001
 -7.0609783e-001
 -7.9485064e-001
 -8.8081371e-001
 -9.6373709e-001
 -1.0433826e+000
 -1.1195247e+000
 -1.1919513e+000
 -1.2604639e+000
 -1.3248788e+000
 -1.3850275e+000
 -1.4407567e+000
 -1.4919292e+000
 -1.5384238e+000
 -1.5801360e+000
 -1.6169778e+000
 -1.6488777e+000
 -1.6757813e+000
 -1.6976507e+000
 -1.7144645e+000
 -1.7262180e+000
 -1.7329225e+000
 -1.7346051e+000
 -1.7313087e+000
 -1.7230909e+000
 -1.7100244e+000
 -1.6921956e+000
 -1.6697047e+000
 -1.6426646e+000
 -1.6112007e+000
 -1.5754499e+000
 -1.5355597e+000
 -1.4916880e+000
 -1.4440019e+000
 -1.3926769e+000
 -1.3378963e+000
 -1.2798502e+000
 -1.2187346e+000
 -1.1547510e+000
 -1.0881048e+000
 -1.0190051e+000
 -9.4766368e-001
 -8.7429411e-001
 -7.9911096e-001
 -7.2232905e-001
 -6.4416268e-001
 -5.6482491e-001
 -4.8452680e-001
 -4.0347678e-001
 -3.2187997e-001
 -2.3993762e-001
 -1.5784646e-001
 -7.5798234e-002
  6.0208076e-003
  8.7430375e-002
  1.6825653e-001
  2.4833206e-001
  3.2749679e-001
  4.0559784e-001
  4.8248989e-001
  5.5803534e-001
  6.3210448e-001
  7.0457554e-001
  7.7533482e-001
  8.4427663e-001
  9.1130334e-001
  9.7632528e-001
  1.0392607e+000
  1.1000355e+000
  1.1585833e+000
  1.2148452e+000
  1.2687692e+000
  1.3203106e+000
  1.3694312e+000
  1.4160994e+000
  1.4602896e+000
  1.5019821e+000
  1.5411628e+000
  1.5778227e+000
  1.6119577e+000
  1.6435682e+000
  1.6726590e+000
  1.6992384e+000
  1.7233186e+000
  1.7449149e+000
  1.7640454e+000
  1.7807311e+000
  1.7949951e+000
  1.8068626e+000
  1.8163607e+000
  1.8235178e+000
  1.8283639e+000
  1.8309300e+000
  1.8312481e+000
  1.8293510e+000
  1.8252721e+000
  1.8190453e+000
  1.8107050e+000
  1.8002858e+000
  1.7878228e+000
  1.7733512e+000
  1.7569065e+000
  1.7385245e+000
  1.7182410e+000
  1.6960924e+000
  1.6721154e+000
  1.6463471e+000
  1.6188249e+000
  1.5895871e+000
  1.5586726e+000
  1.5261209e+000
  1.4919728e+000
  1.4562697e+000
  1.4190546e+000
  1.3803715e+000
  1.3402659e+000
  1.2987848e+000
  1.2559768e+000
  1.2118923e+000
  1.1665836e+000
  1.1201046e+000
  1.0725116e+000
  1.0238628e+000
  9.7421841e-001
  9.2364084e-001
  8.7219466e-001
  8.1994656e-001
  7.6696536e-001
  7.1332192e-001
  6.5908913e-001
  6.0434181e-001
  5.4915657e-001
  4.9361175e-001
  4.3778721e-001
  3.8176419e-001
  3.2562516e-001
  2.6945355e-001
  2.1333358e-001
  1.5735000e-001
  1.0158783e-001
  4.6132121e-002
 -8.9323678e-003
 -6.3521435e-002
 -1.1755175e-001
 -1.7094116e-001
 -2.2360901e-001
 -2.7547646e-001
 -3.2646683e-001
 -3.7650588e-001
 -4.2552219e-001
 -4.7344740e-001
 -5.2021662e-001
 -5.6576862e-001
 -6.1004621e-001
 -6.5299648e-001
 -6.9457106e-001
 -7.3472637e-001
 -7.7342385e-001
 -8.1063015e-001
 -8.4631734e-001
 -8.8046303e-001
 -9.1305054e-001
 -9.4406895e-001
 -9.7351324e-001
 -1.0013843e+000
 -1.0276889e+000
 -1.0524398e+000
 -1.0756555e+000
 -1.0973604e+000
 -1.1175844e+000
 -1.1363632e+000
 -1.1537375e+000
 -1.1697534e+000
 -1.1844617e+000
 -1.1979178e+000
 -1.2101816e+000
 -1.2213167e+000
 -1.2313906e+000
 -1.2404738e+000
 -1.2486398e+000
 -1.2559645e+000
 -1.2625256e+000
 -1.2684025e+000
 -1.2736754e+000
 -1.2784253e+000
 -1.2827330e+000
 -1.2866789e+000
 -1.2903426e+000
 -1.2938020e+000
 -1.2971331e+000
 -1.3004092e+000
 -1.3037010e+000
 -1.3070755e+000
 -1.3105956e+000
 -1.3143201e+000
 -1.3183028e+000
 -1.3225923e+000
 -1.3272314e+000
 -1.3322573e+000
 -1.3377005e+000
 -1.3435850e+000
 -1.3499279e+000
 -1.3567392e+000
 -1.3640217e+000
 -1.3717706e+000
 -1.3799735e+000
 -1.3886105e+000
 -1.3976539e+000
 -1.4070686e+000
 -1.4168117e+000
 -1.4268328e+000
 -1.4370745e+000
 -1.4474720e+000
 -1.4579536e+000
 -1.4684413e+000
 -1.4788506e+000
 -1.4890912e+000
 -1.4990673e+000
 -1.5086781e+000
 -1.5178182e+000
 -1.5263783e+000
 -1.5342454e+000
 -1.5413037e+000
 -1.5474353e+000
 -1.5525202e+000
 -1.5564378e+000
 -1.5590669e+000
 -1.5602867e+000
 -1.5599774e+000
 -1.5580208e+000
 -1.5543014e+000
 -1.5487066e+000
 -1.5411276e+000
 -1.5314602e+000
 -1.5196053e+000
 -1.5054697e+000
 -1.4889667e+000
 -1.4700167e+000
 -1.4485478e+000
 -1.4244964e+000
 -1.3978078e+000
 -1.3684364e+000
 -1.3363468e+000
 -1.3015134e+000
 -1.2639214e+000
 -1.2235669e+000
 -1.1804574e+000
 -1.1346114e+000
 -1.0860595e+000
 -1.0348440e+000
 -9.8101873e-001
 -9.2464978e-001
 -8.6581489e-001
 -8.0460358e-001
 -7.4111697e-001
 -6.7546759e-001
 -6.0777910e-001
 -5.3818598e-001
 -4.6683318e-001
 -3.9387567e-001
 -3.1947797e-001
 -2.4381365e-001
 -1.6706473e-001
 -8.9421099e-002
 -1.1079818e-002
  6.7755553e-002
  1.4687570e-001
  2.2606632e-001
  3.0510892e-001
  3.8378164e-001
  4.6186012e-001
  5.3911832e-001
  6.1532948e-001
  6.9026692e-001
  7.6370503e-001
  8.3542011e-001
  9.0519130e-001
  9.7280148e-001
  1.0380381e+000
  1.1006943e+000
  1.1605692e+000
  1.2174695e+000
  1.2712097e+000
  1.3216130e+000
  1.3685122e+000
  1.4117505e+000
  1.4511816e+000
  1.4866710e+000
  1.5180963e+000
  1.5453476e+000
  1.5683281e+000
  1.5869547e+000
  1.6011580e+000
  1.6108828e+000
  1.6160885e+000
  1.6167491e+000
  1.6128533e+000
  1.6044046e+000
  1.5914216e+000
  1.5739372e+000
  1.5519996e+000
  1.5256709e+000
  1.4950277e+000
  1.4601607e+000
  1.4211738e+000
  1.3781844e+000
  1.3313223e+000
  1.2807298e+000
  1.2265604e+000
  1.1689789e+000
  1.1081602e+000
  1.0442890e+000
  9.7755855e-001
  9.0817044e-001
  8.3633342e-001
  7.6226267e-001
  6.8617894e-001
  6.0830767e-001
  5.2887808e-001
  4.4812229e-001
  3.6627437e-001
  2.8356945e-001
  2.0024282e-001
  1.1652897e-001
  3.2660738e-002
 -5.1131598e-002
 -1.3462119e-001
 -2.1758545e-001
 -2.9980690e-001
 -3.8107395e-001
 -4.6118165e-001
 -5.3993243e-001
 -6.1713679e-001
 -6.9261395e-001
 -7.6619241e-001
 -8.3771059e-001
 -9.0701724e-001
 -9.7397198e-001
 -1.0384457e+000
 -1.1003207e+000
 -1.1594915e+000
 -1.2158644e+000
 -1.2693583e+000
 -1.3199043e+000
 -1.3674462e+000
 -1.4119403e+000
 -1.4533552e+000
 -1.4916722e+000
 -1.5268845e+000
 -1.5589976e+000
 -1.5880288e+000
 -1.6140066e+000
 -1.6369708e+000
 -1.6569719e+000
 -1.6740709e+000
 -1.6883381e+000
 -1.6998537e+000
 -1.7087060e+000
 -1.7149920e+000
 -1.7188158e+000
 -1.7202888e+000
 -1.7195281e+000
 -1.7166570e+000
 -1.7118030e+000
 -1.7050983e+000
 -1.6966781e+000
 -1.6866807e+000
 -1.6752461e+000
 -1.6625158e+000
 -1.6486318e+000
 -1.6337359e+000
 -1.6179694e+000
 -1.6014719e+000
 -1.5843808e+000
 -1.5668311e+000
 -1.5489543e+000
 -1.5308779e+000
 -1.5127253e+000
 -1.4946146e+000
 -1.4766588e+000
 -1.4589649e+000
 -1.4416338e+000
 -1.4247597e+000
 -1.4084301e+000
 -1.3927252e+000
 -1.3777179e+000
 -1.3634737e+000
 -1.3500502e+000
 -1.3374974e+000
 -1.3258574e+000
 -1.3151646e+000
 -1.3054456e+000
 -1.2967192e+000
 -1.2889970e+000
 -1.2822827e+000
 -1.2765734e+000
 -1.2718589e+000
 -1.2681224e+000
 -1.2653409e+000
 -1.2634852e+000
 -1.2625208e+000
 -1.2624076e+000
 -1.2631010e+000
 -1.2645517e+000
 -1.2667069e+000
 -1.2695099e+000
 -1.2729014e+000
 -1.2768195e+000
 -1.2812002e+000
 -1.2859784e+000
 -1.2910877e+000
 -1.2964612e+000
 -1.3020324e+000
 -1.3077349e+000
 -1.3135035e+000
 -1.3192744e+000
 -1.3249856e+000
 -1.3305774e+000
 -1.3359930e+000
 -1.3411783e+000
 -1.3460829e+000
 -1.3506600e+000
 -1.3548668e+000
 -1.3586649e+000
 -1.3620203e+000
 -1.3649037e+000
 -1.3672906e+000
 -1.3691614e+000
 -1.3705019e+000
 -1.3713025e+000
 -1.3715591e+000
 -1.3712723e+000
 -1.3704481e+000
 -1.3690972e+000
 -1.3672350e+000
 -1.3648816e+000
 -1.3620615e+000
 -1.3588035e+000
 -1.3551400e+000
 -1.3511073e+000
 -1.3467449e+000
 -1.3420951e+000
 -1.3372031e+000
 -1.3321160e+000
 -1.3268828e+000
 -1.3215540e+000
 -1.3161809e+000
 -1.3108154e+000
 -1.3055092e+000
 -1.3003141e+000
 -1.2952805e+000
 -1.2904579e+000
 -1.2858939e+000
 -1.2816338e+000
 -1.2777204e+000
 -1.2741935e+000
 -1.2710892e+000
 -1.2684401e+000
 -1.2662742e+000
 -1.2646153e+000
 -1.2634821e+000
 -1.2628881e+000
 -1.2628417e+000
 -1.2633452e+000
 -1.2643953e+000
 -1.2659826e+000
 -1.2680915e+000
 -1.2707003e+000
 -1.2737808e+000
 -1.2772985e+000
 -1.2812128e+000
 -1.2854767e+000
 -1.2900370e+000
 -1.2948346e+000
 -1.2998046e+000
 -1.3048766e+000
 -1.3099745e+000
 -1.3150176e+000
 -1.3199203e+000
 -1.3245924e+000
 -1.3289403e+000
 -1.3328663e+000
 -1.3362701e+000
 -1.3390485e+000
 -1.3410965e+000
 -1.3423073e+000
 -1.3425732e+000
 -1.3417863e+000
 -1.3398386e+000
 -1.3366231e+000
 -1.3320339e+000
 -1.3259673e+000
 -1.3183221e+000
 -1.3090004e+000
 -1.2979081e+000
 -1.2849554e+000
 -1.2700577e+000
 -1.2531358e+000
 -1.2341167e+000
 -1.2129343e+000
 -1.1895294e+000
 -1.1638507e+000
 -1.1358551e+000
 -1.1055079e+000
 -1.0727836e+000
 -1.0376660e+000
 -1.0001485e+000
 -9.6023479e-001
 -9.1793847e-001
 -8.7328370e-001
 -8.2630524e-001
 -7.7704850e-001
 -7.2556968e-001
 -6.7193573e-001
 -6.1622433e-001
 -5.5852379e-001
 -4.9893295e-001
 -4.3756095e-001
 -3.7452700e-001
 -3.0996011e-001
 -2.4399875e-001
 -1.7679046e-001
 -1.0849143e-001
 -3.9266018e-002
  3.0713762e-002
  1.0126879e-001
  1.7221346e-001
  2.4335628e-001
  3.1450055e-001
  3.8544510e-001
  4.5598496e-001
  5.2591215e-001
  5.9501643e-001
  6.6308614e-001
  7.2990897e-001
  7.9527279e-001
  8.5896651e-001
  9.2078089e-001
  9.8050942e-001
  1.0379491e+000
  1.0929013e+000
  1.1451727e+000
  1.1945758e+000
  1.2409301e+000
  1.2840626e+000
  1.3238086e+000
  1.3600125e+000
  1.3925286e+000
  1.4212214e+000
  1.4459665e+000
  1.4666513e+000
  1.4831751e+000
  1.4954500e+000
  1.5034014e+000
  1.5069680e+000
  1.5061023e+000
  1.5007714e+000
  1.4909563e+000
  1.4766531e+000
  1.4578721e+000
  1.4346390e+000
  1.4069938e+000
  1.3749916e+000
  1.3387022e+000
  1.2982098e+000
  1.2536128e+000
  1.2050239e+000
  1.1525693e+000
  1.0963886e+000
  1.0366343e+000
  9.7347115e-001
  9.0707585e-001
  8.3763632e-001
  7.6535113e-001
  6.9042876e-001
  6.1308693e-001
  5.3355184e-001
  4.5205736e-001
  3.6884425e-001
  2.8415929e-001
  1.9825440e-001
  1.1138581e-001
  2.3813068e-002
 -6.4201803e-002
 -1.5239527e-001
 -2.4050320e-001
 -3.2826181e-001
 -4.1540861e-001
 -5.0168326e-001
 -5.8682857e-001
 -6.7059134e-001
 -7.5272327e-001
 -8.3298178e-001
 -9.1113089e-001
 -9.8694203e-001
 -1.0601947e+000
 -1.1306775e+000
 -1.1981884e+000
 -1.2625358e+000
 -1.3235390e+000
 -1.3810285e+000
 -1.4348471e+000
 -1.4848499e+000
 -1.5309049e+000
 -1.5728935e+000
 -1.6107105e+000
 -1.6442646e+000
 -1.6734785e+000
 -1.6982894e+000
 -1.7186483e+000
 -1.7345210e+000
 -1.7458874e+000
 -1.7527417e+000
 -1.7550923e+000
 -1.7529613e+000
 -1.7463848e+000
 -1.7354122e+000
 -1.7201059e+000
 -1.7005413e+000
 -1.6768058e+000
 -1.6489987e+000
 -1.6172306e+000
 -1.5816230e+000
 -1.5423072e+000
 -1.4994244e+000
 -1.4531245e+000
 -1.4035658e+000
 -1.3509139e+000
 -1.2953414e+000
 -1.2370269e+000
 -1.1761542e+000
 -1.1129119e+000
 -1.0474922e+000
 -9.8009048e-001
 -9.1090436e-001
 -8.4013294e-001
 -7.6797609e-001
 -6.9463368e-001
 -6.2030490e-001
 -5.4518746e-001
 -4.6947700e-001
 -3.9336632e-001
 -3.1704480e-001
 -2.4069777e-001
 -1.6450590e-001
 -8.8644657e-002
 -1.3283789e-002
  6.1413167e-002
  1.3528933e-001
  2.0819489e-001
  2.7998748e-001
  3.5053246e-001
  4.1970328e-001
  4.8738167e-001
  5.5345784e-001
  6.1783066e-001
  6.8040776e-001
  7.4110562e-001
  7.9984957e-001
  8.5657382e-001
  9.1122138e-001
  9.6374398e-001
  1.0141019e+000
  1.0622640e+000
  1.1082072e+000
  1.1519166e+000
  1.1933848e+000
  1.2326121e+000
  1.2696058e+000
  1.3043802e+000
  1.3369558e+000
  1.3673593e+000
  1.3956232e+000
  1.4217850e+000
  1.4458872e+000
  1.4679769e+000
  1.4881048e+000
  1.5063256e+000
  1.5226967e+000
  1.5372785e+000
  1.5501335e+000
  1.5613261e+000
  1.5709221e+000
  1.5789882e+000
  1.5855920e+000
  1.5908011e+000
  1.5946832e+000
  1.5973052e+000
  1.5987338e+000
  1.5990341e+000
  1.5982703e+000
  1.5965048e+000
  1.5937983e+000
  1.5902095e+000
  1.5857949e+000
  1.5806088e+000
  1.5747032e+000
  1.5681273e+000
  1.5609280e+000
  1.5531495e+000
  1.5448336e+000
  1.5360192e+000
  1.5267429e+000
  1.5170389e+000
  1.5069388e+000
  1.4964722e+000
  1.4856661e+000
  1.4745461e+000
  1.4631355e+000
  1.4514561e+000
  1.4395282e+000
  1.4273708e+000
  1.4150020e+000
  1.4024387e+000
  1.3896974e+000
  1.3767939e+000
  1.3637442e+000
  1.3505639e+000
  1.3372689e+000
  1.3238756e+000
  1.3104007e+000
  1.2968621e+000
  1.2832783e+000
  1.2696691e+000
  1.2560552e+000
  1.2424591e+000
  1.2289044e+000
  1.2154165e+000
  1.2020222e+000
  1.1887501e+000
  1.1756303e+000
  1.1626946e+000
  1.1499765e+000
  1.1375110e+000
  1.1253347e+000
  1.1134854e+000
  1.1020022e+000
  1.0909254e+000
  1.0802962e+000
  1.0701564e+000
  1.0605485e+000
  1.0515152e+000
  1.0430993e+000
  1.0353432e+000
  1.0282888e+000
  1.0219774e+000
  1.0164488e+000
  1.0117415e+000
  1.0078923e+000
  1.0049357e+000
  1.0029038e+000
  1.0018259e+000
  1.0017280e+000
  1.0026329e+000
  1.0045593e+000
  1.0075219e+000
  1.0115312e+000
  1.0165925e+000
  1.0227064e+000
  1.0298683e+000
  1.0380680e+000
  1.0472896e+000
  1.0575114e+000
  1.0687057e+000
  1.0808383e+000
  1.0938692e+000
  1.1077519e+000
  1.1224334e+000
  1.1378545e+000
  1.1539496e+000
  1.1706471e+000
  1.1878689e+000
  1.2055313e+000
  1.2235446e+000
  1.2418136e+000
  1.2602378e+000
  1.2787119e+000
  1.2971258e+000
  1.3153650e+000
  1.3333115e+000
  1.3508436e+000
  1.3678367e+000
  1.3841640e+000
  1.3996964e+000
  1.4143037e+000
  1.4278549e+000
  1.4402188e+000
  1.4512645e+000
  1.4608623e+000
  1.4688842e+000
  1.4752043e+000
  1.4797000e+000
  1.4822521e+000
  1.4827459e+000
  1.4810714e+000
  1.4771243e+000
  1.4708065e+000
  1.4620266e+000
  1.4507007e+000
  1.4367527e+000
  1.4201152e+000
  1.4007297e+000
  1.3785470e+000
  1.3535280e+000
  1.3256441e+000
  1.2948770e+000
  1.2612196e+000
  1.2246762e+000
  1.1852624e+000
  1.1430056e+000
  1.0979450e+000
  1.0501317e+000
  9.9962868e-001
  9.4651085e-001
  8.9086486e-001
  8.3278900e-001
  7.7239301e-001
  7.0979782e-001
  6.4513521e-001
  5.7854750e-001
  5.1018708e-001
  4.4021594e-001
  3.6880519e-001
  2.9613447e-001
  2.2239133e-001
  1.4777058e-001
  7.2473584e-002
 -3.2924585e-003
 -7.9315299e-002
 -1.5537843e-001
 -2.3126194e-001
 -3.0674332e-001
 -3.8159838e-001
 -4.5560213e-001
 -5.2852967e-001
 -6.0015708e-001
 -6.7026241e-001
 -7.3862651e-001
 -8.0503397e-001
 -8.6927402e-001
 -9.3114144e-001
 -9.9043735e-001
 -1.0469702e+000
 -1.1005563e+000
 -1.1510210e+000
 -1.1981993e+000
 -1.2419362e+000
 -1.2820879e+000
 -1.3185222e+000
 -1.3511191e+000
 -1.3797714e+000
 -1.4043848e+000
 -1.4248789e+000
 -1.4411871e+000
 -1.4532574e+000
 -1.4610519e+000
 -1.4645476e+000
 -1.4637362e+000
 -1.4586245e+000
 -1.4492338e+000
 -1.4356004e+000
 -1.4177749e+000
 -1.3958226e+000
 -1.3698227e+000
 -1.3398681e+000
 -1.3060652e+000
 -1.2685332e+000
 -1.2274037e+000
 -1.1828202e+000
 -1.1349371e+000
 -1.0839196e+000
 -1.0299426e+000
 -9.7318987e-001
 -9.1385368e-001
 -8.5213353e-001
 -7.8823554e-001
 -7.2237145e-001
 -6.5475780e-001
 -5.8561492e-001
 -5.1516607e-001
 -4.4363644e-001
 -3.7125225e-001
 -2.9823974e-001
 -2.2482431e-001
 -1.5122953e-001
 -7.7676235e-002
 -4.3816636e-003
  6.8441452e-002
  1.4058571e-001
  2.1184985e-001
  2.8203955e-001
  3.5096813e-001
  4.1845726e-001
  4.8433763e-001
  5.4844951e-001
  6.1064333e-001
  6.7078015e-001
  7.2873213e-001
  7.8438286e-001
  8.3762774e-001
  8.8837418e-001
  9.3654186e-001
  9.8206283e-001
  1.0248816e+000
  1.0649551e+000
  1.1022528e+000
  1.1367563e+000
  1.1684596e+000
  1.1973685e+000
  1.2235003e+000
  1.2468839e+000
  1.2675590e+000
  1.2855757e+000
  1.3009942e+000
  1.3138844e+000
  1.3243247e+000
  1.3324023e+000
  1.3382118e+000
  1.3418550e+000
  1.3434400e+000
  1.3430805e+000
  1.3408952e+000
  1.3370070e+000
  1.3315424e+000
  1.3246304e+000
  1.3164020e+000
  1.3069896e+000
  1.2965258e+000
  1.2851433e+000
  1.2729737e+000
  1.2601470e+000
  1.2467909e+000
  1.2330302e+000
  1.2189864e+000
  1.2047767e+000
  1.1905137e+000
  1.1763050e+000
  1.1622527e+000
  1.1484529e+000
  1.1349953e+000
  1.1219632e+000
  1.1094327e+000
  1.0974732e+000
  1.0861464e+000
  1.0755070e+000
  1.0656020e+000
  1.0564711e+000
  1.0481464e+000
  1.0406527e+000
  1.0340076e+000
  1.0282216e+000
  1.0232984e+000
  1.0192351e+000
  1.0160223e+000
  1.0136450e+000
  1.0120823e+000
  1.0113080e+000
  1.0112915e+000
  1.0119975e+000
  1.0133868e+000
  1.0154171e+000
  1.0180428e+000
  1.0212162e+000
  1.0248874e+000
  1.0290055e+000
  1.0335183e+000
  1.0383734e+000
  1.0435187e+000
  1.0489025e+000
  1.0544740e+000
  1.0601844e+000
  1.0659864e+000
  1.0718352e+000
  1.0776887e+000
  1.0835078e+000
  1.0892569e+000
  1.0949039e+000
  1.1004205e+000
  1.1057824e+000
  1.1109698e+000
  1.1159668e+000
  1.1207621e+000
  1.1253487e+000
  1.1297240e+000
  1.1338897e+000
  1.1378517e+000
  1.1416199e+000
  1.1452080e+000
  1.1486335e+000
  1.1519170e+000
  1.1550825e+000
  1.1581564e+000
  1.1611676e+000
  1.1641469e+000
  1.1671266e+000
  1.1701402e+000
  1.1732217e+000
  1.1764054e+000
  1.1797251e+000
  1.1832137e+000
  1.1869030e+000
  1.1908228e+000
  1.1950005e+000
  1.1994607e+000
  1.2042248e+000
  1.2093102e+000
  1.2147302e+000
  1.2204935e+000
  1.2266036e+000
  1.2330587e+000
  1.2398514e+000
  1.2469679e+000
  1.2543885e+000
  1.2620869e+000
  1.2700299e+000
  1.2781780e+000
  1.2864845e+000
  1.2948960e+000
  1.3033524e+000
  1.3117866e+000
  1.3201253e+000
  1.3282886e+000
  1.3361906e+000
  1.3437397e+000
  1.3508385e+000
  1.3573852e+000
  1.3632728e+000
  1.3683909e+000
  1.3726252e+000
  1.3758586e+000
  1.3779721e+000
  1.3788449e+000
  1.3783554e+000
  1.3763821e+000
  1.3728041e+000
  1.3675021e+000
  1.3603591e+000
  1.3512612e+000
  1.3400986e+000
  1.3267664e+000
  1.3111651e+000
  1.2932021e+000
  1.2727918e+000
  1.2498567e+000
  1.2243286e+000
  1.1961484e+000
  1.1652676e+000
  1.1316488e+000
  1.0952661e+000
  1.0561058e+000
  1.0141670e+000
  9.6946207e-001
  9.2201692e-001
  8.7187141e-001
  8.1907966e-001
  7.6371021e-001
  7.0584616e-001
  6.4558518e-001
  5.8303956e-001
  5.1833600e-001
  4.5161549e-001
  3.8303300e-001
  3.1275713e-001
  2.4096969e-001
  1.6786513e-001
  9.3649974e-002
  1.8542154e-002
 -5.7229787e-002
 -1.3342750e-001
 -2.0980372e-001
 -2.8610328e-001
 -3.6206408e-001
 -4.3741822e-001
 -5.1189312e-001
 -5.8521273e-001
 -6.5709875e-001
 -7.2727189e-001
 -7.9545322e-001
 -8.6136545e-001
 -9.2473430e-001
 -9.8528985e-001
 -1.0427679e+000
 -1.0969114e+000
 -1.1474716e+000
 -1.1942096e+000
 -1.2368976e+000
 -1.2753202e+000
 -1.3092755e+000
 -1.3385764e+000
 -1.3630517e+000
 -1.3825474e+000
 -1.3969274e+000
 -1.4060744e+000
 -1.4098914e+000
 -1.4083016e+000
 -1.4012497e+000
 -1.3887023e+000
 -1.3706485e+000
 -1.3471001e+000
 -1.3180922e+000
 -1.2836831e+000
 -1.2439546e+000
 -1.1990118e+000
 -1.1489830e+000
 -1.0940196e+000
 -1.0342956e+000
 -9.7000689e-001
 -9.0137116e-001
 -8.2862675e-001
 -7.5203204e-001
 -6.7186444e-001
 -5.8841945e-001
 -5.0200946e-001
 -4.1296256e-001
 -3.2162125e-001
 -2.2834102e-001
 -1.3348892e-001
 -3.7441985e-002
  5.9414329e-002
  1.5668782e-001
  2.5398126e-001
  3.5089409e-001
  4.4702424e-001
  5.4196994e-001
  6.3533148e-001
  7.2671309e-001
  8.1572473e-001
  9.0198390e-001
  9.8511745e-001
  1.0647633e+000
  1.1405721e+000
  1.2122093e+000
  1.2793559e+000
  1.3417111e+000
  1.3989928e+000
  1.4509398e+000
  1.4973124e+000
  1.5378942e+000
  1.5724928e+000
  1.6009411e+000
  1.6230980e+000
  1.6388493e+000
  1.6481083e+000
  1.6508164e+000
  1.6469432e+000
  1.6364873e+000
  1.6194760e+000
  1.5959655e+000
  1.5660406e+000
  1.5298146e+000
  1.4874287e+000
  1.4390518e+000
  1.3848794e+000
  1.3251331e+000
  1.2600594e+000
  1.1899289e+000
  1.1150352e+000
  1.0356931e+000
  9.5223786e-001
  8.6502333e-001
  7.7442046e-001
  6.8081565e-001
  5.8460897e-001
  4.8621245e-001
  3.8604810e-001
  2.8454606e-001
  1.8214263e-001
  7.9278263e-002
 -2.3604422e-002
 -1.2606269e-001
 -2.2765568e-001
 -3.2794647e-001
 -4.2650405e-001
 -5.2290526e-001
 -6.1673680e-001
 -7.0759705e-001
 -7.9509793e-001
 -8.7886666e-001
 -9.5854743e-001
 -1.0338030e+000
 -1.1043164e+000
 -1.1697919e+000
 -1.2299569e+000
 -1.2845625e+000
 -1.3333853e+000
 -1.3762277e+000
 -1.4129189e+000
 -1.4433161e+000
 -1.4673043e+000
 -1.4847972e+000
 -1.4957372e+000
 -1.5000961e+000
 -1.4978742e+000
 -1.4891010e+000
 -1.4738344e+000
 -1.4521606e+000
 -1.4241932e+000
 -1.3900727e+000
 -1.3499659e+000
 -1.3040645e+000
 -1.2525843e+000
 -1.1957640e+000
 -1.1338638e+000
 -1.0671643e+000
 -9.9596442e-001
 -9.2058055e-001
 -8.4134440e-001
 -7.5860145e-001
 -6.7270915e-001
 -5.8403512e-001
 -4.9295524e-001
 -3.9985176e-001
 -3.0511139e-001
 -2.0912338e-001
 -1.1227752e-001
 -1.4962314e-002
  8.2437013e-002
  1.7954034e-001
  2.7597449e-001
  3.7137504e-001
  4.6538805e-001
  5.5767169e-001
  6.4789787e-001
  7.3575372e-001
  8.2094301e-001
  9.0318749e-001
  9.8222806e-001
  1.0578259e+000
  1.1297634e+000
  1.1978451e+000
  1.2618985e+000
  1.3217744e+000
  1.3773475e+000
  1.4285171e+000
  1.4752067e+000
  1.5173644e+000
  1.5549631e+000
  1.5879996e+000
  1.6164950e+000
  1.6404939e+000
  1.6600638e+000
  1.6752945e+000
  1.6862972e+000
  1.6932037e+000
  1.6961650e+000
  1.6953508e+000
  1.6909476e+000
  1.6831576e+000
  1.6721976e+000
  1.6582969e+000
  1.6416965e+000
  1.6226467e+000
  1.6014062e+000
  1.5782400e+000
  1.5534177e+000
  1.5272121e+000
  1.4998969e+000
  1.4717457e+000
  1.4430298e+000
  1.4140164e+000
  1.3849676e+000
  1.3561381e+000
  1.3277739e+000
  1.3001110e+000
  1.2733737e+000
  1.2477732e+000
  1.2235068e+000
  1.2007560e+000
  1.1796860e+000
  1.1604444e+000
  1.1431607e+000
  1.1279450e+000
  1.1148877e+000
  1.1040592e+000
  1.0955088e+000
  1.0892653e+000
  1.0853361e+000
  1.0837078e+000
  1.0843459e+000
  1.0871951e+000
  1.0921800e+000
  1.0992052e+000
  1.1081561e+000
  1.1188996e+000
  1.1312850e+000
  1.1451449e+000
  1.1602964e+000
  1.1765418e+000
  1.1936705e+000
  1.2114600e+000
  1.2296772e+000
  1.2480799e+000
  1.2664187e+000
  1.2844380e+000
  1.3018782e+000
  1.3184770e+000
  1.3339710e+000
  1.3480978e+000
  1.3605972e+000
  1.3712135e+000
  1.3796964e+000
  1.3858033e+000
  1.3893006e+000
  1.3899653e+000
  1.3875867e+000
  1.3819674e+000
  1.3729253e+000
  1.3602945e+000
  1.3439263e+000
  1.3236910e+000
  1.2994785e+000
  1.2711989e+000
  1.2387841e+000
  1.2021878e+000
  1.1613864e+000
  1.1163793e+000
  1.0671895e+000
  1.0138632e+000
  9.5647066e-001
  8.9510540e-001
  8.2988441e-001
  7.6094770e-001
  6.8845783e-001
  6.1259936e-001
  5.3357809e-001
  4.5162026e-001
  3.6697157e-001
  2.7989617e-001
  1.9067541e-001
  9.9606677e-002
  7.0019317e-003
 -8.6813672e-002
 -1.8150334e-001
 -2.7672023e-001
 -3.7210910e-001
 -4.6730806e-001
 -5.6195027e-001
 -6.5566579e-001
 -7.4808337e-001
 -8.3883228e-001
 -9.2754417e-001
 -1.0138549e+000
 -1.0974064e+000
 -1.1778483e+000
 -1.2548401e+000
 -1.3280524e+000
 -1.3971689e+000
 -1.4618880e+000
 -1.5219243e+000
 -1.5770098e+000
 -1.6268959e+000
 -1.6713542e+000
 -1.7101779e+000
 -1.7431827e+000
 -1.7702082e+000
 -1.7911183e+000
 -1.8058021e+000
 -1.8141748e+000
 -1.8161779e+000
 -1.8117796e+000
 -1.8009752e+000
 -1.7837868e+000
 -1.7602639e+000
 -1.7304828e+000
 -1.6945464e+000
 -1.6525836e+000
 -1.6047492e+000
 -1.5512229e+000
 -1.4922084e+000
 -1.4279328e+000
 -1.3586454e+000
 -1.2846165e+000
 -1.2061362e+000
 -1.1235133e+000
 -1.0370736e+000
 -9.4715849e-001
 -8.5412339e-001
 -7.5833617e-001
 -6.6017539e-001
 -5.6002863e-001
 -4.5829067e-001
 -3.5536173e-001
 -2.5164564e-001
 -1.4754802e-001
 -4.3474452e-002
  6.0171331e-002
  1.6298924e-001
  2.6458460e-001
  3.6456989e-001
  4.6256642e-001
  5.5820595e-001
  6.5113231e-001
  7.4100285e-001
  8.2748989e-001
  9.1028208e-001
  9.8908561e-001
  1.0636254e+000
  1.1336462e+000
  1.1989134e+000
  1.2592141e+000
  1.3143575e+000
  1.3641760e+000
  1.4085252e+000
  1.4472846e+000
  1.4803577e+000
  1.5076724e+000
  1.5291804e+000
  1.5448580e+000
  1.5547050e+000
  1.5587449e+000
  1.5570244e+000
  1.5496127e+000
  1.5366008e+000
  1.5181010e+000
  1.4942458e+000
  1.4651870e+000
  1.4310948e+000
  1.3921566e+000
  1.3485759e+000
  1.3005708e+000
  1.2483732e+000
  1.1922270e+000
  1.1323869e+000
  1.0691172e+000
  1.0026898e+000
  9.3338361e-001
  8.6148215e-001
  7.8727278e-001
  7.1104497e-001
  6.3308893e-001
  5.5369422e-001
  4.7314832e-001
  3.9173538e-001
  3.0973485e-001
  2.2742033e-001
  1.4505834e-001
  6.2907197e-002
 -1.8783954e-002
 -9.9776169e-002
 -1.7984156e-001
 -2.5876410e-001
 -3.3634033e-001
 -4.1238001e-001
 -4.8670660e-001
 -5.5915777e-001
 -6.2958567e-001
 -6.9785721e-001
 -7.6385423e-001
 -8.2747353e-001
 -8.8862685e-001
 -9.4724074e-001
 -1.0032563e+000
 -1.0566291e+000
 -1.1073283e+000
 -1.1553368e+000
 -1.2006502e+000
 -1.2432765e+000
 -1.2832353e+000
 -1.3205571e+000
 -1.3552823e+000
 -1.3874609e+000
 -1.4171509e+000
 -1.4444181e+000
 -1.4693345e+000
 -1.4919780e+000
 -1.5124307e+000
 -1.5307787e+000
 -1.5471103e+000
 -1.5615157e+000
 -1.5740858e+000
 -1.5849109e+000
 -1.5940804e+000
 -1.6016814e+000
 -1.6077982e+000
 -1.6125113e+000
 -1.6158967e+000
 -1.6180251e+000
 -1.6189615e+000
 -1.6187643e+000
 -1.6174851e+000
 -1.6151680e+000
 -1.6118495e+000
 -1.6075579e+000
 -1.6023135e+000
 -1.5961278e+000
 -1.5890043e+000
 -1.5809379e+000
 -1.5719151e+000
 -1.5619145e+000
 -1.5509067e+000
 -1.5388549e+000
 -1.5257151e+000
 -1.5114367e+000
 -1.4959632e+000
 -1.4792324e+000
 -1.4611776e+000
 -1.4417279e+000
 -1.4208092e+000
 -1.3983448e+000
 -1.3742567e+000
 -1.3484660e+000
 -1.3208942e+000
 -1.2914638e+000
 -1.2600996e+000
 -1.2267292e+000
 -1.1912846e+000
 -1.1537026e+000
 -1.1139259e+000
 -1.0719041e+000
 -1.0275946e+000
 -9.8096327e-001
 -9.3198537e-001
 -8.8064643e-001
 -8.2694278e-001
 -7.7088233e-001
 -7.1248511e-001
 -6.5178378e-001
 -5.8882414e-001
 -5.2366546e-001
 -4.5638078e-001
 -3.8705712e-001
 -3.1579564e-001
 -2.4271160e-001
 -1.6793440e-001
 -9.1607340e-002
 -1.3887452e-002
  6.5054867e-002
  1.4503627e-001
  2.2586095e-001
  3.0732129e-001
  3.8919850e-001
  4.7126341e-001
  5.5327732e-001
  6.3499292e-001
  7.1615530e-001
  7.9650300e-001
  8.7576915e-001
  9.5368265e-001
  1.0299694e+000
  1.1043536e+000
  1.1765591e+000
  1.2463105e+000
  1.3133349e+000
  1.3773631e+000
  1.4381309e+000
  1.4953805e+000
  1.5488622e+000
  1.5983354e+000
  1.6435700e+000
  1.6843478e+000
  1.7204640e+000
  1.7517279e+000
  1.7779646e+000
  1.7990156e+000
  1.8147405e+000
  1.8250172e+000
  1.8297436e+000
  1.8288378e+000
  1.8222389e+000
  1.8099080e+000
  1.7918284e+000
  1.7680060e+000
  1.7384698e+000
  1.7032719e+000
  1.6624877e+000
  1.6162160e+000
  1.5645785e+000
  1.5077201e+000
  1.4458078e+000
  1.3790309e+000
  1.3076000e+000
  1.2317466e+000
  1.1517218e+000
  1.0677960e+000
  9.8025736e-001
  8.8941101e-001
  7.9557771e-001
  6.9909262e-001
  6.0030387e-001
  4.9957120e-001
  3.9726438e-001
  2.9376169e-001
  1.8944829e-001
  8.4714590e-002
 -2.0045503e-002
 -1.2443625e-001
 -2.2806185e-001
 -3.3052815e-001
 -4.3144446e-001
 -5.3042522e-001
 -6.2709177e-001
 -7.2107403e-001
 -8.1201216e-001
 -8.9955822e-001
 -9.8337765e-001
 -1.0631509e+000
 -1.1385748e+000
 -1.2093639e+000
 -1.2752518e+000
 -1.3359925e+000
 -1.3913611e+000
 -1.4411552e+000
 -1.4851958e+000
 -1.5233277e+000
 -1.5554207e+000
 -1.5813695e+000
 -1.6010950e+000
 -1.6145438e+000
 -1.6216889e+000
 -1.6225295e+000
 -1.6170912e+000
 -1.6054254e+000
 -1.5876096e+000
 -1.5637462e+000
 -1.5339626e+000
 -1.4984102e+000
 -1.4572639e+000
 -1.4107206e+000
 -1.3589987e+000
 -1.3023372e+000
 -1.2409937e+000
 -1.1752438e+000
 -1.1053795e+000
 -1.0317077e+000
 -9.5454865e-001
 -8.7423458e-001
 -7.9110781e-001
 -7.0551925e-001
 -6.1782657e-001
 -5.2839256e-001
 -4.3758329e-001
 -3.4576640e-001
 -2.5330931e-001
 -1.6057746e-001
 -6.7932569e-002
  2.4269053e-002
  1.1567820e-001
  2.0595441e-001
  2.9476751e-001
  3.8179918e-001
  4.6674435e-001
  5.4931264e-001
  6.2922958e-001
  7.0623788e-001
  7.8009849e-001
  8.5059164e-001
  9.1751771e-001
  9.8069808e-001
  1.0399758e+000
  1.0952160e+000
  1.1463066e+000
  1.1931586e+000
  1.2357058e+000
  1.2739058e+000
  1.3077391e+000
  1.3372092e+000
  1.3623426e+000
  1.3831882e+000
  1.3998165e+000
  1.4123194e+000
  1.4208093e+000
  1.4254182e+000
  1.4262968e+000
  1.4236135e+000
  1.4175532e+000
  1.4083161e+000
  1.3961163e+000
  1.3811808e+000
  1.3637477e+000
  1.3440650e+000
  1.3223887e+000
  1.2989820e+000
  1.2741126e+000
  1.2480522e+000
  1.2210743e+000
  1.1934527e+000
  1.1654596e+000
  1.1373648e+000
  1.1094333e+000
  1.0819241e+000
  1.0550887e+000
  1.0291698e+000
  1.0043994e+000
  9.8099804e-001
  9.5917331e-001
  9.3911852e-001
  9.2101179e-001
  9.0501496e-001
  8.9127268e-001
  8.7991156e-001
  8.7103950e-001
  8.6474505e-001
  8.6109691e-001
  8.6014352e-001
  8.6191282e-001
  8.6641208e-001
  8.7362783e-001
  8.8352598e-001
  8.9605194e-001
  9.1113101e-001
  9.2866871e-001
  9.4855139e-001
  9.7064679e-001
  9.9480482e-001
  1.0208584e+000
  1.0486244e+000
  1.0779046e+000
  1.1084870e+000
  1.1401467e+000
  1.1726473e+000
  1.2057425e+000
  1.2391770e+000
  1.2726883e+000
  1.3060080e+000
  1.3388636e+000
  1.3709795e+000
  1.4020791e+000
  1.4318862e+000
  1.4601264e+000
  1.4865290e+000
  1.5108284e+000
  1.5327654e+000
  1.5520892e+000
  1.5685585e+000
  1.5819431e+000
  1.5920251e+000
  1.5986004e+000
  1.6014800e+000
  1.6004908e+000
  1.5954770e+000
  1.5863012e+000
  1.5728449e+000
  1.5550098e+000
  1.5327181e+000
  1.5059134e+000
  1.4745611e+000
  1.4386488e+000
  1.3981865e+000
  1.3532069e+000
  1.3037654e+000
  1.2499401e+000
  1.1918316e+000
  1.1295624e+000
  1.0632771e+000
  9.9314145e-001
  9.1934177e-001
  8.4208433e-001
  7.6159450e-001
  6.7811574e-001
  5.9190868e-001
  5.0324991e-001
  4.1243088e-001
  3.1975654e-001
  2.2554405e-001
  1.3012134e-001
  3.3825688e-002
 -6.2997864e-002
 -1.5999802e-001
 -2.5681883e-001
 -3.5310135e-001
 -4.4848526e-001
 -5.4261050e-001
 -6.3511899e-001
 -7.2565622e-001
 -8.1387296e-001
 -8.9942681e-001
 -9.8198389e-001
 -1.0612203e+000
 -1.1368237e+000
 -1.2084949e+000
 -1.2759488e+000
 -1.3389165e+000
 -1.3971459e+000
 -1.4504031e+000
 -1.4984738e+000
 -1.5411639e+000
 -1.5783009e+000
 -1.6097341e+000
 -1.6353360e+000
 -1.6550026e+000
 -1.6686541e+000
 -1.6762351e+000
 -1.6777149e+000
 -1.6730881e+000
 -1.6623742e+000
 -1.6456180e+000
 -1.6228890e+000
 -1.5942815e+000
 -1.5599140e+000
 -1.5199291e+000
 -1.4744925e+000
 -1.4237923e+000
 -1.3680386e+000
 -1.3074624e+000
 -1.2423145e+000
 -1.1728645e+000
 -1.0993998e+000
 -1.0222242e+000
 -9.4165672e-001
 -8.5803010e-001
 -7.7168946e-001
 -6.8299078e-001
 -5.9229939e-001
 -4.9998841e-001
 -4.0643710e-001
 -3.1202928e-001
 -2.1715169e-001
 -1.2219228e-001
 -2.7538613e-002
  6.6423840e-002
  1.5931331e-001
  2.5075335e-001
  3.4037448e-001
  4.2781569e-001
  5.1272600e-001
  5.9476594e-001
  6.7360895e-001
  7.4894279e-001
  8.2047077e-001
  8.8791306e-001
  9.5100779e-001
  1.0095121e+000
  1.0632034e+000
  1.1118796e+000
  1.1553608e+000
  1.1934893e+000
  1.2261306e+000
  1.2531737e+000
  1.2745316e+000
  1.2901418e+000
  1.2999659e+000
  1.3039906e+000
  1.3022268e+000
  1.2947100e+000
  1.2814999e+000
  1.2626803e+000
  1.2383584e+000
  1.2086642e+000
  1.1737504e+000
  1.1337911e+000
  1.0889814e+000
  1.0395363e+000
  9.8568976e-001
  9.2769377e-001
  8.6581709e-001
  8.0034415e-001
  7.3157377e-001
  6.5981786e-001
  5.8540007e-001
  5.0865438e-001
  4.2992365e-001
  3.4955819e-001
  2.6791422e-001
  1.8535236e-001
  1.0223613e-001
  1.8930363e-002
 -6.4200291e-002
 -1.4679292e-001
 -2.2848786e-001
 -3.0893020e-001
 -3.8777125e-001
 -4.6467001e-001
 -5.3929454e-001
 -6.1132336e-001
 -6.8044674e-001
 -7.4636799e-001
 -8.0880463e-001
 -8.6748958e-001
 -9.2217221e-001
 -9.7261932e-001
 -1.0186161e+000
 -1.0599670e+000
 -1.0964965e+000
 -1.1280496e+000
 -1.1544928e+000
 -1.1757143e+000
 -1.1916243e+000
 -1.2021559e+000
 -1.2072646e+000
 -1.2069291e+000
 -1.2011507e+000
 -1.1899538e+000
 -1.1733856e+000
 -1.1515155e+000
 -1.1244354e+000
 -1.0922587e+000
 -1.0551200e+000
 -1.0131749e+000
 -9.6659871e-001
 -9.1558594e-001
 -8.6034962e-001
 -8.0112025e-001
 -7.3814485e-001
 -6.7168597e-001
 -6.0202053e-001
 -5.2943876e-001
 -4.5424291e-001
 -3.7674609e-001
 -2.9727092e-001
 -2.1614825e-001
 -1.3371579e-001
 -5.0316757e-002
  3.3701542e-002
  1.1798910e-001
  2.0219464e-001
  2.8596701e-001
  3.6895661e-001
  4.5081680e-001
  5.3120527e-001
  6.0978545e-001
  6.8622779e-001
  7.6021115e-001
  8.3142401e-001
  8.9956576e-001
  9.6434785e-001
  1.0254950e+000
  1.0827461e+000
  1.1358556e+000
  1.1845941e+000
  1.2287494e+000
  1.2681275e+000
  1.3025531e+000
  1.3318703e+000
  1.3559434e+000
  1.3746574e+000
  1.3879181e+000
  1.3956531e+000
  1.3978114e+000
  1.3943640e+000
  1.3853039e+000
  1.3706461e+000
  1.3504276e+000
  1.3247072e+000
  1.2935651e+000
  1.2571028e+000
  1.2154428e+000
  1.1687278e+000
  1.1171200e+000
  1.0608013e+000
  9.9997134e-001
  9.3484788e-001
  8.6566518e-001
  7.9267337e-001
  7.1613742e-001
  6.3633609e-001
  5.5356085e-001
  4.6811470e-001
  3.8031104e-001
  2.9047237e-001
  1.9892911e-001
  1.0601821e-001
  1.2081941e-002
 -8.2533528e-002
 -1.7747943e-001
 -2.7240579e-001
 -3.6696274e-001
 -4.6080194e-001
 -5.5357788e-001
 -6.4494922e-001
 -7.3458016e-001
 -8.2214168e-001
 -9.0731283e-001
 -9.8978196e-001
 -1.0692479e+000
 -1.1454213e+000
 -1.2180252e+000
 -1.2867968e+000
 -1.3514879e+000
 -1.4118662e+000
 -1.4677158e+000
 -1.5188384e+000
 -1.5650536e+000
 -1.6062001e+000
 -1.6421358e+000
 -1.6727383e+000
 -1.6979059e+000
 -1.7175572e+000
 -1.7316318e+000
 -1.7400904e+000
 -1.7429147e+000
 -1.7401076e+000
 -1.7316931e+000
 -1.7177160e+000
 -1.6982416e+000
 -1.6733557e+000
 -1.6431637e+000
 -1.6077905e+000
 -1.5673796e+000
 -1.5220927e+000
 -1.4721087e+000
 -1.4176231e+000
 -1.3588472e+000
 -1.2960068e+000
 -1.2293416e+000
 -1.1591039e+000
 -1.0855577e+000
 -1.0089774e+000
 -9.2964665e-001
 -8.4785711e-001
 -7.6390731e-001
 -6.7810127e-001
 -5.9074724e-001
 -5.0215641e-001
 -4.1264153e-001
 -3.2251568e-001
 -2.3209089e-001
 -1.4167683e-001
 -5.1579584e-002
  3.7899699e-002
  1.2646600e-001
  2.1383168e-001
  2.9971761e-001
  3.8385437e-001
  4.6598327e-001
  5.4585745e-001
  6.2324282e-001
  6.9791898e-001
  7.6968011e-001
  8.3833573e-001
  9.0371140e-001
  9.6564939e-001
  1.0240092e+000
  1.0786682e+000
  1.1295217e+000
  1.1764836e+000
  1.2194865e+000
  1.2584816e+000
  1.2934392e+000
  1.3243485e+000
  1.3512170e+000
  1.3740712e+000
  1.3929555e+000
  1.4079323e+000
  1.4190811e+000
  1.4264986e+000
  1.4302974e+000
  1.4306056e+000
  1.4275662e+000
  1.4213361e+000
  1.4120849e+000
  1.3999946e+000
  1.3852580e+000
  1.3680779e+000
  1.3486659e+000
  1.3272413e+000
  1.3040298e+000
  1.2792626e+000
  1.2531747e+000
  1.2260041e+000
  1.1979899e+000
  1.1693720e+000
  1.1403887e+000
  1.1112765e+000
  1.0822680e+000
  1.0535911e+000
  1.0254678e+000
  9.9811285e-001
  9.7173275e-001
  9.4652459e-001
  9.2267503e-001
  9.0035933e-001
  8.7974039e-001
  8.6096787e-001
  8.4417747e-001
  8.2949009e-001
  8.1701129e-001
  8.0683064e-001
  7.9902128e-001
  7.9363948e-001
  7.9072437e-001
  7.9029765e-001
  7.9236352e-001
  7.9690861e-001
  8.0390199e-001
  8.1329538e-001
  8.2502331e-001
  8.3900350e-001
  8.5513721e-001
  8.7330982e-001
  8.9339132e-001
  9.1523705e-001
  9.3868838e-001
  9.6357362e-001
  9.8970880e-001
  1.0168987e+000
  1.0449380e+000
  1.0736120e+000
  1.1026982e+000
  1.1319671e+000
  1.1611837e+000
  1.1901087e+000
  1.2184996e+000
  1.2461124e+000
  1.2727024e+000
  1.2980262e+000
  1.3218423e+000
  1.3439132e+000
  1.3640062e+000
  1.3818948e+000
  1.3973602e+000
  1.4101924e+000
  1.4201916e+000
  1.4271689e+000
  1.4309482e+000
  1.4313666e+000
  1.4282757e+000
  1.4215427e+000
  1.4110508e+000
  1.3967007e+000
  1.3784107e+000
  1.3561176e+000
  1.3297772e+000
  1.2993650e+000
  1.2648762e+000
  1.2263261e+000
  1.1837503e+000
  1.1372050e+000
  1.0867665e+000
  1.0325314e+000
  9.7461627e-001
  9.1315733e-001
  8.4831007e-001
  7.8024865e-001
  7.0916530e-001
  6.3526960e-001
  5.5878772e-001
  4.7996144e-001
  3.9904726e-001
  3.1631529e-001
  2.3204816e-001
  1.4653979e-001
  6.0094150e-002
 -2.6976052e-002
 -1.1435075e-001
 -2.0170392e-001
 -2.8870503e-001
 -3.7502056e-001
 -4.6031544e-001
 -5.4425461e-001
 -6.2650459e-001
 -7.0673494e-001
 -7.8461983e-001
 -8.5983960e-001
 -9.3208217e-001
 -1.0010446e+000
 -1.0664345e+000
 -1.1279713e+000
 -1.1853879e+000
 -1.2384317e+000
 -1.2868659e+000
 -1.3304708e+000
 -1.3690446e+000
 -1.4024049e+000
 -1.4303891e+000
 -1.4528556e+000
 -1.4696844e+000
 -1.4807780e+000
 -1.4860616e+000
 -1.4854837e+000
 -1.4790167e+000
 -1.4666567e+000
 -1.4484242e+000
 -1.4243636e+000
 -1.3945433e+000
 -1.3590557e+000
 -1.3180166e+000
 -1.2715653e+000
 -1.2198633e+000
 -1.1630944e+000
 -1.1014636e+000
 -1.0351966e+000
 -9.6453860e-001
 -8.8975328e-001
 -8.1112203e-001
 -7.2894252e-001
 -6.4352759e-001
 -5.5520386e-001
 -4.6431044e-001
 -3.7119742e-001
 -2.7622446e-001
 -1.7975923e-001
 -8.2175821e-002
  1.6146776e-002
  1.1482635e-001
  2.1347906e-001
  3.1172111e-001
  4.0917035e-001
  5.0544792e-001
  6.0017990e-001
  6.9299885e-001
  7.8354541e-001
  8.7146982e-001
  9.5643342e-001
  1.0381101e+000
  1.1161875e+000
  1.1903688e+000
  1.2603732e+000
  1.3259380e+000
  1.3868190e+000
  1.4427917e+000
  1.4936524e+000
  1.5392188e+000
  1.5793309e+000
  1.6138515e+000
  1.6426669e+000
  1.6656871e+000
  1.6828462e+000
  1.6941029e+000
  1.6994401e+000
  1.6988653e+000
  1.6924103e+000
  1.6801311e+000
  1.6621074e+000
  1.6384424e+000
  1.6092622e+000
  1.5747151e+000
  1.5349708e+000
  1.4902201e+000
  1.4406731e+000
  1.3865593e+000
  1.3281257e+000
  1.2656359e+000
  1.1993693e+000
  1.1296191e+000
  1.0566918e+000
  9.8090519e-001
  9.0258733e-001
  8.2207494e-001
  7.3971196e-001
  6.5584809e-001
  5.7083725e-001
  4.8503609e-001
  3.9880241e-001
  3.1249373e-001
  2.2646572e-001
  1.4107074e-001
  5.6656383e-002
 -2.6435964e-002
 -1.0787251e-001
 -1.8732840e-001
 -2.6448904e-001
 -3.3905131e-001
 -4.1072475e-001
 -4.7923271e-001
 -5.4431340e-001
 -6.0572080e-001
 -6.6322568e-001
 -7.1661628e-001
 -7.6569918e-001
 -8.1029986e-001
 -8.5026330e-001
 -8.8545443e-001
 -9.1575854e-001
 -9.4108155e-001
 -9.6135021e-001
 -9.7651219e-001
 -9.8653612e-001
 -9.9141148e-001
 -9.9114846e-001
 -9.8577767e-001
 -9.7534982e-001
 -9.5993527e-001
 -9.3962354e-001
 -9.1452269e-001
 -8.8475872e-001
 -8.5047477e-001
 -8.1183035e-001
 -7.6900046e-001
 -7.2217472e-001
 -6.7155633e-001
 -6.1736109e-001
 -5.5981633e-001
 -4.9915979e-001
 -4.3563852e-001
 -3.6950768e-001
 -3.0102939e-001
 -2.3047151e-001
 -1.5810646e-001
 -8.4209961e-002
 -9.0598765e-003
  6.7065027e-002
  1.4388627e-001
  2.2112681e-001
  2.9851224e-001
  3.7577189e-001
  4.5263991e-001
  5.2885637e-001
  6.0416825e-001
  6.7833042e-001
  7.5110658e-001
  8.2227012e-001
  8.9160498e-001
  9.5890635e-001
  1.0239814e+000
  1.0866501e+000
  1.1467453e+000
  1.2041139e+000
  1.2586167e+000
  1.3101293e+000
  1.3585419e+000
  1.4037600e+000
  1.4457041e+000
  1.4843103e+000
  1.5195299e+000
  1.5513296e+000
  1.5796912e+000
  1.6046117e+000
  1.6261029e+000
  1.6441911e+000
  1.6589167e+000
  1.6703339e+000
  1.6785102e+000
  1.6835257e+000
  1.6854730e+000
  1.6844558e+000
  1.6805893e+000
  1.6739984e+000
  1.6648177e+000
  1.6531907e+000
  1.6392685e+000
  1.6232097e+000
  1.6051788e+000
  1.5853461e+000
  1.5638862e+000
  1.5409777e+000
  1.5168018e+000
  1.4915418e+000
  1.4653820e+000
  1.4385072e+000
  1.4111012e+000
  1.3833467e+000
  1.3554238e+000
  1.3275096e+000
  1.2997776e+000
  1.2723964e+000
  1.2455292e+000
  1.2193335e+000
  1.1939596e+000
  1.1695509e+000
  1.1462428e+000
  1.1241621e+000
  1.1034266e+000
  1.0841450e+000
  1.0664157e+000
  1.0503273e+000
  1.0359577e+000
  1.0233738e+000
  1.0126317e+000
  1.0037762e+000
  9.9684065e-001
  9.9184707e-001
  9.8880589e-001
  9.8771609e-001
  9.8856523e-001
  9.9132951e-001
  9.9597399e-001
  1.0024527e+000
  1.0107090e+000
  1.0206756e+000
  1.0322752e+000
  1.0454207e+000
  1.0600154e+000
  1.0759539e+000
  1.0931221e+000
  1.1113977e+000
  1.1306513e+000
  1.1507463e+000
  1.1715396e+000
  1.1928826e+000
  1.2146215e+000
  1.2365977e+000
  1.2586491e+000
  1.2806102e+000
  1.3023130e+000
  1.3235880e+000
  1.3442641e+000
  1.3641702e+000
  1.3831353e+000
  1.4009895e+000
  1.4175647e+000
  1.4326951e+000
  1.4462180e+000
  1.4579747e+000
  1.4678109e+000
  1.4755773e+000
  1.4811306e+000
  1.4843340e+000
  1.4850574e+000
  1.4831787e+000
  1.4785837e+000
  1.4711672e+000
  1.4608331e+000
  1.4474950e+000
  1.4310768e+000
  1.4115129e+000
  1.3887486e+000
  1.3627409e+000
  1.3334580e+000
  1.3008804e+000
  1.2650004e+000
  1.2258231e+000
  1.1833657e+000
  1.1376583e+000
  1.0887435e+000
  1.0366768e+000
  9.8152631e-001
  9.2337270e-001
  8.6230929e-001
  7.9844170e-001
  7.3188777e-001
  6.6277722e-001
  5.9125143e-001
  5.1746308e-001
  4.4157574e-001
  3.6376351e-001
  2.8421050e-001
  2.0311033e-001
  1.2066562e-001
  3.7087332e-002
 -4.7405796e-002
 -1.3258795e-001
 -2.1822692e-001
 -3.0408487e-001
 -3.8991904e-001
 -4.7548261e-001
 -5.6052547e-001
 -6.4479510e-001
 -7.2803740e-001
 -8.0999763e-001
 -8.9042126e-001
 -9.6905493e-001
 -1.0456473e+000
 -1.1199502e+000
 -1.1917193e+000
 -1.2607151e+000
 -1.3267040e+000
 -1.3894593e+000
 -1.4487617e+000
 -1.5044008e+000
 -1.5561756e+000
 -1.6038952e+000
 -1.6473802e+000
 -1.6864632e+000
 -1.7209895e+000
 -1.7508180e+000
 -1.7758219e+000
 -1.7958893e+000
 -1.8109240e+000
 -1.8208458e+000
 -1.8255912e+000
 -1.8251141e+000
 -1.8193856e+000
 -1.8083949e+000
 -1.7921494e+000
 -1.7706750e+000
 -1.7440161e+000
 -1.7122357e+000
 -1.6754157e+000
 -1.6336566e+000
 -1.5870774e+000
 -1.5358153e+000
 -1.4800257e+000
 -1.4198817e+000
 -1.3555737e+000
 -1.2873087e+000
 -1.2153102e+000
 -1.1398170e+000
 -1.0610831e+000
 -9.7937618e-001
 -8.9497747e-001
 -8.0818040e-001
 -7.1928977e-001
 -6.2862071e-001
 -5.3649759e-001
 -4.4325286e-001
 -3.4922589e-001
 -2.5476171e-001
 -1.6020978e-001
 -6.5922647e-002
  2.7745369e-002
  1.2043954e-001
  2.1180610e-001
  3.0149366e-001
  3.8915458e-001
  4.7444637e-001
  5.5703312e-001
  6.3658687e-001
  7.1278896e-001
  7.8533142e-001
  8.5391827e-001
  9.1826683e-001
  9.7810893e-001
  1.0331922e+000
  1.0832810e+000
  1.1281579e+000
  1.1676245e+000
  1.2015020e+000
  1.2296330e+000
  1.2518815e+000
  1.2681339e+000
  1.2782999e+000
  1.2823127e+000
  1.2801296e+000
  1.2717324e+000
  1.2571277e+000
  1.2363468e+000
  1.2094463e+000
  1.1765075e+000
  1.1376366e+000
  1.0929642e+000
  1.0426453e+000
  9.8685838e-001
  9.2580526e-001
  8.5971016e-001
  7.8881901e-001
  7.1339858e-001
  6.3373549e-001
  5.5013519e-001
  4.6292078e-001
  3.7243176e-001
  2.7902277e-001
  1.8306215e-001
  8.4930511e-002
 -1.4980807e-002
 -1.1627129e-001
 -2.1853290e-001
 -3.2135174e-001
 -4.2430974e-001
 -5.2698645e-001
 -6.2896073e-001
 -7.2981260e-001
 -8.2912495e-001
 -9.2648536e-001
 -1.0214879e+000
 -1.1137347e+000
 -1.2028379e+000
 -1.2884214e+000
 -1.3701221e+000
 -1.4475920e+000
 -1.5204992e+000
 -1.5885299e+000
 -1.6513897e+000
 -1.7088044e+000
 -1.7605222e+000
 -1.8063138e+000
 -1.8459744e+000
 -1.8793238e+000
 -1.9062080e+000
 -1.9264995e+000
 -1.9400980e+000
 -1.9469309e+000
 -1.9469538e+000
 -1.9401506e+000
 -1.9265337e+000
 -1.9061441e+000
 -1.8790511e+000
 -1.8453521e+000
 -1.8051724e+000
 -1.7586645e+000
 -1.7060075e+000
 -1.6474064e+000
 -1.5830914e+000
 -1.5133166e+000
 -1.4383592e+000
 -1.3585181e+000
 -1.2741128e+000
 -1.1854818e+000
 -1.0929815e+000
 -9.9698413e-001
 -8.9787665e-001
 -7.9605868e-001
 -6.9194091e-001
 -5.8594327e-001
 -4.7849313e-001
 -3.7002334e-001
 -2.6097041e-001
 -1.5177254e-001
 -4.2867720e-002
  6.5308192e-002
  1.7232339e-001
  2.7775201e-001
  3.8117598e-001
  4.8218686e-001
  5.8038759e-001
  6.7539424e-001
  7.6683767e-001
  8.5436508e-001
  9.3764155e-001
  1.0163514e+000
  1.0901998e+000
  1.1589134e+000
  1.2222420e+000
  1.2799596e+000
  1.3318647e+000
  1.3777818e+000
  1.4175615e+000
  1.4510814e+000
  1.4782463e+000
  1.4989886e+000
  1.5132682e+000
  1.5210729e+000
  1.5224180e+000
  1.5173461e+000
  1.5059267e+000
  1.4882559e+000
  1.4644554e+000
  1.4346722e+000
  1.3990772e+000
  1.3578648e+000
  1.3112514e+000
  1.2594743e+000
  1.2027906e+000
  1.1414756e+000
  1.0758215e+000
  1.0061358e+000
  9.3273989e-001
  8.5596709e-001
  7.7616120e-001
  6.9367471e-001
  6.0886701e-001
  5.2210265e-001
  4.3374947e-001
  3.4417688e-001
  2.5375400e-001
  1.6284792e-001
  7.1821888e-002
 -1.8966347e-002
 -1.0916628e-001
 -1.9843624e-001
 -2.8644502e-001
 -3.7287335e-001
 -4.5741533e-001
 -5.3977983e-001
 -6.1969173e-001
 -6.9689311e-001
 -7.7114433e-001
 -8.4222501e-001
 -9.0993489e-001
 -9.7409460e-001
 -1.0345463e+000
 -1.0911542e+000
 -1.1438049e+000
 -1.1924078e+000
 -1.2368951e+000
 -1.2772221e+000
 -1.3133667e+000
 -1.3453295e+000
 -1.3731335e+000
 -1.3968234e+000
 -1.4164652e+000
 -1.4321456e+000
 -1.4439711e+000
 -1.4520671e+000
 -1.4565769e+000
 -1.4576609e+000
 -1.4554952e+000
 -1.4502703e+000
 -1.4421902e+000
 -1.4314705e+000
 -1.4183374e+000
 -1.4030262e+000
 -1.3857794e+000
 -1.3668457e+000
 -1.3464783e+000
 -1.3249331e+000
 -1.3024672e+000
 -1.2793376e+000
 -1.2557994e+000
 -1.2321043e+000
 -1.2084993e+000
 -1.1852249e+000
 -1.1625139e+000
 -1.1405901e+000
 -1.1196668e+000
 -1.0999459e+000
 -1.0816161e+000
 -1.0648528e+000
 -1.0498160e+000
 -1.0366505e+000
 -1.0254841e+000
 -1.0164278e+000
 -1.0095744e+000
 -1.0049987e+000
 -1.0027566e+000
 -1.0028852e+000
 -1.0054024e+000
 -1.0103071e+000
 -1.0175789e+000
 -1.0271788e+000
 -1.0390489e+000
 -1.0531134e+000
 -1.0692787e+000
 -1.0874340e+000
 -1.1074523e+000
 -1.1291910e+000
 -1.1524928e+000
 -1.1771867e+000
 -1.2030890e+000
 -1.2300046e+000
 -1.2577280e+000
 -1.2860446e+000
 -1.3147319e+000
 -1.3435612e+000
 -1.3722984e+000
 -1.4007060e+000
 -1.4285440e+000
 -1.4555718e+000
 -1.4815492e+000
 -1.5062382e+000
 -1.5294042e+000
 -1.5508174e+000
 -1.5702541e+000
 -1.5874985e+000
 -1.6023433e+000
 -1.6145913e+000
 -1.6240566e+000
 -1.6305656e+000
 -1.6339580e+000
 -1.6340879e+000
 -1.6308245e+000
 -1.6240532e+000
 -1.6136757e+000
 -1.5996112e+000
 -1.5817968e+000
 -1.5601875e+000
 -1.5347569e+000
 -1.5054973e+000
 -1.4724196e+000
 -1.4355535e+000
 -1.3949474e+000
 -1.3506679e+000
 -1.3027998e+000
 -1.2514453e+000
 -1.1967239e+000
 -1.1387713e+000
 -1.0777391e+000
 -1.0137939e+000
 -9.4711597e-001
 -8.7789906e-001
 -8.0634874e-001
 -7.3268158e-001
 -6.5712394e-001
 -5.7991075e-001
 -5.0128428e-001
 -4.2149282e-001
 -3.4078940e-001
 -2.5943044e-001
 -1.7767435e-001
 -9.5780232e-002
 -1.4006497e-002
  6.7390506e-002
  1.4815780e-001
  2.2804710e-001
  3.0681608e-001
  3.8422965e-001
  4.6006108e-001
  5.3409320e-001
  6.0611947e-001
  6.7594497e-001
  7.4338736e-001
  8.0827778e-001
  8.7046157e-001
  9.2979905e-001
  9.8616607e-001
  1.0394546e+000
  1.0895730e+000
  1.1364467e+000
  1.1800180e+000
  1.2202465e+000
  1.2571090e+000
  1.2905995e+000
  1.3207290e+000
  1.3475253e+000
  1.3710326e+000
  1.3913110e+000
  1.4084359e+000
  1.4224977e+000
  1.4336008e+000
  1.4418626e+000
  1.4474135e+000
  1.4503947e+000
  1.4509585e+000
  1.4492662e+000
  1.4454878e+000
  1.4398003e+000
  1.4323867e+000
  1.4234350e+000
  1.4131367e+000
  1.4016856e+000
  1.3892767e+000
  1.3761049e+000
  1.3623636e+000
  1.3482435e+000
  1.3339318e+000
  1.3196103e+000
  1.3054551e+000
  1.2916347e+000
  1.2783095e+000
  1.2656306e+000
  1.2537390e+000
  1.2427644e+000
  1.2328248e+000
  1.2240256e+000
  1.2164591e+000
  1.2102037e+000
  1.2053237e+000
  1.2018686e+000
  1.1998733e+000
  1.1993575e+000
  1.2003255e+000
  1.2027670e+000
  1.2066560e+000
  1.2119521e+000
  1.2186000e+000
  1.2265303e+000
  1.2356599e+000
  1.2458922e+000
  1.2571183e+000
  1.2692171e+000
  1.2820567e+000
  1.2954947e+000
  1.3093793e+000
  1.3235504e+000
  1.3378406e+000
  1.3520761e+000
  1.3660778e+000
  1.3796626e+000
  1.3926447e+000
  1.4048363e+000
  1.4160493e+000
  1.4260961e+000
  1.4347913e+000
  1.4419523e+000
  1.4474010e+000
  1.4509645e+000
  1.4524767e+000
  1.4517788e+000
  1.4487211e+000
  1.4431633e+000
  1.4349758e+000
  1.4240404e+000
  1.4102515e+000
  1.3935161e+000
  1.3737554e+000
  1.3509045e+000
  1.3249136e+000
  1.2957480e+000
  1.2633886e+000
  1.2278322e+000
  1.1890913e+000
  1.1471947e+000
  1.1021871e+000
  1.0541291e+000
  1.0030967e+000
  9.4918163e-001
  8.9249026e-001
  8.3314355e-001
  7.7127633e-001
  7.0703668e-001
  6.4058523e-001
  5.7209432e-001
  5.0174718e-001
  4.2973700e-001
  3.5626593e-001
  2.8154408e-001
  2.0578841e-001
  1.2922167e-001
  5.2071167e-002
 -2.5432319e-002
 -1.0305578e-001
 -1.8056518e-001
 -2.5772663e-001
 -3.3430766e-001
 -4.1007834e-001
 -4.8481252e-001
 -5.5828898e-001
 -6.3029254e-001
 -7.0061519e-001
 -7.6905712e-001
 -8.3542774e-001
 -8.9954661e-001
 -9.6124438e-001
 -1.0203636e+000
 -1.0767594e+000
 -1.1303005e+000
 -1.1808692e+000
 -1.2283627e+000
 -1.2726928e+000
 -1.3137870e+000
 -1.3515881e+000
 -1.3860549e+000
 -1.4171618e+000
 -1.4448996e+000
 -1.4692744e+000
 -1.4903086e+000
 -1.5080394e+000
 -1.5225196e+000
 -1.5338164e+000
 -1.5420114e+000
 -1.5471997e+000
 -1.5494893e+000
 -1.5490006e+000
 -1.5458655e+000
 -1.5402264e+000
 -1.5322356e+000
 -1.5220540e+000
 -1.5098506e+000
 -1.4958009e+000
 -1.4800863e+000
 -1.4628929e+000
 -1.4444101e+000
 -1.4248300e+000
 -1.4043459e+000
 -1.3831514e+000
 -1.3614390e+000
 -1.3393994e+000
 -1.3172201e+000
 -1.2950846e+000
 -1.2731712e+000
 -1.2516520e+000
 -1.2306922e+000
 -1.2104490e+000
 -1.1910709e+000
 -1.1726969e+000
 -1.1554556e+000
 -1.1394649e+000
 -1.1248314e+000
 -1.1116494e+000
 -1.1000014e+000
 -1.0899567e+000
 -1.0815719e+000
 -1.0748908e+000
 -1.0699434e+000
 -1.0667470e+000
 -1.0653055e+000
 -1.0656100e+000
 -1.0676387e+000
 -1.0713574e+000
 -1.0767199e+000
 -1.0836682e+000
 -1.0921334e+000
 -1.1020361e+000
 -1.1132870e+000
 -1.1257877e+000
 -1.1394314e+000
 -1.1541038e+000
 -1.1696838e+000
 -1.1860444e+000
 -1.2030541e+000
 -1.2205770e+000
 -1.2384744e+000
 -1.2566056e+000
 -1.2748288e+000
 -1.2930024e+000
 -1.3109853e+000
 -1.3286388e+000
 -1.3458266e+000
 -1.3624166e+000
 -1.3782812e+000
 -1.3932982e+000
 -1.4073521e+000
 -1.4203342e+000
 -1.4321441e+000
 -1.4426895e+000
 -1.4518876e+000
 -1.4596652e+000
 -1.4659593e+000
 -1.4707176e+000
 -1.4738987e+000
 -1.4754725e+000
 -1.4754202e+000
 -1.4737348e+000
 -1.4704209e+000
 -1.4654944e+000
 -1.4589830e+000
 -1.4509255e+000
 -1.4413719e+000
 -1.4303828e+000
 -1.4180291e+000
 -1.4043917e+000
 -1.3895607e+000
 -1.3736347e+000
 -1.3567209e+000
 -1.3389333e+000
 -1.3203928e+000
 -1.3012261e+000
 -1.2815648e+000
 -1.2615446e+000
 -1.2413044e+000
 -1.2209853e+000
 -1.2007299e+000
 -1.1806810e+000
 -1.1609808e+000
 -1.1417700e+000
 -1.1231870e+000
 -1.1053664e+000
 -1.0884387e+000
 -1.0725291e+000
 -1.0577567e+000
 -1.0442334e+000
 -1.0320639e+000
 -1.0213438e+000
 -1.0121600e+000
 -1.0045893e+000
 -9.9869819e-001
 -9.9454235e-001
 -9.9216594e-001
 -9.9160141e-001
 -9.9286915e-001
 -9.9597723e-001
 -1.0009212e+000
 -1.0076841e+000
 -1.0162364e+000
 -1.0265359e+000
 -1.0385282e+000
 -1.0521465e+000
 -1.0673123e+000
 -1.0839355e+000
 -1.1019148e+000
 -1.1211384e+000
 -1.1414844e+000
 -1.1628216e+000
 -1.1850099e+000
 -1.2079013e+000
 -1.2313405e+000
 -1.2551659e+000
 -1.2792104e+000
 -1.3033023e+000
 -1.3272661e+000
 -1.3509238e+000
 -1.3740955e+000
 -1.3966007e+000
 -1.4182591e+000
 -1.4388918e+000
 -1.4583221e+000
 -1.4763764e+000
 -1.4928856e+000
 -1.5076855e+000
 -1.5206182e+000
 -1.5315328e+000
 -1.5402861e+000
 -1.5467434e+000
 -1.5507798e+000
 -1.5522802e+000
 -1.5511402e+000
 -1.5472668e+000
 -1.5405791e+000
 -1.5310081e+000
 -1.5184977e+000
 -1.5030050e+000
 -1.4845000e+000
 -1.4629664e+000
 -1.4384015e+000
 -1.4108158e+000
 -1.3802338e+000
 -1.3466929e+000
 -1.3102441e+000
 -1.2709511e+000
 -1.2288900e+000
 -1.1841495e+000
 -1.1368296e+000
 -1.0870416e+000
 -1.0349073e+000
 -9.8055844e-001
 -9.2413589e-001
 -8.6578897e-001
 -8.0567468e-001
 -7.4395680e-001
 -6.8080507e-001
 -6.1639428e-001
 -5.5090338e-001
 -4.8451455e-001
 -4.1741223e-001
 -3.4978221e-001
 -2.8181068e-001
 -2.1368328e-001
 -1.4558418e-001
 -7.7695179e-002
 -1.0194801e-002
  5.6742545e-002
  1.2294741e-001
  1.8825609e-001
  2.5251136e-001
  3.1556322e-001
  3.7726952e-001
  4.3749654e-001
  4.9611961e-001
  5.5302352e-001
  6.0810301e-001
  6.6126308e-001
  7.1241935e-001
  7.6149824e-001
  8.0843717e-001
  8.5318466e-001
  8.9570035e-001
  9.3595497e-001
  9.7393027e-001
  1.0096188e+000
  1.0430238e+000
  1.0741587e+000
  1.1030472e+000
  1.1297221e+000
  1.1542259e+000
  1.1766094e+000
  1.1969316e+000
  1.2152591e+000
  1.2316652e+000
  1.2462296e+000
  1.2590376e+000
  1.2701795e+000
  1.2797493e+000
  1.2878450e+000
  1.2945670e+000
  1.3000176e+000
  1.3043006e+000
  1.3075199e+000
  1.3097795e+000
  1.3111824e+000
  1.3118300e+000
  1.3118212e+000
  1.3112525e+000
  1.3102165e+000
  1.3088021e+000
  1.3070934e+000
  1.3051698e+000
  1.3031051e+000
  1.3009674e+000
  1.2988187e+000
  1.2967149e+000
  1.2947049e+000
  1.2928313e+000
  1.2911298e+000
  1.2896293e+000
  1.2883519e+000
  1.2873129e+000
  1.2865211e+000
  1.2859789e+000
  1.2856826e+000
  1.2856224e+000
  1.2857832e+000
  1.2861446e+000
  1.2866814e+000
  1.2873641e+000
  1.2881595e+000
  1.2890310e+000
  1.2899392e+000
  1.2908424e+000
  1.2916975e+000
  1.2924603e+000
  1.2930858e+000
  1.2935295e+000
  1.2937475e+000
  1.2936973e+000
  1.2933379e+000
  1.2926313e+000
  1.2915419e+000
  1.2900379e+000
  1.2880913e+000
  1.2856784e+000
  1.2827805e+000
  1.2793838e+000
  1.2754800e+000
  1.2710664e+000
  1.2661463e+000
  1.2607290e+000
  1.2548301e+000
  1.2484711e+000
  1.2416801e+000
  1.2344908e+000
  1.2269435e+000
  1.2190837e+000
  1.2109629e+000
  1.2026378e+000
  1.1941697e+000
  1.1856247e+000
  1.1770728e+000
  1.1685875e+000
  1.1602455e+000
  1.1521256e+000
  1.1443085e+000
  1.1368758e+000
  1.1299098e+000
  1.1234923e+000
  1.1177040e+000
  1.1126238e+000
  1.1083281e+000
  1.1048901e+000
  1.1023786e+000
  1.1008578e+000
  1.1003863e+000
  1.1010164e+000
  1.1027934e+000
  1.1057550e+000
  1.1099306e+000
  1.1153408e+000
  1.1219970e+000
  1.1299006e+000
  1.1390426e+000
  1.1494035e+000
  1.1609531e+000
  1.1736496e+000
  1.1874402e+000
  1.2022606e+000
  1.2180350e+000
  1.2346764e+000
  1.2520865e+000
  1.2701560e+000
  1.2887651e+000
  1.3077834e+000
  1.3270711e+000
  1.3464790e+000
  1.3658490e+000
  1.3850155e+000
  1.4038054e+000
  1.4220395e+000
  1.4395331e+000
  1.4560970e+000
  1.4715387e+000
  1.4856631e+000
  1.4982742e+000
  1.5091757e+000
  1.5181723e+000
  1.5250711e+000
  1.5296828e+000
  1.5318228e+000
  1.5313126e+000
  1.5279808e+000
  1.5216646e+000
  1.5122109e+000
  1.4994775e+000
  1.4833341e+000
  1.4636638e+000
  1.4403637e+000
  1.4133463e+000
  1.3825400e+000
  1.3478905e+000
  1.3093613e+000
  1.2669342e+000
  1.2206105e+000
  1.1704109e+000
  1.1163763e+000
  1.0585683e+000
  9.9706881e-001
  9.3198073e-001
  8.6342770e-001
  7.9155402e-001
  7.1652443e-001
  6.3852372e-001
  5.5775634e-001
  4.7444571e-001
  3.8883362e-001
  3.0117934e-001
  2.1175875e-001
  1.2086327e-001
  2.8798757e-002
 -6.4115770e-002
 -1.5754942e-001
 -2.5116086e-001
 -3.4459982e-001
 -4.3750867e-001
 -5.2952402e-001
 -6.2027848e-001
 -7.0940236e-001
 -7.9652549e-001
 -8.8127901e-001
 -9.6329726e-001
 -1.0422196e+000
 -1.1176924e+000
 -1.1893706e+000
 -1.2569199e+000
 -1.3200185e+000
 -1.3783585e+000
 -1.4316483e+000
 -1.4796137e+000
 -1.5219998e+000
 -1.5585724e+000
 -1.5891196e+000
 -1.6134531e+000
 -1.6314092e+000
 -1.6428505e+000
 -1.6476663e+000
 -1.6457739e+000
 -1.6371195e+000
 -1.6216783e+000
 -1.5994554e+000
 -1.5704862e+000
 -1.5348363e+000
 -1.4926017e+000
 -1.4439089e+000
 -1.3889143e+000
 -1.3278040e+000
 -1.2607931e+000
 -1.1881253e+000
 -1.1100716e+000
 -1.0269295e+000
 -9.3902187e-001
 -8.4669563e-001
 -7.5032028e-001
 -6.5028639e-001
 -5.4700388e-001
 -4.4090028e-001
 -3.3241879e-001
 -2.2201634e-001
 -1.1016146e-001
  2.6677935e-003
  1.1598613e-001
  2.2930323e-001
  3.4212609e-001
  4.5396136e-001
  5.6431768e-001
  6.7270807e-001
  7.7865230e-001
  8.8167920e-001
  9.8132900e-001
  1.0771556e+000
  1.1687288e+000
  1.2556364e+000
  1.3374864e+000
  1.4139087e+000
  1.4845575e+000
  1.5491126e+000
  1.6072812e+000
  1.6587995e+000
  1.7034341e+000
  1.7409831e+000
  1.7712775e+000
  1.7941818e+000
  1.8095948e+000
  1.8174506e+000
  1.8177186e+000
  1.8104039e+000
  1.7955474e+000
  1.7732257e+000
  1.7435507e+000
  1.7066695e+000
  1.6627631e+000
  1.6120465e+000
  1.5547667e+000
  1.4912025e+000
  1.4216624e+000
  1.3464837e+000
  1.2660305e+000
  1.1806923e+000
  1.0908819e+000
  9.9703328e-001
  8.9959975e-001
  7.9905160e-001
  6.9587377e-001
  5.9056349e-001
  4.8362786e-001
  3.7558127e-001
  2.6694292e-001
  1.5823420e-001
  4.9976133e-002
 -5.7313250e-002
 -1.6312146e-001
 -2.6694410e-001
 -3.6828741e-001
 -4.6667070e-001
 -5.6162872e-001
 -6.5271405e-001
 -7.3949926e-001
 -8.2157904e-001
 -8.9857228e-001
 -9.7012386e-001
 -1.0359065e+000
 -1.0956222e+000
 -1.1490041e+000
 -1.1958173e+000
 -1.2358601e+000
 -1.2689655e+000
 -1.2950012e+000
 -1.3138707e+000
 -1.3255136e+000
 -1.3299058e+000
 -1.3270599e+000
 -1.3170243e+000
 -1.2998837e+000
 -1.2757582e+000
 -1.2448025e+000
 -1.2072053e+000
 -1.1631883e+000
 -1.1130048e+000
 -1.0569381e+000
 -9.9530065e-001
 -9.2843189e-001
 -8.5669656e-001
 -7.8048280e-001
 -7.0020009e-001
 -6.1627714e-001
 -5.2915958e-001
 -4.3930772e-001
 -3.4719409e-001
 -2.5330103e-001
 -1.5811820e-001
 -6.2140035e-002
  3.4136752e-002
  1.3021574e-001
  2.2560333e-001
  3.1981120e-001
  4.1235883e-001
  5.0277587e-001
  5.9060453e-001
  6.7540182e-001
  7.5674173e-001
  8.3421736e-001
  9.0744287e-001
  9.7605531e-001
  1.0397164e+000
  1.0981141e+000
  1.1509640e+000
  1.1980106e+000
  1.2390286e+000
  1.2738237e+000
  1.3022333e+000
  1.3241275e+000
  1.3394089e+000
  1.3480137e+000
  1.3499108e+000
  1.3451027e+000
  1.3336244e+000
  1.3155436e+000
  1.2909594e+000
  1.2600022e+000
  1.2228323e+000
  1.1796391e+000
  1.1306393e+000
  1.0760763e+000
  1.0162180e+000
  9.5135545e-001
  8.8180116e-001
  8.0788696e-001
  7.2996227e-001
  6.4839193e-001
  5.6355419e-001
  4.7583845e-001
  3.8564313e-001
  2.9337337e-001
  1.9943882e-001
  1.0425134e-001
  8.2227416e-003
 -8.8237399e-002
 -1.8472400e-001
 -2.8083859e-001
 -3.7619145e-001
 -4.7040359e-001
 -5.6310874e-001
 -6.5395520e-001
 -7.4260758e-001
 -8.2874847e-001
 -9.1207994e-001
 -9.9232497e-001
 -1.0692287e+000
 -1.1425594e+000
 -1.2121099e+000
 -1.2776978e+000
 -1.3391665e+000
 -1.3963858e+000
 -1.4492519e+000
 -1.4976877e+000
 -1.5416432e+000
 -1.5810947e+000
 -1.6160449e+000
 -1.6465226e+000
 -1.6725816e+000
 -1.6943003e+000
 -1.7117808e+000
 -1.7251474e+000
 -1.7345463e+000
 -1.7401433e+000
 -1.7421232e+000
 -1.7406878e+000
 -1.7360545e+000
 -1.7284547e+000
 -1.7181317e+000
 -1.7053393e+000
 -1.6903395e+000
 -1.6734008e+000
 -1.6547965e+000
 -1.6348022e+000
 -1.6136943e+000
 -1.5917479e+000
 -1.5692347e+000
 -1.5464215e+000
 -1.5235681e+000
 -1.5009252e+000
 -1.4787335e+000
 -1.4572213e+000
 -1.4366032e+000
 -1.4170789e+000
 -1.3988314e+000
 -1.3820261e+000
 -1.3668097e+000
 -1.3533091e+000
 -1.3416304e+000
 -1.3318586e+000
 -1.3240568e+000
 -1.3182658e+000
 -1.3145041e+000
 -1.3127673e+000
 -1.3130288e+000
 -1.3152395e+000
 -1.3193284e+000
 -1.3252030e+000
 -1.3327503e+000
 -1.3418371e+000
 -1.3523113e+000
 -1.3640027e+000
 -1.3767248e+000
 -1.3902752e+000
 -1.4044379e+000
 -1.4189842e+000
 -1.4336749e+000
 -1.4482613e+000
 -1.4624878e+000
 -1.4760929e+000
 -1.4888117e+000
 -1.5003777e+000
 -1.5105245e+000
 -1.5189879e+000
 -1.5255080e+000
 -1.5298309e+000
 -1.5317108e+000
 -1.5309117e+000
 -1.5272095e+000
 -1.5203935e+000
 -1.5102683e+000
 -1.4966553e+000
 -1.4793943e+000
 -1.4583448e+000
 -1.4333873e+000
 -1.4044248e+000
 -1.3713833e+000
 -1.3342133e+000
 -1.2928902e+000
 -1.2474149e+000
 -1.1978144e+000
 -1.1441422e+000
 -1.0864782e+000
 -1.0249287e+000
 -9.5962663e-001
 -8.9073053e-001
 -8.1842454e-001
 -7.4291757e-001
 -6.6444240e-001
 -5.8325478e-001
 -4.9963226e-001
 -4.1387287e-001
 -3.2629375e-001
 -2.3722955e-001
 -1.4703078e-001
 -5.6062026e-002
  3.5299971e-002
  1.2666828e-001
  2.1764785e-001
  3.0783765e-001
  3.9683286e-001
  4.8422713e-001
  5.6961480e-001
  6.5259328e-001
  7.3276526e-001
  8.0974107e-001
  8.8314090e-001
  9.5259708e-001
  1.0177562e+000
  1.0782815e+000
  1.1338544e+000
  1.1841769e+000
  1.2289736e+000
  1.2679929e+000
  1.3010092e+000
  1.3278239e+000
  1.3482673e+000
  1.3621996e+000
  1.3695117e+000
  1.3701267e+000
  1.3640001e+000
  1.3511206e+000
  1.3315105e+000
  1.3052259e+000
  1.2723567e+000
  1.2330262e+000
  1.1873912e+000
  1.1356412e+000
  1.0779975e+000
  1.0147126e+000
  9.4606910e-001
  8.7237824e-001
  7.9397861e-001
  7.1123454e-001
  6.2453440e-001
  5.3428870e-001
  4.4092808e-001
  3.4490123e-001
  2.4667259e-001
  1.4672003e-001
  4.5532479e-002
 -5.6392651e-002
 -1.5855197e-001
 -2.6043873e-001
 -3.6154546e-001
 -4.6136662e-001
 -5.5940126e-001
 -6.5515567e-001
 -7.4814597e-001
 -8.3790074e-001
 -9.2396349e-001
 -1.0058952e+000
 -1.0832765e+000
 -1.1557102e+000
 -1.2228233e+000
 -1.2842692e+000
 -1.3397291e+000
 -1.3889146e+000
 -1.4315686e+000
 -1.4674670e+000
 -1.4964202e+000
 -1.5182738e+000
 -1.5329098e+000
 -1.5402472e+000
 -1.5402424e+000
 -1.5328898e+000
 -1.5182219e+000
 -1.4963088e+000
 -1.4672585e+000
 -1.4312159e+000
 -1.3883624e+000
 -1.3389151e+000
 -1.2831253e+000
 -1.2212776e+000
 -1.1536883e+000
 -1.0807038e+000
 -1.0026989e+000
 -9.2007469e-001
 -8.3325646e-001
 -7.4269163e-001
 -6.4884728e-001
 -5.5220768e-001
 -4.5327181e-001
 -3.5255061e-001
 -2.5056437e-001
 -1.4783988e-001
 -4.4907669e-002
  5.7700843e-002
  1.5945618e-001
  2.5983366e-001
  3.5831619e-001
  4.5439704e-001
  5.4758258e-001
  6.3739494e-001
  7.2337457e-001
  8.0508271e-001
  8.8210379e-001
  9.5404764e-001
  1.0205516e+000
  1.0812826e+000
  1.1359388e+000
  1.1842511e+000
  1.2259852e+000
  1.2609421e+000
  1.2889599e+000
  1.3099139e+000
  1.3237182e+000
  1.3303253e+000
  1.3297271e+000
  1.3219543e+000
  1.3070769e+000
  1.2852033e+000
  1.2564798e+000
  1.2210903e+000
  1.1792545e+000
  1.1312274e+000
  1.0772978e+000
  1.0177864e+000
  9.5304444e-001
  8.8345152e-001
  8.0941379e-001
  7.3136163e-001
  6.4974732e-001
  5.6504261e-001
  4.7773615e-001
  3.8833087e-001
  2.9734122e-001
  2.0529042e-001
  1.1270759e-001
  2.0124879e-002
 -7.1925380e-002
 -1.6291360e-001
 -2.5231578e-001
 -3.3961637e-001
 -4.2431107e-001
 -5.0590953e-001
 -5.8393804e-001
 -6.5794209e-001
 -7.2748884e-001
 -7.9216945e-001
 -8.5160131e-001
 -9.0543012e-001
 -9.5333178e-001
 -9.9501418e-001
 -1.0302188e+000
 -1.0587219e+000
 -1.0803362e+000
 -1.0949115e+000
 -1.1023353e+000
 -1.1025342e+000
 -1.0954734e+000
 -1.0811575e+000
 -1.0596302e+000
 -1.0309741e+000
 -9.9531038e-001
 -9.5279798e-001
 -9.0363283e-001
 -8.4804679e-001
 -7.8630639e-001
 -7.1871142e-001
 -6.4559329e-001
 -5.6731328e-001
 -4.8426057e-001
 -3.9685020e-001
 -3.0552081e-001
 -2.1073232e-001
 -1.1296345e-001
 -1.2709203e-002
  8.9521819e-002
  1.9321007e-001
  2.9782786e-001
  4.0284213e-001
  5.0771727e-001
  6.1191797e-001
  7.1491202e-001
  8.1617313e-001
  9.1518366e-001
  1.0114374e+000
  1.1044420e+000
  1.1937219e+000
  1.2788205e+000
  1.3593025e+000
  1.4347563e+000
  1.5047960e+000
  1.5690635e+000
  1.6272299e+000
  1.6789977e+000
  1.7241017e+000
  1.7623108e+000
  1.7934287e+000
  1.8172949e+000
  1.8337856e+000
  1.8428140e+000
  1.8443306e+000
  1.8383234e+000
  1.8248178e+000
  1.8038760e+000
  1.7755971e+000
  1.7401159e+000
  1.6976020e+000
  1.6482590e+000
  1.5923232e+000
  1.5300618e+000
  1.4617718e+000
  1.3877781e+000
  1.3084312e+000
  1.2241060e+000
  1.1351987e+000
  1.0421253e+000
  9.4531897e-001
  8.4522747e-001
  7.4231090e-001
  6.3703902e-001
  5.2988869e-001
  4.2134121e-001
  3.1187976e-001
  2.0198671e-001
  9.2141054e-002
 -1.7184176e-002
 -1.2552443e-001
 -2.3242612e-001
 -3.3744895e-001
 -4.4016831e-001
 -5.4017736e-001
 -6.3708921e-001
 -7.3053881e-001
 -8.2018482e-001
 -9.0571124e-001
 -9.8682900e-001
 -1.0632773e+000
 -1.1348246e+000
 -1.2012702e+000
 -1.2624443e+000
 -1.3182094e+000
 -1.3684602e+000
 -1.4131242e+000
 -1.4521616e+000
 -1.4855655e+000
 -1.5133613e+000
 -1.5356061e+000
 -1.5523887e+000
 -1.5638280e+000
 -1.5700725e+000
 -1.5712989e+000
 -1.5677107e+000
 -1.5595371e+000
 -1.5470308e+000
 -1.5304669e+000
 -1.5101405e+000
 -1.4863647e+000
 -1.4594691e+000
 -1.4297971e+000
 -1.3977036e+000
 -1.3635531e+000
 -1.3277173e+000
 -1.2905722e+000
 -1.2524964e+000
 -1.2138684e+000
 -1.1750639e+000
 -1.1364541e+000
 -1.0984028e+000
 -1.0612645e+000
 -1.0253818e+000
 -9.9108384e-001
 -9.5868367e-001
 -9.2847667e-001
 -9.0073861e-001
 -8.7572397e-001
 -8.5366434e-001
 -8.3476704e-001
 -8.1921381e-001
 -8.0715969e-001
 -7.9873207e-001
 -7.9402993e-001
 -7.9312317e-001
 -7.9605224e-001
 -8.0282782e-001
 -8.1343081e-001
 -8.2781236e-001
 -8.4589422e-001
 -8.6756919e-001
 -8.9270172e-001
 -9.2112879e-001
 -9.5266083e-001
 -9.8708287e-001
 -1.0241559e+000
 -1.0636182e+000
 -1.1051870e+000
 -1.1485602e+000
 -1.1934182e+000
 -1.2394257e+000
 -1.2862339e+000
 -1.3334826e+000
 -1.3808025e+000
 -1.4278170e+000
 -1.4741451e+000
 -1.5194034e+000
 -1.5632085e+000
 -1.6051794e+000
 -1.6449399e+000
 -1.6821209e+000
 -1.7163626e+000
 -1.7473171e+000
 -1.7746503e+000
 -1.7980438e+000
 -1.8171977e+000
 -1.8318318e+000
 -1.8416879e+000
 -1.8465312e+000
 -1.8461522e+000
 -1.8403679e+000
 -1.8290232e+000
 -1.8119921e+000
 -1.7891787e+000
 -1.7605178e+000
 -1.7259759e+000
 -1.6855514e+000
 -1.6392751e+000
 -1.5872101e+000
 -1.5294520e+000
 -1.4661282e+000
 -1.3973981e+000
 -1.3234521e+000
 -1.2445107e+000
 -1.1608239e+000
 -1.0726698e+000
 -9.8035342e-001
 -8.8420539e-001
 -7.8458011e-001
 -6.8185419e-001
 -5.7642454e-001
 -4.6870645e-001
 -3.5913149e-001
 -2.4814531e-001
 -1.3620543e-001
 -2.3778839e-002
  8.8660310e-002
  2.0063321e-001
  3.1165885e-001
  4.2125648e-001
  5.2894817e-001
  6.3426126e-001
  7.3673083e-001
  8.3590217e-001
  9.3133316e-001
  1.0225966e+000
  1.1092824e+000
  1.1910000e+000
  1.2673801e+000
  1.3380769e+000
  1.4027698e+000
  1.4611653e+000
  1.5129982e+000
  1.5580336e+000
  1.5960677e+000
  1.6269293e+000
  1.6504804e+000
  1.6666173e+000
  1.6752708e+000
  1.6764071e+000
  1.6700279e+000
  1.6561703e+000
  1.6349067e+000
  1.6063447e+000
  1.5706263e+000
  1.5279277e+000
  1.4784580e+000
  1.4224583e+000
  1.3602007e+000
  1.2919869e+000
  1.2181466e+000
  1.1390358e+000
  1.0550356e+000
  9.6654939e-001
  8.7400165e-001
  7.7783543e-001
  6.7851026e-001
  5.7649984e-001
  4.7228971e-001
  3.6637479e-001
  2.5925700e-001
  1.5144269e-001
  4.3440174e-002
 -6.4242789e-002
 -1.7110150e-001
 -2.7663680e-001
 -3.8035754e-001
 -4.8178295e-001
 -5.8044504e-001
 -6.7589079e-001
 -7.6768445e-001
 -8.5540952e-001
 -9.3867086e-001
 -1.0170965e+000
 -1.0903393e+000
 -1.1580788e+000
 -1.2200227e+000
 -1.2759078e+000
 -1.3255015e+000
 -1.3686030e+000
 -1.4050438e+000
 -1.4346884e+000
 -1.4574350e+000
 -1.4732160e+000
 -1.4819976e+000
 -1.4837803e+000
 -1.4785986e+000
 -1.4665205e+000
 -1.4476471e+000
 -1.4221119e+000
 -1.3900800e+000
 -1.3517469e+000
 -1.3073376e+000
 -1.2571051e+000
 -1.2013291e+000
 -1.1403143e+000
 -1.0743888e+000
 -1.0039023e+000
 -9.2922418e-001
 -8.5074159e-001
 -7.6885725e-001
 -6.8398741e-001
 -5.9655967e-001
 -5.0701069e-001
 -4.1578397e-001
 -3.2332753e-001
 -2.3009164e-001
 -1.3652652e-001
 -4.3080069e-002
  4.9804411e-002
  1.4169040e-001
  2.3215034e-001
  3.2076772e-001
  4.0713912e-001
  4.9087618e-001
  5.7160741e-001
  6.4898000e-001
  7.2266142e-001
  7.9234101e-001
  8.5773137e-001
  9.1856961e-001
  9.7461854e-001
  1.0256677e+000
  1.0715340e+000
  1.1120629e+000
  1.1471285e+000
  1.1766341e+000
  1.2005127e+000
  1.2187266e+000
  1.2312678e+000
  1.2381577e+000
  1.2394465e+000
  1.2352131e+000
  1.2255641e+000
  1.2106332e+000
  1.1905802e+000
  1.1655900e+000
  1.1358717e+000
  1.1016567e+000
  1.0631979e+000
  1.0207681e+000
  9.7465809e-001
  9.2517552e-001
  8.7264280e-001
  8.1739545e-001
  7.5978028e-001
  7.0015348e-001
  6.3887877e-001
  5.7632540e-001
  5.1286626e-001
  4.4887594e-001
  3.8472880e-001
  3.2079703e-001
  2.5744882e-001
  1.9504646e-001
  1.3394462e-001
  7.4488523e-002
  1.7012359e-002
 -3.8162373e-002
 -9.0728360e-002
 -1.4039391e-001
 -1.8688428e-001
 -2.2994292e-001
 -2.6933262e-001
 -3.0483648e-001
 -3.3625887e-001
 -3.6342617e-001
 -3.8618748e-001
 -4.0441514e-001
 -4.1800512e-001
 -4.2687738e-001
 -4.3097597e-001
 -4.3026914e-001
 -4.2474918e-001
 -4.1443230e-001
 -3.9935825e-001
 -3.7958994e-001
 -3.5521281e-001
 -3.2633428e-001
 -2.9308289e-001
 -2.5560751e-001
 -2.1407638e-001
 -1.6867604e-001
 -1.1961028e-001
 -6.7098888e-002
 -1.1376452e-002
  4.7308977e-002
  1.0869723e-001
  1.7251743e-001
  2.3848941e-001
  3.0632519e-001
  3.7573045e-001
  4.4640599e-001
  5.1804928e-001
  5.9035588e-001
  6.6302095e-001
  7.3574069e-001
  8.0821375e-001
  8.8014261e-001
  9.5123495e-001
  1.0212049e+000
  1.0897744e+000
  1.1566741e+000
  1.2216448e+000
  1.2844384e+000
  1.3448185e+000
  1.4025620e+000
  1.4574592e+000
  1.5093150e+000
  1.5579492e+000
  1.6031973e+000
  1.6449109e+000
  1.6829578e+000
  1.7172227e+000
  1.7476071e+000
  1.7740295e+000
  1.7964250e+000
  1.8147461e+000
  1.8289615e+000
  1.8390568e+000
  1.8450332e+000
  1.8469080e+000
  1.8447135e+000
  1.8384966e+000
  1.8283185e+000
  1.8142536e+000
  1.7963890e+000
  1.7748236e+000
  1.7496674e+000
  1.7210408e+000
  1.6890734e+000
  1.6539032e+000
  1.6156758e+000
  1.5745432e+000
  1.5306634e+000
  1.4841987e+000
  1.4353154e+000
  1.3841824e+000
  1.3309706e+000
  1.2758520e+000
  1.2189984e+000
  1.1605813e+000
  1.1007702e+000
  1.0397326e+000
  9.7763279e-001
  9.1463146e-001
  8.5088481e-001
  7.8654414e-001
  7.2175523e-001
  6.5665790e-001
  5.9138558e-001
  5.2606496e-001
  4.6081565e-001
  3.9574999e-001
  3.3097281e-001
  2.6658135e-001
  2.0266519e-001
  1.3930621e-001
  7.6578656e-002
  1.4549264e-002
 -4.6722620e-002
 -1.0718482e-001
 -1.6679207e-001
 -2.2550576e-001
 -2.8329353e-001
 -3.4012898e-001
 -3.9599120e-001
 -4.5086436e-001
 -5.0473724e-001
 -5.5760278e-001
 -6.0945750e-001
 -6.6030109e-001
 -7.1013580e-001
 -7.5896595e-001
 -8.0679740e-001
 -8.5363700e-001
 -8.9949211e-001
 -9.4437005e-001
 -9.8827766e-001
 -1.0312208e+000
 -1.0732038e+000
 -1.1142292e+000
 -1.1542973e+000
 -1.1934059e+000
 -1.2315496e+000
 -1.2687198e+000
 -1.3049046e+000
 -1.3400883e+000
 -1.3742512e+000
 -1.4073697e+000
 -1.4394160e+000
 -1.4703584e+000
 -1.5001608e+000
 -1.5287832e+000
 -1.5561815e+000
 -1.5823078e+000
 -1.6071105e+000
 -1.6305346e+000
 -1.6525220e+000
 -1.6730115e+000
 -1.6919394e+000
 -1.7092400e+000
 -1.7248456e+000
 -1.7386873e+000
 -1.7506952e+000
 -1.7607989e+000
 -1.7689284e+000
 -1.7750138e+000
 -1.7789867e+000
 -1.7807801e+000
 -1.7803292e+000
 -1.7775720e+000
 -1.7724496e+000
 -1.7649069e+000
 -1.7548931e+000
 -1.7423622e+000
 -1.7272735e+000
 -1.7095918e+000
 -1.6892882e+000
 -1.6663407e+000
 -1.6407337e+000
 -1.6124594e+000
 -1.5815175e+000
 -1.5479156e+000
 -1.5116696e+000
 -1.4728035e+000
 -1.4313502e+000
 -1.3873511e+000
 -1.3408563e+000
 -1.2919247e+000
 -1.2406240e+000
 -1.1870304e+000
 -1.1312287e+000
 -1.0733122e+000
 -1.0133823e+000
 -9.5154822e-001
 -8.8792702e-001
 -8.2264284e-001
 -7.5582682e-001
 -6.8761651e-001
 -6.1815550e-001
 -5.4759290e-001
 -4.7608278e-001
 -4.0378364e-001
 -3.3085784e-001
 -2.5747092e-001
 -1.8379104e-001
 -1.0998831e-001
 -3.6234091e-002
  3.7299651e-002
  1.1044104e-001
  1.8301896e-001
  2.5486380e-001
  3.2580808e-001
  3.9568716e-001
  4.6433992e-001
  5.3160940e-001
  5.9734348e-001
  6.6139545e-001
  7.2362465e-001
  7.8389704e-001
  8.4208573e-001
  8.9807153e-001
  9.5174338e-001
  1.0029988e+000
  1.0517445e+000
  1.0978963e+000
  1.1413799e+000
  1.1821309e+000
  1.2200953e+000
  1.2552293e+000
  1.2874998e+000
  1.3168842e+000
  1.3433709e+000
  1.3669588e+000
  1.3876574e+000
  1.4054870e+000
  1.4204783e+000
  1.4326720e+000
  1.4421192e+000
  1.4488806e+000
  1.4530262e+000
  1.4546354e+000
  1.4537960e+000
  1.4506043e+000
  1.4451644e+000
  1.4375875e+000
  1.4279918e+000
  1.4165018e+000
  1.4032475e+000
  1.3883641e+000
  1.3719912e+000
  1.3542724e+000
  1.3353542e+000
  1.3153860e+000
  1.2945187e+000
  1.2729048e+000
  1.2506972e+000
  1.2280486e+000
  1.2051111e+000
  1.1820353e+000
  1.1589698e+000
  1.1360604e+000
  1.1134500e+000
  1.0912771e+000
  1.0696762e+000
  1.0487764e+000
  1.0287018e+000
  1.0095699e+000
  9.9149223e-001
  9.7457303e-001
  9.5890938e-001
  9.4459064e-001
  9.3169809e-001
  9.2030469e-001
  9.1047475e-001
  9.0226375e-001
  8.9571813e-001
  8.9087512e-001
  8.8776262e-001
  8.8639914e-001
  8.8679375e-001
  8.8894606e-001
  8.9284626e-001
  8.9847521e-001
  9.0580452e-001
  9.1479669e-001
  9.2540530e-001
  9.3757520e-001
  9.5124279e-001
  9.6633623e-001
  9.8277580e-001
  1.0004742e+000
  1.0193369e+000
  1.0392626e+000
  1.0601435e+000
  1.0818657e+000
  1.1043101e+000
  1.1273522e+000
  1.1508630e+000
  1.1747093e+000
  1.1987547e+000
  1.2228592e+000
  1.2468808e+000
  1.2706752e+000
  1.2940968e+000
  1.3169991e+000
  1.3392353e+000
  1.3606590e+000
  1.3811244e+000
  1.4004872e+000
  1.4186051e+000
  1.4353380e+000
  1.4505491e+000
  1.4641051e+000
  1.4758766e+000
  1.4857392e+000
  1.4935730e+000
  1.4992642e+000
  1.5027048e+000
  1.5037932e+000
  1.5024350e+000
  1.4985430e+000
  1.4920376e+000
  1.4828475e+000
  1.4709097e+000
  1.4561703e+000
  1.4385840e+000
  1.4181152e+000
  1.3947379e+000
  1.3684357e+000
  1.3392023e+000
  1.3070418e+000
  1.2719683e+000
  1.2340065e+000
  1.1931914e+000
  1.1495687e+000
  1.1031946e+000
  1.0541357e+000
  1.0024691e+000
  9.4828223e-001
  8.9167276e-001
  8.3274839e-001
  7.7162669e-001
  7.0843485e-001
  6.4330944e-001
  5.7639608e-001
  5.0784917e-001
  4.3783143e-001
  3.6651359e-001
  2.9407392e-001
  2.2069777e-001
  1.4657707e-001
  7.1909842e-002
 -3.1004042e-003
 -7.8245215e-002
 -1.5331182e-001
 -2.2808374e-001
 -3.0234151e-001
 -3.7586326e-001
 -4.4842551e-001
 -5.1980386e-001
 -5.8977370e-001
 -6.5811101e-001
 -7.2459311e-001
 -7.8899943e-001
 -8.5111231e-001
 -9.1071780e-001
 -9.6760642e-001
 -1.0215740e+000
 -1.0724225e+000
 -1.1199607e+000
 -1.1640051e+000
 -1.2043806e+000
 -1.2409212e+000
 -1.2734712e+000
 -1.3018851e+000
 -1.3260290e+000
 -1.3457810e+000
 -1.3610319e+000
 -1.3716858e+000
 -1.3776605e+000
 -1.3788884e+000
 -1.3753166e+000
 -1.3669076e+000
 -1.3536396e+000
 -1.3355070e+000
 -1.3125204e+000
 -1.2847072e+000
 -1.2521115e+000
 -1.2147943e+000
 -1.1728337e+000
 -1.1263247e+000
 -1.0753792e+000
 -1.0201260e+000
 -9.6071056e-001
 -8.9729451e-001
 -8.3005560e-001
 -7.5918717e-001
 -6.8489770e-001
 -6.0741029e-001
 -5.2696205e-001
 -4.4380344e-001
 -3.5819751e-001
 -2.7041917e-001
 -1.8075426e-001
 -8.9498691e-002
  3.0425353e-003
  9.6556361e-002
  1.9072273e-001
  2.8521571e-001
  3.7970465e-001
  4.7385539e-001
  5.6733145e-001
  6.5979536e-001
  7.5090988e-001
  8.4033936e-001
  9.2775103e-001
  1.0128163e+000
  1.0952122e+000
  1.1746226e+000
  1.2507396e+000
  1.3232647e+000
  1.3919105e+000
  1.4564013e+000
  1.5164749e+000
  1.5718838e+000
  1.6223958e+000
  1.6677957e+000
  1.7078862e+000
  1.7424886e+000
  1.7714441e+000
  1.7946145e+000
  1.8118830e+000
  1.8231550e+000
  1.8283584e+000
  1.8274446e+000
  1.8203887e+000
  1.8071897e+000
  1.7878710e+000
  1.7624807e+000
  1.7310910e+000
  1.6937990e+000
  1.6507258e+000
  1.6020168e+000
  1.5478409e+000
  1.4883904e+000
  1.4238801e+000
  1.3545468e+000
  1.2806485e+000
  1.2024634e+000
  1.1202893e+000
  1.0344418e+000
  9.4525391e-001
  8.5307437e-001
  7.5826636e-001
  6.6120620e-001
  5.6228179e-001
  4.6189107e-001
  3.6044046e-001
  2.5834315e-001
  1.5601743e-001
  5.3884934e-002
 -4.7631128e-002
 -1.4810777e-001
 -2.4712404e-001
 -3.4426283e-001
 -4.3911273e-001
 -5.3126978e-001
 -6.2033932e-001
 -7.0593772e-001
 -7.8769413e-001
 -8.6525218e-001
 -9.3827158e-001
 -1.0064298e+000
 -1.0694234e+000
 -1.1269697e+000
 -1.1788080e+000
 -1.2247009e+000
 -1.2644355e+000
 -1.2978245e+000
 -1.3247069e+000
 -1.3449495e+000
 -1.3584468e+000
 -1.3651225e+000
 -1.3649292e+000
 -1.3578494e+000
 -1.3438954e+000
 -1.3231096e+000
 -1.2955643e+000
 -1.2613615e+000
 -1.2206331e+000
 -1.1735396e+000
 -1.1202706e+000
 -1.0610430e+000
 -9.9610118e-001
 -9.2571532e-001
 -8.5018069e-001
 -7.6981633e-001
 -6.8496380e-001
 -5.9598572e-001
 -5.0326426e-001
 -4.0719954e-001
 -3.0820788e-001
 -2.0672006e-001
 -1.0317943e-001
  1.9600348e-003
  1.0823570e-001
  2.1517832e-001
  3.2231411e-001
  4.2916687e-001
  5.3526009e-001
  6.4011911e-001
  7.4327322e-001
  8.4425787e-001
  9.4261668e-001
  1.0379036e+000
  1.1296849e+000
  1.2175412e+000
  1.3010694e+000
  1.3798846e+000
  1.4536216e+000
  1.5219371e+000
  1.5845109e+000
  1.6410476e+000
  1.6912780e+000
  1.7349602e+000
  1.7718810e+000
  1.8018569e+000
  1.8247347e+000
  1.8403928e+000
  1.8487413e+000
  1.8497228e+000
  1.8433125e+000
  1.8295186e+000
  1.8083822e+000
  1.7799772e+000
  1.7444098e+000
  1.7018186e+000
  1.6523735e+000
  1.5962752e+000
  1.5337543e+000
  1.4650703e+000
  1.3905105e+000
  1.3103885e+000
  1.2250431e+000
  1.1348366e+000
  1.0401534e+000
  9.4139783e-001
  8.3899274e-001
  7.3337740e-001
  6.2500554e-001
  5.1434330e-001
  4.0186710e-001
  2.8806148e-001
  1.7341689e-001
  5.8427458e-002
 -5.6411247e-002
 -1.7060450e-001
 -2.8366065e-001
 -3.9509338e-001
 -5.0442391e-001
 -6.1118315e-001
 -7.1491390e-001
 -8.1517286e-001
 -9.1153266e-001
 -1.0035838e+000
 -1.0909366e+000
 -1.1732226e+000
 -1.2500968e+000
 -1.3212387e+000
 -1.3863538e+000
 -1.4451753e+000
 -1.4974647e+000
 -1.5430132e+000
 -1.5816428e+000
 -1.6132064e+000
 -1.6375890e+000
 -1.6547080e+000
 -1.6645132e+000
 -1.6669876e+000
 -1.6621467e+000
 -1.6500387e+000
 -1.6307445e+000
 -1.6043765e+000
 -1.5710785e+000
 -1.5310251e+000
 -1.4844204e+000
 -1.4314970e+000
 -1.3725153e+000
 -1.3077618e+000
 -1.2375477e+000
 -1.1622077e+000
 -1.0820981e+000
 -9.9759526e-001
 -9.0909368e-001
 -8.1700425e-001
 -7.2175223e-001
 -6.2377529e-001
 -5.2352143e-001
 -4.2144693e-001
 -3.1801419e-001
 -2.1368963e-001
 -1.0894154e-001
 -4.2379218e-003
  9.9955620e-002
  2.0317800e-001
  3.0497470e-001
  4.0489985e-001
  5.0251813e-001
  5.9740678e-001
  6.8915735e-001
  7.7737754e-001
  8.6169285e-001
  9.4174818e-001
  1.0172093e+000
  1.0877641e+000
  1.1531243e+000
  1.2130258e+000
  1.2672307e+000
  1.3155271e+000
  1.3577309e+000
  1.3936854e+000
  1.4232628e+000
  1.4463637e+000
  1.4629179e+000
  1.4728838e+000
  1.4762491e+000
  1.4730302e+000
  1.4632716e+000
  1.4470458e+000
  1.4244528e+000
  1.3956187e+000
  1.3606957e+000
  1.3198605e+000
  1.2733133e+000
  1.2212770e+000
  1.1639956e+000
  1.1017327e+000
  1.0347704e+000
  9.6340762e-001
  8.8795846e-001
  8.0875059e-001
  7.2612357e-001
  6.4042709e-001
  5.5201921e-001
  4.6126462e-001
  3.6853275e-001
  2.7419606e-001
  1.7862819e-001
  8.2202209e-002
 -1.4711163e-002
 -1.1174525e-001
 -2.0853913e-001
 -3.0473923e-001
 -4.0000092e-001
 -4.9399004e-001
 -5.8638430e-001
 -6.7687467e-001
 -7.6516662e-001
 -8.5098135e-001
 -9.3405685e-001
 -1.0141489e+000
 -1.0910319e+000
 -1.1644999e+000
 -1.2343667e+000
 -1.3004673e+000
 -1.3626573e+000
 -1.4208142e+000
 -1.4748369e+000
 -1.5246461e+000
 -1.5701846e+000
 -1.6114163e+000
 -1.6483271e+000
 -1.6809235e+000
 -1.7092329e+000
 -1.7333027e+000
 -1.7531997e+000
 -1.7690097e+000
 -1.7808359e+000
 -1.7887989e+000
 -1.7930352e+000
 -1.7936963e+000
 -1.7909474e+000
 -1.7849667e+000
 -1.7759437e+000
 -1.7640781e+000
 -1.7495787e+000
 -1.7326620e+000
 -1.7135506e+000
 -1.6924722e+000
 -1.6696582e+000
 -1.6453421e+000
 -1.6197585e+000
 -1.5931416e+000
 -1.5657239e+000
 -1.5377351e+000
 -1.5094005e+000
 -1.4809405e+000
 -1.4525688e+000
 -1.4244917e+000
 -1.3969068e+000
 -1.3700025e+000
 -1.3439569e+000
 -1.3189367e+000
 -1.2950970e+000
 -1.2725805e+000
 -1.2515166e+000
 -1.2320214e+000
 -1.2141971e+000
 -1.1981317e+000
 -1.1838988e+000
 -1.1715574e+000
 -1.1611523e+000
 -1.1527133e+000
 -1.1462563e+000
 -1.1417829e+000
 -1.1392808e+000
 -1.1387243e+000
 -1.1400748e+000
 -1.1432811e+000
 -1.1482801e+000
 -1.1549975e+000
 -1.1633485e+000
 -1.1732384e+000
 -1.1845636e+000
 -1.1972124e+000
 -1.2110658e+000
 -1.2259985e+000
 -1.2418796e+000
 -1.2585740e+000
 -1.2759431e+000
 -1.2938455e+000
 -1.3121386e+000
 -1.3306791e+000
 -1.3493239e+000
 -1.3679314e+000
 -1.3863621e+000
 -1.4044799e+000
 -1.4221523e+000
 -1.4392517e+000
 -1.4556562e+000
 -1.4712499e+000
 -1.4859241e+000
 -1.4995776e+000
 -1.5121173e+000
 -1.5234589e+000
 -1.5335269e+000
 -1.5422555e+000
 -1.5495888e+000
 -1.5554806e+000
 -1.5598952e+000
 -1.5628071e+000
 -1.5642012e+000
 -1.5640728e+000
 -1.5624274e+000
 -1.5592806e+000
 -1.5546580e+000
 -1.5485946e+000
 -1.5411350e+000
 -1.5323325e+000
 -1.5222488e+000
 -1.5109536e+000
 -1.4985242e+000
 -1.4850445e+000
 -1.4706046e+000
 -1.4553005e+000
 -1.4392327e+000
 -1.4225060e+000
 -1.4052289e+000
 -1.3875124e+000
 -1.3694695e+000
 -1.3512145e+000
 -1.3328622e+000
 -1.3145270e+000
 -1.2963225e+000
 -1.2783605e+000
 -1.2607504e+000
 -1.2435985e+000
 -1.2270073e+000
 -1.2110750e+000
 -1.1958949e+000
 -1.1815547e+000
 -1.1681362e+000
 -1.1557148e+000
 -1.1443588e+000
 -1.1341295e+000
 -1.1250805e+000
 -1.1172577e+000
 -1.1106991e+000
 -1.1054343e+000
 -1.1014848e+000
 -1.0988638e+000
 -1.0975763e+000
 -1.0976189e+000
 -1.0989803e+000
 -1.1016412e+000
 -1.1055748e+000
 -1.1107468e+000
 -1.1171156e+000
 -1.1246334e+000
 -1.1332455e+000
 -1.1428920e+000
 -1.1535070e+000
 -1.1650202e+000
 -1.1773568e+000
 -1.1904381e+000
 -1.2041826e+000
 -1.2185057e+000
 -1.2333214e+000
 -1.2485419e+000
 -1.2640789e+000
 -1.2798438e+000
 -1.2957487e+000
 -1.3117067e+000
 -1.3276324e+000
 -1.3434430e+000
 -1.3590581e+000
 -1.3744010e+000
 -1.3893986e+000
 -1.4039819e+000
 -1.4180870e+000
 -1.4316547e+000
 -1.4446315e+000
 -1.4569694e+000
 -1.4686265e+000
 -1.4795670e+000
 -1.4897616e+000
 -1.4991872e+000
 -1.5078276e+000
 -1.5156727e+000
 -1.5227191e+000
 -1.5289699e+000
 -1.5344343e+000
 -1.5391276e+000
 -1.5430709e+000
 -1.5462910e+000
 -1.5488197e+000
 -1.5506938e+000
 -1.5519546e+000
 -1.5526472e+000
 -1.5528205e+000
 -1.5525263e+000
 -1.5518188e+000
 -1.5507544e+000
 -1.5493906e+000
 -1.5477859e+000
 -1.5459988e+000
 -1.5440875e+000
 -1.5421092e+000
 -1.5401194e+000
 -1.5381714e+000
 -1.5363156e+000
 -1.5345991e+000
 -1.5330651e+000
 -1.5317521e+000
 -1.5306939e+000
 -1.5299186e+000
 -1.5294485e+000
 -1.5292996e+000
 -1.5294813e+000
 -1.5299958e+000
 -1.5308382e+000
 -1.5319962e+000
 -1.5334497e+000
 -1.5351710e+000
 -1.5371242e+000
 -1.5392660e+000
 -1.5415451e+000
 -1.5439026e+000
 -1.5462718e+000
 -1.5485792e+000
 -1.5507437e+000
 -1.5526779e+000
 -1.5542880e+000
 -1.5554742e+000
 -1.5561313e+000
 -1.5561494e+000
 -1.5554142e+000
 -1.5538078e+000
 -1.5512091e+000
 -1.5474950e+000
 -1.5425405e+000
 -1.5362200e+000
 -1.5284078e+000
 -1.5189789e+000
 -1.5078100e+000
 -1.4947799e+000
 -1.4797709e+000
 -1.4626693e+000
 -1.4433661e+000
 -1.4217582e+000
 -1.3977488e+000
 -1.3712486e+000
 -1.3421760e+000
 -1.3104585e+000
 -1.2760330e+000
 -1.2388462e+000
 -1.1988560e+000
 -1.1560313e+000
 -1.1103529e+000
 -1.0618140e+000
 -1.0104204e+000
 -9.5619108e-001
 -8.9915829e-001
 -8.3936793e-001
 -7.7687962e-001
 -7.1176684e-001
 -6.4411693e-001
 -5.7403102e-001
 -5.0162395e-001
 -4.2702405e-001
 -3.5037288e-001
 -2.7182489e-001
 -1.9154701e-001
 -1.0971819e-001
 -2.6528846e-002
  5.7819766e-002
  1.4311619e-001
  2.2913953e-001
  3.1566022e-001
  4.0244086e-001
  4.8923715e-001
  5.7579877e-001
  6.6187040e-001
  7.4719273e-001
  8.3150349e-001
  9.1453854e-001
  9.9603298e-001
  1.0757222e+000
  1.1533432e+000
  1.2286354e+000
  1.3013420e+000
  1.3712111e+000
  1.4379969e+000
  1.5014604e+000
  1.5613710e+000
  1.6175072e+000
  1.6696577e+000
  1.7176226e+000
  1.7612139e+000
  1.8002569e+000
  1.8345908e+000
  1.8640692e+000
  1.8885615e+000
  1.9079529e+000
  1.9221454e+000
  1.9310584e+000
  1.9346287e+000
  1.9328112e+000
  1.9255794e+000
  1.9129252e+000
  1.8948593e+000
  1.8714112e+000
  1.8426292e+000
  1.8085805e+000
  1.7693506e+000
  1.7250434e+000
  1.6757807e+000
  1.6217021e+000
  1.5629639e+000
  1.4997393e+000
  1.4322170e+000
  1.3606012e+000
  1.2851104e+000
  1.2059768e+000
  1.1234454e+000
  1.0377728e+000
  9.4922661e-001
  8.5808431e-001
  7.6463205e-001
  6.6916372e-001
  5.7197974e-001
  4.7338596e-001
  3.7369250e-001
  2.7321253e-001
  1.7226114e-001
  7.1154132e-002
 -2.9793175e-002
 -1.3026709e-001
 -2.2995674e-001
 -3.2855518e-001
 -4.2576053e-001
 -5.2127707e-001
 -6.1481627e-001
 -7.0609783e-001
 -7.9485064e-001
 -8.8081371e-001
 -9.6373709e-001
 -1.0433826e+000
 -1.1195247e+000
 -1.1919513e+000
 -1.2604639e+000
 -1.3248788e+000
 -1.3850275e+000
 -1.4407567e+000
 -1.4919292e+000
 -1.5384238e+000
 -1.5801360e+000
 -1.6169778e+000
 -1.6488777e+000
 -1.6757813e+000
 -1.6976507e+000
 -1.7144645e+000
 -1.7262180e+000
 -1.7329225e+000
 -1.7346051e+000
 -1.7313087e+000
 -1.7230909e+000
 -1.7100244e+000
 -1.6921956e+000
 -1.6697047e+000
 -1.6426646e+000
 -1.6112007e+000
 -1.5754499e+000
 -1.5355597e+000
 -1.4916880e+000
 -1.4440019e+000
 -1.3926769e+000
 -1.3378963e+000
 -1.2798502e+000
 -1.2187346e+000
 -1.1547510e+000
 -1.0881048e+000
 -1.0190051e+000
 -9.4766368e-001
 -8.7429411e-001
 -7.9911096e-001
 -7.2232905e-001
 -6.4416268e-001
 -5.6482491e-001
 -4.8452680e-001
 -4.0347678e-001
 -3.2187997e-001
 -2.3993762e-001
 -1.5784646e-001
 -7.5798234e-002
  6.0208076e-003
  8.7430375e-002
  1.6825653e-001
  2.4833206e-001
  3.2749679e-001
  4.0559784e-001
  4.8248989e-001
  5.5803534e-001
  6.3210448e-001
  7.0457554e-001
  7.7533482e-001
  8.4427663e-001
  9.1130334e-001
  9.7632528e-001
  1.0392607e+000
  1.1000355e+000
  1.1585833e+000
  1.2148452e+000
  1.2687692e+000
  1.3203106e+000
  1.3694312e+000
  1.4160994e+000
  1.4602896e+000
  1.5019821e+000
  1.5411628e+000
  1.5778227e+000
  1.6119577e+000
  1.6435682e+000
  1.6726590e+000
  1.6992384e+000
  1.7233186e+000
  1.7449149e+000
  1.7640454e+000
  1.7807311e+000
  1.7949951e+000
  1.8068626e+000
  1.8163607e+000
  1.8235178e+000
  1.8283639e+000
  1.8309300e+000
  1.8312481e+000
  1.8293510e+000
  1.8252721e+000
  1.8190453e+000
  1.8107050e+000
  1.8002858e+000
  1.7878228e+000
  1.7733512e+000
  1.7569065e+000
  1.7385245e+000
  1.7182410e+000
  1.6960924e+000
  1.6721154e+000
  1.6463471e+000
  1.6188249e+000
  1.5895871e+000
  1.5586726e+000
  1.5261209e+000
  1.4919728e+000
  1.4562697e+000
  1.4190546e+000
  1.3803715e+000
  1.3402659e+000
  1.2987848e+000
  1.2559768e+000
  1.2118923e+000
  1.1665836e+000
  1.1201046e+000
  1.0725116e+000
  1.0238628e+000
  9.7421841e-001
  9.2364084e-001
  8.7219466e-001
  8.1994656e-001
  7.6696536e-001
  7.1332192e-001
  6.5908913e-001
  6.0434181e-001
  5.4915657e-001
  4.9361175e-001
  4.3778721e-001
  3.8176419e-001
  3.2562516e-001
  2.6945355e-001
  2.1333358e-001
  1.5735000e-001
  1.0158783e-001
  4.6132121e-002
 -8.9323678e-003
 -6.3521435e-002
 -1.1755175e-001
 -1.7094116e-001
 -2.2360901e-001
 -2.7547646e-001
 -3.2646683e-001
 -3.7650588e-001
 -4.2552219e-001
 -4.7344740e-001
 -5.2021662e-001
 -5.6576862e-001
 -6.1004621e-001
 -6.5299648e-001
 -6.9457106e-001
 -7.3472637e-001
 -7.7342385e-001
 -8.1063015e-001
 -8.4631734e-001
 -8.8046303e-001
 -9.1305054e-001
 -9.4406895e-001
 -9.7351324e-001
 -1.0013843e+000
 -1.0276889e+000
 -1.0524398e+000
 -1.0756555e+000
 -1.0973604e+000
 -1.1175844e+000
 -1.1363632e+000
 -1.1537375e+000
 -1.1697534e+000
 -1.1844617e+000
 -1.1979178e+000
 -1.2101816e+000
 -1.2213167e+000
 -1.2313906e+000
 -1.2404738e+000
 -1.2486398e+000
 -1.2559645e+000
 -1.2625256e+000
 -1.2684025e+000
 -1.2736754e+000
 -1.2784253e+000
 -1.2827330e+000
 -1.2866789e+000
 -1.2903426e+000
 -1.2938020e+000
 -1.2971331e+000
 -1.3004092e+000
 -1.3037010e+000
 -1.3070755e+000
 -1.3105956e+000
 -1.3143201e+000
 -1.3183028e+000
 -1.3225923e+000
 -1.3272314e+000
 -1.3322573e+000
 -1.3377005e+000
 -1.3435850e+000
 -1.3499279e+000
 -1.3567392e+000
 -1.3640217e+000
 -1.3717706e+000
 -1.3799735e+000
 -1.3886105e+000
 -1.3976539e+000
 -1.4070686e+000
 -1.4168117e+000
 -1.4268328e+000
 -1.4370745e+000
 -1.4474720e+000
 -1.4579536e+000
 -1.4684413e+000
 -1.4788506e+000
 -1.4890912e+000
 -1.4990673e+000
 -1.5086781e+000
 -1.5178182e+000
 -1.5263783e+000
 -1.5342454e+000
 -1.5413037e+000
 -1.5474353e+000
 -1.5525202e+000
 -1.5564378e+000
 -1.5590669e+000
 -1.5602867e+000
 -1.5599774e+000
 -1.5580208e+000
 -1.5543014e+000
 -1.5487066e+000
 -1.5411276e+000
 -1.5314602e+000
 -1.5196053e+000
 -1.5054697e+000
 -1.4889667e+000
 -1.4700167e+000
 -1.4485478e+000
 -1.4244964e+000
 -1.3978078e+000
 -1.3684364e+000
 -1.3363468e+000
 -1.3015134e+000
 -1.2639214e+000
 -1.2235669e+000
 -1.1804574e+000
 -1.1346114e+000
 -1.0860595e+000
 -1.0348440e+000
 -9.8101873e-001
 -9.2464978e-001
 -8.6581489e-001
 -8.0460358e-001
 -7.4111697e-001
 -6.7546759e-001
 -6.0777910e-001
 -5.3818598e-001
 -4.6683318e-001
 -3.9387567e-001
 -3.1947797e-001
 -2.4381365e-001
 -1.6706473e-001
 -8.9421099e-002
 -1.1079818e-002
  6.7755553e-002
  1.4687570e-001
  2.2606632e-001
  3.0510892e-001
  3.8378164e-001
  4.6186012e-001
  5.3911832e-001
  6.1532948e-001
  6.9026692e-001
  7.6370503e-001
  8.3542011e-001
  9.0519130e-001
  9.7280148e-001
  1.0380381e+000
  1.1006943e+000
  1.1605692e+000
  1.2174695e+000
  1.2712097e+000
  1.3216130e+000
  1.3685122e+000
  1.4117505e+000
  1.4511816e+000
  1.4866710e+000
  1.5180963e+000
  1.5453476e+000
  1.5683281e+000
  1.5869547e+000
  1.6011580e+000
  1.6108828e+000
  1.6160885e+000
  1.6167491e+000
  1.6128533e+000
  1.6044046e+000
  1.5914216e+000
  1.5739372e+000
  1.5519996e+000
  1.5256709e+000
  1.4950277e+000
  1.4601607e+000
  1.4211738e+000
  1.3781844e+000
  1.3313223e+000
  1.2807298e+000
  1.2265604e+000
  1.1689789e+000
  1.1081602e+000
  1.0442890e+000
  9.7755855e-001
  9.0817044e-001
  8.3633342e-001
  7.6226267e-001
  6.8617894e-001
  6.0830767e-001
  5.2887808e-001
  4.4812229e-001
  3.6627437e-001
  2.8356945e-001
  2.0024282e-001
  1.1652897e-001
  3.2660738e-002
 -5.1131598e-002
 -1.3462119e-001
 -2.1758545e-001
 -2.9980690e-001
 -3.8107395e-001
 -4.6118165e-001
 -5.3993243e-001
 -6.1713679e-001
 -6.9261395e-001
 -7.6619241e-001
 -8.3771059e-001
 -9.0701724e-001
 -9.7397198e-001
 -1.0384457e+000
 -1.1003207e+000
 -1.1594915e+000
 -1.2158644e+000
 -1.2693583e+000
 -1.3199043e+000
 -1.3674462e+000
 -1.4119403e+000
 -1.4533552e+000
 -1.4916722e+000
 -1.5268845e+000
 -1.5589976e+000
 -1.5880288e+000
 -1.6140066e+000
 -1.6369708e+000
 -1.6569719e+000
 -1.6740709e+000
 -1.6883381e+000
 -1.6998537e+000
 -1.7087060e+000
 -1.7149920e+000
 -1.7188158e+000
 -1.7202888e+000
 -1.7195281e+000
 -1.7166570e+000
 -1.7118030e+000
 -1.7050983e+000
 -1.6966781e+000
 -1.6866807e+000
 -1.6752461e+000
 -1.6625158e+000
 -1.6486318e+000
 -1.6337359e+000
 -1.6179694e+000
 -1.6014719e+000
 -1.5843808e+000
 -1.5668311e+000
 -1.5489543e+000
 -1.5308779e+000
 -1.5127253e+000
 -1.4946146e+000
 -1.4766588e+000
 -1.4589649e+000
 -1.4416338e+000
 -1.4247597e+000
 -1.4084301e+000
 -1.3927252e+000
 -1.3777179e+000
 -1.3634737e+000
 -1.3500502e+000
 -1.3374974e+000
 -1.3258574e+000
 -1.3151646e+000
 -1.3054456e+000
 -1.2967192e+000
 -1.2889970e+000
 -1.2822827e+000
 -1.2765734e+000
 -1.2718589e+000
 -1.2681224e+000
 -1.2653409e+000
 -1.2634852e+000
 -1.2625208e+000
 -1.2624076e+000
 -1.2631010e+000
 -1.2645517e+000
 -1.2667069e+000
 -1.2695099e+000
 -1.2729014e+000
 -1.2768195e+000
 -1.2812002e+000
 -1.2859784e+000
 -1.2910877e+000
 -1.2964612e+000
 -1.3020324e+000
 -1.3077349e+000
 -1.3135035e+000
 -1.3192744e+000
 -1.3249856e+000
 -1.3305774e+000
 -1.3359930e+000
 -1.3411783e+000
 -1.3460829e+000
 -1.3506600e+000
 -1.3548668e+000
 -1.3586649e+000
 -1.3620203e+000
 -1.3649037e+000
 -1.3672906e+000
 -1.3691614e+000
 -1.3705019e+000
 -1.3713025e+000
 -1.3715591e+000
 -1.3712723e+000
 -1.3704481e+000
 -1.3690972e+000
 -1.3672350e+000
 -1.3648816e+000
 -1.3620615e+000
 -1.3588035e+000
 -1.3551400e+000
 -1.3511073e+000
 -1.3467449e+000
 -1.3420951e+000
 -1.3372031e+000
 -1.3321160e+000
 -1.3268828e+000
 -1.3215540e+000
 -1.3161809e+000
 -1.3108154e+000
 -1.3055092e+000
 -1.3003141e+000
 -1.2952805e+000
 -1.2904579e+000
 -1.2858939e+000
 -1.2816338e+000
 -1.2777204e+000
 -1.2741935e+000
 -1.2710892e+000
 -1.2684401e+000
 -1.2662742e+000
 -1.2646153e+000
 -1.2634821e+000
 -1.2628881e+000
 -1.2628417e+000
 -1.2633452e+000
 -1.2643953e+000
 -1.2659826e+000
 -1.2680915e+000
 -1.2707003e+000
 -1.2737808e+000
 -1.2772985e+000
 -1.2812128e+000
 -1.2854767e+000
 -1.2900370e+000
 -1.2948346e+000
 -1.2998046e+000
 -1.3048766e+000
 -1.3099745e+000
 -1.3150176e+000
 -1.3199203e+000
 -1.3245924e+000
 -1.3289403e+000
 -1.3328663e+000
 -1.3362701e+000
 -1.3390485e+000
 -1.3410965e+000
 -1.3423073e+000
 -1.3425732e+000
 -1.3417863e+000
 -1.3398386e+000
 -1.3366231e+000
 -1.3320339e+000
 -1.3259673e+000
 -1.3183221e+000
 -1.3090004e+000
 -1.2979081e+000
 -1.2849554e+000
 -1.2700577e+000
 -1.2531358e+000
 -1.2341167e+000
 -1.2129343e+000
 -1.1895294e+000
 -1.1638507e+000
 -1.1358551e+000
 -1.1055079e+000
 -1.0727836e+000
 -1.0376660e+000
 -1.0001485e+000
 -9.6023479e-001
 -9.1793847e-001
 -8.7328370e-001
 -8.2630524e-001
 -7.7704850e-001
 -7.2556968e-001
 -6.7193573e-001
 -6.1622433e-001
 -5.5852379e-001
 -4.9893295e-001
 -4.3756095e-001
 -3.7452700e-001
 -3.0996011e-001
 -2.4399875e-001
 -1.7679046e-001
 -1.0849143e-001
 -3.9266018e-002
  3.0713762e-002
  1.0126879e-001
  1.7221346e-001
  2.4335628e-001
  3.1450055e-001
  3.8544510e-001
  4.5598496e-001
  5.2591215e-001
  5.9501643e-001
  6.6308614e-001
  7.2990897e-001
  7.9527279e-001
  8.5896651e-001
  9.2078089e-001
  9.8050942e-001
  1.0379491e+000
  1.0929013e+000
  1.1451727e+000
  1.1945758e+000
  1.2409301e+000
  1.2840626e+000
  1.3238086e+000
  1.3600125e+000
  1.3925286e+000
  1.4212214e+000
  1.4459665e+000
  1.4666513e+000
  1.4831751e+000
  1.4954500e+000
  1.5034014e+000
  1.5069680e+000
  1.5061023e+000
  1.5007714e+000
  1.4909563e+000
  1.4766531e+000
  1.4578721e+000
  1.4346390e+000
  1.4069938e+000
  1.3749916e+000
  1.3387022e+000
  1.2982098e+000
  1.2536128e+000
  1.2050239e+000
  1.1525693e+000
  1.0963886e+000
  1.0366343e+000
  9.7347115e-001
  9.0707585e-001
  8.3763632e-001
  7.6535113e-001
  6.9042876e-001
  6.1308693e-001
  5.3355184e-001
  4.5205736e-001
  3.6884425e-001
  2.8415929e-001
  1.9825440e-001
  1.1138581e-001
  2.3813068e-002
 -6.4201803e-002
 -1.5239527e-001
 -2.4050320e-001
 -3.2826181e-001
 -4.1540861e-001
 -5.0168326e-001
 -5.8682857e-001
 -6.7059134e-001
 -7.5272327e-001
 -8.3298178e-001
 -9.1113089e-001
 -9.8694203e-001
 -1.0601947e+000
 -1.1306775e+000
 -1.1981884e+000
 -1.2625358e+000
 -1.3235390e+000
 -1.3810285e+000
 -1.4348471e+000
 -1.4848499e+000
 -1.5309049e+000
 -1.5728935e+000
 -1.6107105e+000
 -1.6442646e+000
 -1.6734785e+000
 -1.6982894e+000
 -1.7186483e+000
 -1.7345210e+000
 -1.7458874e+000
 -1.7527417e+000
 -1.7550923e+000
 -1.7529613e+000
 -1.7463848e+000
 -1.7354122e+000
 -1.7201059e+000
 -1.7005413e+000
 -1.6768058e+000
 -1.6489987e+000
 -1.6172306e+000
 -1.5816230e+000
 -1.5423072e+000
 -1.4994244e+000
 -1.4531245e+000
 -1.4035658e+000
 -1.3509139e+000
 -1.2953414e+000
 -1.2370269e+000
 -1.1761542e+000
 -1.1129119e+000
 -1.0474922e+000
 -9.8009048e-001
 -9.1090436e-001
 -8.4013294e-001
 -7.6797609e-001
 -6.9463368e-001
 -6.2030490e-001
 -5.4518746e-001
 -4.6947700e-001
 -3.9336632e-001
 -3.1704480e-001
 -2.4069777e-001
 -1.6450590e-001
 -8.8644657e-002
 -1.3283789e-002
  6.1413167e-002
  1.3528933e-001
  2.0819489e-001
  2.7998748e-001
  3.5053246e-001
  4.1970328e-001
  4.8738167e-001
  5.5345784e-001
  6.1783066e-001
  6.8040776e-001
  7.4110562e-001
  7.9984957e-001
  8.5657382e-001
  9.1122138e-001
  9.6374398e-001
  1.0141019e+000
  1.0622640e+000
  1.1082072e+000
  1.1519166e+000
  1.1933848e+000
  1.2326121e+000
  1.2696058e+000
  1.3043802e+000
  1.3369558e+000
  1.3673593e+000
  1.3956232e+000
  1.4217850e+000
  1.4458872e+000
  1.4679769e+000
  1.4881048e+000
  1.5063256e+000
  1.5226967e+000
  1.5372785e+000
  1.5501335e+000
  1.5613261e+000
  1.5709221e+000
  1.5789882e+000
  1.5855920e+000
  1.5908011e+000
  1.5946832e+000
  1.5973052e+000
  1.5987338e+000
  1.5990341e+000
  1.5982703e+000
  1.5965048e+000
  1.5937983e+000
  1.5902095e+000
  1.5857949e+000
  1.5806088e+000
  1.5747032e+000
  1.5681273e+000
  1.5609280e+000
  1.5531495e+000
  1.5448336e+000
  1.5360192e+000
  1.5267429e+000
  1.5170389e+000
  1.5069388e+000
  1.4964722e+000
  1.4856661e+000
  1.4745461e+000
  1.4631355e+000
  1.4514561e+000
  1.4395282e+000
  1.4273708e+000
  1.4150020e+000
  1.4024387e+000
  1.3896974e+000
  1.3767939e+000
  1.3637442e+000
  1.3505639e+000
  1.3372689e+000
  1.3238756e+000
  1.3104007e+000
  1.2968621e+000
  1.2832783e+000
  1.2696691e+000
  1.2560552e+000
  1.2424591e+000
  1.2289044e+000
  1.2154165e+000
  1.2020222e+000
  1.1887501e+000
  1.1756303e+000
  1.1626946e+000
  1.1499765e+000
  1.1375110e+000
  1.1253347e+000
  1.1134854e+000
  1.1020022e+000
  1.0909254e+000
  1.0802962e+000
  1.0701564e+000
  1.0605485e+000
  1.0515152e+000
  1.0430993e+000
  1.0353432e+000
  1.0282888e+000
  1.0219774e+000
  1.0164488e+000
  1.0117415e+000
  1.0078923e+000
  1.0049357e+000
  1.0029038e+000
  1.0018259e+000
  1.0017280e+000
  1.0026329e+000
  1.0045593e+000
  1.0075219e+000
  1.0115312e+000
  1.0165925e+000
  1.0227064e+000
  1.0298683e+000
  1.0380680e+000
  1.0472896e+000
  1.0575114e+000
  1.0687057e+000
  1.0808383e+000
  1.0938692e+000
  1.1077519e+000
  1.1224334e+000
  1.1378545e+000
  1.1539496e+000
  1.1706471e+000
  1.1878689e+000
  1.2055313e+000
  1.2235446e+000
  1.2418136e+000
  1.2602378e+000
  1.2787119e+000
  1.2971258e+000
  1.3153650e+000
  1.3333115e+000
  1.3508436e+000
  1.3678367e+000
  1.3841640e+000
  1.3996964e+000
  1.4143037e+000
  1.4278549e+000
  1.4402188e+000
  1.4512645e+000
  1.4608623e+000
  1.4688842e+000
  1.4752043e+000
  1.4797000e+000
  1.4822521e+000
  1.4827459e+000
  1.4810714e+000
  1.4771243e+000
  1.4708065e+000
  1.4620266e+000
  1.4507007e+000
  1.4367527e+000
  1.4201152e+000
  1.4007297e+000
  1.3785470e+000
  1.3535280e+000
  1.3256441e+000
  1.2948770e+000
  1.2612196e+000
  1.2246762e+000
  1.1852624e+000
  1.1430056e+000
  1.0979450e+000
  1.0501317e+000
  9.9962868e-001
  9.4651085e-001
  8.9086486e-001
  8.3278900e-001
  7.7239301e-001
  7.0979782e-001
  6.4513521e-001
  5.7854750e-001
  5.1018708e-001
  4.4021594e-001
  3.6880519e-001
  2.9613447e-001
  2.2239133e-001
  1.4777058e-001
  7.2473584e-002
 -3.2924585e-003
 -7.9315299e-002
 -1.5537843e-001
 -2.3126194e-001
 -3.0674332e-001
 -3.8159838e-001
 -4.5560213e-001
 -5.2852967e-001
 -6.0015708e-001
 -6.7026241e-001
 -7.3862651e-001
 -8.0503397e-001
 -8.6927402e-001
 -9.3114144e-001
 -9.9043735e-001
 -1.0469702e+000
 -1.1005563e+000
 -1.1510210e+000
 -1.1981993e+000
 -1.2419362e+000
 -1.2820879e+000
 -1.3185222e+000
 -1.3511191e+000
 -1.3797714e+000
 -1.4043848e+000
 -1.4248789e+000
 -1.4411871e+000
 -1.4532574e+000
 -1.4610519e+000
 -1.4645476e+000
 -1.4637362e+000
 -1.4586245e+000
 -1.4492338e+000
 -1.4356004e+000
 -1.4177749e+000
 -1.3958226e+000
 -1.3698227e+000
 -1.3398681e+000
 -1.3060652e+000
 -1.2685332e+000
 -1.2274037e+000
 -1.1828202e+000
 -1.1349371e+000
 -1.0839196e+000
 -1.0299426e+000
 -9.7318987e-001
 -9.1385368e-001
 -8.5213353e-001
 -7.8823554e-001
 -7.2237145e-001
 -6.5475780e-001
 -5.8561492e-001
 -5.1516607e-001
 -4.4363644e-001
 -3.7125225e-001
 -2.9823974e-001
 -2.2482431e-001
 -1.5122953e-001
 -7.7676235e-002
 -4.3816636e-003
  6.8441452e-002
  1.4058571e-001
  2.1184985e-001
  2.8203955e-001
  3.5096813e-001
  4.1845726e-001
  4.8433763e-001
  5.4844951e-001
  6.1064333e-001
  6.7078015e-001
  7.2873213e-001
  7.8438286e-001
  8.3762774e-001
  8.8837418e-001
  9.3654186e-001
  9.8206283e-001
  1.0248816e+000
  1.0649551e+000
  1.1022528e+000
  1.1367563e+000
  1.1684596e+000
  1.1973685e+000
  1.2235003e+000
  1.2468839e+000
  1.2675590e+000
  1.2855757e+000
  1.3009942e+000
  1.3138844e+000
  1.3243247e+000
  1.3324023e+000
  1.3382118e+000
  1.3418550e+000
  1.3434400e+000
  1.3430805e+000
  1.3408952e+000
  1.3370070e+000
  1.3315424e+000
  1.3246304e+000
  1.3164020e+000
  1.3069896e+000
  1.2965258e+000
  1.2851433e+000
  1.2729737e+000
  1.2601470e+000
  1.2467909e+000
  1.2330302e+000
  1.2189864e+000
  1.2047767e+000
  1.1905137e+000
  1.1763050e+000
  1.1622527e+000
  1.1484529e+000
  1.1349953e+000
  1.1219632e+000
  1.1094327e+000
  1.0974732e+000
  1.0861464e+000
  1.0755070e+000
  1.0656020e+000
  1.0564711e+000
  1.0481464e+000
  1.0406527e+000
  1.0340076e+000
  1.0282216e+000
  1.0232984e+000
  1.0192351e+000
  1.0160223e+000
  1.0136450e+000
  1.0120823e+000
  1.0113080e+000
  1.0112915e+000
  1.0119975e+000
  1.0133868e+000
  1.0154171e+000
  1.0180428e+000
  1.0212162e+000
  1.0248874e+000
  1.0290055e+000
  1.0335183e+000
  1.0383734e+000
  1.0435187e+000
  1.0489025e+000
  1.0544740e+000
  1.0601844e+000
  1.0659864e+000
  1.0718352e+000
  1.0776887e+000
  1.0835078e+000
  1.0892569e+000
  1.0949039e+000
  1.1004205e+000
  1.1057824e+000
  1.1109698e+000
  1.1159668e+000
  1.1207621e+000
  1.1253487e+000
  1.1297240e+000
  1.1338897e+000
  1.1378517e+000
  1.1416199e+000
  1.1452080e+000
  1.1486335e+000
  1.1519170e+000
  1.1550825e+000
  1.1581564e+000
  1.1611676e+000
  1.1641469e+000
  1.1671266e+000
  1.1701402e+000
  1.1732217e+000
  1.1764054e+000
  1.1797251e+000
  1.1832137e+000
  1.1869030e+000
  1.1908228e+000
  1.1950005e+000
  1.1994607e+000
  1.2042248e+000
  1.2093102e+000
  1.2147302e+000
  1.2204935e+000
  1.2266036e+000
  1.2330587e+000
  1.2398514e+000
  1.2469679e+000
  1.2543885e+000
  1.2620869e+000
  1.2700299e+000
  1.2781780e+000
  1.2864845e+000
  1.2948960e+000
  1.3033524e+000
  1.3117866e+000
  1.3201253e+000
  1.3282886e+000
  1.3361906e+000
  1.3437397e+000
  1.3508385e+000
  1.3573852e+000
  1.3632728e+000
  1.3683909e+000
  1.3726252e+000
  1.3758586e+000
  1.3779721e+000
  1.3788449e+000
  1.3783554e+000
  1.3763821e+000
  1.3728041e+000
  1.3675021e+000
  1.3603591e+000
  1.3512612e+000
  1.3400986e+000
  1.3267664e+000
  1.3111651e+000
  1.2932021e+000
  1.2727918e+000
  1.2498567e+000
  1.2243286e+000
  1.1961484e+000
  1.1652676e+000
  1.1316488e+000
  1.0952661e+000
  1.0561058e+000
  1.0141670e+000
  9.6946207e-001
  9.2201692e-001
  8.7187141e-001
  8.1907966e-001
  7.6371021e-001
  7.0584616e-001
  6.4558518e-001
  5.8303956e-001
  5.1833600e-001
  4.5161549e-001
  3.8303300e-001
  3.1275713e-001
  2.4096969e-001
  1.6786513e-001
  9.3649974e-002
  1.8542154e-002
 -5.7229787e-002
 -1.3342750e-001
 -2.0980372e-001
 -2.8610328e-001
 -3.6206408e-001
 -4.3741822e-001
 -5.1189312e-001
 -5.8521273e-001
 -6.5709875e-001
 -7.2727189e-001
 -7.9545322e-001
 -8.6136545e-001
 -9.2473430e-001
 -9.8528985e-001
 -1.0427679e+000
 -1.0969114e+000
 -1.1474716e+000
 -1.1942096e+000
 -1.2368976e+000
 -1.2753202e+000
 -1.3092755e+000
 -1.3385764e+000
 -1.3630517e+000
 -1.3825474e+000
 -1.3969274e+000
 -1.4060744e+000
 -1.4098914e+000
 -1.4083016e+000
 -1.4012497e+000
 -1.3887023e+000
 -1.3706485e+000
 -1.3471001e+000
 -1.3180922e+000
 -1.2836831e+000
 -1.2439546e+000
 -1.1990118e+000
 -1.1489830e+000
 -1.0940196e+000
 -1.0342956e+000
 -9.7000689e-001
 -9.0137116e-001
 -8.2862675e-001
 -7.5203204e-001
 -6.7186444e-001
 -5.8841945e-001
 -5.0200946e-001
 -4.1296256e-001
 -3.2162125e-001
 -2.2834102e-001
 -1.3348892e-001
 -3.7441985e-002
  5.9414329e-002
  1.5668782e-001
  2.5398126e-001
  3.5089409e-001
  4.4702424e-001
  5.4196994e-001
  6.3533148e-001
  7.2671309e-001
  8.1572473e-001
  9.0198390e-001
  9.8511745e-001
  1.0647633e+000
  1.1405721e+000
  1.2122093e+000
  1.2793559e+000
  1.3417111e+000
  1.3989928e+000
  1.4509398e+000
  1.4973124e+000
  1.5378942e+000
  1.5724928e+000
  1.6009411e+000
  1.6230980e+000
  1.6388493e+000
  1.6481083e+000
  1.6508164e+000
  1.6469432e+000
  1.6364873e+000
  1.6194760e+000
  1.5959655e+000
  1.5660406e+000
  1.5298146e+000
  1.4874287e+000
  1.4390518e+000
  1.3848794e+000
  1.3251331e+000
  1.2600594e+000
  1.1899289e+000
  1.1150352e+000
  1.0356931e+000
  9.5223786e-001
  8.6502333e-001
  7.7442046e-001
  6.8081565e-001
  5.8460897e-001
  4.8621245e-001
  3.8604810e-001
  2.8454606e-001
  1.8214263e-001
  7.9278263e-002
 -2.3604422e-002
 -1.2606269e-001
 -2.2765568e-001
 -3.2794647e-001
 -4.2650405e-001
 -5.2290526e-001
 -6.1673680e-001
 -7.0759705e-001
 -7.9509793e-001
 -8.7886666e-001
 -9.5854743e-001
 -1.0338030e+000
 -1.1043164e+000
 -1.1697919e+000
 -1.2299569e+000
 -1.2845625e+000
 -1.3333853e+000
 -1.3762277e+000
 -1.4129189e+000
 -1.4433161e+000
 -1.4673043e+000
 -1.4847972e+000
 -1.4957372e+000
 -1.5000961e+000
 -1.4978742e+000
 -1.4891010e+000
 -1.4738344e+000
 -1.4521606e+000
 -1.4241932e+000
 -1.3900727e+000
 -1.3499659e+000
 -1.3040645e+000
 -1.2525843e+000
 -1.1957640e+000
 -1.1338638e+000
 -1.0671643e+000
 -9.9596442e-001
 -9.2058055e-001
 -8.4134440e-001
 -7.5860145e-001
 -6.7270915e-001
 -5.8403512e-001
 -4.9295524e-001
 -3.9985176e-001
 -3.0511139e-001
 -2.0912338e-001
 -1.1227752e-001
 -1.4962314e-002
  8.2437013e-002
  1.7954034e-001
  2.7597449e-001
  3.7137504e-001
  4.6538805e-001
  5.5767169e-001
  6.4789787e-001
  7.3575372e-001
  8.2094301e-001
  9.0318749e-001
  9.8222806e-001
  1.0578259e+000
  1.1297634e+000
  1.1978451e+000
  1.2618985e+000
  1.3217744e+000
  1.3773475e+000
  1.4285171e+000
  1.4752067e+000
  1.5173644e+000
  1.5549631e+000
  1.5879996e+000
  1.6164950e+000
  1.6404939e+000
  1.6600638e+000
  1.6752945e+000
  1.6862972e+000
  1.6932037e+000
  1.6961650e+000
  1.6953508e+000
  1.6909476e+000
  1.6831576e+000
  1.6721976e+000
  1.6582969e+000
  1.6416965e+000
  1.6226467e+000
  1.6014062e+000
  1.5782400e+000
  1.5534177e+000
  1.5272121e+000
  1.4998969e+000
  1.4717457e+000
  1.4430298e+000
  1.4140164e+000
  1.3849676e+000
  1.3561381e+000
  1.3277739e+000
  1.3001110e+000
  1.2733737e+000
  1.2477732e+000
  1.2235068e+000
  1.2007560e+000
  1.1796860e+000
  1.1604444e+000
  1.1431607e+000
  1.1279450e+000
  1.1148877e+000
  1.1040592e+000
  1.0955088e+000
  1.0892653e+000
  1.0853361e+000
  1.0837078e+000
  1.0843459e+000
  1.0871951e+000
  1.0921800e+000
  1.0992052e+000
  1.1081561e+000
  1.1188996e+000
  1.1312850e+000
  1.1451449e+000
  1.1602964e+000
  1.1765418e+000
  1.1936705e+000
  1.2114600e+000
  1.2296772e+000
  1.2480799e+000
  1.2664187e+000
  1.2844380e+000
  1.3018782e+000
  1.3184770e+000
  1.3339710e+000
  1.3480978e+000
  1.3605972e+000
  1.3712135e+000
  1.3796964e+000
  1.3858033e+000
  1.3893006e+000
  1.3899653e+000
  1.3875867e+000
  1.3819674e+000
  1.3729253e+000
  1.3602945e+000
  1.3439263e+000
  1.3236910e+000
  1.2994785e+000
  1.2711989e+000
  1.2387841e+000
  1.2021878e+000
  1.1613864e+000
  1.1163793e+000
  1.0671895e+000
  1.0138632e+000
  9.5647066e-001
  8.9510540e-001
  8.2988441e-001
  7.6094770e-001
  6.8845783e-001
  6.1259936e-001
  5.3357809e-001
  4.5162026e-001
  3.6697157e-001
  2.7989617e-001
  1.9067541e-001
  9.9606677e-002
  7.0019317e-003
 -8.6813672e-002
 -1.8150334e-001
 -2.7672023e-001
 -3.7210910e-001
 -4.6730806e-001
 -5.6195027e-001
 -6.5566579e-001
 -7.4808337e-001
 -8.3883228e-001
 -9.2754417e-001
 -1.0138549e+000
 -1.0974064e+000
 -1.1778483e+000
 -1.2548401e+000
 -1.3280524e+000
 -1.3971689e+000
 -1.4618880e+000
 -1.5219243e+000
 -1.5770098e+000
 -1.6268959e+000
 -1.6713542e+000
 -1.7101779e+000
 -1.7431827e+000
 -1.7702082e+000
 -1.7911183e+000
 -1.8058021e+000
 -1.8141748e+000
 -1.8161779e+000
 -1.8117796e+000
 -1.8009752e+000
 -1.7837868e+000
 -1.7602639e+000
 -1.7304828e+000
 -1.6945464e+000
 -1.6525836e+000
 -1.6047492e+000
 -1.5512229e+000
 -1.4922084e+000
 -1.4279328e+000
 -1.3586454e+000
 -1.2846165e+000
 -1.2061362e+000
 -1.1235133e+000
 -1.0370736e+000
 -9.4715849e-001
 -8.5412339e-001
 -7.5833617e-001
 -6.6017539e-001
 -5.6002863e-001
 -4.5829067e-001
 -3.5536173e-001
 -2.5164564e-001
 -1.4754802e-001
 -4.3474452e-002
  6.0171331e-002
  1.6298924e-001
  2.6458460e-001
  3.6456989e-001
  4.6256642e-001
  5.5820595e-001
  6.5113231e-001
  7.4100285e-001
  8.2748989e-001
  9.1028208e-001
  9.8908561e-001
  1.0636254e+000
  1.1336462e+000
  1.1989134e+000
  1.2592141e+000
  1.3143575e+000
  1.3641760e+000
  1.4085252e+000
  1.4472846e+000
  1.4803577e+000
  1.5076724e+000
  1.5291804e+000
  1.5448580e+000
  1.5547050e+000
  1.5587449e+000
  1.5570244e+000
  1.5496127e+000
  1.5366008e+000
  1.5181010e+000
  1.4942458e+000
  1.4651870e+000
  1.4310948e+000
  1.3921566e+000
  1.3485759e+000
  1.3005708e+000
  1.2483732e+000
  1.1922270e+000
  1.1323869e+000
  1.0691172e+000
  1.0026898e+000
  9.3338361e-001
  8.6148215e-001
  7.8727278e-001
  7.1104497e-001
  6.3308893e-001
  5.5369422e-001
  4.7314832e-001
  3.9173538e-001
  3.0973485e-001
  2.2742033e-001
  1.4505834e-001
  6.2907197e-002
 -1.8783954e-002
 -9.9776169e-002
 -1.7984156e-001
 -2.5876410e-001
 -3.3634033e-001
 -4.1238001e-001
 -4.8670660e-001
 -5.5915777e-001
 -6.2958567e-001
 -6.9785721e-001
 -7.6385423e-001
 -8.2747353e-001
 -8.8862685e-001
 -9.4724074e-001
 -1.0032563e+000
 -1.0566291e+000
 -1.1073283e+000
 -1.1553368e+000
 -1.2006502e+000
 -1.2432765e+000
 -1.2832353e+000
 -1.3205571e+000
 -1.3552823e+000
 -1.3874609e+000
 -1.4171509e+000
 -1.4444181e+000
 -1.4693345e+000
 -1.4919780e+000
 -1.5124307e+000
 -1.5307787e+000
 -1.5471103e+000
 -1.5615157e+000
 -1.5740858e+000
 -1.5849109e+000
 -1.5940804e+000
 -1.6016814e+000
 -1.6077982e+000
 -1.6125113e+000
 -1.6158967e+000
 -1.6180251e+000
 -1.6189615e+000
 -1.6187643e+000
 -1.6174851e+000
 -1.6151680e+000
 -1.6118495e+000
 -1.6075579e+000
 -1.6023135e+000
 -1.5961278e+000
 -1.5890043e+000
 -1.5809379e+000
 -1.5719151e+000
 -1.5619145e+000
 -1.5509067e+000
 -1.5388549e+000
 -1.5257151e+000
 -1.5114367e+000
 -1.4959632e+000
 -1.4792324e+000
 -1.4611776e+000
 -1.4417279e+000
 -1.4208092e+000
 -1.3983448e+000
 -1.3742567e+000
 -1.3484660e+000
 -1.3208942e+000
 -1.2914638e+000
 -1.2600996e+000
 -1.2267292e+000
 -1.1912846e+000
 -1.1537026e+000
 -1.1139259e+000
 -1.0719041e+000
 -1.0275946e+000
 -9.8096327e-001
 -9.3198537e-001
 -8.8064643e-001
 -8.2694278e-001
 -7.7088233e-001
 -7.1248511e-001
 -6.5178378e-001
 -5.8882414e-001
 -5.2366546e-001
 -4.5638078e-001
 -3.8705712e-001
 -3.1579564e-001
 -2.4271160e-001
 -1.6793440e-001
 -9.1607340e-002
 -1.3887452e-002
  6.5054867e-002
  1.4503627e-001
  2.2586095e-001
  3.0732129e-001
  3.8919850e-001
  4.7126341e-001
  5.5327732e-001
  6.3499292e-001
  7.1615530e-001
  7.9650300e-001
  8.7576915e-001
  9.5368265e-001
  1.0299694e+000
  1.1043536e+000
  1.1765591e+000
  1.2463105e+000
  1.3133349e+000
  1.3773631e+000
  1.4381309e+000
  1.4953805e+000
  1.5488622e+000
  1.5983354e+000
  1.6435700e+000
  1.6843478e+000
  1.7204640e+000
  1.7517279e+000
  1.7779646e+000
  1.7990156e+000
  1.8147405e+000
  1.8250172e+000
  1.8297436e+000
  1.8288378e+000
  1.8222389e+000
  1.8099080e+000
  1.7918284e+000
  1.7680060e+000
  1.7384698e+000
  1.7032719e+000
  1.6624877e+000
  1.6162160e+000
  1.5645785e+000
  1.5077201e+000
  1.4458078e+000
  1.3790309e+000
  1.3076000e+000
  1.2317466e+000
  1.1517218e+000
  1.0677960e+000
  9.8025736e-001
  8.8941101e-001
  7.9557771e-001
  6.9909262e-001
  6.0030387e-001
  4.9957120e-001
  3.9726438e-001
  2.9376169e-001
  1.8944829e-001
  8.4714590e-002
 -2.0045503e-002
 -1.2443625e-001
 -2.2806185e-001
 -3.3052815e-001
 -4.3144446e-001
 -5.3042522e-001
 -6.2709177e-001
 -7.2107403e-001
 -8.1201216e-001
 -8.9955822e-001
 -9.8337765e-001
 -1.0631509e+000
 -1.1385748e+000
 -1.2093639e+000
 -1.2752518e+000
 -1.3359925e+000
 -1.3913611e+000
 -1.4411552e+000
 -1.4851958e+000
 -1.5233277e+000
 -1.5554207e+000
 -1.5813695e+000
 -1.6010950e+000
 -1.6145438e+000
 -1.6216889e+000
 -1.6225295e+000
 -1.6170912e+000
 -1.6054254e+000
 -1.5876096e+000
 -1.5637462e+000
 -1.5339626e+000
 -1.4984102e+000
 -1.4572639e+000
 -1.4107206e+000
 -1.3589987e+000
 -1.3023372e+000
 -1.2409937e+000
 -1.1752438e+000
 -1.1053795e+000
 -1.0317077e+000
 -9.5454865e-001
 -8.7423458e-001
 -7.9110781e-001
 -7.0551925e-001
 -6.1782657e-001
 -5.2839256e-001
 -4.3758329e-001
 -3.4576640e-001
 -2.5330931e-001
 -1.6057746e-001
 -6.7932569e-002
  2.4269053e-002
  1.1567820e-001
  2.0595441e-001
  2.9476751e-001
  3.8179918e-001
  4.6674435e-001
  5.4931264e-001
  6.2922958e-001
  7.0623788e-001
  7.8009849e-001
  8.5059164e-001
  9.1751771e-001
  9.8069808e-001
  1.0399758e+000
  1.0952160e+000
  1.1463066e+000
  1.1931586e+000
  1.2357058e+000
  1.2739058e+000
  1.3077391e+000
  1.3372092e+000
  1.3623426e+000
  1.3831882e+000
  1.3998165e+000
  1.4123194e+000
  1.4208093e+000
  1.4254182e+000
  1.4262968e+000
  1.4236135e+000
  1.4175532e+000
  1.4083161e+000
  1.3961163e+000
  1.3811808e+000
  1.3637477e+000
  1.3440650e+000
  1.3223887e+000
  1.2989820e+000
  1.2741126e+000
  1.2480522e+000
  1.2210743e+000
  1.1934527e+000
  1.1654596e+000
  1.1373648e+000
  1.1094333e+000
  1.0819241e+000
  1.0550887e+000
  1.0291698e+000
  1.0043994e+000
  9.8099804e-001
  9.5917331e-001
  9.3911852e-001
  9.2101179e-001
  9.0501496e-001
  8.9127268e-001
  8.7991156e-001
  8.7103950e-001
  8.6474505e-001
  8.6109691e-001
  8.6014352e-001
  8.6191282e-001
  8.6641208e-001
  8.7362783e-001
  8.8352598e-001
  8.9605194e-001
  9.1113101e-001
  9.2866871e-001
  9.4855139e-001
  9.7064679e-001
  9.9480482e-001
  1.0208584e+000
  1.0486244e+000
  1.0779046e+000
  1.1084870e+000
  1.1401467e+000
  1.1726473e+000
  1.2057425e+000
  1.2391770e+000
  1.2726883e+000
  1.3060080e+000
  1.3388636e+000
  1.3709795e+000
  1.4020791e+000
  1.4318862e+000
  1.4601264e+000
  1.4865290e+000
  1.5108284e+000
  1.5327654e+000
  1.5520892e+000
  1.5685585e+000
  1.5819431e+000
  1.5920251e+000
  1.5986004e+000
  1.6014800e+000
  1.6004908e+000
  1.5954770e+000
  1.5863012e+000
  1.5728449e+000
  1.5550098e+000
  1.5327181e+000
  1.5059134e+000
  1.4745611e+000
  1.4386488e+000
  1.3981865e+000
  1.3532069e+000
  1.3037654e+000
  1.2499401e+000
  1.1918316e+000
  1.1295624e+000
  1.0632771e+000
  9.9314145e-001
  9.1934177e-001
  8.4208433e-001
  7.6159450e-001
  6.7811574e-001
  5.9190868e-001
  5.0324991e-001
  4.1243088e-001
  3.1975654e-001
  2.2554405e-001
  1.3012134e-001
  3.3825688e-002
 -6.2997864e-002
 -1.5999802e-001
 -2.5681883e-001
 -3.5310135e-001
 -4.4848526e-001
 -5.4261050e-001
 -6.3511899e-001
 -7.2565622e-001
 -8.1387296e-001
 -8.9942681e-001
 -9.8198389e-001
 -1.0612203e+000
 -1.1368237e+000
 -1.2084949e+000
 -1.2759488e+000
 -1.3389165e+000
 -1.3971459e+000
 -1.4504031e+000
 -1.4984738e+000
 -1.5411639e+000
 -1.5783009e+000
 -1.6097341e+000
 -1.6353360e+000
 -1.6550026e+000
 -1.6686541e+000
 -1.6762351e+000
 -1.6777149e+000
 -1.6730881e+000
 -1.6623742e+000
 -1.6456180e+000
 -1.6228890e+000
 -1.5942815e+000
 -1.5599140e+000
 -1.5199291e+000
 -1.4744925e+000
 -1.4237923e+000
 -1.3680386e+000
 -1.3074624e+000
 -1.2423145e+000
 -1.1728645e+000
 -1.0993998e+000
 -1.0222242e+000
 -9.4165672e-001
 -8.5803010e-001
 -7.7168946e-001
 -6.8299078e-001
 -5.9229939e-001
 -4.9998841e-001
 -4.0643710e-001
 -3.1202928e-001
 -2.1715169e-001
 -1.2219228e-001
 -2.7538613e-002
  6.6423840e-002
  1.5931331e-001
  2.5075335e-001
  3.4037448e-001
  4.2781569e-001
  5.1272600e-001
  5.9476594e-001
  6.7360895e-001
  7.4894279e-001
  8.2047077e-001
  8.8791306e-001
  9.5100779e-001
  1.0095121e+000
  1.0632034e+000
  1.1118796e+000
  1.1553608e+000
  1.1934893e+000
  1.2261306e+000
  1.2531737e+000
  1.2745316e+000
  1.2901418e+000
  1.2999659e+000
  1.3039906e+000
  1.3022268e+000
  1.2947100e+000
  1.2814999e+000
  1.2626803e+000
  1.2383584e+000
  1.2086642e+000
  1.1737504e+000
  1.1337911e+000
  1.0889814e+000
  1.0395363e+000
  9.8568976e-001
  9.2769377e-001
  8.6581709e-001
  8.0034415e-001
  7.3157377e-001
  6.5981786e-001
  5.8540007e-001
  5.0865438e-001
  4.2992365e-001
  3.4955819e-001
  2.6791422e-001
  1.8535236e-001
  1.0223613e-001
  1.8930363e-002
 -6.4200291e-002
 -1.4679292e-001
 -2.2848786e-001
 -3.0893020e-001
 -3.8777125e-001
 -4.6467001e-001
 -5.3929454e-001
 -6.1132336e-001
 -6.8044674e-001
 -7.4636799e-001
 -8.0880463e-001
 -8.6748958e-001
 -9.2217221e-001
 -9.7261932e-001
 -1.0186161e+000
 -1.0599670e+000
 -1.0964965e+000
 -1.1280496e+000
 -1.1544928e+000
 -1.1757143e+000
 -1.1916243e+000
 -1.2021559e+000
 -1.2072646e+000
 -1.2069291e+000
 -1.2011507e+000
 -1.1899538e+000
 -1.1733856e+000
 -1.1515155e+000
 -1.1244354e+000
 -1.0922587e+000
 -1.0551200e+000
 -1.0131749e+000
 -9.6659871e-001
 -9.1558594e-001
 -8.6034962e-001
 -8.0112025e-001
 -7.3814485e-001
 -6.7168597e-001
 -6.0202053e-001
 -5.2943876e-001
 -4.5424291e-001
 -3.7674609e-001
 -2.9727092e-001
 -2.1614825e-001
 -1.3371579e-001
 -5.0316757e-002
  3.3701542e-002
  1.1798910e-001
  2.0219464e-001
  2.8596701e-001
  3.6895661e-001
  4.5081680e-001
  5.3120527e-001
  6.0978545e-001
  6.8622779e-001
  7.6021115e-001
  8.3142401e-001
  8.9956576e-001
  9.6434785e-001
  1.0254950e+000
  1.0827461e+000
  1.1358556e+000
  1.1845941e+000
  1.2287494e+000
  1.2681275e+000
  1.3025531e+000
  1.3318703e+000
  1.3559434e+000
  1.3746574e+000
  1.3879181e+000
  1.3956531e+000
  1.3978114e+000
  1.3943640e+000
  1.3853039e+000
  1.3706461e+000
  1.3504276e+000
  1.3247072e+000
  1.2935651e+000
  1.2571028e+000
  1.2154428e+000
  1.1687278e+000
  1.1171200e+000
  1.0608013e+000
  9.9997134e-001
  9.3484788e-001
  8.6566518e-001
  7.9267337e-001
  7.1613742e-001
  6.3633609e-001
  5.5356085e-001
  4.6811470e-001
  3.8031104e-001
  2.9047237e-001
  1.9892911e-001
  1.0601821e-001
  1.2081941e-002
 -8.2533528e-002
 -1.7747943e-001
 -2.7240579e-001
 -3.6696274e-001
 -4.6080194e-001
 -5.5357788e-001
 -6.4494922e-001
 -7.3458016e-001
 -8.2214168e-001
 -9.0731283e-001
 -9.8978196e-001
 -1.0692479e+000
 -1.1454213e+000
 -1.2180252e+000
 -1.2867968e+000
 -1.3514879e+000
 -1.4118662e+000
 -1.4677158e+000
 -1.5188384e+000
 -1.5650536e+000
 -1.6062001e+000
 -1.6421358e+000
 -1.6727383e+000
 -1.6979059e+000
 -1.7175572e+000
 -1.7316318e+000
 -1.7400904e+000
 -1.7429147e+000
 -1.7401076e+000
 -1.7316931e+000
 -1.7177160e+000
 -1.6982416e+000
 -1.6733557e+000
 -1.6431637e+000
 -1.6077905e+000
 -1.5673796e+000
 -1.5220927e+000
 -1.4721087e+000
 -1.4176231e+000
 -1.3588472e+000
 -1.2960068e+000
 -1.2293416e+000
 -1.1591039e+000
 -1.0855577e+000
 -1.0089774e+000
 -9.2964665e-001
 -8.4785711e-001
 -7.6390731e-001
 -6.7810127e-001
 -5.9074724e-001
 -5.0215641e-001
 -4.1264153e-001
 -3.2251568e-001
 -2.3209089e-001
 -1.4167683e-001
 -5.1579584e-002
  3.7899699e-002
  1.2646600e-001
  2.1383168e-001
  2.9971761e-001
  3.8385437e-001
  4.6598327e-001
  5.4585745e-001
  6.2324282e-001
  6.9791898e-001
  7.6968011e-001
  8.3833573e-001
  9.0371140e-001
  9.6564939e-001
  1.0240092e+000
  1.0786682e+000
  1.1295217e+000
  1.1764836e+000
  1.2194865e+000
  1.2584816e+000
  1.2934392e+000
  1.3243485e+000
  1.3512170e+000
  1.3740712e+000
  1.3929555e+000
  1.4079323e+000
  1.4190811e+000
  1.4264986e+000
  1.4302974e+000
  1.4306056e+000
  1.4275662e+000
  1.4213361e+000
  1.4120849e+000
  1.3999946e+000
  1.3852580e+000
  1.3680779e+000
  1.3486659e+000
  1.3272413e+000
  1.3040298e+000
  1.2792626e+000
  1.2531747e+000
  1.2260041e+000
  1.1979899e+000
  1.1693720e+000
  1.1403887e+000
  1.1112765e+000
  1.0822680e+000
  1.0535911e+000
  1.0254678e+000
  9.9811285e-001
  9.7173275e-001
  9.4652459e-001
  9.2267503e-001
  9.0035933e-001
  8.7974039e-001
  8.6096787e-001
  8.4417747e-001
  8.2949009e-001
  8.1701129e-001
  8.0683064e-001
  7.9902128e-001
  7.9363948e-001
  7.9072437e-001
  7.9029765e-001
  7.9236352e-001
  7.9690861e-001
  8.0390199e-001
  8.1329538e-001
  8.2502331e-001
  8.3900350e-001
  8.5513721e-001
  8.7330982e-001
  8.9339132e-001
  9.1523705e-001
  9.3868838e-001
  9.6357362e-001
  9.8970880e-001
  1.0168987e+000
  1.0449380e+000
  1.0736120e+000
  1.1026982e+000
  1.1319671e+000
  1.1611837e+000
  1.1901087e+000
  1.2184996e+000
  1.2461124e+000
  1.2727024e+000
  1.2980262e+000
  1.3218423e+000
  1.3439132e+000
  1.3640062e+000
  1.3818948e+000
  1.3973602e+000
  1.4101924e+000
  1.4201916e+000
  1.4271689e+000
  1.4309482e+000
  1.4313666e+000
  1.4282757e+000
  1.4215427e+000
  1.4110508e+000
  1.3967007e+000
  1.3784107e+000
  1.3561176e+000
  1.3297772e+000
  1.2993650e+000
  1.2648762e+000
  1.2263261e+000
  1.1837503e+000
  1.1372050e+000
  1.0867665e+000
  1.0325314e+000
  9.7461627e-001
  9.1315733e-001
  8.4831007e-001
  7.8024865e-001
  7.0916530e-001
  6.3526960e-001
  5.5878772e-001
  4.7996144e-001
  3.9904726e-001
  3.1631529e-001
  2.3204816e-001
  1.4653979e-001
  6.0094150e-002
 -2.6976052e-002
 -1.1435075e-001
 -2.0170392e-001
 -2.8870503e-001
 -3.7502056e-001
 -4.6031544e-001
 -5.4425461e-001
 -6.2650459e-001
 -7.0673494e-001
 -7.8461983e-001
 -8.5983960e-001
 -9.3208217e-001
 -1.0010446e+000
 -1.0664345e+000
 -1.1279713e+000
 -1.1853879e+000
 -1.2384317e+000
 -1.2868659e+000
 -1.3304708e+000
 -1.3690446e+000
 -1.4024049e+000
 -1.4303891e+000
 -1.4528556e+000
 -1.4696844e+000
 -1.4807780e+000
 -1.4860616e+000
 -1.4854837e+000
 -1.4790167e+000
 -1.4666567e+000
 -1.4484242e+000
 -1.4243636e+000
 -1.3945433e+000
 -1.3590557e+000
 -1.3180166e+000
 -1.2715653e+000
 -1.2198633e+000
 -1.1630944e+000
 -1.1014636e+000
 -1.0351966e+000
 -9.6453860e-001
 -8.8975328e-001
 -8.1112203e-001
 -7.2894252e-001
 -6.4352759e-001
 -5.5520386e-001
 -4.6431044e-001
 -3.7119742e-001
 -2.7622446e-001
 -1.7975923e-001
 -8.2175821e-002
  1.6146776e-002
  1.1482635e-001
  2.1347906e-001
  3.1172111e-001
  4.0917035e-001
  5.0544792e-001
  6.0017990e-001
  6.9299885e-001
  7.8354541e-001
  8.7146982e-001
  9.5643342e-001
  1.0381101e+000
  1.1161875e+000
  1.1903688e+000
  1.2603732e+000
  1.3259380e+000
  1.3868190e+000
  1.4427917e+000
  1.4936524e+000
  1.5392188e+000
  1.5793309e+000
  1.6138515e+000
  1.6426669e+000
  1.6656871e+000
  1.6828462e+000
  1.6941029e+000
  1.6994401e+000
  1.6988653e+000
  1.6924103e+000
  1.6801311e+000
  1.6621074e+000
  1.6384424e+000
  1.6092622e+000
  1.5747151e+000
  1.5349708e+000
  1.4902201e+000
  1.4406731e+000
  1.3865593e+000
  1.3281257e+000
  1.2656359e+000
  1.1993693e+000
  1.1296191e+000
  1.0566918e+000
  9.8090519e-001
  9.0258733e-001
  8.2207494e-001
  7.3971196e-001
  6.5584809e-001
  5.7083725e-001
  4.8503609e-001
  3.9880241e-001
  3.1249373e-001
  2.2646572e-001
  1.4107074e-001
  5.6656383e-002
 -2.6435964e-002
 -1.0787251e-001
 -1.8732840e-001
 -2.6448904e-001
 -3.3905131e-001
 -4.1072475e-001
 -4.7923271e-001
 -5.4431340e-001
 -6.0572080e-001
 -6.6322568e-001
 -7.1661628e-001
 -7.6569918e-001
 -8.1029986e-001
 -8.5026330e-001
 -8.8545443e-001
 -9.1575854e-001
 -9.4108155e-001
 -9.6135021e-001
 -9.7651219e-001
 -9.8653612e-001
 -9.9141148e-001
 -9.9114846e-001
 -9.8577767e-001
 -9.7534982e-001
 -9.5993527e-001
 -9.3962354e-001
 -9.1452269e-001
 -8.8475872e-001
 -8.5047477e-001
 -8.1183035e-001
 -7.6900046e-001
 -7.2217472e-001
 -6.7155633e-001
 -6.1736109e-001
 -5.5981633e-001
 -4.9915979e-001
 -4.3563852e-001
 -3.6950768e-001
 -3.0102939e-001
 -2.3047151e-001
 -1.5810646e-001
 -8.4209961e-002
 -9.0598765e-003
  6.7065027e-002
  1.4388627e-001
  2.2112681e-001
  2.9851224e-001
  3.7577189e-001
  4.5263991e-001
  5.2885637e-001
  6.0416825e-001
  6.7833042e-001
  7.5110658e-001
  8.2227012e-001
  8.9160498e-001
  9.5890635e-001
  1.0239814e+000
  1.0866501e+000
  1.1467453e+000
  1.2041139e+000
  1.2586167e+000
  1.3101293e+000
  1.3585419e+000
  1.4037600e+000
  1.4457041e+000
  1.4843103e+000
  1.5195299e+000
  1.5513296e+000
  1.5796912e+000
  1.6046117e+000
  1.6261029e+000
  1.6441911e+000
  1.6589167e+000
  1.6703339e+000
  1.6785102e+000
  1.6835257e+000
  1.6854730e+000
  1.6844558e+000
  1.6805893e+000
  1.6739984e+000
  1.6648177e+000
  1.6531907e+000
  1.6392685e+000
  1.6232097e+000
  1.6051788e+000
  1.5853461e+000
  1.5638862e+000
  1.5409777e+000
  1.5168018e+000
  1.4915418e+000
  1.4653820e+000
  1.4385072e+000
  1.4111012e+000
  1.3833467e+000
  1.3554238e+000
  1.3275096e+000
  1.2997776e+000
  1.2723964e+000
  1.2455292e+000
  1.2193335e+000
  1.1939596e+000
  1.1695509e+000
  1.1462428e+000
  1.1241621e+000
  1.1034266e+000
  1.0841450e+000
  1.0664157e+000
  1.0503273e+000
  1.0359577e+000
  1.0233738e+000
  1.0126317e+000
  1.0037762e+000
  9.9684065e-001
  9.9184707e-001
  9.8880589e-001
  9.8771609e-001
  9.8856523e-001
  9.9132951e-001
  9.9597399e-001
  1.0024527e+000
  1.0107090e+000
  1.0206756e+000
  1.0322752e+000
  1.0454207e+000
  1.0600154e+000
  1.0759539e+000
  1.0931221e+000
  1.1113977e+000
  1.1306513e+000
  1.1507463e+000
  1.1715396e+000
  1.1928826e+000
  1.2146215e+000
  1.2365977e+000
  1.2586491e+000
  1.2806102e+000
  1.3023130e+000
  1.3235880e+000
  1.3442641e+000
  1.3641702e+000
  1.3831353e+000
  1.4009895e+000
  1.4175647e+000
  1.4326951e+000
  1.4462180e+000
  1.4579747e+000
  1.4678109e+000
  1.4755773e+000
  1.4811306e+000
  1.4843340e+000
  1.4850574e+000
  1.4831787e+000
  1.4785837e+000
  1.4711672e+000
  1.4608331e+000
  1.4474950e+000
  1.4310768e+000
  1.4115129e+000
  1.3887486e+000
  1.3627409e+000
  1.3334580e+000
  1.3008804e+000
  1.2650004e+000
  1.2258231e+000
  1.1833657e+000
  1.1376583e+000
  1.0887435e+000
  1.0366768e+000
  9.8152631e-001
  9.2337270e-001
  8.6230929e-001
  7.9844170e-001
  7.3188777e-001
  6.6277722e-001
  5.9125143e-001
  5.1746308e-001
  4.4157574e-001
  3.6376351e-001
  2.8421050e-001
  2.0311033e-001
  1.2066562e-001
  3.7087332e-002
 -4.7405796e-002
 -1.3258795e-001
 -2.1822692e-001
 -3.0408487e-001
 -3.8991904e-001
 -4.7548261e-001
 -5.6052547e-001
 -6.4479510e-001
 -7.2803740e-001
 -8.0999763e-001
 -8.9042126e-001
 -9.6905493e-001
 -1.0456473e+000
 -1.1199502e+000
 -1.1917193e+000
 -1.2607151e+000
 -1.3267040e+000
 -1.3894593e+000
 -1.4487617e+000
 -1.5044008e+000
 -1.5561756e+000
 -1.6038952e+000
 -1.6473802e+000
 -1.6864632e+000
 -1.7209895e+000
 -1.7508180e+000
 -1.7758219e+000
 -1.7958893e+000
 -1.8109240e+000
 -1.8208458e+000
 -1.8255912e+000
 -1.8251141e+000
 -1.8193856e+000
 -1.8083949e+000
 -1.7921494e+000
 -1.7706750e+000
 -1.7440161e+000
 -1.7122357e+000
 -1.6754157e+000
 -1.6336566e+000
 -1.5870774e+000
 -1.5358153e+000
 -1.4800257e+000
 -1.4198817e+000
 -1.3555737e+000
 -1.2873087e+000
 -1.2153102e+000
 -1.1398170e+000
 -1.0610831e+000
 -9.7937618e-001
 -8.9497747e-001
 -8.0818040e-001
 -7.1928977e-001
 -6.2862071e-001
 -5.3649759e-001
 -4.4325286e-001
 -3.4922589e-001
 -2.5476171e-001
 -1.6020978e-001
 -6.5922647e-002
  2.7745369e-002
  1.2043954e-001
  2.1180610e-001
  3.0149366e-001
  3.8915458e-001
  4.7444637e-001
  5.5703312e-001
  6.3658687e-001
  7.1278896e-001
  7.8533142e-001
  8.5391827e-001
  9.1826683e-001
  9.7810893e-001
  1.0331922e+000
  1.0832810e+000
  1.1281579e+000
  1.1676245e+000
  1.2015020e+000
  1.2296330e+000
  1.2518815e+000
  1.2681339e+000
  1.2782999e+000
  1.2823127e+000
  1.2801296e+000
  1.2717324e+000
  1.2571277e+000
  1.2363468e+000
  1.2094463e+000
  1.1765075e+000
  1.1376366e+000
  1.0929642e+000
  1.0426453e+000
  9.8685838e-001
  9.2580526e-001
  8.5971016e-001
  7.8881901e-001
  7.1339858e-001
  6.3373549e-001
  5.5013519e-001
  4.6292078e-001
  3.7243176e-001
  2.7902277e-001
  1.8306215e-001
  8.4930511e-002
 -1.4980807e-002
 -1.1627129e-001
 -2.1853290e-001
 -3.2135174e-001
 -4.2430974e-001
 -5.2698645e-001
 -6.2896073e-001
 -7.2981260e-001
 -8.2912495e-001
 -9.2648536e-001
 -1.0214879e+000
 -1.1137347e+000
 -1.2028379e+000
 -1.2884214e+000
 -1.3701221e+000
 -1.4475920e+000
 -1.5204992e+000
 -1.5885299e+000
 -1.6513897e+000
 -1.7088044e+000
 -1.7605222e+000
 -1.8063138e+000
 -1.8459744e+000
 -1.8793238e+000
 -1.9062080e+000
 -1.9264995e+000
 -1.9400980e+000
 -1.9469309e+000
 -1.9469538e+000
 -1.9401506e+000
 -1.9265337e+000
 -1.9061441e+000
 -1.8790511e+000
 -1.8453521e+000
 -1.8051724e+000
 -1.7586645e+000
 -1.7060075e+000
 -1.6474064e+000
 -1.5830914e+000
 -1.5133166e+000
 -1.4383592e+000
 -1.3585181e+000
 -1.2741128e+000
 -1.1854818e+000
 -1.0929815e+000
 -9.9698413e-001
 -8.9787665e-001
 -7.9605868e-001
 -6.9194091e-001
 -5.8594327e-001
 -4.7849313e-001
 -3.7002334e-001
 -2.6097041e-001
 -1.5177254e-001
 -4.2867720e-002
  6.5308192e-002
  1.7232339e-001
  2.7775201e-001
  3.8117598e-001
  4.8218686e-001
  5.8038759e-001
  6.7539424e-001
  7.6683767e-001
  8.5436508e-001
  9.3764155e-001
  1.0163514e+000
  1.0901998e+000
  1.1589134e+000
  1.2222420e+000
  1.2799596e+000
  1.3318647e+000
  1.3777818e+000
  1.4175615e+000
  1.4510814e+000
  1.4782463e+000
  1.4989886e+000
  1.5132682e+000
  1.5210729e+000
  1.5224180e+000
  1.5173461e+000
  1.5059267e+000
  1.4882559e+000
  1.4644554e+000
  1.4346722e+000
  1.3990772e+000
  1.3578648e+000
  1.3112514e+000
  1.2594743e+000
  1.2027906e+000
  1.1414756e+000
  1.0758215e+000
  1.0061358e+000
  9.3273989e-001
  8.5596709e-001
  7.7616120e-001
  6.9367471e-001
  6.0886701e-001
  5.2210265e-001
  4.3374947e-001
  3.4417688e-001
  2.5375400e-001
  1.6284792e-001
  7.1821888e-002
 -1.8966347e-002
 -1.0916628e-001
 -1.9843624e-001
 -2.8644502e-001
 -3.7287335e-001
 -4.5741533e-001
 -5.3977983e-001
 -6.1969173e-001
 -6.9689311e-001
 -7.7114433e-001
 -8.4222501e-001
 -9.0993489e-001
 -9.7409460e-001
 -1.0345463e+000
 -1.0911542e+000
 -1.1438049e+000
 -1.1924078e+000
 -1.2368951e+000
 -1.2772221e+000
 -1.3133667e+000
 -1.3453295e+000
 -1.3731335e+000
 -1.3968234e+000
 -1.4164652e+000
 -1.4321456e+000
 -1.4439711e+000
 -1.4520671e+000
 -1.4565769e+000
 -1.4576609e+000
 -1.4554952e+000
 -1.4502703e+000
 -1.4421902e+000
 -1.4314705e+000
 -1.4183374e+000
 -1.4030262e+000
 -1.3857794e+000
 -1.3668457e+000
 -1.3464783e+000
 -1.3249331e+000
 -1.3024672e+000
 -1.2793376e+000
 -1.2557994e+000
 -1.2321043e+000
 -1.2084993e+000
 -1.1852249e+000
 -1.1625139e+000
 -1.1405901e+000
 -1.1196668e+000
 -1.0999459e+000
 -1.0816161e+000
 -1.0648528e+000
 -1.0498160e+000
 -1.0366505e+000
 -1.0254841e+000
 -1.0164278e+000
 -1.0095744e+000
 -1.0049987e+000
 -1.0027566e+000
 -1.0028852e+000
 -1.0054024e+000
 -1.0103071e+000
 -1.0175789e+000
 -1.0271788e+000
 -1.0390489e+000
 -1.0531134e+000
 -1.0692787e+000
 -1.0874340e+000
 -1.1074523e+000
 -1.1291910e+000
 -1.1524928e+000
 -1.1771867e+000
 -1.2030890e+000
 -1.2300046e+000
 -1.2577280e+000
 -1.2860446e+000
 -1.3147319e+000
 -1.3435612e+000
 -1.3722984e+000
 -1.4007060e+000
 -1.4285440e+000
 -1.4555718e+000
 -1.4815492e+000
 -1.5062382e+000
 -1.5294042e+000
 -1.5508174e+000
 -1.5702541e+000
 -1.5874985e+000
 -1.6023433e+000
 -1.6145913e+000
 -1.6240566e+000
 -1.6305656e+000
 -1.6339580e+000
 -1.6340879e+000
 -1.6308245e+000
 -1.6240532e+000
 -1.6136757e+000
 -1.5996112e+000
 -1.5817968e+000
 -1.5601875e+000
 -1.5347569e+000
 -1.5054973e+000
 -1.4724196e+000
 -1.4355535e+000
 -1.3949474e+000
 -1.3506679e+000
 -1.3027998e+000
 -1.2514453e+000
 -1.1967239e+000
 -1.1387713e+000
 -1.0777391e+000
 -1.0137939e+000
 -9.4711597e-001
 -8.7789906e-001
 -8.0634874e-001
 -7.3268158e-001
 -6.5712394e-001
 -5.7991075e-001
 -5.0128428e-001
 -4.2149282e-001
 -3.4078940e-001
 -2.5943044e-001
 -1.7767435e-001
 -9.5780232e-002
 -1.4006497e-002
  6.7390506e-002
  1.4815780e-001
  2.2804710e-001
  3.0681608e-001
  3.8422965e-001
  4.6006108e-001
  5.3409320e-001
  6.0611947e-001
  6.7594497e-001
  7.4338736e-001
  8.0827778e-001
  8.7046157e-001
  9.2979905e-001
  9.8616607e-001
  1.0394546e+000
  1.0895730e+000
  1.1364467e+000
  1.1800180e+000
  1.2202465e+000
  1.2571090e+000
  1.2905995e+000
  1.3207290e+000
  1.3475253e+000
  1.3710326e+000
  1.3913110e+000
  1.4084359e+000
  1.4224977e+000
  1.4336008e+000
  1.4418626e+000
  1.4474135e+000
  1.4503947e+000
  1.4509585e+000
  1.4492662e+000
  1.4454878e+000
  1.4398003e+000
  1.4323867e+000
  1.4234350e+000
  1.4131367e+000
  1.4016856e+000
  1.3892767e+000
  1.3761049e+000
  1.3623636e+000
  1.3482435e+000
  1.3339318e+000
  1.3196103e+000
  1.3054551e+000
  1.2916347e+000
  1.2783095e+000
  1.2656306e+000
  1.2537390e+000
  1.2427644e+000
  1.2328248e+000
  1.2240256e+000
  1.2164591e+000
  1.2102037e+000
  1.2053237e+000
  1.2018686e+000
  1.1998733e+000
  1.1993575e+000
  1.2003255e+000
  1.2027670e+000
  1.2066560e+000
  1.2119521e+000
  1.2186000e+000
  1.2265303e+000
  1.2356599e+000
  1.2458922e+000
  1.2571183e+000
  1.2692171e+000
  1.2820567e+000
  1.2954947e+000
  1.3093793e+000
  1.3235504e+000
  1.3378406e+000
  1.3520761e+000
  1.3660778e+000
  1.3796626e+000
  1.3926447e+000
  1.4048363e+000
  1.4160493e+000
  1.4260961e+000
  1.4347913e+000
  1.4419523e+000
  1.4474010e+000
  1.4509645e+000
  1.4524767e+000
  1.4517788e+000
  1.4487211e+000
  1.4431633e+000
  1.4349758e+000
  1.4240404e+000
  1.4102515e+000
  1.3935161e+000
  1.3737554e+000
  1.3509045e+000
  1.3249136e+000
  1.2957480e+000
  1.2633886e+000
  1.2278322e+000
  1.1890913e+000
  1.1471947e+000
  1.1021871e+000
  1.0541291e+000
  1.0030967e+000
  9.4918163e-001
  8.9249026e-001
  8.3314355e-001
  7.7127633e-001
  7.0703668e-001
  6.4058523e-001
  5.7209432e-001
  5.0174718e-001
  4.2973700e-001
  3.5626593e-001
  2.8154408e-001
  2.0578841e-001
  1.2922167e-001
  5.2071167e-002
 -2.5432319e-002
 -1.0305578e-001
 -1.8056518e-001
 -2.5772663e-001
 -3.3430766e-001
 -4.1007834e-001
 -4.8481252e-001
 -5.5828898e-001
 -6.3029254e-001
 -7.0061519e-001
 -7.6905712e-001
 -8.3542774e-001
 -8.9954661e-001
 -9.6124438e-001
 -1.0203636e+000
 -1.0767594e+000
 -1.1303005e+000
 -1.1808692e+000
 -1.2283627e+000
 -1.2726928e+000
 -1.3137870e+000
 -1.3515881e+000
 -1.3860549e+000
 -1.4171618e+000
 -1.4448996e+000
 -1.4692744e+000
 -1.4903086e+000
 -1.5080394e+000
 -1.5225196e+000
 -1.5338164e+000
 -1.5420114e+000
 -1.5471997e+000
 -1.5494893e+000
 -1.5490006e+000
 -1.5458655e+000
 -1.5402264e+000
 -1.5322356e+000
 -1.5220540e+000
 -1.5098506e+000
 -1.4958009e+000
 -1.4800863e+000
 -1.4628929e+000
 -1.4444101e+000
 -1.4248300e+000
 -1.4043459e+000
 -1.3831514e+000
 -1.3614390e+000
 -1.3393994e+000
 -1.3172201e+000
 -1.2950846e+000
 -1.2731712e+000
 -1.2516520e+000
 -1.2306922e+000
 -1.2104490e+000
 -1.1910709e+000
 -1.1726969e+000
 -1.1554556e+000
 -1.1394649e+000
 -1.1248314e+000
 -1.1116494e+000
 -1.1000014e+000
 -1.0899567e+000
 -1.0815719e+000
 -1.0748908e+000
 -1.0699434e+000
 -1.0667470e+000
 -1.0653055e+000
 -1.0656100e+000
 -1.0676387e+000
 -1.0713574e+000
 -1.0767199e+000
 -1.0836682e+000
 -1.0921334e+000
 -1.1020361e+000
 -1.1132870e+000
 -1.1257877e+000
 -1.1394314e+000
 -1.1541038e+000
 -1.1696838e+000
 -1.1860444e+000
 -1.2030541e+000
 -1.2205770e+000
 -1.2384744e+000
 -1.2566056e+000
 -1.2748288e+000
 -1.2930024e+000
 -1.3109853e+000
 -1.3286388e+000
 -1.3458266e+000
 -1.3624166e+000
 -1.3782812e+000
 -1.3932982e+000
 -1.4073521e+000
 -1.4203342e+000
 -1.4321441e+000
 -1.4426895e+000
 -1.4518876e+000
 -1.4596652e+000
 -1.4659593e+000
 -1.4707176e+000
 -1.4738987e+000
 -1.4754725e+000
 -1.4754202e+000
 -1.4737348e+000
 -1.4704209e+000
 -1.4654944e+000
 -1.4589830e+000
 -1.4509255e+000
 -1.4413719e+000
 -1.4303828e+000
 -1.4180291e+000
 -1.4043917e+000
 -1.3895607e+000
 -1.3736347e+000
 -1.3567209e+000
 -1.3389333e+000
 -1.3203928e+000
 -1.3012261e+000
 -1.2815648e+000
 -1.2615446e+000
 -1.2413044e+000
 -1.2209853e+000
 -1.2007299e+000
 -1.1806810e+000
 -1.1609808e+000
 -1.1417700e+000
 -1.1231870e+000
 -1.1053664e+000
 -1.0884387e+000
 -1.0725291e+000
 -1.0577567e+000
 -1.0442334e+000
 -1.0320639e+000
 -1.0213438e+000
 -1.0121600e+000
 -1.0045893e+000
 -9.9869819e-001
 -9.9454235e-001
 -9.9216594e-001
 -9.9160141e-001
 -9.9286915e-001
 -9.9597723e-001
 -1.0009212e+000
 -1.0076841e+000
 -1.0162364e+000
 -1.0265359e+000
 -1.0385282e+000
 -1.0521465e+000
 -1.0673123e+000
 -1.0839355e+000
 -1.1019148e+000
 -1.1211384e+000
 -1.1414844e+000
 -1.1628216e+000
 -1.1850099e+000
 -1.2079013e+000
 -1.2313405e+000
 -1.2551659e+000
 -1.2792104e+000
 -1.3033023e+000
 -1.3272661e+000
 -1.3509238e+000
 -1.3740955e+000
 -1.3966007e+000
 -1.4182591e+000
 -1.4388918e+000
 -1.4583221e+000
 -1.4763764e+000
 -1.4928856e+000
 -1.5076855e+000
 -1.5206182e+000
 -1.5315328e+000
 -1.5402861e+000
 -1.5467434e+000
 -1.5507798e+000
 -1.5522802e+000
 -1.5511402e+000
 -1.5472668e+000
 -1.5405791e+000
 -1.5310081e+000
 -1.5184977e+000
 -1.5030050e+000
 -1.4845000e+000
 -1.4629664e+000
 -1.4384015e+000
 -1.4108158e+000
 -1.3802338e+000
 -1.3466929e+000
 -1.3102441e+000
 -1.2709511e+000
 -1.2288900e+000
 -1.1841495e+000
 -1.1368296e+000
 -1.0870416e+000
 -1.0349073e+000
 -9.8055844e-001
 -9.2413589e-001
 -8.6578897e-001
 -8.0567468e-001
 -7.4395680e-001
 -6.8080507e-001
 -6.1639428e-001
 -5.5090338e-001
 -4.8451455e-001
 -4.1741223e-001
 -3.4978221e-001
 -2.8181068e-001
 -2.1368328e-001
 -1.4558418e-001
 -7.7695179e-002
 -1.0194801e-002
  5.6742545e-002
  1.2294741e-001
  1.8825609e-001
  2.5251136e-001
  3.1556322e-001
  3.7726952e-001
  4.3749654e-001
  4.9611961e-001
  5.5302352e-001
  6.0810301e-001
  6.6126308e-001
  7.1241935e-001
  7.6149824e-001
  8.0843717e-001
  8.5318466e-001
  8.9570035e-001
  9.3595497e-001
  9.7393027e-001
  1.0096188e+000
  1.0430238e+000
  1.0741587e+000
  1.1030472e+000
  1.1297221e+000
  1.1542259e+000
  1.1766094e+000
  1.1969316e+000
  1.2152591e+000
  1.2316652e+000
  1.2462296e+000
  1.2590376e+000
  1.2701795e+000
  1.2797493e+000
  1.2878450e+000
  1.2945670e+000
  1.3000176e+000
  1.3043006e+000
  1.3075199e+000
  1.3097795e+000
  1.3111824e+000
  1.3118300e+000
  1.3118212e+000
  1.3112525e+000
  1.3102165e+000
  1.3088021e+000
  1.3070934e+000
  1.3051698e+000
  1.3031051e+000
  1.3009674e+000
  1.2988187e+000
  1.2967149e+000
  1.2947049e+000
  1.2928313e+000
  1.2911298e+000
  1.2896293e+000
  1.2883519e+000
  1.2873129e+000
  1.2865211e+000
  1.2859789e+000
  1.2856826e+000
  1.2856224e+000
  1.2857832e+000
  1.2861446e+000
  1.2866814e+000
  1.2873641e+000
  1.2881595e+000
  1.2890310e+000
  1.2899392e+000
  1.2908424e+000
  1.2916975e+000
  1.2924603e+000
  1.2930858e+000
  1.2935295e+000
  1.2937475e+000
  1.2936973e+000
  1.2933379e+000
  1.2926313e+000
  1.2915419e+000
  1.2900379e+000
  1.2880913e+000
  1.2856784e+000
  1.2827805e+000
  1.2793838e+000
  1.2754800e+000
  1.2710664e+000
  1.2661463e+000
  1.2607290e+000
  1.2548301e+000
  1.2484711e+000
  1.2416801e+000
  1.2344908e+000
  1.2269435e+000
  1.2190837e+000
  1.2109629e+000
  1.2026378e+000
  1.1941697e+000
  1.1856247e+000
  1.1770728e+000
  1.1685875e+000
  1.1602455e+000
  1.1521256e+000
  1.1443085e+000
  1.1368758e+000
  1.1299098e+000
  1.1234923e+000
  1.1177040e+000
  1.1126238e+000
  1.1083281e+000
  1.1048901e+000
  1.1023786e+000
  1.1008578e+000
  1.1003863e+000
  1.1010164e+000
  1.1027934e+000
  1.1057550e+000
  1.1099306e+000
  1.1153408e+000
  1.1219970e+000
  1.1299006e+000
  1.1390426e+000
  1.1494035e+000
  1.1609531e+000
  1.1736496e+000
  1.1874402e+000
  1.2022606e+000
  1.2180350e+000
  1.2346764e+000
  1.2520865e+000
  1.2701560e+000
  1.2887651e+000
  1.3077834e+000
  1.3270711e+000
  1.3464790e+000
  1.3658490e+000
  1.3850155e+000
  1.4038054e+000
  1.4220395e+000
  1.4395331e+000
  1.4560970e+000
  1.4715387e+000
  1.4856631e+000
  1.4982742e+000
  1.5091757e+000
  1.5181723e+000
  1.5250711e+000
  1.5296828e+000
  1.5318228e+000
  1.5313126e+000
  1.5279808e+000
  1.5216646e+000
  1.5122109e+000
  1.4994775e+000
  1.4833341e+000
  1.4636638e+000
  1.4403637e+000
  1.4133463e+000
  1.3825400e+000
  1.3478905e+000
  1.3093613e+000
  1.2669342e+000
  1.2206105e+000
  1.1704109e+000
  1.1163763e+000
  1.0585683e+000
  9.9706881e-001
  9.3198073e-001
  8.6342770e-001
  7.9155402e-001
  7.1652443e-001
  6.3852372e-001
  5.5775634e-001
  4.7444571e-001
  3.8883362e-001
  3.0117934e-001
  2.1175875e-001
  1.2086327e-001
  2.8798757e-002
 -6.4115770e-002
 -1.5754942e-001
 -2.5116086e-001
 -3.4459982e-001
 -4.3750867e-001
 -5.2952402e-001
 -6.2027848e-001
 -7.0940236e-001
 -7.9652549e-001
 -8.8127901e-001
 -9.6329726e-001
 -1.0422196e+000
 -1.1176924e+000
 -1.1893706e+000
 -1.2569199e+000
 -1.3200185e+000
 -1.3783585e+000
 -1.4316483e+000
 -1.4796137e+000
 -1.5219998e+000
 -1.5585724e+000
 -1.5891196e+000
 -1.6134531e+000
 -1.6314092e+000
 -1.6428505e+000
 -1.6476663e+000
 -1.6457739e+000
 -1.6371195e+000
 -1.6216783e+000
 -1.5994554e+000
 -1.5704862e+000
 -1.5348363e+000
 -1.4926017e+000
 -1.4439089e+000
 -1.3889143e+000
 -1.3278040e+000
 -1.2607931e+000
 -1.1881253e+000
 -1.1100716e+000
 -1.0269295e+000
 -9.3902187e-001
 -8.4669563e-001
 -7.5032028e-001
 -6.5028639e-001
 -5.4700388e-001
 -4.4090028e-001
 -3.3241879e-001
 -2.2201634e-001
 -1.1016146e-001
  2.6677935e-003
  1.1598613e-001
  2.2930323e-001
  3.4212609e-001
  4.5396136e-001
  5.6431768e-001
  6.7270807e-001
  7.7865230e-001
  8.8167920e-001
  9.8132900e-001
  1.0771556e+000
  1.1687288e+000
  1.2556364e+000
  1.3374864e+000
  1.4139087e+000
  1.4845575e+000
  1.5491126e+000
  1.6072812e+000
  1.6587995e+000
  1.7034341e+000
  1.7409831e+000
  1.7712775e+000
  1.7941818e+000
  1.8095948e+000
  1.8174506e+000
  1.8177186e+000
  1.8104039e+000
  1.7955474e+000
  1.7732257e+000
  1.7435507e+000
  1.7066695e+000
  1.6627631e+000
  1.6120465e+000
  1.5547667e+000
  1.4912025e+000
  1.4216624e+000
  1.3464837e+000
  1.2660305e+000
  1.1806923e+000
  1.0908819e+000
  9.9703328e-001
  8.9959975e-001
  7.9905160e-001
  6.9587377e-001
  5.9056349e-001
  4.8362786e-001
  3.7558127e-001
  2.6694292e-001
  1.5823420e-001
  4.9976133e-002
 -5.7313250e-002
 -1.6312146e-001
 -2.6694410e-001
 -3.6828741e-001
 -4.6667070e-001
 -5.6162872e-001
 -6.5271405e-001
 -7.3949926e-001
 -8.2157904e-001
 -8.9857228e-001
 -9.7012386e-001
 -1.0359065e+000
 -1.0956222e+000
 -1.1490041e+000
 -1.1958173e+000
 -1.2358601e+000
 -1.2689655e+000
 -1.2950012e+000
 -1.3138707e+000
 -1.3255136e+000
 -1.3299058e+000
 -1.3270599e+000
 -1.3170243e+000
 -1.2998837e+000
 -1.2757582e+000
 -1.2448025e+000
 -1.2072053e+000
 -1.1631883e+000
 -1.1130048e+000
 -1.0569381e+000
 -9.9530065e-001
 -9.2843189e-001
 -8.5669656e-001
 -7.8048280e-001
 -7.0020009e-001
 -6.1627714e-001
 -5.2915958e-001
 -4.3930772e-001
 -3.4719409e-001
 -2.5330103e-001
 -1.5811820e-001
 -6.2140035e-002
  3.4136752e-002
  1.3021574e-001
  2.2560333e-001
  3.1981120e-001
  4.1235883e-001
  5.0277587e-001
  5.9060453e-001
  6.7540182e-001
  7.5674173e-001
  8.3421736e-001
  9.0744287e-001
  9.7605531e-001
  1.0397164e+000
  1.0981141e+000
  1.1509640e+000
  1.1980106e+000
  1.2390286e+000
  1.2738237e+000
  1.3022333e+000
  1.3241275e+000
  1.3394089e+000
  1.3480137e+000
  1.3499108e+000
  1.3451027e+000
  1.3336244e+000
  1.3155436e+000
  1.2909594e+000
  1.2600022e+000
  1.2228323e+000
  1.1796391e+000
  1.1306393e+000
  1.0760763e+000
  1.0162180e+000
  9.5135545e-001
  8.8180116e-001
  8.0788696e-001
  7.2996227e-001
  6.4839193e-001
  5.6355419e-001
  4.7583845e-001
  3.8564313e-001
  2.9337337e-001
  1.9943882e-001
  1.0425134e-001
  8.2227416e-003
 -8.8237399e-002
 -1.8472400e-001
 -2.8083859e-001
 -3.7619145e-001
 -4.7040359e-001
 -5.6310874e-001
 -6.5395520e-001
 -7.4260758e-001
 -8.2874847e-001
 -9.1207994e-001
 -9.9232497e-001
 -1.0692287e+000
 -1.1425594e+000
 -1.2121099e+000
 -1.2776978e+000
 -1.3391665e+000
 -1.3963858e+000
 -1.4492519e+000
 -1.4976877e+000
 -1.5416432e+000
 -1.5810947e+000
 -1.6160449e+000
 -1.6465226e+000
 -1.6725816e+000
 -1.6943003e+000
 -1.7117808e+000
 -1.7251474e+000
 -1.7345463e+000
 -1.7401433e+000
 -1.7421232e+000
 -1.7406878e+000
 -1.7360545e+000
 -1.7284547e+000
 -1.7181317e+000
 -1.7053393e+000
 -1.6903395e+000
 -1.6734008e+000
 -1.6547965e+000
 -1.6348022e+000
 -1.6136943e+000
 -1.5917479e+000
 -1.5692347e+000
 -1.5464215e+000
 -1.5235681e+000
 -1.5009252e+000
 -1.4787335e+000
 -1.4572213e+000
 -1.4366032e+000
 -1.4170789e+000
 -1.3988314e+000
 -1.3820261e+000
 -1.3668097e+000
 -1.3533091e+000
 -1.3416304e+000
 -1.3318586e+000
 -1.3240568e+000
 -1.3182658e+000
 -1.3145041e+000
 -1.3127673e+000
 -1.3130288e+000
 -1.3152395e+000
 -1.3193284e+000
 -1.3252030e+000
 -1.3327503e+000
 -1.3418371e+000
 -1.3523113e+000
 -1.3640027e+000
 -1.3767248e+000
 -1.3902752e+000
 -1.4044379e+000
 -1.4189842e+000
 -1.4336749e+000
 -1.4482613e+000
 -1.4624878e+000
 -1.4760929e+000
 -1.4888117e+000
 -1.5003777e+000
 -1.5105245e+000
 -1.5189879e+000
 -1.5255080e+000
 -1.5298309e+000
 -1.5317108e+000
 -1.5309117e+000
 -1.5272095e+000
 -1.5203935e+000
 -1.5102683e+000
 -1.4966553e+000
 -1.4793943e+000
 -1.4583448e+000
 -1.4333873e+000
 -1.4044248e+000
 -1.3713833e+000
 -1.3342133e+000
 -1.2928902e+000
 -1.2474149e+000
 -1.1978144e+000
 -1.1441422e+000
 -1.0864782e+000
 -1.0249287e+000
 -9.5962663e-001
 -8.9073053e-001
 -8.1842454e-001
 -7.4291757e-001
 -6.6444240e-001
 -5.8325478e-001
 -4.9963226e-001
 -4.1387287e-001
 -3.2629375e-001
 -2.3722955e-001
 -1.4703078e-001
 -5.6062026e-002
  3.5299971e-002
  1.2666828e-001
  2.1764785e-001
  3.0783765e-001
  3.9683286e-001
  4.8422713e-001
  5.6961480e-001
  6.5259328e-001
  7.3276526e-001
  8.0974107e-001
  8.8314090e-001
  9.5259708e-001
  1.0177562e+000
  1.0782815e+000
  1.1338544e+000
  1.1841769e+000
  1.2289736e+000
  1.2679929e+000
  1.3010092e+000
  1.3278239e+000
  1.3482673e+000
  1.3621996e+000
  1.3695117e+000
  1.3701267e+000
  1.3640001e+000
  1.3511206e+000
  1.3315105e+000
  1.3052259e+000
  1.2723567e+000
  1.2330262e+000
  1.1873912e+000
  1.1356412e+000
  1.0779975e+000
  1.0147126e+000
  9.4606910e-001
  8.7237824e-001
  7.9397861e-001
  7.1123454e-001
  6.2453440e-001
  5.3428870e-001
  4.4092808e-001
  3.4490123e-001
  2.4667259e-001
  1.4672003e-001
  4.5532479e-002
 -5.6392651e-002
 -1.5855197e-001
 -2.6043873e-001
 -3.6154546e-001
 -4.6136662e-001
 -5.5940126e-001
 -6.5515567e-001
 -7.4814597e-001
 -8.3790074e-001
 -9.2396349e-001
 -1.0058952e+000
 -1.0832765e+000
 -1.1557102e+000
 -1.2228233e+000
 -1.2842692e+000
 -1.3397291e+000
 -1.3889146e+000
 -1.4315686e+000
 -1.4674670e+000
 -1.4964202e+000
 -1.5182738e+000
 -1.5329098e+000
 -1.5402472e+000
 -1.5402424e+000
 -1.5328898e+000
 -1.5182219e+000
 -1.4963088e+000
 -1.4672585e+000
 -1.4312159e+000
 -1.3883624e+000
 -1.3389151e+000
 -1.2831253e+000
 -1.2212776e+000
 -1.1536883e+000
 -1.0807038e+000
 -1.0026989e+000
 -9.2007469e-001
 -8.3325646e-001
 -7.4269163e-001
 -6.4884728e-001
 -5.5220768e-001
 -4.5327181e-001
 -3.5255061e-001
 -2.5056437e-001
 -1.4783988e-001
 -4.4907669e-002
  5.7700843e-002
  1.5945618e-001
  2.5983366e-001
  3.5831619e-001
  4.5439704e-001
  5.4758258e-001
  6.3739494e-001
  7.2337457e-001
  8.0508271e-001
  8.8210379e-001
  9.5404764e-001
  1.0205516e+000
  1.0812826e+000
  1.1359388e+000
  1.1842511e+000
  1.2259852e+000
  1.2609421e+000
  1.2889599e+000
  1.3099139e+000
  1.3237182e+000
  1.3303253e+000
  1.3297271e+000
  1.3219543e+000
  1.3070769e+000
  1.2852033e+000
  1.2564798e+000
  1.2210903e+000
  1.1792545e+000
  1.1312274e+000
  1.0772978e+000
  1.0177864e+000
  9.5304444e-001
  8.8345152e-001
  8.0941379e-001
  7.3136163e-001
  6.4974732e-001
  5.6504261e-001
  4.7773615e-001
  3.8833087e-001
  2.9734122e-001
  2.0529042e-001
  1.1270759e-001
  2.0124879e-002
 -7.1925380e-002
 -1.6291360e-001
 -2.5231578e-001
 -3.3961637e-001
 -4.2431107e-001
 -5.0590953e-001
 -5.8393804e-001
 -6.5794209e-001
 -7.2748884e-001
 -7.9216945e-001
 -8.5160131e-001
 -9.0543012e-001
 -9.5333178e-001
 -9.9501418e-001
 -1.0302188e+000
 -1.0587219e+000
 -1.0803362e+000
 -1.0949115e+000
 -1.1023353e+000
 -1.1025342e+000
 -1.0954734e+000
 -1.0811575e+000
 -1.0596302e+000
 -1.0309741e+000
 -9.9531038e-001
 -9.5279798e-001
 -9.0363283e-001
 -8.4804679e-001
 -7.8630639e-001
 -7.1871142e-001
 -6.4559329e-001
 -5.6731328e-001
 -4.8426057e-001
 -3.9685020e-001
 -3.0552081e-001
 -2.1073232e-001
 -1.1296345e-001
 -1.2709203e-002
  8.9521819e-002
  1.9321007e-001
  2.9782786e-001
  4.0284213e-001
  5.0771727e-001
  6.1191797e-001
  7.1491202e-001
  8.1617313e-001
  9.1518366e-001
  1.0114374e+000
  1.1044420e+000
  1.1937219e+000
  1.2788205e+000
  1.3593025e+000
  1.4347563e+000
  1.5047960e+000
  1.5690635e+000
  1.6272299e+000
  1.6789977e+000
  1.7241017e+000
  1.7623108e+000
  1.7934287e+000
  1.8172949e+000
  1.8337856e+000
  1.8428140e+000
  1.8443306e+000
  1.8383234e+000
  1.8248178e+000
  1.8038760e+000
  1.7755971e+000
  1.7401159e+000
  1.6976020e+000
  1.6482590e+000
  1.5923232e+000
  1.5300618e+000
  1.4617718e+000
  1.3877781e+000
  1.3084312e+000
  1.2241060e+000
  1.1351987e+000
  1.0421253e+000
  9.4531897e-001
  8.4522747e-001
  7.4231090e-001
  6.3703902e-001
  5.2988869e-001
  4.2134121e-001
  3.1187976e-001
  2.0198671e-001
  9.2141054e-002
 -1.7184176e-002
 -1.2552443e-001
 -2.3242612e-001
 -3.3744895e-001
 -4.4016831e-001
 -5.4017736e-001
 -6.3708921e-001
 -7.3053881e-001
 -8.2018482e-001
 -9.0571124e-001
 -9.8682900e-001
 -1.0632773e+000
 -1.1348246e+000
 -1.2012702e+000
 -1.2624443e+000
 -1.3182094e+000
 -1.3684602e+000
 -1.4131242e+000
 -1.4521616e+000
 -1.4855655e+000
 -1.5133613e+000
 -1.5356061e+000
 -1.5523887e+000
 -1.5638280e+000
 -1.5700725e+000
 -1.5712989e+000
 -1.5677107e+000
 -1.5595371e+000
 -1.5470308e+000
 -1.5304669e+000
 -1.5101405e+000
 -1.4863647e+000
 -1.4594691e+000
 -1.4297971e+000
 -1.3977036e+000
 -1.3635531e+000
 -1.3277173e+000
 -1.2905722e+000
 -1.2524964e+000
 -1.2138684e+000
 -1.1750639e+000
 -1.1364541e+000
 -1.0984028e+000
 -1.0612645e+000
 -1.0253818e+000
 -9.9108384e-001
 -9.5868367e-001
 -9.2847667e-001
 -9.0073861e-001
 -8.7572397e-001
 -8.5366434e-001
 -8.3476704e-001
 -8.1921381e-001
 -8.0715969e-001
 -7.9873207e-001
 -7.9402993e-001
 -7.9312317e-001
 -7.9605224e-001
 -8.0282782e-001
 -8.1343081e-001
 -8.2781236e-001
 -8.4589422e-001
 -8.6756919e-001
 -8.9270172e-001
 -9.2112879e-001
 -9.5266083e-001
 -9.8708287e-001
 -1.0241559e+000
 -1.0636182e+000
 -1.1051870e+000
 -1.1485602e+000
 -1.1934182e+000
 -1.2394257e+000
 -1.2862339e+000
 -1.3334826e+000
 -1.3808025e+000
 -1.4278170e+000
 -1.4741451e+000
 -1.5194034e+000
 -1.5632085e+000
 -1.6051794e+000
 -1.6449399e+000
 -1.6821209e+000
 -1.7163626e+000
 -1.7473171e+000
 -1.7746503e+000
 -1.7980438e+000
 -1.8171977e+000
 -1.8318318e+000
 -1.8416879e+000
 -1.8465312e+000
 -1.8461522e+000
 -1.8403679e+000
 -1.8290232e+000
 -1.8119921e+000
 -1.7891787e+000
 -1.7605178e+000
 -1.7259759e+000
 -1.6855514e+000
 -1.6392751e+000
 -1.5872101e+000
 -1.5294520e+000
 -1.4661282e+000
 -1.3973981e+000
 -1.3234521e+000
 -1.2445107e+000
 -1.1608239e+000
 -1.0726698e+000
 -9.8035342e-001
 -8.8420539e-001
 -7.8458011e-001
 -6.8185419e-001
 -5.7642454e-001
 -4.6870645e-001
 -3.5913149e-001
 -2.4814531e-001
 -1.3620543e-001
 -2.3778839e-002
  8.8660310e-002
  2.0063321e-001
  3.1165885e-001
  4.2125648e-001
  5.2894817e-001
  6.3426126e-001
  7.3673083e-001
  8.3590217e-001
  9.3133316e-001
  1.0225966e+000
  1.1092824e+000
  1.1910000e+000
  1.2673801e+000
  1.3380769e+000
  1.4027698e+000
  1.4611653e+000
  1.5129982e+000
  1.5580336e+000
  1.5960677e+000
  1.6269293e+000
  1.6504804e+000
  1.6666173e+000
  1.6752708e+000
  1.6764071e+000
  1.6700279e+000
  1.6561703e+000
  1.6349067e+000
  1.6063447e+000
  1.5706263e+000
  1.5279277e+000
  1.4784580e+000
  1.4224583e+000
  1.3602007e+000
  1.2919869e+000
  1.2181466e+000
  1.1390358e+000
  1.0550356e+000
  9.6654939e-001
  8.7400165e-001
  7.7783543e-001
  6.7851026e-001
  5.7649984e-001
  4.7228971e-001
  3.6637479e-001
  2.5925700e-001
  1.5144269e-001
  4.3440174e-002
 -6.4242789e-002
 -1.7110150e-001
 -2.7663680e-001
 -3.8035754e-001
 -4.8178295e-001
 -5.8044504e-001
 -6.7589079e-001
 -7.6768445e-001
 -8.5540952e-001
 -9.3867086e-001
 -1.0170965e+000
 -1.0903393e+000
 -1.1580788e+000
 -1.2200227e+000
 -1.2759078e+000
 -1.3255015e+000
 -1.3686030e+000
 -1.4050438e+000
 -1.4346884e+000
 -1.4574350e+000
 -1.4732160e+000
 -1.4819976e+000
 -1.4837803e+000
 -1.4785986e+000
 -1.4665205e+000
 -1.4476471e+000
 -1.4221119e+000
 -1.3900800e+000
 -1.3517469e+000
 -1.3073376e+000
 -1.2571051e+000
 -1.2013291e+000
 -1.1403143e+000
 -1.0743888e+000
 -1.0039023e+000
 -9.2922418e-001
 -8.5074159e-001
 -7.6885725e-001
 -6.8398741e-001
 -5.9655967e-001
 -5.0701069e-001
 -4.1578397e-001
 -3.2332753e-001
 -2.3009164e-001
 -1.3652652e-001
 -4.3080069e-002
  4.9804411e-002
  1.4169040e-001
  2.3215034e-001
  3.2076772e-001
  4.0713912e-001
  4.9087618e-001
  5.7160741e-001
  6.4898000e-001
  7.2266142e-001
  7.9234101e-001
  8.5773137e-001
  9.1856961e-001
  9.7461854e-001
  1.0256677e+000
  1.0715340e+000
  1.1120629e+000
  1.1471285e+000
  1.1766341e+000
  1.2005127e+000
  1.2187266e+000
  1.2312678e+000
  1.2381577e+000
  1.2394465e+000
  1.2352131e+000
  1.2255641e+000
  1.2106332e+000
  1.1905802e+000
  1.1655900e+000
  1.1358717e+000
  1.1016567e+000
  1.0631979e+000
  1.0207681e+000
  9.7465809e-001
  9.2517552e-001
  8.7264280e-001
  8.1739545e-001
  7.5978028e-001
  7.0015348e-001
  6.3887877e-001
  5.7632540e-001
  5.1286626e-001
  4.4887594e-001
  3.8472880e-001
  3.2079703e-001
  2.5744882e-001
  1.9504646e-001
  1.3394462e-001
  7.4488523e-002
  1.7012359e-002
 -3.8162373e-002
 -9.0728360e-002
 -1.4039391e-001
 -1.8688428e-001
 -2.2994292e-001
 -2.6933262e-001
 -3.0483648e-001
 -3.3625887e-001
 -3.6342617e-001
 -3.8618748e-001
 -4.0441514e-001
 -4.1800512e-001
 -4.2687738e-001
 -4.3097597e-001
 -4.3026914e-001
 -4.2474918e-001
 -4.1443230e-001
 -3.9935825e-001
 -3.7958994e-001
 -3.5521281e-001
 -3.2633428e-001
 -2.9308289e-001
 -2.5560751e-001
 -2.1407638e-001
 -1.6867604e-001
 -1.1961028e-001
 -6.7098888e-002
 -1.1376452e-002
  4.7308977e-002
  1.0869723e-001
  1.7251743e-001
  2.3848941e-001
  3.0632519e-001
  3.7573045e-001
  4.4640599e-001
  5.1804928e-001
  5.9035588e-001
  6.6302095e-001
  7.3574069e-001
  8.0821375e-001
  8.8014261e-001
  9.5123495e-001
  1.0212049e+000
  1.0897744e+000
  1.1566741e+000
  1.2216448e+000
  1.2844384e+000
  1.3448185e+000
  1.4025620e+000
  1.4574592e+000
  1.5093150e+000
  1.5579492e+000
  1.6031973e+000
  1.6449109e+000
  1.6829578e+000
  1.7172227e+000
  1.7476071e+000
  1.7740295e+000
  1.7964250e+000
  1.8147461e+000
  1.8289615e+000
  1.8390568e+000
  1.8450332e+000
  1.8469080e+000
  1.8447135e+000
  1.8384966e+000
  1.8283185e+000
  1.8142536e+000
  1.7963890e+000
  1.7748236e+000
  1.7496674e+000
  1.7210408e+000
  1.6890734e+000
  1.6539032e+000
  1.6156758e+000
  1.5745432e+000
  1.5306634e+000
  1.4841987e+000
  1.4353154e+000
  1.3841824e+000
  1.3309706e+000
  1.2758520e+000
  1.2189984e+000
  1.1605813e+000
  1.1007702e+000
  1.0397326e+000
  9.7763279e-001
  9.1463146e-001
  8.5088481e-001
  7.8654414e-001
  7.2175523e-001
  6.5665790e-001
  5.9138558e-001
  5.2606496e-001
  4.6081565e-001
  3.9574999e-001
  3.3097281e-001
  2.6658135e-001
  2.0266519e-001
  1.3930621e-001
  7.6578656e-002
  1.4549264e-002
 -4.6722620e-002
 -1.0718482e-001
 -1.6679207e-001
 -2.2550576e-001
 -2.8329353e-001
 -3.4012898e-001
 -3.9599120e-001
 -4.5086436e-001
 -5.0473724e-001
 -5.5760278e-001
 -6.0945750e-001
 -6.6030109e-001
 -7.1013580e-001
 -7.5896595e-001
 -8.0679740e-001
 -8.5363700e-001
 -8.9949211e-001
 -9.4437005e-001
 -9.8827766e-001
 -1.0312208e+000
 -1.0732038e+000
 -1.1142292e+000
 -1.1542973e+000
 -1.1934059e+000
 -1.2315496e+000
 -1.2687198e+000
 -1.3049046e+000
 -1.3400883e+000
 -1.3742512e+000
 -1.4073697e+000
 -1.4394160e+000
 -1.4703584e+000
 -1.5001608e+000
 -1.5287832e+000
 -1.5561815e+000
 -1.5823078e+000
 -1.6071105e+000
 -1.6305346e+000
 -1.6525220e+000
 -1.6730115e+000
 -1.6919394e+000
 -1.7092400e+000
 -1.7248456e+000
 -1.7386873e+000
 -1.7506952e+000
 -1.7607989e+000
 -1.7689284e+000
 -1.7750138e+000
 -1.7789867e+000
 -1.7807801e+000
 -1.7803292e+000
 -1.7775720e+000
 -1.7724496e+000
 -1.7649069e+000
 -1.7548931e+000
 -1.7423622e+000
 -1.7272735e+000
 -1.7095918e+000
 -1.6892882e+000
 -1.6663407e+000
 -1.6407337e+000
 -1.6124594e+000
 -1.5815175e+000
 -1.5479156e+000
 -1.5116696e+000
 -1.4728035e+000
 -1.4313502e+000
 -1.3873511e+000
 -1.3408563e+000
 -1.2919247e+000
 -1.2406240e+000
 -1.1870304e+000
 -1.1312287e+000
 -1.0733122e+000
 -1.0133823e+000
 -9.5154822e-001
 -8.8792702e-001
 -8.2264284e-001
 -7.5582682e-001
 -6.8761651e-001
 -6.1815550e-001
 -5.4759290e-001
 -4.7608278e-001
 -4.0378364e-001
 -3.3085784e-001
 -2.5747092e-001
 -1.8379104e-001
 -1.0998831e-001
 -3.6234091e-002
  3.7299651e-002
  1.1044104e-001
  1.8301896e-001
  2.5486380e-001
  3.2580808e-001
  3.9568716e-001
  4.6433992e-001
  5.3160940e-001
  5.9734348e-001
  6.6139545e-001
  7.2362465e-001
  7.8389704e-001
  8.4208573e-001
  8.9807153e-001
  9.5174338e-001
  1.0029988e+000
  1.0517445e+000
  1.0978963e+000
  1.1413799e+000
  1.1821309e+000
  1.2200953e+000
  1.2552293e+000
  1.2874998e+000
  1.3168842e+000
  1.3433709e+000
  1.3669588e+000
  1.3876574e+000
  1.4054870e+000
  1.4204783e+000
  1.4326720e+000
  1.4421192e+000
  1.4488806e+000
  1.4530262e+000
  1.4546354e+000
  1.4537960e+000
  1.4506043e+000
  1.4451644e+000
  1.4375875e+000
  1.4279918e+000
  1.4165018e+000
  1.4032475e+000
  1.3883641e+000
  1.3719912e+000
  1.3542724e+000
  1.3353542e+000
  1.3153860e+000
  1.2945187e+000
  1.2729048e+000
  1.2506972e+000
  1.2280486e+000
  1.2051111e+000
  1.1820353e+000
  1.1589698e+000
  1.1360604e+000
  1.1134500e+000
  1.0912771e+000
  1.0696762e+000
  1.0487764e+000
  1.0287018e+000
  1.0095699e+000
  9.9149223e-001
  9.7457303e-001
  9.5890938e-001
  9.4459064e-001
  9.3169809e-001
  9.2030469e-001
  9.1047475e-001
  9.0226375e-001
  8.9571813e-001
  8.9087512e-001
  8.8776262e-001
  8.8639914e-001
  8.8679375e-001
  8.8894606e-001
  8.9284626e-001
  8.9847521e-001
  9.0580452e-001
  9.1479669e-001
  9.2540530e-001
  9.3757520e-001
  9.5124279e-001
  9.6633623e-001
  9.8277580e-001
  1.0004742e+000
  1.0193369e+000
  1.0392626e+000
  1.0601435e+000
  1.0818657e+000
  1.1043101e+000
  1.1273522e+000
  1.1508630e+000
  1.1747093e+000
  1.1987547e+000
  1.2228592e+000
  1.2468808e+000
  1.2706752e+000
  1.2940968e+000
  1.3169991e+000
  1.3392353e+000
  1.3606590e+000
  1.3811244e+000
  1.4004872e+000
  1.4186051e+000
  1.4353380e+000
  1.4505491e+000
  1.4641051e+000
  1.4758766e+000
  1.4857392e+000
  1.4935730e+000
  1.4992642e+000
  1.5027048e+000
  1.5037932e+000
  1.5024350e+000
  1.4985430e+000
  1.4920376e+000
  1.4828475e+000
  1.4709097e+000
  1.4561703e+000
  1.4385840e+000
  1.4181152e+000
  1.3947379e+000
  1.3684357e+000
  1.3392023e+000
  1.3070418e+000
  1.2719683e+000
  1.2340065e+000
  1.1931914e+000
  1.1495687e+000
  1.1031946e+000
  1.0541357e+000
  1.0024691e+000
  9.4828223e-001
  8.9167276e-001
  8.3274839e-001
  7.7162669e-001
  7.0843485e-001
  6.4330944e-001
  5.7639608e-001
  5.0784917e-001
  4.3783143e-001
  3.6651359e-001
  2.9407392e-001
  2.2069777e-001
  1.4657707e-001
  7.1909842e-002
 -3.1004042e-003
 -7.8245215e-002
 -1.5331182e-001
 -2.2808374e-001
 -3.0234151e-001
 -3.7586326e-001
 -4.4842551e-001
 -5.1980386e-001
 -5.8977370e-001
 -6.5811101e-001
 -7.2459311e-001
 -7.8899943e-001
 -8.5111231e-001
 -9.1071780e-001
 -9.6760642e-001
 -1.0215740e+000
 -1.0724225e+000
 -1.1199607e+000
 -1.1640051e+000
 -1.2043806e+000
 -1.2409212e+000
 -1.2734712e+000
 -1.3018851e+000
 -1.3260290e+000
 -1.3457810e+000
 -1.3610319e+000
 -1.3716858e+000
 -1.3776605e+000
 -1.3788884e+000
 -1.3753166e+000
 -1.3669076e+000
 -1.3536396e+000
 -1.3355070e+000
 -1.3125204e+000
 -1.2847072e+000
 -1.2521115e+000
 -1.2147943e+000
 -1.1728337e+000
 -1.1263247e+000
 -1.0753792e+000
 -1.0201260e+000
 -9.6071056e-001
 -8.9729451e-001
 -8.3005560e-001
 -7.5918717e-001
 -6.8489770e-001
 -6.0741029e-001
 -5.2696205e-001
 -4.4380344e-001
 -3.5819751e-001
 -2.7041917e-001
 -1.8075426e-001
 -8.9498691e-002
  3.0425353e-003
  9.6556361e-002
  1.9072273e-001
  2.8521571e-001
  3.7970465e-001
  4.7385539e-001
  5.6733145e-001
  6.5979536e-001
  7.5090988e-001
  8.4033936e-001
  9.2775103e-001
  1.0128163e+000
  1.0952122e+000
  1.1746226e+000
  1.2507396e+000
  1.3232647e+000
  1.3919105e+000
  1.4564013e+000
  1.5164749e+000
  1.5718838e+000
  1.6223958e+000
  1.6677957e+000
  1.7078862e+000
  1.7424886e+000
  1.7714441e+000
  1.7946145e+000
  1.8118830e+000
  1.8231550e+000
  1.8283584e+000
  1.8274446e+000
  1.8203887e+000
  1.8071897e+000
  1.7878710e+000
  1.7624807e+000
  1.7310910e+000
  1.6937990e+000
  1.6507258e+000
  1.6020168e+000
  1.5478409e+000
  1.4883904e+000
  1.4238801e+000
  1.3545468e+000
  1.2806485e+000
  1.2024634e+000
  1.1202893e+000
  1.0344418e+000
  9.4525391e-001
  8.5307437e-001
  7.5826636e-001
  6.6120620e-001
  5.6228179e-001
  4.6189107e-001
  3.6044046e-001
  2.5834315e-001
  1.5601743e-001
  5.3884934e-002
 -4.7631128e-002
 -1.4810777e-001
 -2.4712404e-001
 -3.4426283e-001
 -4.3911273e-001
 -5.3126978e-001
 -6.2033932e-001
 -7.0593772e-001
 -7.8769413e-001
 -8.6525218e-001
 -9.3827158e-001
 -1.0064298e+000
 -1.0694234e+000
 -1.1269697e+000
 -1.1788080e+000
 -1.2247009e+000
 -1.2644355e+000
 -1.2978245e+000
 -1.3247069e+000
 -1.3449495e+000
 -1.3584468e+000
 -1.3651225e+000
 -1.3649292e+000
 -1.3578494e+000
 -1.3438954e+000
 -1.3231096e+000
 -1.2955643e+000
 -1.2613615e+000
 -1.2206331e+000
 -1.1735396e+000
 -1.1202706e+000
 -1.0610430e+000
 -9.9610118e-001
 -9.2571532e-001
 -8.5018069e-001
 -7.6981633e-001
 -6.8496380e-001
 -5.9598572e-001
 -5.0326426e-001
 -4.0719954e-001
 -3.0820788e-001
 -2.0672006e-001
 -1.0317943e-001
  1.9600348e-003
  1.0823570e-001
  2.1517832e-001
  3.2231411e-001
  4.2916687e-001
  5.3526009e-001
  6.4011911e-001
  7.4327322e-001
  8.4425787e-001
  9.4261668e-001
  1.0379036e+000
  1.1296849e+000
  1.2175412e+000
  1.3010694e+000
  1.3798846e+000
  1.4536216e+000
  1.5219371e+000
  1.5845109e+000
  1.6410476e+000
  1.6912780e+000
  1.7349602e+000
  1.7718810e+000
  1.8018569e+000
  1.8247347e+000
  1.8403928e+000
  1.8487413e+000
  1.8497228e+000
  1.8433125e+000
  1.8295186e+000
  1.8083822e+000
  1.7799772e+000
  1.7444098e+000
  1.7018186e+000
  1.6523735e+000
  1.5962752e+000
  1.5337543e+000
  1.4650703e+000
  1.3905105e+000
  1.3103885e+000
  1.2250431e+000
  1.1348366e+000
  1.0401534e+000
  9.4139783e-001
  8.3899274e-001
  7.3337740e-001
  6.2500554e-001
  5.1434330e-001
  4.0186710e-001
  2.8806148e-001
  1.7341689e-001
  5.8427458e-002
 -5.6411247e-002
 -1.7060450e-001
 -2.8366065e-001
 -3.9509338e-001
 -5.0442391e-001
 -6.1118315e-001
 -7.1491390e-001
 -8.1517286e-001
 -9.1153266e-001
 -1.0035838e+000
 -1.0909366e+000
 -1.1732226e+000
 -1.2500968e+000
 -1.3212387e+000
 -1.3863538e+000
 -1.4451753e+000
 -1.4974647e+000
 -1.5430132e+000
 -1.5816428e+000
 -1.6132064e+000
 -1.6375890e+000
 -1.6547080e+000
 -1.6645132e+000
 -1.6669876e+000
 -1.6621467e+000
 -1.6500387e+000
 -1.6307445e+000
 -1.6043765e+000
 -1.5710785e+000
 -1.5310251e+000
 -1.4844204e+000
 -1.4314970e+000
 -1.3725153e+000
 -1.3077618e+000
 -1.2375477e+000
 -1.1622077e+000
 -1.0820981e+000
 -9.9759526e-001
 -9.0909368e-001
 -8.1700425e-001
 -7.2175223e-001
 -6.2377529e-001
 -5.2352143e-001
 -4.2144693e-001
 -3.1801419e-001
 -2.1368963e-001
 -1.0894154e-001
 -4.2379218e-003
  9.9955620e-002
  2.0317800e-001
  3.0497470e-001
  4.0489985e-001
  5.0251813e-001
  5.9740678e-001
  6.8915735e-001
  7.7737754e-001
  8.6169285e-001
  9.4174818e-001
  1.0172093e+000
  1.0877641e+000
  1.1531243e+000
  1.2130258e+000
  1.2672307e+000
  1.3155271e+000
  1.3577309e+000
  1.3936854e+000
  1.4232628e+000
  1.4463637e+000
  1.4629179e+000
  1.4728838e+000
  1.4762491e+000
  1.4730302e+000
  1.4632716e+000
  1.4470458e+000
  1.4244528e+000
  1.3956187e+000
  1.3606957e+000
  1.3198605e+000
  1.2733133e+000
  1.2212770e+000
  1.1639956e+000
  1.1017327e+000
  1.0347704e+000
  9.6340762e-001
  8.8795846e-001
  8.0875059e-001
  7.2612357e-001
  6.4042709e-001
  5.5201921e-001
  4.6126462e-001
  3.6853275e-001
  2.7419606e-001
  1.7862819e-001
  8.2202209e-002
 -1.4711163e-002
 -1.1174525e-001
 -2.0853913e-001
 -3.0473923e-001
 -4.0000092e-001
 -4.9399004e-001
 -5.8638430e-001
 -6.7687467e-001
 -7.6516662e-001
 -8.5098135e-001
 -9.3405685e-001
 -1.0141489e+000
 -1.0910319e+000
 -1.1644999e+000
 -1.2343667e+000
 -1.3004673e+000
 -1.3626573e+000
 -1.4208142e+000
 -1.4748369e+000
 -1.5246461e+000
 -1.5701846e+000
 -1.6114163e+000
 -1.6483271e+000
 -1.6809235e+000
 -1.7092329e+000
 -1.7333027e+000
 -1.7531997e+000
 -1.7690097e+000
 -1.7808359e+000
 -1.7887989e+000
 -1.7930352e+000
 -1.7936963e+000
 -1.7909474e+000
 -1.7849667e+000
 -1.7759437e+000
 -1.7640781e+000
 -1.7495787e+000
 -1.7326620e+000
 -1.7135506e+000
 -1.6924722e+000
 -1.6696582e+000
 -1.6453421e+000
 -1.6197585e+000
 -1.5931416e+000
 -1.5657239e+000
 -1.5377351e+000
 -1.5094005e+000
 -1.4809405e+000
 -1.4525688e+000
 -1.4244917e+000
 -1.3969068e+000
 -1.3700025e+000
 -1.3439569e+000
 -1.3189367e+000
 -1.2950970e+000
 -1.2725805e+000
 -1.2515166e+000
 -1.2320214e+000
 -1.2141971e+000
 -1.1981317e+000
 -1.1838988e+000
 -1.1715574e+000
 -1.1611523e+000
 -1.1527133e+000
 -1.1462563e+000
 -1.1417829e+000
 -1.1392808e+000
 -1.1387243e+000
 -1.1400748e+000
 -1.1432811e+000
 -1.1482801e+000
 -1.1549975e+000
 -1.1633485e+000
 -1.1732384e+000
 -1.1845636e+000
 -1.1972124e+000
 -1.2110658e+000
 -1.2259985e+000
 -1.2418796e+000
 -1.2585740e+000
 -1.2759431e+000
 -1.2938455e+000
 -1.3121386e+000
 -1.3306791e+000
 -1.3493239e+000
 -1.3679314e+000
 -1.3863621e+000
 -1.4044799e+000
 -1.4221523e+000
 -1.4392517e+000
 -1.4556562e+000
 -1.4712499e+000
 -1.4859241e+000
 -1.4995776e+000
 -1.5121173e+000
 -1.5234589e+000
 -1.5335269e+000
 -1.5422555e+000
 -1.5495888e+000
 -1.5554806e+000
 -1.5598952e+000
 -1.5628071e+000
 -1.5642012e+000
 -1.5640728e+000
 -1.5624274e+000
 -1.5592806e+000
 -1.5546580e+000
 -1.5485946e+000
 -1.5411350e+000
 -1.5323325e+000
 -1.5222488e+000
 -1.5109536e+000
 -1.4985242e+000
 -1.4850445e+000
 -1.4706046e+000
 -1.4553005e+000
 -1.4392327e+000
 -1.4225060e+000
 -1.4052289e+000
 -1.3875124e+000
 -1.3694695e+000
 -1.3512145e+000
 -1.3328622e+000
 -1.3145270e+000
 -1.2963225e+000
 -1.2783605e+000
 -1.2607504e+000
 -1.2435985e+000
 -1.2270073e+000
 -1.2110750e+000
 -1.1958949e+000
 -1.1815547e+000
 -1.1681362e+000
 -1.1557148e+000
 -1.1443588e+000
 -1.1341295e+000
 -1.1250805e+000
 -1.1172577e+000
 -1.1106991e+000
 -1.1054343e+000
 -1.1014848e+000
 -1.0988638e+000
 -1.0975763e+000
 -1.0976189e+000
 -1.0989803e+000
 -1.1016412e+000
 -1.1055748e+000
 -1.1107468e+000
 -1.1171156e+000
 -1.1246334e+000
 -1.1332455e+000
 -1.1428920e+000
 -1.1535070e+000
 -1.1650202e+000
 -1.1773568e+000
 -1.1904381e+000
 -1.2041826e+000
 -1.2185057e+000
 -1.2333214e+000
 -1.2485419e+000
 -1.2640789e+000
 -1.2798438e+000
 -1.2957487e+000
 -1.3117067e+000
 -1.3276324e+000
 -1.3434430e+000
 -1.3590581e+000
 -1.3744010e+000
 -1.3893986e+000
 -1.4039819e+000
 -1.4180870e+000
 -1.4316547e+000
 -1.4446315e+000
 -1.4569694e+000
 -1.4686265e+000
 -1.4795670e+000
 -1.4897616e+000
 -1.4991872e+000
 -1.5078276e+000
 -1.5156727e+000
 -1.5227191e+000
 -1.5289699e+000
 -1.5344343e+000
 -1.5391276e+000
 -1.5430709e+000
 -1.5462910e+000
 -1.5488197e+000
 -1.5506938e+000
 -1.5519546e+000
 -1.5526472e+000
 -1.5528205e+000
 -1.5525263e+000
 -1.5518188e+000
 -1.5507544e+000
 -1.5493906e+000
 -1.5477859e+000
 -1.5459988e+000
 -1.5440875e+000
 -1.5421092e+000
 -1.5401194e+000
 -1.5381714e+000
 -1.5363156e+000
 -1.5345991e+000
 -1.5330651e+000
 -1.5317521e+000
 -1.5306939e+000
 -1.5299186e+000
 -1.5294485e+000
 -1.5292996e+000
 -1.5294813e+000
 -1.5299958e+000
 -1.5308382e+000
 -1.5319962e+000
 -1.5334497e+000
 -1.5351710e+000
 -1.5371242e+000
 -1.5392660e+000
 -1.5415451e+000
 -1.5439026e+000
 -1.5462718e+000
 -1.5485792e+000
 -1.5507437e+000
 -1.5526779e+000
 -1.5542880e+000
 -1.5554742e+000
 -1.5561313e+000
 -1.5561494e+000
 -1.5554142e+000
 -1.5538078e+000
 -1.5512091e+000
 -1.5474950e+000
 -1.5425405e+000
 -1.5362200e+000
 -1.5284078e+000
 -1.5189789e+000
 -1.5078100e+000
 -1.4947799e+000
 -1.4797709e+000
 -1.4626693e+000
 -1.4433661e+000
 -1.4217582e+000
 -1.3977488e+000
 -1.3712486e+000
 -1.3421760e+000
 -1.3104585e+000
 -1.2760330e+000
 -1.2388462e+000
 -1.1988560e+000
 -1.1560313e+000
 -1.1103529e+000
 -1.0618140e+000
 -1.0104204e+000
 -9.5619108e-001
 -8.9915829e-001
 -8.3936793e-001
 -7.7687962e-001
 -7.1176684e-001
 -6.4411693e-001
 -5.7403102e-001
 -5.0162395e-001
 -4.2702405e-001
 -3.5037288e-001
 -2.7182489e-001
 -1.9154701e-001
 -1.0971819e-001
 -2.6528846e-002
  5.7819766e-002
  1.4311619e-001
  2.2913953e-001
  3.1566022e-001
  4.0244086e-001
  4.8923715e-001
  5.7579877e-001
  6.6187040e-001
  7.4719273e-001
  8.3150349e-001
  9.1453854e-001
  9.9603298e-001
  1.0757222e+000
  1.1533432e+000
  1.2286354e+000
  1.3013420e+000
  1.3712111e+000
  1.4379969e+000
  1.5014604e+000
  1.5613710e+000
  1.6175072e+000
  1.6696577e+000
  1.7176226e+000
  1.7612139e+000
  1.8002569e+000
  1.8345908e+000
  1.8640692e+000
  1.8885615e+000
  1.9079529e+000
  1.9221454e+000
  1.9310584e+000
  1.9346287e+000
  1.9328112e+000
  1.9255794e+000
  1.9129252e+000
  1.8948593e+000
  1.8714112e+000
  1.8426292e+000
  1.8085805e+000
  1.7693506e+000
  1.7250434e+000
  1.6757807e+000
  1.6217021e+000
  1.5629639e+000
  1.4997393e+000
  1.4322170e+000
  1.3606012e+000
  1.2851104e+000
  1.2059768e+000
  1.1234454e+000
  1.0377728e+000
  9.4922661e-001
  8.5808431e-001
  7.6463205e-001
  6.6916372e-001
  5.7197974e-001
  4.7338596e-001
  3.7369250e-001
  2.7321253e-001
  1.7226114e-001
  7.1154132e-002
 -2.9793175e-002
 -1.3026709e-001
 -2.2995674e-001
 -3.2855518e-001
 -4.2576053e-001
 -5.2127707e-001
 -6.1481627e-001
 -7.0609783e-001
 -7.9485064e-001
 -8.8081371e-001
 -9.6373709e-001
 -1.0433826e+000
 -1.1195247e+000
 -1.1919513e+000
 -1.2604639e+000
 -1.3248788e+000
 -1.3850275e+000
 -1.4407567e+000
 -1.4919292e+000
 -1.5384238e+000
 -1.5801360e+000
 -1.6169778e+000
 -1.6488777e+000
 -1.6757813e+000
 -1.6976507e+000
 -1.7144645e+000
 -1.7262180e+000
 -1.7329225e+000
 -1.7346051e+000
 -1.7313087e+000
 -1.7230909e+000
 -1.7100244e+000
 -1.6921956e+000
 -1.6697047e+000
 -1.6426646e+000
 -1.6112007e+000
 -1.5754499e+000
 -1.5355597e+000
 -1.4916880e+000
 -1.4440019e+000
 -1.3926769e+000
 -1.3378963e+000
 -1.2798502e+000
 -1.2187346e+000
 -1.1547510e+000
 -1.0881048e+000
 -1.0190051e+000
 -9.4766368e-001
 -8.7429411e-001
 -7.9911096e-001
 -7.2232905e-001
 -6.4416268e-001
 -5.6482491e-001
 -4.8452680e-001
 -4.0347678e-001
 -3.2187997e-001
 -2.3993762e-001
 -1.5784646e-001
 -7.5798234e-002
  6.0208076e-003
  8.7430375e-002
  1.6825653e-001
  2.4833206e-001
  3.2749679e-001
  4.0559784e-001
  4.8248989e-001
  5.5803534e-001
  6.3210448e-001
  7.0457554e-001
  7.7533482e-001
  8.4427663e-001
  9.1130334e-001
  9.7632528e-001
  1.0392607e+000
  1.1000355e+000
  1.1585833e+000
  1.2148452e+000
  1.2687692e+000
  1.3203106e+000
  1.3694312e+000
  1.4160994e+000
  1.4602896e+000
  1.5019821e+000
  1.5411628e+000
  1.5778227e+000
  1.6119577e+000
  1.6435682e+000
  1.6726590e+000
  1.6992384e+000
  1.7233186e+000
  1.7449149e+000
  1.7640454e+000
  1.7807311e+000
  1.7949951e+000
  1.8068626e+000
  1.8163607e+000
  1.8235178e+000
  1.8283639e+000
  1.8309300e+000
  1.8312481e+000
  1.8293510e+000
  1.8252721e+000
  1.8190453e+000
  1.8107050e+000
  1.8002858e+000
  1.7878228e+000
  1.7733512e+000
  1.7569065e+000
  1.7385245e+000
  1.7182410e+000
  1.6960924e+000
  1.6721154e+000
  1.6463471e+000
  1.6188249e+000
  1.5895871e+000
  1.5586726e+000
  1.5261209e+000
  1.4919728e+000
  1.4562697e+000
  1.4190546e+000
  1.3803715e+000
  1.3402659e+000
  1.2987848e+000
  1.2559768e+000
  1.2118923e+000
  1.1665836e+000
  1.1201046e+000
  1.0725116e+000
  1.0238628e+000
  9.7421841e-001
  9.2364084e-001
  8.7219466e-001
  8.1994656e-001
  7.6696536e-001
  7.1332192e-001
  6.5908913e-001
  6.0434181e-001
  5.4915657e-001
  4.9361175e-001
  4.3778721e-001
  3.8176419e-001
  3.2562516e-001
  2.6945355e-001
  2.1333358e-001
  1.5735000e-001
  1.0158783e-001
  4.6132121e-002
 -8.9323678e-003
 -6.3521435e-002
 -1.1755175e-001
 -1.7094116e-001
 -2.2360901e-001
 -2.7547646e-001
 -3.2646683e-001
 -3.7650588e-001
 -4.2552219e-001
 -4.7344740e-001
 -5.2021662e-001
 -5.6576862e-001
 -6.1004621e-001
 -6.5299648e-001
 -6.9457106e-001
 -7.3472637e-001
 -7.7342385e-001
 -8.1063015e-001
 -8.4631734e-001
 -8.8046303e-001
 -9.1305054e-001
 -9.4406895e-001
 -9.7351324e-001
 -1.0013843e+000
 -1.0276889e+000
 -1.0524398e+000
 -1.0756555e+000
 -1.0973604e+000
 -1.1175844e+000
 -1.1363632e+000
 -1.1537375e+000
 -1.1697534e+000
 -1.1844617e+000
 -1.1979178e+000
 -1.2101816e+000
 -1.2213167e+000
 -1.2313906e+000
 -1.2404738e+000
 -1.2486398e+000
 -1.2559645e+000
 -1.2625256e+000
 -1.2684025e+000
 -1.2736754e+000
 -1.2784253e+000
 -1.2827330e+000
 -1.2866789e+000
 -1.2903426e+000
 -1.2938020e+000
 -1.2971331e+000
 -1.3004092e+000
 -1.3037010e+000
 -1.3070755e+000
 -1.3105956e+000
 -1.3143201e+000
 -1.3183028e+000
 -1.3225923e+000
 -1.3272314e+000
 -1.3322573e+000
 -1.3377005e+000
 -1.3435850e+000
 -1.3499279e+000
 -1.3567392e+000
 -1.3640217e+000
 -1.3717706e+000
 -1.3799735e+000
 -1.3886105e+000
 -1.3976539e+000
 -1.4070686e+000
 -1.4168117e+000
 -1.4268328e+000
 -1.4370745e+000
 -1.4474720e+000
 -1.4579536e+000
 -1.4684413e+000
 -1.4788506e+000
 -1.4890912e+000
 -1.4990673e+000
 -1.5086781e+000
 -1.5178182e+000
 -1.5263783e+000
 -1.5342454e+000
 -1.5413037e+000
 -1.5474353e+000
 -1.5525202e+000
 -1.5564378e+000
 -1.5590669e+000
 -1.5602867e+000
 -1.5599774e+000
 -1.5580208e+000
 -1.5543014e+000
 -1.5487066e+000
 -1.5411276e+000
 -1.5314602e+000
 -1.5196053e+000
 -1.5054697e+000
 -1.4889667e+000
 -1.4700167e+000
 -1.4485478e+000
 -1.4244964e+000
 -1.3978078e+000
 -1.3684364e+000
 -1.3363468e+000
 -1.3015134e+000
 -1.2639214e+000
 -1.2235669e+000
 -1.1804574e+000
 -1.1346114e+000
 -1.0860595e+000
 -1.0348440e+000
 -9.8101873e-001
 -9.2464978e-001
 -8.6581489e-001
 -8.0460358e-001
 -7.4111697e-001
 -6.7546759e-001
 -6.0777910e-001
 -5.3818598e-001
 -4.6683318e-001
 -3.9387567e-001
 -3.1947797e-001
 -2.4381365e-001
 -1.6706473e-001
 -8.9421099e-002
 -1.1079818e-002
  6.7755553e-002
  1.4687570e-001
  2.2606632e-001
  3.0510892e-001
  3.8378164e-001
  4.6186012e-001
  5.3911832e-001
  6.1532948e-001
  6.9026692e-001
  7.6370503e-001
  8.3542011e-001
  9.0519130e-001
  9.7280148e-001
  1.0380381e+000
  1.1006943e+000
  1.1605692e+000
  1.2174695e+000
  1.2712097e+000
  1.3216130e+000
  1.3685122e+000
  1.4117505e+000
  1.4511816e+000
  1.4866710e+000
  1.5180963e+000
  1.5453476e+000
  1.5683281e+000
  1.5869547e+000
  1.6011580e+000
  1.6108828e+000
  1.6160885e+000
  1.6167491e+000
  1.6128533e+000
  1.6044046e+000
  1.5914216e+000
  1.5739372e+000
  1.5519996e+000
  1.5256709e+000
  1.4950277e+000
  1.4601607e+000
  1.4211738e+000
  1.3781844e+000
  1.3313223e+000
  1.2807298e+000
  1.2265604e+000
  1.1689789e+000
  1.1081602e+000
  1.0442890e+000
  9.7755855e-001
  9.0817044e-001
  8.3633342e-001
  7.6226267e-001
  6.8617894e-001
  6.0830767e-001
  5.2887808e-001
  4.4812229e-001
  3.6627437e-001
  2.8356945e-001
  2.0024282e-001
  1.1652897e-001
  3.2660738e-002
 -5.1131598e-002
 -1.3462119e-001
 -2.1758545e-001
 -2.9980690e-001
 -3.8107395e-001
 -4.6118165e-001
 -5.3993243e-001
 -6.1713679e-001
 -6.9261395e-001
 -7.6619241e-001
 -8.3771059e-001
 -9.0701724e-001
 -9.7397198e-001
 -1.0384457e+000
 -1.1003207e+000
 -1.1594915e+000
 -1.2158644e+000
 -1.2693583e+000
 -1.3199043e+000
 -1.3674462e+000
 -1.4119403e+000
 -1.4533552e+000
 -1.4916722e+000
 -1.5268845e+000
 -1.5589976e+000
 -1.5880288e+000
 -1.6140066e+000
 -1.6369708e+000
 -1.6569719e+000
 -1.6740709e+000
 -1.6883381e+000
 -1.6998537e+000
 -1.7087060e+000
 -1.7149920e+000
 -1.7188158e+000
 -1.7202888e+000
 -1.7195281e+000
 -1.7166570e+000
 -1.7118030e+000
 -1.7050983e+000
 -1.6966781e+000
 -1.6866807e+000
 -1.6752461e+000
 -1.6625158e+000
 -1.6486318e+000
 -1.6337359e+000
 -1.6179694e+000
 -1.6014719e+000
 -1.5843808e+000
 -1.5668311e+000
 -1.5489543e+000
 -1.5308779e+000
 -1.5127253e+000
 -1.4946146e+000
 -1.4766588e+000
 -1.4589649e+000
 -1.4416338e+000
 -1.4247597e+000
 -1.4084301e+000
 -1.3927252e+000
 -1.3777179e+000
 -1.3634737e+000
 -1.3500502e+000
 -1.3374974e+000
 -1.3258574e+000
 -1.3151646e+000
 -1.3054456e+000
 -1.2967192e+000
 -1.2889970e+000
 -1.2822827e+000
 -1.2765734e+000
 -1.2718589e+000
 -1.2681224e+000
 -1.2653409e+000
 -1.2634852e+000
 -1.2625208e+000
 -1.2624076e+000
 -1.2631010e+000
 -1.2645517e+000
 -1.2667069e+000
 -1.2695099e+000
 -1.2729014e+000
 -1.2768195e+000
 -1.2812002e+000
 -1.2859784e+000
 -1.2910877e+000
 -1.2964612e+000
 -1.3020324e+000
 -1.3077349e+000
 -1.3135035e+000
 -1.3192744e+000
 -1.3249856e+000
 -1.3305774e+000
 -1.3359930e+000
 -1.3411783e+000
 -1.3460829e+000
 -1.3506600e+000
 -1.3548668e+000
 -1.3586649e+000
 -1.3620203e+000
 -1.3649037e+000
 -1.3672906e+000
 -1.3691614e+000
 -1.3705019e+000
 -1.3713025e+000
 -1.3715591e+000
 -1.3712723e+000
 -1.3704481e+000
 -1.3690972e+000
 -1.3672350e+000
 -1.3648816e+000
 -1.3620615e+000
 -1.3588035e+000
 -1.3551400e+000
 -1.3511073e+000
 -1.3467449e+000
 -1.3420951e+000
 -1.3372031e+000
 -1.3321160e+000
 -1.3268828e+000
 -1.3215540e+000
 -1.3161809e+000
 -1.3108154e+000
 -1.3055092e+000
 -1.3003141e+000
 -1.2952805e+000
 -1.2904579e+000
 -1.2858939e+000
 -1.2816338e+000
 -1.2777204e+000
 -1.2741935e+000
 -1.2710892e+000
 -1.2684401e+000
 -1.2662742e+000
 -1.2646153e+000
 -1.2634821e+000
 -1.2628881e+000
 -1.2628417e+000
 -1.2633452e+000
 -1.2643953e+000
 -1.2659826e+000
 -1.2680915e+000
 -1.2707003e+000
 -1.2737808e+000
 -1.2772985e+000
 -1.2812128e+000
 -1.2854767e+000
 -1.2900370e+000
 -1.2948346e+000
 -1.2998046e+000
 -1.3048766e+000
 -1.3099745e+000
 -1.3150176e+000
 -1.3199203e+000
 -1.3245924e+000
 -1.3289403e+000
 -1.3328663e+000
 -1.3362701e+000
 -1.3390485e+000
 -1.3410965e+000
 -1.3423073e+000
 -1.3425732e+000
 -1.3417863e+000
 -1.3398386e+000
 -1.3366231e+000
 -1.3320339e+000
 -1.3259673e+000
 -1.3183221e+000
 -1.3090004e+000
 -1.2979081e+000
 -1.2849554e+000
 -1.2700577e+000
 -1.2531358e+000
 -1.2341167e+000
 -1.2129343e+000
 -1.1895294e+000
 -1.1638507e+000
 -1.1358551e+000
 -1.1055079e+000
 -1.0727836e+000
 -1.0376660e+000
 -1.0001485e+000
 -9.6023479e-001
 -9.1793847e-001
 -8.7328370e-001
 -8.2630524e-001
 -7.7704850e-001
 -7.2556968e-001
 -6.7193573e-001
 -6.1622433e-001
 -5.5852379e-001
 -4.9893295e-001
 -4.3756095e-001
 -3.7452700e-001
 -3.0996011e-001
 -2.4399875e-001
 -1.7679046e-001
 -1.0849143e-001
 -3.9266018e-002
  3.0713762e-002
  1.0126879e-001
  1.7221346e-001
  2.4335628e-001
  3.1450055e-001
  3.8544510e-001
  4.5598496e-001
  5.2591215e-001
  5.9501643e-001
  6.6308614e-001
  7.2990897e-001
  7.9527279e-001
  8.5896651e-001
  9.2078089e-001
  9.8050942e-001
  1.0379491e+000
  1.0929013e+000
  1.1451727e+000
  1.1945758e+000
  1.2409301e+000
  1.2840626e+000
  1.3238086e+000
  1.3600125e+000
  1.3925286e+000
  1.4212214e+000
  1.4459665e+000
  1.4666513e+000
  1.4831751e+000
  1.4954500e+000
  1.5034014e+000
  1.5069680e+000
  1.5061023e+000
  1.5007714e+000
  1.4909563e+000
  1.4766531e+000
  1.4578721e+000
  1.4346390e+000
  1.4069938e+000
  1.3749916e+000
  1.3387022e+000
  1.2982098e+000
  1.2536128e+000
  1.2050239e+000
  1.1525693e+000
  1.0963886e+000
  1.0366343e+000
  9.7347115e-001
  9.0707585e-001
  8.3763632e-001
  7.6535113e-001
  6.9042876e-001
  6.1308693e-001
  5.3355184e-001
  4.5205736e-001
  3.6884425e-001
  2.8415929e-001
  1.9825440e-001
  1.1138581e-001
  2.3813068e-002
 -6.4201803e-002
 -1.5239527e-001
 -2.4050320e-001
 -3.2826181e-001
 -4.1540861e-001
 -5.0168326e-001
 -5.8682857e-001
 -6.7059134e-001
 -7.5272327e-001
 -8.3298178e-001
 -9.1113089e-001
 -9.8694203e-001
 -1.0601947e+000
 -1.1306775e+000
 -1.1981884e+000
 -1.2625358e+000
 -1.3235390e+000
 -1.3810285e+000
 -1.4348471e+000
 -1.4848499e+000
 -1.5309049e+000
 -1.5728935e+000
 -1.6107105e+000
 -1.6442646e+000
 -1.6734785e+000
 -1.6982894e+000
 -1.7186483e+000
 -1.7345210e+000
 -1.7458874e+000
 -1.7527417e+000
 -1.7550923e+000
 -1.7529613e+000
 -1.7463848e+000
 -1.7354122e+000
 -1.7201059e+000
 -1.7005413e+000
 -1.6768058e+000
 -1.6489987e+000
 -1.6172306e+000
 -1.5816230e+000
 -1.5423072e+000
 -1.4994244e+000
 -1.4531245e+000
 -1.4035658e+000
 -1.3509139e+000
 -1.2953414e+000
 -1.2370269e+000
 -1.1761542e+000
 -1.1129119e+000
 -1.0474922e+000
 -9.8009048e-001
 -9.1090436e-001
 -8.4013294e-001
 -7.6797609e-001
 -6.9463368e-001
 -6.2030490e-001
 -5.4518746e-001
 -4.6947700e-001
 -3.9336632e-001
 -3.1704480e-001
 -2.4069777e-001
 -1.6450590e-001
 -8.8644657e-002
 -1.3283789e-002
  6.1413167e-002
  1.3528933e-001
  2.0819489e-001
  2.7998748e-001
  3.5053246e-001
  4.1970328e-001
  4.8738167e-001
  5.5345784e-001
  6.1783066e-001
  6.8040776e-001
  7.4110562e-001
  7.9984957e-001
  8.5657382e-001
  9.1122138e-001
  9.6374398e-001
  1.0141019e+000
  1.0622640e+000
  1.1082072e+000
  1.1519166e+000
  1.1933848e+000
  1.2326121e+000
  1.2696058e+000
  1.3043802e+000
  1.3369558e+000
  1.3673593e+000
  1.3956232e+000
  1.4217850e+000
  1.4458872e+000
  1.4679769e+000
  1.4881048e+000
  1.5063256e+000
  1.5226967e+000
  1.5372785e+000
  1.5501335e+000
  1.5613261e+000
  1.5709221e+000
  1.5789882e+000
  1.5855920e+000
  1.5908011e+000
  1.5946832e+000
  1.5973052e+000
  1.5987338e+000
  1.5990341e+000
  1.5982703e+000
  1.5965048e+000
  1.5937983e+000
  1.5902095e+000
  1.5857949e+000
  1.5806088e+000
  1.5747032e+000
  1.5681273e+000
  1.5609280e+000
  1.5531495e+000
  1.5448336e+000
  1.5360192e+000
  1.5267429e+000
  1.5170389e+000
  1.5069388e+000
  1.4964722e+000
  1.4856661e+000
  1.4745461e+000
  1.4631355e+000
  1.4514561e+000
  1.4395282e+000
  1.4273708e+000
  1.4150020e+000
  1.4024387e+000
  1.3896974e+000
  1.3767939e+000
  1.3637442e+000
  1.3505639e+000
  1.3372689e+000
  1.3238756e+000
  1.3104007e+000
  1.2968621e+000
  1.2832783e+000
  1.2696691e+000
  1.2560552e+000
  1.2424591e+000
  1.2289044e+000
  1.2154165e+000
  1.2020222e+000
  1.1887501e+000
  1.1756303e+000
  1.1626946e+000
  1.1499765e+000
  1.1375110e+000
  1.1253347e+000
  1.1134854e+000
  1.1020022e+000
  1.0909254e+000
  1.0802962e+000
  1.0701564e+000
  1.0605485e+000
  1.0515152e+000
  1.0430993e+000
  1.0353432e+000
  1.0282888e+000
  1.0219774e+000
  1.0164488e+000
  1.0117415e+000
  1.0078923e+000
  1.0049357e+000
  1.0029038e+000
  1.0018259e+000
  1.0017280e+000
  1.0026329e+000
  1.0045593e+000
  1.0075219e+000
  1.0115312e+000
  1.0165925e+000
  1.0227064e+000
  1.0298683e+000
  1.0380680e+000
  1.0472896e+000
  1.0575114e+000
  1.0687057e+000
  1.0808383e+000
  1.0938692e+000
  1.1077519e+000
  1.1224334e+000
  1.1378545e+000
  1.1539496e+000
  1.1706471e+000
  1.1878689e+000
  1.2055313e+000
  1.2235446e+000
  1.2418136e+000
  1.2602378e+000
  1.2787119e+000
  1.2971258e+000
  1.3153650e+000
  1.3333115e+000
  1.3508436e+000
  1.3678367e+000
  1.3841640e+000
  1.3996964e+000
  1.4143037e+000
  1.4278549e+000
  1.4402188e+000
  1.4512645e+000
  1.4608623e+000
  1.4688842e+000
  1.4752043e+000
  1.4797000e+000
  1.4822521e+000
  1.4827459e+000
  1.4810714e+000
  1.4771243e+000
  1.4708065e+000
  1.4620266e+000
  1.4507007e+000
  1.4367527e+000
  1.4201152e+000
  1.4007297e+000
  1.3785470e+000
  1.3535280e+000
  1.3256441e+000
  1.2948770e+000
  1.2612196e+000
  1.2246762e+000
  1.1852624e+000
  1.1430056e+000
  1.0979450e+000
  1.0501317e+000
  9.9962868e-001
  9.4651085e-001
  8.9086486e-001
  8.3278900e-001
  7.7239301e-001
  7.0979782e-001
  6.4513521e-001
  5.7854750e-001
  5.1018708e-001
  4.4021594e-001
  3.6880519e-001
  2.9613447e-001
  2.2239133e-001
  1.4777058e-001
  7.2473584e-002
 -3.2924585e-003
 -7.9315299e-002
 -1.5537843e-001
 -2.3126194e-001
[truncated: 2,660,008 more chars]
