# Supplementary material for: Electrical Vestibular Stimuli to Enhance Vestibulo-Motor Output and Improve Subject Comfort
Source: PLoS One. 2014 Jan 2;9(1):e84385. doi: 10.1371/journal.pone.0084385 (PMC3879299; doi:10.1371/journal.pone.0084385)
Supplement: File S1 — Experimental multisine vestibular stimulation signals (.txt files) and Matlab code (MVS_SignalPlotting.m) to plot the signals used in this study, as well as Matlab code to generate new signals (MVS_SignalGenerator.m). (ZIP) [file pone.0084385.s001.zip › SVS_90s_2kHz.txt]

 -1.6612446e+000
 -1.7577784e+000
 -1.8480273e+000
 -1.9315456e+000
 -2.0079349e+000
 -2.0768473e+000
 -2.1379872e+000
 -2.1911137e+000
 -2.2360418e+000
 -2.2726433e+000
 -2.3008476e+000
 -2.3206414e+000
 -2.3320682e+000
 -2.3352274e+000
 -2.3302729e+000
 -2.3174110e+000
 -2.2968986e+000
 -2.2690397e+000
 -2.2341830e+000
 -2.1927180e+000
 -2.1450716e+000
 -2.0917039e+000
 -2.0331042e+000
 -1.9697861e+000
 -1.9022836e+000
 -1.8311457e+000
 -1.7569323e+000
 -1.6802091e+000
 -1.6015433e+000
 -1.5214981e+000
 -1.4406294e+000
 -1.3594804e+000
 -1.2785779e+000
 -1.1984284e+000
 -1.1195143e+000
 -1.0422907e+000
 -9.6718188e-001
 -8.9457928e-001
 -8.2483865e-001
 -7.5827831e-001
 -6.9517751e-001
 -6.3577533e-001
 -5.8026991e-001
 -5.2881809e-001
 -4.8153549e-001
 -4.3849695e-001
 -3.9973739e-001
 -3.6525302e-001
 -3.3500286e-001
 -3.0891065e-001
 -2.8686706e-001
 -2.6873208e-001
 -2.5433780e-001
 -2.4349124e-001
 -2.3597754e-001
 -2.3156307e-001
 -2.2999888e-001
 -2.3102402e-001
 -2.3436900e-001
 -2.3975926e-001
 -2.4691846e-001
 -2.5557189e-001
 -2.6544961e-001
 -2.7628949e-001
 -2.8784014e-001
 -2.9986353e-001
 -3.1213748e-001
 -3.2445783e-001
 -3.3664036e-001
 -3.4852249e-001
 -3.5996451e-001
 -3.7085073e-001
 -3.8109009e-001
 -3.9061663e-001
 -3.9938953e-001
 -4.0739285e-001
 -4.1463504e-001
 -4.2114805e-001
 -4.2698622e-001
 -4.3222491e-001
 -4.3695884e-001
 -4.4130024e-001
 -4.4537680e-001
 -4.4932942e-001
 -4.5330985e-001
 -4.5747819e-001
 -4.6200031e-001
 -4.6704522e-001
 -4.7278240e-001
 -4.7937917e-001
 -4.8699802e-001
 -4.9579414e-001
 -5.0591290e-001
 -5.1748756e-001
 -5.3063705e-001
 -5.4546401e-001
 -5.6205297e-001
 -5.8046873e-001
 -6.0075503e-001
 -6.2293340e-001
 -6.4700234e-001
 -6.7293673e-001
 -7.0068750e-001
 -7.3018159e-001
 -7.6132219e-001
 -7.9398929e-001
 -8.2804039e-001
 -8.6331158e-001
 -8.9961880e-001
 -9.3675937e-001
 -9.7451367e-001
 -1.0126471e+000
 -1.0509122e+000
 -1.0890507e+000
 -1.1267962e+000
 -1.1638764e+000
 -1.2000157e+000
 -1.2349378e+000
 -1.2683684e+000
 -1.3000376e+000
 -1.3296828e+000
 -1.3570507e+000
 -1.3819003e+000
 -1.4040048e+000
 -1.4231540e+000
 -1.4391562e+000
 -1.4518400e+000
 -1.4610562e+000
 -1.4666789e+000
 -1.4686073e+000
 -1.4667658e+000
 -1.4611055e+000
 -1.4516044e+000
 -1.4382678e+000
 -1.4211279e+000
 -1.4002441e+000
 -1.3757021e+000
 -1.3476132e+000
 -1.3161135e+000
 -1.2813628e+000
 -1.2435426e+000
 -1.2028553e+000
 -1.1595219e+000
 -1.1137806e+000
 -1.0658840e+000
 -1.0160979e+000
 -9.6469816e-001
 -9.1196908e-001
 -8.5820074e-001
 -8.0368668e-001
 -7.4872156e-001
 -6.9359884e-001
 -6.3860846e-001
 -5.8403466e-001
 -5.3015381e-001
 -4.7723243e-001
 -4.2552525e-001
 -3.7527348e-001
 -3.2670321e-001
 -2.8002393e-001
 -2.3542733e-001
 -1.9308615e-001
 -1.5315337e-001
 -1.1576143e-001
 -8.1021801e-002
 -4.9024632e-002
 -1.9838656e-002
  6.4887370e-003
  2.9931247e-002
  5.0483235e-002
  6.8159126e-002
  8.2992665e-002
  9.5036029e-002
  1.0435881e-001
  1.1104690e-001
  1.1520125e-001
  1.1693657e-001
  1.1637999e-001
  1.1366958e-001
  1.0895299e-001
  1.0238588e-001
  9.4130552e-002
  8.4354444e-002
  7.3228736e-002
  6.0926968e-002
  4.7623728e-002
  3.3493399e-002
  1.8708989e-002
  3.4410507e-003
 -1.2143317e-002
 -2.7881351e-002
 -4.3615416e-002
 -5.9193682e-002
 -7.4470697e-002
 -8.9307850e-002
 -1.0357373e-001
 -1.1714439e-001
 -1.2990348e-001
 -1.4174236e-001
 -1.5256004e-001
 -1.6226310e-001
 -1.7076552e-001
 -1.7798847e-001
 -1.8386005e-001
 -1.8831494e-001
 -1.9129410e-001
 -1.9274439e-001
 -1.9261823e-001
 -1.9087325e-001
 -1.8747189e-001
 -1.8238118e-001
 -1.7557234e-001
 -1.6702061e-001
 -1.5670503e-001
 -1.4460825e-001
 -1.3071649e-001
 -1.1501947e-001
 -9.7510464e-002
 -7.8186351e-002
 -5.7047809e-002
 -3.4099509e-002
 -9.3503856e-003
  1.7186030e-002
  4.5491246e-002
  7.5541391e-002
  1.0730677e-001
  1.4075139e-001
  1.7583248e-001
  2.1249998e-001
  2.5069608e-001
  2.9035473e-001
  3.3140121e-001
  3.7375171e-001
  4.1731298e-001
  4.6198203e-001
  5.0764595e-001
  5.5418171e-001
  6.0145612e-001
  6.4932592e-001
  6.9763789e-001
  7.4622913e-001
  7.9492744e-001
  8.4355182e-001
  8.9191310e-001
  9.3981470e-001
  9.8705344e-001
  1.0334206e+000
  1.0787030e+000
  1.1226841e+000
  1.1651455e+000
  1.2058683e+000
  1.2446344e+000
  1.2812283e+000
  1.3154384e+000
  1.3470590e+000
  1.3758919e+000
  1.4017480e+000
  1.4244488e+000
  1.4438284e+000
  1.4597352e+000
  1.4720330e+000
  1.4806028e+000
  1.4853444e+000
  1.4861774e+000
  1.4830423e+000
  1.4759018e+000
  1.4647417e+000
  1.4495713e+000
  1.4304243e+000
  1.4073591e+000
  1.3804586e+000
  1.3498306e+000
  1.3156075e+000
  1.2779457e+000
  1.2370249e+000
  1.1930473e+000
  1.1462369e+000
  1.0968375e+000
  1.0451119e+000
  9.9133993e-001
  9.3581683e-001
  8.7885111e-001
  8.2076259e-001
  7.6188013e-001
  7.0253933e-001
  6.4308010e-001
  5.8384418e-001
  5.2517265e-001
  4.6740340e-001
  4.1086853e-001
  3.5589190e-001
  3.0278663e-001
  2.5185273e-001
  2.0337474e-001
  1.5761960e-001
  1.1483453e-001
  7.5245163e-002
  3.9053789e-002
  6.4377945e-003
 -2.2451677e-002
 -4.7490863e-002
 -6.8584296e-002
 -8.5665471e-002
 -9.8697284e-002
 -1.0767221e-001
 -1.1261227e-001
 -1.1356865e-001
 -1.1062123e-001
 -1.0387773e-001
 -9.3472687e-002
 -7.9566195e-002
 -6.2342441e-002
 -4.2008025e-002
 -1.8790101e-002
  7.0656457e-003
  3.5297176e-002
  6.5628401e-002
  9.7771592e-002
  1.3142988e-001
  1.6629981e-001
  2.0207395e-001
  2.3844350e-001
  2.7510087e-001
  3.1174230e-001
  3.4807033e-001
  3.8379626e-001
  4.1864246e-001
  4.5234460e-001
  4.8465371e-001
  5.1533810e-001
  5.4418505e-001
  5.7100242e-001
  5.9561989e-001
  6.1789019e-001
  6.3768990e-001
  6.5492017e-001
  6.6950713e-001
  6.8140209e-001
  6.9058149e-001
  6.9704664e-001
  7.0082320e-001
  7.0196049e-001
  7.0053049e-001
  6.9662676e-001
  6.9036311e-001
  6.8187205e-001
  6.7130321e-001
  6.5882150e-001
  6.4460519e-001
  6.2884395e-001
  6.1173670e-001
  5.9348949e-001
  5.7431332e-001
  5.5442190e-001
  5.3402953e-001
  5.1334883e-001
  4.9258874e-001
  4.7195238e-001
  4.5163514e-001
  4.3182280e-001
  4.1268984e-001
  3.9439780e-001
  3.7709388e-001
  3.6090965e-001
  3.4595994e-001
  3.3234195e-001
  3.2013449e-001
  3.0939746e-001
  3.0017153e-001
  2.9247797e-001
  2.8631870e-001
  2.8167658e-001
  2.7851578e-001
  2.7678242e-001
  2.7640536e-001
  2.7729712e-001
  2.7935495e-001
  2.8246210e-001
  2.8648911e-001
  2.9129526e-001
  2.9673015e-001
  3.0263523e-001
  3.0884550e-001
  3.1519122e-001
  3.2149958e-001
  3.2759643e-001
  3.3330799e-001
  3.3846250e-001
  3.4289182e-001
  3.4643305e-001
  3.4892990e-001
  3.5023417e-001
  3.5020696e-001
  3.4871987e-001
  3.4565603e-001
  3.4091100e-001
  3.3439357e-001
  3.2602632e-001
  3.1574619e-001
  3.0350474e-001
  2.8926839e-001
  2.7301842e-001
  2.5475089e-001
  2.3447639e-001
  2.1221967e-001
  1.8801913e-001
  1.6192623e-001
  1.3400473e-001
  1.0432990e-001
  7.2987584e-002
  4.0073232e-002
  5.6908518e-003
 -3.0048093e-002
 -6.7025814e-002
 -1.0511936e-001
 -1.4420178e-001
 -1.8414332e-001
 -2.2481254e-001
 -2.6607747e-001
 -3.0780673e-001
 -3.4987053e-001
 -3.9214171e-001
 -4.3449667e-001
 -4.7681621e-001
 -5.1898631e-001
 -5.6089887e-001
 -6.0245228e-001
 -6.4355195e-001
 -6.8411074e-001
 -7.2404932e-001
 -7.6329635e-001
 -8.0178867e-001
 -8.3947135e-001
 -8.7629764e-001
 -9.1222887e-001
 -9.4723425e-001
 -9.8129062e-001
 -1.0143821e+000
 -1.0464997e+000
 -1.0776409e+000
 -1.1078092e+000
 -1.1370134e+000
 -1.1652675e+000
 -1.1925895e+000
 -1.2190016e+000
 -1.2445287e+000
 -1.2691988e+000
 -1.2930416e+000
 -1.3160885e+000
 -1.3383720e+000
 -1.3599248e+000
 -1.3807800e+000
 -1.4009701e+000
 -1.4205271e+000
 -1.4394817e+000
 -1.4578633e+000
 -1.4757001e+000
 -1.4930179e+000
 -1.5098412e+000
 -1.5261921e+000
 -1.5420909e+000
 -1.5575556e+000
 -1.5726023e+000
 -1.5872452e+000
 -1.6014964e+000
 -1.6153664e+000
 -1.6288638e+000
 -1.6419960e+000
 -1.6547688e+000
 -1.6671868e+000
 -1.6792537e+000
 -1.6909721e+000
 -1.7023439e+000
 -1.7133705e+000
 -1.7240526e+000
 -1.7343905e+000
 -1.7443839e+000
 -1.7540323e+000
 -1.7633349e+000
 -1.7722902e+000
 -1.7808965e+000
 -1.7891512e+000
 -1.7970512e+000
 -1.8045924e+000
 -1.8117698e+000
 -1.8185770e+000
 -1.8250062e+000
 -1.8310478e+000
 -1.8366903e+000
 -1.8419200e+000
 -1.8467207e+000
 -1.8510735e+000
 -1.8549565e+000
 -1.8583448e+000
 -1.8612101e+000
 -1.8635204e+000
 -1.8652404e+000
 -1.8663309e+000
 -1.8667490e+000
 -1.8664482e+000
 -1.8653781e+000
 -1.8634852e+000
 -1.8607123e+000
 -1.8569995e+000
 -1.8522838e+000
 -1.8465002e+000
 -1.8395816e+000
 -1.8314597e+000
 -1.8220653e+000
 -1.8113291e+000
 -1.7991823e+000
 -1.7855573e+000
 -1.7703888e+000
 -1.7536139e+000
 -1.7351738e+000
 -1.7150140e+000
 -1.6930853e+000
 -1.6693450e+000
 -1.6437574e+000
 -1.6162944e+000
 -1.5869372e+000
 -1.5556759e+000
 -1.5225111e+000
 -1.4874542e+000
 -1.4505277e+000
 -1.4117663e+000
 -1.3712169e+000
 -1.3289388e+000
 -1.2850042e+000
 -1.2394981e+000
 -1.1925185e+000
 -1.1441758e+000
 -1.0945930e+000
 -1.0439051e+000
 -9.9225838e-001
 -9.3981023e-001
 -8.8672794e-001
 -8.3318797e-001
 -7.7937497e-001
 -7.2548063e-001
 -6.7170245e-001
 -6.1824248e-001
 -5.6530589e-001
 -5.1309953e-001
 -4.6183038e-001
 -4.1170404e-001
 -3.6292310e-001
 -3.1568552e-001
 -2.7018302e-001
 -2.2659950e-001
 -1.8510943e-001
 -1.4587633e-001
 -1.0905131e-001
 -7.4771656e-002
 -4.3159528e-002
 -1.4320756e-002
  1.1656249e-002
  3.4701458e-002
  5.4764031e-002
  7.1812993e-002
  8.5837734e-002
  9.6848346e-002
  1.0487578e-001
  1.0997185e-001
  1.1220901e-001
  1.1167997e-001
  1.0849715e-001
  1.0279195e-001
  9.4713784e-002
  8.4429013e-002
  7.2119701e-002
  5.7982195e-002
  4.2225582e-002
  2.5070004e-002
  6.7448670e-003
 -1.2513056e-002
 -3.2461609e-002
 -5.2855303e-002
 -7.3447413e-002
 -9.3992110e-002
 -1.1424660e-001
 -1.3397328e-001
 -1.5294179e-001
 -1.7093115e-001
 -1.8773170e-001
 -2.0314700e-001
 -2.1699569e-001
 -2.2911311e-001
 -2.3935290e-001
 -2.4758835e-001
 -2.5371364e-001
 -2.5764489e-001
 -2.5932103e-001
 -2.5870440e-001
 -2.5578127e-001
 -2.5056200e-001
 -2.4308112e-001
 -2.3339708e-001
 -2.2159188e-001
 -2.0777037e-001
 -1.9205945e-001
 -1.7460702e-001
 -1.5558070e-001
 -1.3516640e-001
 -1.1356674e-001
 -9.0999240e-002
 -6.7694428e-002
 -4.3893782e-002
 -1.9847573e-002
  4.1873865e-003
  2.7950066e-002
  5.1177594e-002
  7.3607667e-002
  9.4980965e-002
  1.1504356e-001
  1.3354930e-001
  1.5026210e-001
  1.6495821e-001
  1.7742838e-001
  1.8747983e-001
  1.9493825e-001
  1.9964946e-001
  2.0148104e-001
  2.0032376e-001
  1.9609276e-001
  1.8872855e-001
  1.7819787e-001
  1.6449422e-001
  1.4763824e-001
  1.2767782e-001
  1.0468804e-001
  7.8770794e-002
  5.0054272e-002
  1.8692175e-002
 -1.5137268e-002
 -5.1232492e-002
 -8.9369985e-002
 -1.2930585e-001
 -1.7077754e-001
 -2.1350576e-001
 -2.5719649e-001
 -3.0154313e-001
 -3.4622877e-001
 -3.9092849e-001
 -4.3531179e-001
 -4.7904504e-001
 -5.2179392e-001
 -5.6322588e-001
 -6.0301267e-001
 -6.4083264e-001
 -6.7637323e-001
 -7.0933315e-001
 -7.3942464e-001
 -7.6637555e-001
 -7.8993128e-001
 -8.0985664e-001
 -8.2593749e-001
 -8.3798229e-001
 -8.4582341e-001
 -8.4931830e-001
 -8.4835048e-001
 -8.4283026e-001
 -8.3269539e-001
 -8.1791139e-001
 -7.9847177e-001
 -7.7439799e-001
 -7.4573927e-001
 -7.1257217e-001
 -6.7500006e-001
 -6.3315232e-001
 -5.8718343e-001
 -5.3727192e-001
 -4.8361913e-001
 -4.2644783e-001
 -3.6600079e-001
 -3.0253919e-001
 -2.3634092e-001
 -1.6769882e-001
 -9.6918923e-002
 -2.4318508e-002
  4.9775753e-002
  1.2502974e-001
  2.0110381e-001
  2.7765473e-001
  3.5433757e-001
  4.3080759e-001
  5.0672205e-001
  5.8174201e-001
  6.5553402e-001
  7.2777176e-001
  7.9813758e-001
  8.6632400e-001
  9.3203504e-001
  9.9498750e-001
  1.0549121e+000
  1.1115547e+000
  1.1646769e+000
  1.2140573e+000
  1.2594919e+000
  1.3007948e+000
  1.3377990e+000
  1.3703563e+000
  1.3983380e+000
  1.4216351e+000
  1.4401581e+000
  1.4538374e+000
  1.4626232e+000
  1.4664851e+000
  1.4654122e+000
  1.4594127e+000
  1.4485136e+000
  1.4327603e+000
  1.4122164e+000
  1.3869628e+000
  1.3570975e+000
  1.3227351e+000
  1.2840060e+000
  1.2410560e+000
  1.1940457e+000
  1.1431495e+000
  1.0885554e+000
  1.0304641e+000
  9.6908827e-001
  9.0465204e-001
  8.3739006e-001
  7.6754687e-001
  6.9537618e-001
  6.2114005e-001
  5.4510816e-001
  4.6755699e-001
  3.8876904e-001
  3.0903196e-001
  2.2863772e-001
  1.4788177e-001
  6.7062069e-002
 -1.3521761e-002
 -9.3569423e-002
 -1.7278090e-001
 -2.5085745e-001
 -3.2750264e-001
 -4.0242339e-001
 -4.7533102e-001
 -5.4594238e-001
 -6.1398094e-001
 -6.7917792e-001
 -7.4127341e-001
 -8.0001756e-001
 -8.5517171e-001
 -9.0650952e-001
 -9.5381815e-001
 -9.9689937e-001
 -1.0355706e+000
 -1.0696663e+000
 -1.0990383e+000
 -1.1235578e+000
 -1.1431153e+000
 -1.1576223e+000
 -1.1670116e+000
 -1.1712383e+000
 -1.1702803e+000
 -1.1641389e+000
 -1.1528392e+000
 -1.1364307e+000
 -1.1149872e+000
 -1.0886070e+000
 -1.0574129e+000
 -1.0215522e+000
 -9.8119610e-001
 -9.3653939e-001
 -8.8779998e-001
 -8.3521805e-001
 -7.7905521e-001
 -7.1959349e-001
 -6.5713422e-001
 -5.9199669e-001
 -5.2451675e-001
 -4.5504531e-001
 -3.8394658e-001
 -3.1159637e-001
 -2.3838019e-001
 -1.6469124e-001
 -9.0928418e-002
 -1.7494139e-002
  5.5207814e-002
  1.2677452e-001
  1.9680618e-001
  2.6490836e-001
  3.3069430e-001
  3.9378711e-001
  4.5382202e-001
  5.1044854e-001
  5.6333259e-001
  6.1215848e-001
  6.5663089e-001
  6.9647668e-001
  7.3144660e-001
  7.6131688e-001
  7.8589062e-001
  8.0499909e-001
  8.1850284e-001
  8.2629260e-001
  8.2829003e-001
  8.2444828e-001
  8.1475232e-001
  7.9921912e-001
  7.7789759e-001
  7.5086833e-001
  7.1824317e-001
  6.8016452e-001
  6.3680450e-001
  5.8836395e-001
  5.3507115e-001
  4.7718043e-001
  4.1497063e-001
  3.4874332e-001
  2.7882097e-001
  2.0554496e-001
  1.2927338e-001
  5.0378919e-002
 -3.0753552e-002
 -1.1372929e-001
 -1.9814617e-001
 -2.8359710e-001
 -3.6967258e-001
 -4.5596316e-001
 -5.4206193e-001
 -6.2756699e-001
 -7.1208382e-001
 -7.9522766e-001
 -8.7662571e-001
 -9.5591933e-001
 -1.0327661e+000
 -1.1068417e+000
 -1.1778416e+000
 -1.2454830e+000
 -1.3095061e+000
 -1.3696752e+000
 -1.4257802e+000
 -1.4776373e+000
 -1.5250901e+000
 -1.5680095e+000
 -1.6062949e+000
 -1.6398736e+000
 -1.6687014e+000
 -1.6927620e+000
 -1.7120668e+000
 -1.7266542e+000
 -1.7365888e+000
 -1.7419609e+000
 -1.7428846e+000
 -1.7394975e+000
 -1.7319584e+000
 -1.7204466e+000
 -1.7051597e+000
 -1.6863121e+000
 -1.6641332e+000
 -1.6388655e+000
 -1.6107624e+000
 -1.5800867e+000
 -1.5471079e+000
 -1.5121008e+000
 -1.4753430e+000
 -1.4371133e+000
 -1.3976889e+000
 -1.3573446e+000
 -1.3163498e+000
 -1.2749674e+000
 -1.2334516e+000
 -1.1920466e+000
 -1.1509849e+000
 -1.1104856e+000
 -1.0707537e+000
 -1.0319783e+000
 -9.9433212e-001
 -9.5797004e-001
 -9.2302881e-001
 -8.8962628e-001
 -8.5786097e-001
 -8.2781183e-001
 -7.9953808e-001
 -7.7307926e-001
 -7.4845541e-001
 -7.2566740e-001
 -7.0469742e-001
 -6.8550959e-001
 -6.6805067e-001
 -6.5225099e-001
 -6.3802539e-001
 -6.2527435e-001
 -6.1388515e-001
 -6.0373315e-001
 -5.9468318e-001
 -5.8659092e-001
 -5.7930440e-001
 -5.7266549e-001
 -5.6651150e-001
 -5.6067666e-001
 -5.5499377e-001
 -5.4929571e-001
 -5.4341700e-001
 -5.3719534e-001
 -5.3047303e-001
 -5.2309846e-001
 -5.1492739e-001
 -5.0582433e-001
 -4.9566367e-001
 -4.8433083e-001
 -4.7172328e-001
 -4.5775147e-001
 -4.4233962e-001
 -4.2542639e-001
 -4.0696549e-001
 -3.8692613e-001
 -3.6529329e-001
 -3.4206798e-001
 -3.1726725e-001
 -2.9092420e-001
 -2.6308770e-001
 -2.3382217e-001
 -2.0320708e-001
 -1.7133646e-001
 -1.3831818e-001
 -1.0427325e-001
 -6.9334890e-002
 -3.3647621e-002
  2.6338062e-003
  3.9345519e-002
  7.6315712e-002
  1.1336589e-001
  1.5031218e-001
  1.8696662e-001
  2.2313855e-001
  2.5863600e-001
  2.9326704e-001
  3.2684116e-001
  3.5917066e-001
  3.9007198e-001
  4.1936697e-001
  4.4688420e-001
  4.7246012e-001
  4.9594022e-001
  5.1718009e-001
  5.3604642e-001
  5.5241786e-001
  5.6618589e-001
  5.7725544e-001
  5.8554558e-001
  5.9098994e-001
  5.9353714e-001
  5.9315102e-001
  5.8981080e-001
  5.8351112e-001
  5.7426194e-001
  5.6208839e-001
  5.4703039e-001
  5.2914228e-001
  5.0849231e-001
  4.8516198e-001
  4.5924535e-001
  4.3084826e-001
  4.0008741e-001
  3.6708946e-001
  3.3198998e-001
  2.9493241e-001
  2.5606698e-001
  2.1554951e-001
  1.7354033e-001
  1.3020305e-001
  8.5703406e-002
  4.0208124e-002
 -6.1162475e-003
 -5.3104436e-002
 -1.0059351e-001
 -1.4842392e-001
 -1.9644040e-001
 -2.4449293e-001
 -2.9243750e-001
 -3.4013686e-001
 -3.8746114e-001
 -4.3428841e-001
 -4.8050515e-001
 -5.2600652e-001
 -5.7069666e-001
 -6.1448878e-001
 -6.5730520e-001
 -6.9907723e-001
 -7.3974501e-001
 -7.7925716e-001
 -8.1757043e-001
 -8.5464919e-001
 -8.9046483e-001
 -9.2499513e-001
 -9.5822347e-001
 -9.9013811e-001
 -1.0207313e+000
 -1.0499982e+000
 -1.0779364e+000
 -1.1045445e+000
 -1.1298213e+000
 -1.1537650e+000
 -1.1763720e+000
 -1.1976361e+000
 -1.2175476e+000
 -1.2360926e+000
 -1.2532519e+000
 -1.2690007e+000
 -1.2833075e+000
 -1.2961341e+000
 -1.3074350e+000
 -1.3171566e+000
 -1.3252380e+000
 -1.3316099e+000
 -1.3361955e+000
 -1.3389101e+000
 -1.3396617e+000
 -1.3383516e+000
 -1.3348746e+000
 -1.3291200e+000
 -1.3209726e+000
 -1.3103133e+000
 -1.2970205e+000
 -1.2809714e+000
 -1.2620428e+000
 -1.2401132e+000
 -1.2150638e+000
 -1.1867801e+000
 -1.1551538e+000
 -1.1200842e+000
 -1.0814798e+000
 -1.0392602e+000
 -9.9335757e-001
 -9.4371851e-001
 -8.9030534e-001
 -8.3309782e-001
 -7.7209455e-001
 -7.0731432e-001
 -6.3879735e-001
 -5.6660635e-001
 -4.9082755e-001
 -4.1157146e-001
 -3.2897349e-001
 -2.4319443e-001
 -1.5442068e-001
 -6.2864272e-002
  3.1237223e-002
  1.2762114e-001
  2.2600029e-001
  3.2606378e-001
  4.2747806e-001
  5.2988821e-001
  6.3291936e-001
  7.3617844e-001
  8.3925603e-001
  9.4172846e-001
  1.0431601e+000
  1.1431057e+000
  1.2411130e+000
  1.3367255e+000
  1.4294854e+000
  1.5189361e+000
  1.6046256e+000
  1.6861095e+000
  1.7629537e+000
  1.8347381e+000
  1.9010591e+000
  1.9615328e+000
  2.0157980e+000
  2.0635191e+000
  2.1043886e+000
  2.1381298e+000
  2.1644992e+000
  2.1832890e+000
  2.1943284e+000
  2.1974863e+000
  2.1926722e+000
  2.1798375e+000
  2.1589770e+000
  2.1301290e+000
  2.0933763e+000
  2.0488458e+000
  1.9967086e+000
  1.9371795e+000
  1.8705159e+000
  1.7970171e+000
  1.7170224e+000
  1.6309098e+000
  1.5390935e+000
  1.4420221e+000
  1.3401756e+000
  1.2340629e+000
  1.1242185e+000
  1.0111995e+000
  8.9558213e-001
  7.7795804e-001
  6.5893071e-001
  5.3911164e-001
  4.1911641e-001
  2.9956079e-001
  1.8105680e-001
  6.4208745e-002
 -5.0390635e-002
 -1.6216401e-001
 -2.7055317e-001
 -3.7502259e-001
 -4.7506288e-001
 -5.7019399e-001
 -6.5996827e-001
 -7.4397327e-001
 -8.2183426e-001
 -8.9321649e-001
 -9.5782723e-001
 -1.0154174e+000
 -1.0657828e+000
 -1.1087654e+000
 -1.1442539e+000
 -1.1721840e+000
 -1.1925384e+000
 -1.2053467e+000
 -1.2106843e+000
 -1.2086721e+000
 -1.1994742e+000
 -1.1832972e+000
 -1.1603878e+000
 -1.1310305e+000
 -1.0955454e+000
 -1.0542853e+000
 -1.0076330e+000
 -9.5599777e-001
 -8.9981256e-001
 -8.3953019e-001
 -7.7561995e-001
 -7.0856398e-001
 -6.3885357e-001
 -5.6698546e-001
 -4.9345813e-001
 -4.1876817e-001
 -3.4340660e-001
 -2.6785547e-001
 -1.9258436e-001
 -1.1804720e-001
 -4.4679133e-002
  2.7106314e-002
  9.6919962e-002
  1.6439940e-001
  2.2921121e-001
  2.9105287e-001
  3.4965445e-001
  4.0477997e-001
  4.5622849e-001
  5.0383493e-001
  5.4747051e-001
  5.8704295e-001
  6.2249643e-001
  6.5381111e-001
  6.8100249e-001
  7.0412047e-001
  7.2324812e-001
  7.3850021e-001
  7.5002156e-001
  7.5798511e-001
  7.6258981e-001
  7.6405839e-001
  7.6263491e-001
  7.5858224e-001
  7.5217940e-001
  7.4371881e-001
  7.3350355e-001
  7.2184452e-001
  7.0905761e-001
  6.9546091e-001
  6.8137198e-001
  6.6710510e-001
  6.5296867e-001
  6.3926277e-001
  6.2627668e-001
  6.1428673e-001
  6.0355419e-001
  5.9432336e-001
  5.8681988e-001
  5.8124920e-001
  5.7779525e-001
  5.7661940e-001
  5.7785949e-001
  5.8162926e-001
  5.8801783e-001
  5.9708954e-001
  6.0888388e-001
  6.2341574e-001
  6.4067579e-001
  6.6063108e-001
  6.8322584e-001
  7.0838237e-001
  7.3600224e-001
  7.6596746e-001
  7.9814192e-001
  8.3237284e-001
  8.6849240e-001
  9.0631939e-001
  9.4566093e-001
  9.8631428e-001
  1.0280686e+000
  1.0707067e+000
  1.1140071e+000
  1.1577455e+000
  1.2016967e+000
  1.2456361e+000
  1.2893416e+000
  1.3325950e+000
  1.3751832e+000
  1.4169000e+000
  1.4575472e+000
  1.4969352e+000
  1.5348849e+000
  1.5712277e+000
  1.6058068e+000
  1.6384776e+000
  1.6691082e+000
  1.6975796e+000
  1.7237861e+000
  1.7476355e+000
  1.7690485e+000
  1.7879594e+000
  1.8043150e+000
  1.8180748e+000
  1.8292105e+000
  1.8377053e+000
  1.8435536e+000
  1.8467599e+000
  1.8473388e+000
  1.8453135e+000
  1.8407159e+000
  1.8335852e+000
  1.8239673e+000
  1.8119143e+000
  1.7974836e+000
  1.7807371e+000
  1.7617407e+000
  1.7405638e+000
  1.7172782e+000
  1.6919584e+000
  1.6646802e+000
  1.6355213e+000
  1.6045601e+000
  1.5718760e+000
  1.5375489e+000
  1.5016594e+000
  1.4642884e+000
  1.4255172e+000
  1.3854277e+000
  1.3441025e+000
  1.3016249e+000
  1.2580791e+000
  1.2135508e+000
  1.1681270e+000
  1.1218967e+000
  1.0749508e+000
  1.0273827e+000
  9.7928876e-001
  9.3076800e-001
  8.8192293e-001
  8.3285954e-001
  7.8368754e-001
  7.3452051e-001
  6.8547601e-001
  6.3667563e-001
  5.8824493e-001
  5.4031341e-001
  4.9301428e-001
  4.4648428e-001
  4.0086331e-001
  3.5629408e-001
  3.1292160e-001
  2.7089266e-001
  2.3035516e-001
  1.9145747e-001
  1.5434758e-001
  1.1917238e-001
  8.6076658e-002
  5.5202260e-002
  2.6687057e-002
  6.6395621e-004
 -2.2740133e-002
 -4.3405350e-002
 -6.1219929e-002
 -7.6081245e-002
 -8.7896842e-002
 -9.6585429e-002
 -1.0207784e-001
 -1.0431793e-001
 -1.0326347e-001
 -9.8886845e-002
 -9.1175842e-002
 -8.0134198e-002
 -6.5782136e-002
 -4.8156773e-002
 -2.7312410e-002
 -3.3207198e-003
  2.3729204e-002
  5.3730908e-002
  8.6560781e-002
  1.2207837e-001
  1.6012686e-001
  2.0053363e-001
  2.4311096e-001
  2.8765689e-001
  3.3395619e-001
  3.8178134e-001
  4.3089380e-001
  4.8104523e-001
  5.3197883e-001
  5.8343084e-001
  6.3513197e-001
  6.8680906e-001
  7.3818659e-001
  7.8898840e-001
  8.3893933e-001
  8.8776692e-001
  9.3520304e-001
  9.8098557e-001
  1.0248601e+000
  1.0665812e+000
  1.1059146e+000
  1.1426378e+000
  1.1765422e+000
  1.2074339e+000
  1.2351351e+000
  1.2594852e+000
  1.2803416e+000
  1.2975807e+000
  1.3110987e+000
  1.3208119e+000
  1.3266571e+000
  1.3285925e+000
  1.3265970e+000
  1.3206708e+000
  1.3108352e+000
  1.2971318e+000
  1.2796230e+000
  1.2583906e+000
  1.2335356e+000
  1.2051771e+000
  1.1734518e+000
  1.1385126e+000
  1.1005275e+000
  1.0596788e+000
  1.0161613e+000
  9.7018140e-001
  9.2195538e-001
  8.7170814e-001
  8.1967169e-001
  7.6608368e-001
  7.1118584e-001
  6.5522260e-001
  5.9843951e-001
  5.4108188e-001
  4.8339331e-001
  4.2561436e-001
  3.6798125e-001
  3.1072462e-001
  2.5406836e-001
  1.9822852e-001
  1.4341233e-001
  8.9817305e-002
  3.7630398e-002
 -1.2972666e-002
 -6.1828017e-002
 -1.0878414e-001
 -1.5370226e-001
 -1.9645665e-001
 -2.3693485e-001
 -2.7503770e-001
 -3.1067940e-001
 -3.4378738e-001
 -3.7430214e-001
 -4.0217698e-001
 -4.2737770e-001
 -4.4988214e-001
 -4.6967976e-001
 -4.8677111e-001
 -5.0116727e-001
 -5.1288926e-001
 -5.2196738e-001
 -5.2844061e-001
 -5.3235589e-001
 -5.3376749e-001
 -5.3273633e-001
 -5.2932930e-001
 -5.2361866e-001
 -5.1568137e-001
 -5.0559852e-001
 -4.9345477e-001
 -4.7933783e-001
 -4.6333794e-001
 -4.4554748e-001
 -4.2606055e-001
 -4.0497262e-001
 -3.8238026e-001
 -3.5838089e-001
 -3.3307256e-001
 -3.0655382e-001
 -2.7892362e-001
 -2.5028125e-001
 -2.2072632e-001
 -1.9035877e-001
 -1.5927893e-001
 -1.2758757e-001
 -9.5386069e-002
 -6.2776437e-002
 -2.9861511e-002
  3.2549408e-003
  3.6468078e-002
  6.9671867e-002
  1.0275896e-001
  1.3562061e-001
  1.6814659e-001
  2.0022514e-001
  2.3174296e-001
  2.6258526e-001
  2.9263579e-001
  3.2177697e-001
  3.4989006e-001
  3.7685534e-001
  4.0255241e-001
  4.2686048e-001
  4.4965872e-001
  4.7082673e-001
  4.9024497e-001
  5.0779528e-001
  5.2336146e-001
  5.3682987e-001
  5.4809011e-001
  5.5703565e-001
  5.6356458e-001
  5.6758033e-001
  5.6899246e-001
  5.6771739e-001
  5.6367919e-001
  5.5681036e-001
  5.4705258e-001
  5.3435745e-001
  5.1868725e-001
  5.0001559e-001
  4.7832807e-001
  4.5362289e-001
  4.2591142e-001
  3.9521866e-001
  3.6158369e-001
  3.2505999e-001
  2.8571577e-001
  2.4363411e-001
  1.9891307e-001
  1.5166575e-001
  1.0202016e-001
  5.0119063e-002
 -3.8803037e-003
 -5.9806586e-002
 -1.1747480e-001
 -1.7668688e-001
 -2.3723238e-001
 -2.9888916e-001
 -3.6142432e-001
 -4.2459507e-001
 -4.8814976e-001
 -5.5182899e-001
 -6.1536672e-001
 -6.7849158e-001
 -7.4092808e-001
 -8.0239794e-001
 -8.6262154e-001
 -9.2131922e-001
 -9.7821280e-001
 -1.0330270e+000
 -1.0854907e+000
 -1.1353389e+000
 -1.1823135e+000
 -1.2261653e+000
 -1.2666548e+000
 -1.3035542e+000
 -1.3366481e+000
 -1.3657352e+000
 -1.3906292e+000
 -1.4111600e+000
 -1.4271746e+000
 -1.4385384e+000
 -1.4451356e+000
 -1.4468703e+000
 -1.4436671e+000
 -1.4354714e+000
 -1.4222501e+000
 -1.4039921e+000
 -1.3807079e+000
 -1.3524306e+000
 -1.3192151e+000
 -1.2811383e+000
 -1.2382990e+000
 -1.1908176e+000
 -1.1388353e+000
 -1.0825138e+000
 -1.0220347e+000
 -9.5759878e-001
 -8.8942488e-001
 -8.1774934e-001
 -7.4282477e-001
 -6.6491910e-001
 -5.8431433e-001
 -5.0130540e-001
 -4.1619891e-001
 -3.2931178e-001
 -2.4096992e-001
 -1.5150683e-001
 -6.1262203e-002
  2.9419544e-002
  1.2019070e-001
  2.1070170e-001
  3.0060263e-001
  3.8954464e-001
  4.7718137e-001
  5.6317040e-001
  6.4717460e-001
  7.2886354e-001
  8.0791475e-001
  8.8401506e-001
  9.5686178e-001
  1.0261639e+000
  1.0916433e+000
  1.1530356e+000
  1.2100915e+000
  1.2625774e+000
  1.3102764e+000
  1.3529893e+000
  1.3905350e+000
  1.4227515e+000
  1.4494961e+000
  1.4706463e+000
  1.4861002e+000
  1.4957765e+000
  1.4996154e+000
  1.4975783e+000
  1.4896481e+000
  1.4758295e+000
  1.4561486e+000
  1.4306534e+000
  1.3994130e+000
  1.3625178e+000
  1.3200793e+000
  1.2722294e+000
  1.2191203e+000
  1.1609238e+000
  1.0978311e+000
  1.0300517e+000
  9.5781337e-001
  8.8136078e-001
  8.0095523e-001
  7.1687362e-001
  6.2940760e-001
  5.3886267e-001
  4.4555719e-001
  3.4982138e-001
  2.5199625e-001
  1.5243251e-001
  5.1489416e-002
 -5.0466381e-002
 -1.5306206e-001
 -2.5591988e-001
 -3.5865840e-001
 -4.6089381e-001
 -5.6224126e-001
 -6.6231614e-001
 -7.6073543e-001
 -8.5711912e-001
 -9.5109148e-001
 -1.0422825e+000
 -1.1303292e+000
 -1.2148771e+000
 -1.2955814e+000
 -1.3721084e+000
 -1.4441368e+000
 -1.5113591e+000
 -1.5734826e+000
 -1.6302310e+000
 -1.6813451e+000
 -1.7265846e+000
 -1.7657284e+000
 -1.7985763e+000
 -1.8249496e+000
 -1.8446922e+000
 -1.8576714e+000
 -1.8637785e+000
 -1.8629297e+000
 -1.8550667e+000
 -1.8401570e+000
 -1.8181944e+000
 -1.7891996e+000
 -1.7532200e+000
 -1.7103300e+000
 -1.6606312e+000
 -1.6042520e+000
 -1.5413475e+000
 -1.4720992e+000
 -1.3967147e+000
 -1.3154269e+000
 -1.2284936e+000
 -1.1361967e+000
 -1.0388410e+000
 -9.3675371e-001
 -8.3028300e-001
 -7.1979700e-001
 -6.0568244e-001
 -4.8834330e-001
 -3.6819928e-001
 -2.4568431e-001
 -1.2124487e-001
  4.6616847e-003
  1.3156896e-001
  2.5900330e-001
  3.8648570e-001
  5.1353375e-001
  6.3966357e-001
  7.6439186e-001
  8.8723784e-001
  1.0077253e+000
  1.1253848e+000
  1.2397552e+000
  1.3503863e+000
  1.4568402e+000
  1.5586938e+000
  1.6555401e+000
  1.7469904e+000
  1.8326762e+000
  1.9122502e+000
  1.9853889e+000
  2.0517931e+000
  2.1111899e+000
  2.1633341e+000
  2.2080090e+000
  2.2450275e+000
  2.2742335e+000
  2.2955021e+000
  2.3087408e+000
  2.3138897e+000
  2.3109220e+000
  2.2998444e+000
  2.2806967e+000
  2.2535524e+000
  2.2185181e+000
  2.1757331e+000
  2.1253693e+000
  2.0676299e+000
  2.0027492e+000
  1.9309914e+000
  1.8526495e+000
  1.7680440e+000
  1.6775218e+000
  1.5814547e+000
  1.4802373e+000
  1.3742862e+000
  1.2640373e+000
  1.1499445e+000
  1.0324776e+000
  9.1211990e-001
  7.8936656e-001
  6.6472211e-001
  5.3869831e-001
  4.1181187e-001
  2.8458218e-001
  1.5752899e-001
  3.1170092e-002
 -9.3980961e-002
 -2.1741716e-001
 -3.3864027e-001
 -4.5716307e-001
 -5.7251151e-001
 -6.8422679e-001
 -7.9186741e-001
 -8.9501110e-001
 -9.9325672e-001
 -1.0862260e+000
 -1.1735650e+000
 -1.2549461e+000
 -1.3300689e+000
 -1.3986619e+000
 -1.4604832e+000
 -1.5153220e+000
 -1.5629990e+000
 -1.6033675e+000
 -1.6363135e+000
 -1.6617566e+000
 -1.6796496e+000
 -1.6899791e+000
 -1.6927653e+000
 -1.6880614e+000
 -1.6759536e+000
 -1.6565602e+000
 -1.6300312e+000
 -1.5965471e+000
 -1.5563180e+000
 -1.5095825e+000
 -1.4566064e+000
 -1.3976811e+000
 -1.3331223e+000
 -1.2632681e+000
 -1.1884774e+000
 -1.1091280e+000
 -1.0256147e+000
 -9.3834722e-001
 -8.4774804e-001
 -7.5425046e-001
 -6.5829630e-001
 -5.6033373e-001
 -4.6081500e-001
 -3.6019425e-001
 -2.5892526e-001
 -1.5745920e-001
 -5.6242488e-002
  4.4285419e-002
  1.4369410e-001
  2.4156424e-001
  3.3748960e-001
  4.3107893e-001
  5.2195778e-001
  6.0977020e-001
  6.9418040e-001
  7.7487418e-001
  8.5156035e-001
  9.2397197e-001
  9.9186746e-001
  1.0550315e+000
  1.1132761e+000
  1.1664410e+000
  1.2143942e+000
  1.2570327e+000
  1.2942824e+000
  1.3260981e+000
  1.3524639e+000
  1.3733924e+000
  1.3889246e+000
  1.3991296e+000
  1.4041036e+000
  1.4039689e+000
  1.3988738e+000
  1.3889906e+000
  1.3745151e+000
  1.3556649e+000
  1.3326784e+000
  1.3058127e+000
  1.2753428e+000
  1.2415594e+000
  1.2047674e+000
  1.1652841e+000
  1.1234374e+000
  1.0795639e+000
  1.0340071e+000
  9.8711533e-001
  9.3924022e-001
  8.9073440e-001
  8.4194985e-001
  7.9323603e-001
  7.4493802e-001
  6.9739479e-001
  6.5093749e-001
  6.0588776e-001
  5.6255622e-001
  5.2124092e-001
  4.8222594e-001
  4.4578008e-001
  4.1215566e-001
  3.8158733e-001
  3.5429117e-001
  3.3046369e-001
  3.1028110e-001
  2.9389867e-001
  2.8145013e-001
  2.7304726e-001
  2.6877961e-001
  2.6871430e-001
  2.7289594e-001
  2.8134670e-001
  2.9406647e-001
  3.1103311e-001
  3.3220287e-001
  3.5751084e-001
  3.8687156e-001
  4.2017968e-001
  4.5731072e-001
  4.9812193e-001
  5.4245320e-001
  5.9012804e-001
  6.4095464e-001
  6.9472699e-001
  7.5122598e-001
  8.1022066e-001
  8.7146939e-001
  9.3472118e-001
  9.9971686e-001
  1.0661904e+000
  1.1338703e+000
  1.2024807e+000
  1.2717427e+000
  1.3413757e+000
  1.4110986e+000
  1.4806309e+000
  1.5496943e+000
  1.6180131e+000
  1.6853161e+000
  1.7513371e+000
  1.8158162e+000
  1.8785007e+000
  1.9391458e+000
  1.9975159e+000
  2.0533851e+000
  2.1065377e+000
  2.1567695e+000
  2.2038878e+000
  2.2477123e+000
  2.2880755e+000
  2.3248231e+000
  2.3578143e+000
  2.3869223e+000
  2.4120343e+000
  2.4330520e+000
  2.4498913e+000
  2.4624828e+000
  2.4707715e+000
  2.4747171e+000
  2.4742935e+000
  2.4694891e+000
  2.4603064e+000
  2.4467617e+000
  2.4288851e+000
  2.4067201e+000
  2.3803233e+000
  2.3497639e+000
  2.3151235e+000
  2.2764956e+000
  2.2339852e+000
  2.1877084e+000
  2.1377915e+000
  2.0843712e+000
  2.0275932e+000
  1.9676127e+000
  1.9045926e+000
  1.8387039e+000
  1.7701248e+000
  1.6990399e+000
  1.6256396e+000
  1.5501196e+000
  1.4726804e+000
  1.3935261e+000
  1.3128644e+000
  1.2309053e+000
  1.1478608e+000
  1.0639441e+000
  9.7936880e-001
  8.9434848e-001
  8.0909568e-001
  7.2382134e-001
  6.3873411e-001
  5.5403963e-001
  4.6993982e-001
  3.8663221e-001
  3.0430928e-001
  2.2315775e-001
  1.4335794e-001
  6.5083167e-002
 -1.1500933e-002
 -8.6236960e-002
 -1.5897634e-001
 -2.2957989e-001
 -2.9791831e-001
 -3.6387269e-001
 -4.2733496e-001
 -4.8820829e-001
 -5.4640751e-001
 -6.0185938e-001
 -6.5450291e-001
 -7.0428961e-001
 -7.5118364e-001
 -7.9516195e-001
 -8.3621439e-001
 -8.7434368e-001
 -9.0956540e-001
 -9.4190789e-001
 -9.7141206e-001
 -9.9813122e-001
 -1.0221307e+000
 -1.0434876e+000
 -1.0622904e+000
 -1.0786383e+000
 -1.0926408e+000
 -1.1044173e+000
 -1.1140960e+000
 -1.1218136e+000
 -1.1277145e+000
 -1.1319497e+000
 -1.1346762e+000
 -1.1360560e+000
 -1.1362553e+000
 -1.1354434e+000
 -1.1337917e+000
 -1.1314727e+000
 -1.1286591e+000
 -1.1255225e+000
 -1.1222325e+000
 -1.1189557e+000
 -1.1158545e+000
 -1.1130862e+000
 -1.1108016e+000
 -1.1091448e+000
 -1.1082513e+000
 -1.1082477e+000
 -1.1092506e+000
 -1.1113657e+000
 -1.1146871e+000
 -1.1192965e+000
 -1.1252627e+000
 -1.1326407e+000
 -1.1414716e+000
 -1.1517817e+000
 -1.1635823e+000
 -1.1768696e+000
 -1.1916244e+000
 -1.2078117e+000
 -1.2253812e+000
 -1.2442669e+000
 -1.2643876e+000
 -1.2856469e+000
 -1.3079338e+000
 -1.3311228e+000
 -1.3550749e+000
 -1.3796377e+000
 -1.4046465e+000
 -1.4299248e+000
 -1.4552852e+000
 -1.4805305e+000
 -1.5054546e+000
 -1.5298434e+000
 -1.5534760e+000
 -1.5761261e+000
 -1.5975629e+000
 -1.6175523e+000
 -1.6358585e+000
 -1.6522450e+000
 -1.6664762e+000
 -1.6783185e+000
 -1.6875416e+000
 -1.6939200e+000
 -1.6972345e+000
 -1.6972729e+000
 -1.6938319e+000
 -1.6867180e+000
 -1.6757490e+000
 -1.6607546e+000
 -1.6415783e+000
 -1.6180779e+000
 -1.5901265e+000
 -1.5576138e+000
 -1.5204467e+000
 -1.4785501e+000
 -1.4318675e+000
 -1.3803620e+000
 -1.3240162e+000
 -1.2628333e+000
 -1.1968370e+000
 -1.1260719e+000
 -1.0506036e+000
 -9.7051880e-001
 -8.8592521e-001
 -7.9695144e-001
 -7.0374674e-001
 -6.0648065e-001
 -5.0534259e-001
 -4.0054130e-001
 -2.9230426e-001
 -1.8087694e-001
 -6.6522046e-002
  5.0481390e-002
  1.6983894e-001
  2.9124182e-001
  4.1436799e-001
  5.3888330e-001
  6.6444274e-001
  7.9069171e-001
  9.1726735e-001
  1.0437999e+000
  1.1699141e+000
  1.2952308e+000
  1.4193681e+000
  1.5419431e+000
  1.6625735e+000
  1.7808788e+000
  1.8964820e+000
  2.0090112e+000
  2.1181011e+000
  2.2233941e+000
  2.3245423e+000
  2.4212087e+000
  2.5130687e+000
  2.5998113e+000
  2.6811404e+000
  2.7567766e+000
  2.8264575e+000
  2.8899398e+000
  2.9469997e+000
  2.9974343e+000
  3.0410624e+000
  3.0777253e+000
  3.1072877e+000
  3.1296385e+000
  3.1446910e+000
  3.1523837e+000
  3.1526808e+000
  3.1455723e+000
  3.1310741e+000
  3.1092286e+000
  3.0801040e+000
  3.0437948e+000
  3.0004213e+000
  2.9501292e+000
  2.8930894e+000
  2.8294974e+000
  2.7595724e+000
  2.6835569e+000
  2.6017158e+000
  2.5143352e+000
  2.4217217e+000
  2.3242010e+000
  2.2221168e+000
  2.1158296e+000
  2.0057150e+000
  1.8921626e+000
  1.7755743e+000
  1.6563628e+000
  1.5349498e+000
  1.4117643e+000
  1.2872413e+000
  1.1618194e+000
  1.0359394e+000
  9.1004239e-001
  7.8456798e-001
  6.5995235e-001
  5.3662652e-001
  4.1501453e-001
  2.9553162e-001
  1.7858253e-001
  6.4559738e-002
 -4.6158163e-002
 -1.5320809e-001
 -2.5624401e-001
 -3.5493839e-001
 -4.4898360e-001
 -5.3809320e-001
 -6.2200312e-001
 -7.0047279e-001
 -7.7328609e-001
 -8.4025226e-001
 -9.0120662e-001
 -9.5601122e-001
 -1.0045553e+000
 -1.0467558e+000
 -1.0825573e+000
 -1.1119324e+000
 -1.1348816e+000
 -1.1514332e+000
 -1.1616426e+000
 -1.1655925e+000
 -1.1633916e+000
 -1.1551746e+000
 -1.1411009e+000
 -1.1213535e+000
 -1.0961386e+000
 -1.0656836e+000
 -1.0302363e+000
 -9.9006347e-001
 -9.4544912e-001
 -8.9669313e-001
 -8.4410954e-001
 -7.8802483e-001
 -7.2877616e-001
 -6.6670956e-001
 -6.0217808e-001
 -5.3553993e-001
 -4.6715658e-001
 -3.9739088e-001
 -3.2660518e-001
 -2.5515948e-001
 -1.8340958e-001
 -1.1170532e-001
 -4.0388826e-002
  3.0207153e-002
  9.9760864e-002
  1.6796306e-001
  2.3451846e-001
  2.9914704e-001
  3.6158531e-001
  4.2158744e-001
  4.7892622e-001
  5.3339400e-001
  5.8480341e-001
  6.3298798e-001
  6.7780269e-001
  7.1912424e-001
  7.5685136e-001
  7.9090482e-001
  8.2122744e-001
  8.4778386e-001
  8.7056026e-001
  8.8956390e-001
  9.0482254e-001
  9.1638379e-001
  9.2431428e-001
  9.2869877e-001
  9.2963916e-001
  9.2725336e-001
  9.2167416e-001
  9.1304795e-001
  9.0153343e-001
  8.8730022e-001
  8.7052746e-001
  8.5140235e-001
  8.3011872e-001
  8.0687550e-001
  7.8187526e-001
  7.5532274e-001
  7.2742334e-001
  6.9838178e-001
  6.6840060e-001
  6.3767890e-001
  6.0641098e-001
  5.7478517e-001
  5.4298263e-001
  5.1117629e-001
  4.7952987e-001
  4.4819696e-001
  4.1732021e-001
  3.8703066e-001
  3.5744713e-001
  3.2867571e-001
  3.0080939e-001
  2.7392778e-001
  2.4809699e-001
  2.2336950e-001
  1.9978429e-001
  1.7736695e-001
  1.5612999e-001
  1.3607315e-001
  1.1718388e-001
  9.9437928e-002
  8.2799888e-002
  6.7223970e-002
  5.2654753e-002
  3.9028027e-002
  2.6271688e-002
  1.4306679e-002
  3.0479713e-003
 -7.5944252e-003
 -1.7714430e-002
 -2.7408845e-002
 -3.6776310e-002
 -4.5916249e-002
 -5.4927845e-002
 -6.3909021e-002
 -7.2955464e-002
 -8.2159668e-002
 -9.1610039e-002
 -1.0139003e-001
 -1.1157736e-001
 -1.2224325e-001
 -1.3345179e-001
 -1.4525929e-001
 -1.5771382e-001
 -1.7085469e-001
 -1.8471215e-001
 -1.9930708e-001
 -2.1465077e-001
 -2.3074484e-001
 -2.4758117e-001
 -2.6514197e-001
 -2.8339991e-001
 -3.0231830e-001
 -3.2185140e-001
 -3.4194475e-001
 -3.6253558e-001
 -3.8355333e-001
 -4.0492014e-001
 -4.2655147e-001
 -4.4835670e-001
 -4.7023986e-001
 -4.9210029e-001
 -5.1383339e-001
 -5.3533138e-001
 -5.5648406e-001
 -5.7717961e-001
 -5.9730532e-001
 -6.1674843e-001
 -6.3539680e-001
 -6.5313975e-001
 -6.6986869e-001
 -6.8547787e-001
 -6.9986499e-001
 -7.1293185e-001
 -7.2458489e-001
 -7.3473574e-001
 -7.4330166e-001
 -7.5020602e-001
 -7.5537861e-001
 -7.5875598e-001
 -7.6028170e-001
 -7.5990653e-001
 -7.5758859e-001
 -7.5329343e-001
 -7.4699406e-001
 -7.3867093e-001
 -7.2831187e-001
 -7.1591191e-001
 -7.0147319e-001
 -6.8500470e-001
 -6.6652204e-001
 -6.4604715e-001
 -6.2360801e-001
 -5.9923827e-001
 -5.7297693e-001
 -5.4486798e-001
 -5.1495998e-001
 -4.8330571e-001
 -4.4996179e-001
 -4.1498826e-001
 -3.7844826e-001
 -3.4040767e-001
 -3.0093471e-001
 -2.6009970e-001
 -2.1797470e-001
 -1.7463328e-001
 -1.3015027e-001
 -8.4601549e-002
 -3.8063856e-002
  9.3853298e-003
  5.7667912e-002
  1.0670525e-001
  1.5641819e-001
  2.0672710e-001
  2.5755180e-001
  3.0881158e-001
  3.6042506e-001
  4.1231011e-001
  4.6438374e-001
  5.1656196e-001
  5.6875963e-001
  6.2089030e-001
  6.7286603e-001
  7.2459729e-001
  7.7599273e-001
  8.2695912e-001
  8.7740115e-001
  9.2722140e-001
  9.7632019e-001
  1.0245956e+000
  1.0719434e+000
  1.1182571e+000
  1.1634281e+000
  1.2073457e+000
  1.2498972e+000
  1.2909684e+000
  1.3304435e+000
  1.3682059e+000
  1.4041380e+000
  1.4381221e+000
  1.4700407e+000
  1.4997772e+000
  1.5272161e+000
  1.5522444e+000
  1.5747514e+000
  1.5946300e+000
  1.6117775e+000
  1.6260961e+000
  1.6374939e+000
  1.6458859e+000
  1.6511944e+000
  1.6533506e+000
  1.6522947e+000
  1.6479774e+000
  1.6403602e+000
  1.6294167e+000
  1.6151330e+000
  1.5975089e+000
  1.5765579e+000
  1.5523085e+000
  1.5248043e+000
  1.4941048e+000
  1.4602856e+000
  1.4234387e+000
  1.3836728e+000
  1.3411133e+000
  1.2959024e+000
  1.2481988e+000
  1.1981778e+000
  1.1460304e+000
  1.0919634e+000
  1.0361983e+000
  9.7897095e-001
  9.2053038e-001
  8.6113799e-001
  8.0106645e-001
  7.4059842e-001
  6.8002530e-001
  6.1964578e-001
  5.5976429e-001
  5.0068949e-001
  4.4273250e-001
  3.8620519e-001
  3.3141839e-001
  2.7868003e-001
  2.2829326e-001
  1.8055453e-001
  1.3575173e-001
  9.4162233e-002
  5.6051051e-002
  2.1668979e-002
 -8.7492074e-003
 -3.4986485e-002
 -5.6845243e-002
 -7.4148851e-002
 -8.6743132e-002
 -9.4497708e-002
 -9.7307227e-002
 -9.5092452e-002
 -8.7801196e-002
 -7.5409099e-002
 -5.7920246e-002
 -3.5367601e-002
 -7.8132686e-003
  2.4651435e-002
  6.1906094e-002
  1.0380150e-001
  1.5016016e-001
  2.0077696e-001
  2.5542005e-001
  3.1383194e-001
  3.7573070e-001
  4.4081139e-001
  5.0874765e-001
  5.7919345e-001
  6.5178495e-001
  7.2614258e-001
  8.0187311e-001
  8.7857199e-001
  9.5582566e-001
  1.0332140e+000
  1.1103128e+000
  1.1866963e+000
  1.2619400e+000
  1.3356227e+000
  1.4073298e+000
  1.4766552e+000
  1.5432042e+000
  1.6065960e+000
  1.6664659e+000
  1.7224675e+000
  1.7742753e+000
  1.8215863e+000
  1.8641223e+000
  1.9016314e+000
  1.9338899e+000
  1.9607032e+000
  1.9819078e+000
  1.9973716e+000
  2.0069954e+000
  2.0107130e+000
  2.0084922e+000
  2.0003342e+000
  1.9862746e+000
  1.9663823e+000
  1.9407596e+000
  1.9095414e+000
  1.8728943e+000
  1.8310155e+000
  1.7841319e+000
  1.7324981e+000
  1.6763955e+000
  1.6161299e+000
  1.5520299e+000
  1.4844451e+000
  1.4137433e+000
  1.3403091e+000
  1.2645405e+000
  1.1868477e+000
  1.1076495e+000
  1.0273716e+000
  9.4644360e-001
  8.6529684e-001
  7.8436155e-001
  7.0406461e-001
  6.2482699e-001
  5.4706148e-001
  4.7117036e-001
  3.9754320e-001
  3.2655481e-001
  2.5856326e-001
  1.9390806e-001
  1.3290846e-001
  7.5861933e-002
  2.3042752e-002
 -2.5299181e-002
 -6.8939402e-002
 -1.0767976e-001
 -1.4134910e-001
 -1.6980382e-001
 -1.9292816e-001
 -2.1063442e-001
 -2.2286296e-001
 -2.2958200e-001
 -2.3078732e-001
 -2.2650178e-001
 -2.1677466e-001
 -2.0168094e-001
 -1.8132035e-001
 -1.5581638e-001
 -1.2531515e-001
 -8.9984203e-002
 -5.0011146e-002
 -5.6023073e-003
  4.3018726e-002
  9.5612610e-002
  1.5192577e-001
  2.1169199e-001
  2.7463396e-001
  3.4046487e-001
  4.0888999e-001
  4.7960824e-001
  5.5231368e-001
  6.2669707e-001
  7.0244725e-001
  7.7925260e-001
  8.5680235e-001
  9.3478787e-001
  1.0129039e+000
  1.0908495e+000
  1.1683296e+000
  1.2450554e+000
  1.3207457e+000
  1.3951273e+000
  1.4679364e+000
  1.5389187e+000
  1.6078301e+000
  1.6744375e+000
  1.7385189e+000
  1.7998642e+000
  1.8582751e+000
  1.9135656e+000
  1.9655622e+000
  2.0141043e+000
  2.0590437e+000
  2.1002454e+000
  2.1375872e+000
  2.1709601e+000
  2.2002680e+000
  2.2254278e+000
  2.2463696e+000
  2.2630363e+000
  2.2753838e+000
  2.2833812e+000
  2.2870102e+000
  2.2862655e+000
  2.2811548e+000
  2.2716984e+000
  2.2579296e+000
  2.2398943e+000
  2.2176514e+000
  2.1912724e+000
  2.1608414e+000
  2.1264554e+000
  2.0882236e+000
  2.0462682e+000
  2.0007234e+000
  1.9517360e+000
  1.8994648e+000
  1.8440806e+000
  1.7857658e+000
  1.7247147e+000
  1.6611321e+000
  1.5952341e+000
  1.5272469e+000
  1.4574064e+000
  1.3859579e+000
  1.3131554e+000
  1.2392605e+000
  1.1645423e+000
  1.0892758e+000
  1.0137415e+000
  9.3822426e-001
  8.6301210e-001
  7.8839519e-001
  7.1466459e-001
  6.4211095e-001
  5.7102326e-001
  5.0168740e-001
  4.3438478e-001
  3.6939082e-001
  3.0697356e-001
  2.4739209e-001
  1.9089509e-001
  1.3771932e-001
  8.8088153e-002
  4.2210111e-002
  2.7745889e-004
 -3.7535162e-002
 -7.1072028e-002
 -1.0019756e-001
 -1.2479747e-001
 -1.4477979e-001
 -1.6007578e-001
 -1.7064081e-001
 -1.7645495e-001
 -1.7752358e-001
 -1.7387776e-001
 -1.6557447e-001
 -1.5269669e-001
 -1.3535331e-001
 -1.1367891e-001
 -8.7833277e-002
 -5.8000850e-002
 -2.4389924e-002
  1.2768285e-002
  5.3220755e-002
  9.6693940e-002
  1.4289519e-001
  1.9151437e-001
  2.4222553e-001
  2.9468882e-001
  3.4855245e-001
  4.0345476e-001
  4.5902643e-001
  5.1489272e-001
  5.7067580e-001
  6.2599712e-001
  6.8047985e-001
  7.3375123e-001
  7.8544503e-001
  8.3520396e-001
  8.8268194e-001
  9.2754647e-001
  9.6948082e-001
  1.0081861e+000
  1.0433834e+000
  1.0748156e+000
  1.1022488e+000
  1.1254747e+000
  1.1443112e+000
  1.1586040e+000
  1.1682276e+000
  1.1730861e+000
  1.1731141e+000
  1.1682766e+000
  1.1585697e+000
  1.1440202e+000
  1.1246857e+000
  1.1006538e+000
  1.0720418e+000
  1.0389953e+000
  1.0016877e+000
  9.6031838e-001
  9.1511152e-001
  8.6631431e-001
  8.1419517e-001
  7.5904176e-001
  7.0115886e-001
  6.4086613e-001
  5.7849580e-001
  5.1439023e-001
  4.4889946e-001
  3.8237866e-001
  3.1518560e-001
  2.4767812e-001
  1.8021156e-001
  1.1313627e-001
  4.6795228e-002
 -1.8478408e-002
 -8.2363502e-002
 -1.4455313e-001
 -2.0475658e-001
 -2.6270128e-001
 -3.1813448e-001
 -3.7082481e-001
 -4.2056368e-001
 -4.6716642e-001
 -5.1047330e-001
 -5.5035023e-001
 -5.8668939e-001
 -6.1940951e-001
 -6.4845603e-001
 -6.7380100e-001
 -6.9544275e-001
 -7.1340541e-001
 -7.2773814e-001
 -7.3851430e-001
 -7.4583027e-001
 -7.4980420e-001
 -7.5057461e-001
 -7.4829877e-001
 -7.4315098e-001
 -7.3532077e-001
 -7.2501090e-001
 -7.1243544e-001
 -6.9781758e-001
 -6.8138758e-001
 -6.6338057e-001
 -6.4403440e-001
 -6.2358746e-001
 -6.0227662e-001
 -5.8033506e-001
 -5.5799033e-001
 -5.3546237e-001
 -5.1296170e-001
 -4.9068771e-001
 -4.6882704e-001
 -4.4755211e-001
 -4.2701988e-001
 -4.0737065e-001
 -3.8872711e-001
 -3.7119354e-001
 -3.5485519e-001
 -3.3977786e-001
 -3.2600765e-001
 -3.1357092e-001
 -3.0247438e-001
 -2.9270545e-001
 -2.8423272e-001
 -2.7700661e-001
 -2.7096022e-001
 -2.6601028e-001
 -2.6205831e-001
 -2.5899183e-001
 -2.5668580e-001
 -2.5500402e-001
 -2.5380080e-001
 -2.5292253e-001
 -2.5220946e-001
 -2.5149739e-001
 -2.5061952e-001
 -2.4940823e-001
 -2.4769686e-001
 -2.4532149e-001
 -2.4212271e-001
 -2.3794727e-001
 -2.3264972e-001
 -2.2609396e-001
 -2.1815467e-001
 -2.0871869e-001
 -1.9768620e-001
 -1.8497185e-001
 -1.7050576e-001
 -1.5423426e-001
 -1.3612064e-001
 -1.1614567e-001
 -9.4307890e-002
 -7.0623918e-002
 -4.5128428e-002
 -1.7874067e-002
  1.1068818e-002
  4.1612599e-002
  7.3652932e-002
  1.0706947e-001
  1.4172669e-001
  1.7747489e-001
  2.1415125e-001
  2.5158104e-001
  2.8957888e-001
  3.2795016e-001
  3.6649243e-001
  4.0499693e-001
  4.4325013e-001
  4.8103534e-001
  5.1813423e-001
  5.5432855e-001
  5.8940161e-001
  6.2313995e-001
  6.5533483e-001
  6.8578378e-001
  7.1429198e-001
  7.4067370e-001
  7.6475357e-001
  7.8636780e-001
  8.0536530e-001
  8.2160870e-001
  8.3497526e-001
  8.4535766e-001
  8.5266466e-001
  8.5682170e-001
  8.5777127e-001
  8.5547325e-001
  8.4990508e-001
  8.4106180e-001
  8.2895599e-001
  8.1361756e-001
  7.9509345e-001
  7.7344720e-001
  7.4875843e-001
  7.2112220e-001
  6.9064826e-001
  6.5746025e-001
  6.2169485e-001
  5.8350070e-001
  5.4303751e-001
  5.0047484e-001
  4.5599108e-001
  4.0977220e-001
  3.6201061e-001
  3.1290393e-001
  2.6265377e-001
  2.1146450e-001
  1.5954204e-001
  1.0709269e-001
  5.4321920e-002
  1.4332348e-003
 -5.1372910e-002
 -1.0390018e-001
 -1.5595738e-001
 -2.0735938e-001
 -2.5792806e-001
 -3.0749307e-001
 -3.5589265e-001
 -4.0297433e-001
 -4.4859549e-001
 -4.9262395e-001
 -5.3493846e-001
 -5.7542907e-001
 -6.1399744e-001
 -6.5055714e-001
 -6.8503378e-001
 -7.1736514e-001
 -7.4750120e-001
 -7.7540411e-001
 -8.0104810e-001
 -8.2441931e-001
 -8.4551559e-001
 -8.6434622e-001
 -8.8093159e-001
 -8.9530285e-001
 -9.0750146e-001
 -9.1757876e-001
 -9.2559548e-001
 -9.3162120e-001
 -9.3573381e-001
 -9.3801892e-001
 -9.3856926e-001
 -9.3748406e-001
 -9.3486840e-001
 -9.3083257e-001
 -9.2549138e-001
 -9.1896353e-001
 -9.1137089e-001
 -9.0283785e-001
 -8.9349063e-001
 -8.8345657e-001
 -8.7286351e-001
 -8.6183907e-001
 -8.5051001e-001
 -8.3900156e-001
 -8.2743680e-001
 -8.1593598e-001
 -8.0461593e-001
 -7.9358947e-001
 -7.8296478e-001
 -7.7284485e-001
 -7.6332693e-001
 -7.5450199e-001
 -7.4645424e-001
 -7.3926058e-001
 -7.3299023e-001
 -7.2770423e-001
 -7.2345508e-001
 -7.2028637e-001
 -7.1823243e-001
 -7.1731806e-001
 -7.1755824e-001
 -7.1895796e-001
 -7.2151198e-001
 -7.2520477e-001
 -7.3001038e-001
 -7.3589245e-001
 -7.4280415e-001
 -7.5068836e-001
 -7.5947767e-001
 -7.6909468e-001
 -7.7945212e-001
 -7.9045323e-001
 -8.0199207e-001
 -8.1395393e-001
 -8.2621580e-001
 -8.3864689e-001
 -8.5110924e-001
 -8.6345829e-001
 -8.7554364e-001
 -8.8720975e-001
 -8.9829676e-001
 -9.0864130e-001
 -9.1807740e-001
 -9.2643739e-001
 -9.3355287e-001
 -9.3925571e-001
 -9.4337901e-001
 -9.4575821e-001
 -9.4623208e-001
 -9.4464381e-001
 -9.4084204e-001
 -9.3468193e-001
 -9.2602621e-001
 -9.1474619e-001
 -9.0072277e-001
 -8.8384737e-001
 -8.6402292e-001
 -8.4116468e-001
 -8.1520110e-001
 -7.8607457e-001
 -7.5374213e-001
 -7.1817608e-001
 -6.7936455e-001
 -6.3731194e-001
 -5.9203932e-001
 -5.4358470e-001
 -4.9200319e-001
 -4.3736716e-001
 -3.7976613e-001
 -3.1930672e-001
 -2.5611239e-001
 -1.9032312e-001
 -1.2209497e-001
 -5.1599559e-002
  2.0976615e-002
  9.5432882e-002
  1.7155525e-001
  2.4911732e-001
  3.2788131e-001
  4.0759917e-001
  4.8801369e-001
  5.6885978e-001
  6.4986578e-001
  7.3075475e-001
  8.1124590e-001
  8.9105600e-001
  9.6990083e-001
  1.0474966e+000
  1.1235616e+000
  1.1978173e+000
  1.2699902e+000
  1.3398130e+000
  1.4070261e+000
  1.4713789e+000
  1.5326311e+000
  1.5905539e+000
  1.6449314e+000
  1.6955613e+000
  1.7422562e+000
  1.7848444e+000
  1.8231709e+000
  1.8570977e+000
  1.8865047e+000
  1.9112903e+000
  1.9313715e+000
  1.9466844e+000
  1.9571842e+000
  1.9628453e+000
  1.9636612e+000
  1.9596442e+000
  1.9508254e+000
  1.9372539e+000
  1.9189965e+000
  1.8961371e+000
  1.8687757e+000
  1.8370281e+000
  1.8010245e+000
  1.7609087e+000
  1.7168375e+000
  1.6689787e+000
  1.6175111e+000
  1.5626222e+000
  1.5045080e+000
  1.4433711e+000
  1.3794197e+000
  1.3128664e+000
  1.2439271e+000
  1.1728194e+000
  1.0997618e+000
  1.0249725e+000
  9.4866809e-001
  8.7106264e-001
  7.9236675e-001
  7.1278655e-001
  6.3252288e-001
  5.5177045e-001
  4.7071719e-001
  3.8954361e-001
  3.0842223e-001
  2.2751720e-001
  1.4698385e-001
  6.6968490e-002
 -1.2391802e-002
 -9.0969286e-002
 -1.6864556e-001
 -2.4531149e-001
 -3.2086706e-001
 -3.9522117e-001
 -4.6829130e-001
 -5.4000319e-001
 -6.1029041e-001
 -6.7909387e-001
 -7.4636136e-001
 -8.1204693e-001
 -8.7611034e-001
 -9.3851646e-001
 -9.9923464e-001
 -1.0582380e+000
 -1.1155030e+000
 -1.1710086e+000
 -1.2247356e+000
 -1.2766663e+000
 -1.3267838e+000
 -1.3750713e+000
 -1.4215120e+000
 -1.4660881e+000
 -1.5087809e+000
 -1.5495702e+000
 -1.5884339e+000
 -1.6253480e+000
 -1.6602864e+000
 -1.6932205e+000
 -1.7241194e+000
 -1.7529499e+000
 -1.7796765e+000
 -1.8042616e+000
 -1.8266653e+000
 -1.8468466e+000
 -1.8647625e+000
 -1.8803692e+000
 -1.8936223e+000
 -1.9044770e+000
 -1.9128889e+000
 -1.9188143e+000
 -1.9222107e+000
 -1.9230375e+000
 -1.9212565e+000
 -1.9168326e+000
 -1.9097339e+000
 -1.8999329e+000
 -1.8874067e+000
 -1.8721375e+000
 -1.8541132e+000
 -1.8333280e+000
 -1.8097826e+000
 -1.7834850e+000
 -1.7544502e+000
 -1.7227014e+000
 -1.6882694e+000
 -1.6511936e+000
 -1.6115214e+000
 -1.5693092e+000
 -1.5246214e+000
 -1.4775314e+000
 -1.4281208e+000
 -1.3764797e+000
 -1.3227063e+000
 -1.2669066e+000
 -1.2091945e+000
 -1.1496911e+000
 -1.0885243e+000
 -1.0258285e+000
 -9.6174426e-001
 -8.9641754e-001
 -8.2999926e-001
 -7.6264478e-001
 -6.9451327e-001
 -6.2576714e-001
 -5.5657143e-001
 -4.8709316e-001
 -4.1750078e-001
 -3.4796349e-001
 -2.7865069e-001
 -2.0973139e-001
 -1.4137359e-001
 -7.3743795e-002
 -7.0064548e-003
  5.8676525e-002
  1.2314624e-001
  1.8624724e-001
  2.4782790e-001
  3.0774079e-001
  3.6584302e-001
  4.2199651e-001
  4.7606822e-001
  5.2793042e-001
  5.7746085e-001
  6.2454282e-001
  6.6906540e-001
  7.1092349e-001
  7.5001783e-001
  7.8625513e-001
  8.1954800e-001
  8.4981505e-001
  8.7698079e-001
  9.0097570e-001
  9.2173615e-001
  9.3920442e-001
  9.5332866e-001
  9.6406290e-001
  9.7136705e-001
  9.7520690e-001
  9.7555416e-001
  9.7238654e-001
  9.6568776e-001
  9.5544771e-001
  9.4166252e-001
  9.2433473e-001
  9.0347346e-001
  8.7909459e-001
  8.5122096e-001
  8.1988266e-001
  7.8511723e-001
  7.4697000e-001
  7.0549431e-001
  6.6075185e-001
  6.1281299e-001
  5.6175703e-001
  5.0767257e-001
  4.5065774e-001
  3.9082055e-001
  3.2827911e-001
  2.6316189e-001
  1.9560790e-001
  1.2576686e-001
  5.3799369e-002
 -2.0123114e-002
 -9.5818190e-002
 -1.7309260e-001
 -2.5174235e-001
 -3.3155289e-001
 -4.1229940e-001
 -4.9374714e-001
 -5.7565190e-001
 -6.5776052e-001
 -7.3981151e-001
 -8.2153578e-001
 -9.0265742e-001
 -9.8289459e-001
 -1.0619605e+000
 -1.1395646e+000
 -1.2154136e+000
 -1.2892125e+000
 -1.3606666e+000
 -1.4294820e+000
 -1.4953677e+000
 -1.5580369e+000
 -1.6172082e+000
 -1.6726077e+000
 -1.7239705e+000
 -1.7710420e+000
 -1.8135797e+000
 -1.8513549e+000
 -1.8841545e+000
 -1.9117817e+000
 -1.9340588e+000
 -1.9508274e+000
 -1.9619508e+000
 -1.9673147e+000
 -1.9668286e+000
 -1.9604270e+000
 -1.9480703e+000
 -1.9297456e+000
 -1.9054676e+000
 -1.8752791e+000
 -1.8392515e+000
 -1.7974848e+000
 -1.7501082e+000
 -1.6972794e+000
 -1.6391850e+000
 -1.5760395e+000
 -1.5080850e+000
 -1.4355903e+000
 -1.3588501e+000
 -1.2781837e+000
 -1.1939334e+000
 -1.1064636e+000
 -1.0161588e+000
 -9.2342174e-001
 -8.2867153e-001
 -7.3234167e-001
 -6.3487774e-001
 -5.3673510e-001
 -4.3837655e-001
 -3.4026977e-001
 -2.4288486e-001
 -1.4669169e-001
 -5.2157320e-002
  4.0256641e-002
  1.3009666e-001
  2.1691985e-001
  3.0029658e-001
  3.7981294e-001
  4.5507315e-001
  5.2570191e-001
  5.9134664e-001
  6.5167953e-001
  7.0639951e-001
  7.5523407e-001
  7.9794085e-001
  8.3430913e-001
  8.6416106e-001
  8.8735276e-001
  9.0377512e-001
  9.1335448e-001
  9.1605304e-001
  9.1186904e-001
  9.0083677e-001
  8.8302629e-001
  8.5854294e-001
  8.2752671e-001
  7.9015125e-001
  7.4662284e-001
  6.9717898e-001
  6.4208694e-001
  5.8164208e-001
  5.1616591e-001
  4.4600417e-001
  3.7152459e-001
  2.9311466e-001
  2.1117919e-001
  1.2613786e-001
  3.8422608e-002
 -5.1524978e-002
 -1.4325633e-001
 -2.3631857e-001
 -3.3025728e-001
 -4.2461907e-001
 -5.1895435e-001
 -6.1281982e-001
 -7.0578109e-001
 -7.9741509e-001
 -8.8731241e-001
 -9.7507957e-001
 -1.0603411e+000
 -1.1427415e+000
 -1.2219472e+000
 -1.2976478e+000
 -1.3695581e+000
 -1.4374191e+000
 -1.5009991e+000
 -1.5600946e+000
 -1.6145313e+000
 -1.6641641e+000
 -1.7088781e+000
 -1.7485883e+000
 -1.7832395e+000
 -1.8128064e+000
 -1.8372928e+000
 -1.8567312e+000
 -1.8711821e+000
 -1.8807327e+000
 -1.8854961e+000
 -1.8856102e+000
 -1.8812356e+000
 -1.8725550e+000
 -1.8597711e+000
 -1.8431050e+000
 -1.8227942e+000
 -1.7990912e+000
 -1.7722612e+000
 -1.7425805e+000
 -1.7103340e+000
 -1.6758140e+000
 -1.6393174e+000
 -1.6011443e+000
 -1.5615958e+000
 -1.5209722e+000
 -1.4795711e+000
 -1.4376856e+000
 -1.3956026e+000
 -1.3536013e+000
 -1.3119513e+000
 -1.2709115e+000
 -1.2307285e+000
 -1.1916355e+000
 -1.1538512e+000
 -1.1175786e+000
 -1.0830040e+000
 -1.0502968e+000
 -1.0196081e+000
 -9.9107061e-001
 -9.6479818e-001
 -9.4088535e-001
 -9.1940729e-001
 -9.0041966e-001
 -8.8395868e-001
 -8.7004128e-001
 -8.5866530e-001
 -8.4980988e-001
 -8.4343587e-001
 -8.3948637e-001
 -8.3788727e-001
 -8.3854799e-001
 -8.4136221e-001
 -8.4620861e-001
 -8.5295182e-001
 -8.6144325e-001
 -8.7152208e-001
 -8.8301624e-001
 -8.9574346e-001
 -9.0951225e-001
 -9.2412306e-001
 -9.3936930e-001
 -9.5503847e-001
 -9.7091327e-001
 -9.8677272e-001
 -1.0023932e+000
 -1.0175498e+000
 -1.0320171e+000
 -1.0455704e+000
 -1.0579870e+000
 -1.0690468e+000
 -1.0785340e+000
 -1.0862376e+000
 -1.0919526e+000
 -1.0954809e+000
 -1.0966326e+000
 -1.0952265e+000
 -1.0910912e+000
 -1.0840659e+000
 -1.0740016e+000
 -1.0607614e+000
 -1.0442214e+000
 -1.0242717e+000
 -1.0008168e+000
 -9.7377640e-001
 -9.4308586e-001
 -9.0869684e-001
 -8.7057779e-001
 -8.2871431e-001
 -7.8310956e-001
 -7.3378460e-001
 -6.8077857e-001
 -6.2414891e-001
 -5.6397143e-001
 -5.0034036e-001
 -4.3336827e-001
 -3.6318598e-001
 -2.8994228e-001
 -2.1380369e-001
 -1.3495404e-001
 -5.3594002e-002
  3.0059501e-002
  1.1577392e-001
  2.0330184e-001
  2.9238183e-001
  3.8273935e-001
  4.7408778e-001
  5.6612951e-001
  6.5855714e-001
  7.5105469e-001
  8.4329900e-001
  9.3496107e-001
  1.0257076e+000
  1.1152023e+000
  1.2031079e+000
  1.2890873e+000
  1.3728053e+000
  1.4539306e+000
  1.5321370e+000
  1.6071056e+000
  1.6785260e+000
  1.7460982e+000
  1.8095344e+000
  1.8685602e+000
  1.9229164e+000
  1.9723607e+000
  2.0166687e+000
  2.0556353e+000
  2.0890763e+000
  2.1168292e+000
  2.1387545e+000
  2.1547362e+000
  2.1646832e+000
  2.1685294e+000
  2.1662344e+000
  2.1577840e+000
  2.1431901e+000
  2.1224912e+000
  2.0957519e+000
  2.0630627e+000
  2.0245399e+000
  1.9803244e+000
  1.9305817e+000
  1.8755005e+000
  1.8152917e+000
  1.7501876e+000
  1.6804399e+000
  1.6063192e+000
  1.5281125e+000
  1.4461223e+000
  1.3606643e+000
  1.2720659e+000
  1.1806641e+000
  1.0868040e+000
  9.9083591e-001
  8.9311428e-001
  7.9399510e-001
  6.9383407e-001
  5.9298455e-001
  4.9179562e-001
  3.9061014e-001
  2.8976287e-001
  1.8957877e-001
  9.0371218e-002
 -7.5594941e-003
 -1.0392766e-001
 -1.9846348e-001
 -2.9091429e-001
 -3.8104555e-001
 -4.6864181e-001
 -5.5350742e-001
 -6.3546710e-001
 -7.1436637e-001
 -7.9007176e-001
 -8.6247090e-001
 -9.3147243e-001
 -9.9700571e-001
 -1.0590204e+000
 -1.1174859e+000
 -1.1723906e+000
 -1.2237411e+000
 -1.2715609e+000
 -1.3158897e+000
 -1.3567819e+000
 -1.3943055e+000
 -1.4285402e+000
 -1.4595767e+000
 -1.4875144e+000
 -1.5124602e+000
 -1.5345272e+000
 -1.5538324e+000
 -1.5704958e+000
 -1.5846384e+000
 -1.5963809e+000
 -1.6058421e+000
 -1.6131378e+000
 -1.6183792e+000
 -1.6216715e+000
 -1.6231136e+000
 -1.6227960e+000
 -1.6208011e+000
 -1.6172015e+000
 -1.6120601e+000
 -1.6054292e+000
 -1.5973506e+000
 -1.5878552e+000
 -1.5769632e+000
 -1.5646842e+000
 -1.5510175e+000
 -1.5359528e+000
 -1.5194705e+000
 -1.5015426e+000
 -1.4821338e+000
 -1.4612020e+000
 -1.4386998e+000
 -1.4145758e+000
 -1.3887754e+000
 -1.3612425e+000
 -1.3319207e+000
 -1.3007551e+000
 -1.2676930e+000
 -1.2326863e+000
 -1.1956921e+000
 -1.1566748e+000
 -1.1156067e+000
 -1.0724703e+000
 -1.0272584e+000
 -9.7997627e-001
 -9.3064210e-001
 -8.7928807e-001
 -8.2596119e-001
 -7.7072397e-001
 -7.1365490e-001
 -6.5484884e-001
 -5.9441726e-001
 -5.3248825e-001
 -4.6920641e-001
 -4.0473256e-001
 -3.3924331e-001
 -2.7293039e-001
 -2.0599991e-001
 -1.3867138e-001
 -7.1176653e-002
 -3.7586392e-003
  6.3330027e-002
  1.2982850e-001
  1.9546933e-001
  2.5998016e-001
  3.2308552e-001
  3.8450869e-001
  4.4397359e-001
  5.0120675e-001
  5.5593926e-001
  6.0790874e-001
  6.5686128e-001
  7.0255339e-001
  7.4475386e-001
  7.8324555e-001
  8.1782712e-001
  8.4831467e-001
  8.7454326e-001
  8.9636827e-001
  9.1366666e-001
  9.2633809e-001
  9.3430586e-001
  9.3751766e-001
  9.3594620e-001
  9.2958958e-001
  9.1847158e-001
  9.0264167e-001
  8.8217484e-001
  8.5717133e-001
  8.2775606e-001
  7.9407793e-001
  7.5630897e-001
  7.1464328e-001
  6.6929580e-001
  6.2050098e-001
  5.6851129e-001
  5.1359554e-001
  4.5603721e-001
  3.9613256e-001
  3.3418872e-001
  2.7052170e-001
  2.0545433e-001
  1.3931420e-001
  7.2431537e-002
  5.1370935e-003
 -6.2239932e-002
 -1.2937397e-001
 -1.9594508e-001
 -2.6164094e-001
 -3.2615869e-001
 -3.8920676e-001
 -4.5050652e-001
 -5.0979390e-001
 -5.6682078e-001
 -6.2135633e-001
 -6.7318821e-001
 -7.2212353e-001
 -7.6798972e-001
 -8.1063527e-001
 -8.4993020e-001
 -8.8576648e-001
 -9.1805821e-001
 -9.4674166e-001
 -9.7177513e-001
 -9.9313872e-001
 -1.0108338e+000
 -1.0248827e+000
 -1.0353274e+000
 -1.0422295e+000
 -1.0456685e+000
 -1.0457414e+000
 -1.0425610e+000
 -1.0362549e+000
 -1.0269641e+000
 -1.0148416e+000
 -1.0000512e+000
 -9.8276582e-001
 -9.6316589e-001
 -9.4143819e-001
 -9.1777414e-001
 -8.9236839e-001
 -8.6541741e-001
 -8.3711804e-001
 -8.0766618e-001
 -7.7725550e-001
 -7.4607618e-001
 -7.1431383e-001
 -6.8214839e-001
 -6.4975321e-001
 -6.1729411e-001
 -5.8492869e-001
 -5.5280560e-001
 -5.2106401e-001
 -4.8983316e-001
 -4.5923195e-001
 -4.2936875e-001
 -4.0034124e-001
 -3.7223632e-001
 -3.4513018e-001
 -3.1908842e-001
 -2.9416628e-001
 -2.7040890e-001
 -2.4785169e-001
 -2.2652074e-001
 -2.0643334e-001
 -1.8759843e-001
 -1.7001722e-001
 -1.5368375e-001
 -1.3858552e-001
 -1.2470410e-001
 -1.1201580e-001
 -1.0049224e-001
 -9.0101054e-002
 -8.0806420e-002
 -7.2569707e-002
 -6.5350005e-002
 -5.9104658e-002
 -5.3789757e-002
 -4.9360583e-002
 -4.5772014e-002
 -4.2978883e-002
 -4.0936286e-002
 -3.9599839e-002
 -3.8925893e-002
 -3.8871694e-002
 -3.9395495e-002
 -4.0456623e-002
 -4.2015511e-002
 -4.4033672e-002
 -4.6473658e-002
 -4.9298968e-002
 -5.2473938e-002
 -5.5963610e-002
 -5.9733572e-002
 -6.3749798e-002
 -6.7978470e-002
 -7.2385805e-002
 -7.6937886e-002
 -8.1600490e-002
 -8.6338947e-002
 -9.1118005e-002
 -9.5901721e-002
 -1.0065338e-001
 -1.0533545e-001
 -1.0990956e-001
 -1.1433651e-001
 -1.1857635e-001
 -1.2258847e-001
 -1.2633175e-001
 -1.2976471e-001
 -1.3284576e-001
 -1.3553346e-001
 -1.3778682e-001
 -1.3956563e-001
 -1.4083081e-001
 -1.4154487e-001
 -1.4167226e-001
 -1.4117986e-001
 -1.4003743e-001
 -1.3821809e-001
 -1.3569878e-001
 -1.3246075e-001
 -1.2849004e-001
 -1.2377789e-001
 -1.1832126e-001
 -1.1212317e-001
 -1.0519310e-001
 -9.7547371e-002
 -8.9209390e-002
 -8.0209949e-002
 -7.0587404e-002
 -6.0387818e-002
 -4.9665049e-002
 -3.8480756e-002
 -2.6904350e-002
 -1.5012869e-002
 -2.8907802e-003
  9.3702907e-003
  2.1671901e-002
  3.3909210e-002
  4.5971465e-002
  5.7742560e-002
  6.9101661e-002
  7.9923892e-002
  9.0081084e-002
  9.9442578e-002
  1.0787607e-001
  1.1524851e-001
  1.2142703e-001
  1.2627989e-001
  1.2967749e-001
  1.3149334e-001
  1.3160505e-001
  1.2989535e-001
  1.2625308e-001
  1.2057414e-001
  1.1276242e-001
  1.0273074e-001
  9.0401690e-002
  7.5708411e-002
  5.8595380e-002
  3.9019069e-002
  1.6948554e-002
 -7.6339637e-003
 -3.4732715e-002
 -6.4338017e-002
 -9.6426019e-002
 -1.3095855e-001
 -1.6788307e-001
 -2.0713271e-001
 -2.4862643e-001
 -2.9226930e-001
 -3.3795281e-001
 -3.8555541e-001
 -4.3494301e-001
 -4.8596969e-001
 -5.3847842e-001
 -5.9230195e-001
 -6.4726367e-001
 -7.0317869e-001
 -7.5985486e-001
 -8.1709393e-001
 -8.7469274e-001
 -9.3244444e-001
 -9.9013977e-001
 -1.0475684e+000
 -1.1045201e+000
 -1.1607864e+000
 -1.2161613e+000
 -1.2704435e+000
 -1.3234366e+000
 -1.3749514e+000
 -1.4248062e+000
 -1.4728288e+000
 -1.5188569e+000
 -1.5627396e+000
 -1.6043381e+000
 -1.6435269e+000
 -1.6801941e+000
 -1.7142426e+000
 -1.7455903e+000
 -1.7741709e+000
 -1.7999340e+000
 -1.8228457e+000
 -1.8428881e+000
 -1.8600604e+000
 -1.8743776e+000
 -1.8858713e+000
 -1.8945889e+000
 -1.9005930e+000
 -1.9039615e+000
 -1.9047862e+000
 -1.9031728e+000
 -1.8992395e+000
 -1.8931162e+000
 -1.8849437e+000
 -1.8748727e+000
 -1.8630620e+000
 -1.8496781e+000
 -1.8348936e+000
 -1.8188857e+000
 -1.8018353e+000
 -1.7839255e+000
 -1.7653402e+000
 -1.7462628e+000
 -1.7268747e+000
 -1.7073545e+000
 -1.6878762e+000
 -1.6686081e+000
 -1.6497120e+000
 -1.6313415e+000
 -1.6136411e+000
 -1.5967458e+000
 -1.5807792e+000
 -1.5658536e+000
 -1.5520688e+000
 -1.5395116e+000
 -1.5282553e+000
 -1.5183592e+000
 -1.5098686e+000
 -1.5028144e+000
 -1.4972129e+000
 -1.4930663e+000
 -1.4903622e+000
 -1.4890745e+000
 -1.4891637e+000
 -1.4905767e+000
 -1.4932484e+000
 -1.4971017e+000
 -1.5020483e+000
 -1.5079899e+000
 -1.5148188e+000
 -1.5224191e+000
 -1.5306676e+000
 -1.5394350e+000
 -1.5485869e+000
 -1.5579854e+000
 -1.5674897e+000
 -1.5769577e+000
 -1.5862471e+000
 -1.5952168e+000
 -1.6037276e+000
 -1.6116439e+000
 -1.6188346e+000
 -1.6251743e+000
 -1.6305439e+000
 -1.6348322e+000
 -1.6379364e+000
 -1.6397631e+000
 -1.6402287e+000
 -1.6392605e+000
 -1.6367972e+000
 -1.6327888e+000
 -1.6271978e+000
 -1.6199987e+000
 -1.6111787e+000
 -1.6007373e+000
 -1.5886867e+000
 -1.5750510e+000
 -1.5598665e+000
 -1.5431813e+000
 -1.5250542e+000
 -1.5055550e+000
 -1.4847631e+000
 -1.4627673e+000
 -1.4396648e+000
 -1.4155601e+000
 -1.3905645e+000
 -1.3647949e+000
 -1.3383728e+000
 -1.3114230e+000
 -1.2840732e+000
 -1.2564522e+000
 -1.2286891e+000
 -1.2009124e+000
 -1.1732487e+000
 -1.1458217e+000
 -1.1187513e+000
 -1.0921525e+000
 -1.0661348e+000
 -1.0408009e+000
 -1.0162464e+000
 -9.9255876e-001
 -9.6981695e-001
 -9.4809078e-001
 -9.2744051e-001
 -9.0791652e-001
 -8.8955909e-001
 -8.7239823e-001
 -8.5645369e-001
 -8.4173500e-001
 -8.2824165e-001
 -8.1596335e-001
 -8.0488038e-001
 -7.9496403e-001
 -7.8617716e-001
 -7.7847480e-001
 -7.7180481e-001
 -7.6610866e-001
 -7.6132221e-001
 -7.5737659e-001
 -7.5419907e-001
 -7.5171397e-001
 -7.4984365e-001
 -7.4850939e-001
 -7.4763240e-001
 -7.4713474e-001
 -7.4694020e-001
 -7.4697523e-001
 -7.4716976e-001
 -7.4745799e-001
 -7.4777909e-001
 -7.4807794e-001
 -7.4830561e-001
 -7.4841993e-001
 -7.4838587e-001
 -7.4817585e-001
 -7.4776998e-001
 -7.4715612e-001
 -7.4632991e-001
 -7.4529467e-001
 -7.4406118e-001
 -7.4264737e-001
 -7.4107786e-001
 -7.3938349e-001
 -7.3760068e-001
 -7.3577071e-001
 -7.3393894e-001
 -7.3215393e-001
 -7.3046652e-001
 -7.2892881e-001
 -7.2759316e-001
 -7.2651106e-001
 -7.2573206e-001
 -7.2530264e-001
 -7.2526509e-001
 -7.2565642e-001
 -7.2650726e-001
 -7.2784080e-001
 -7.2967185e-001
 -7.3200585e-001
 -7.3483803e-001
 -7.3815267e-001
 -7.4192239e-001
 -7.4610757e-001
 -7.5065596e-001
 -7.5550228e-001
 -7.6056807e-001
 -7.6576164e-001
 -7.7097812e-001
 -7.7609971e-001
 -7.8099608e-001
 -7.8552485e-001
 -7.8953233e-001
 -7.9285429e-001
 -7.9531696e-001
 -7.9673811e-001
 -7.9692831e-001
 -7.9569224e-001
 -7.9283023e-001
 -7.8813975e-001
 -7.8141713e-001
 -7.7245929e-001
 -7.6106552e-001
 -7.4703936e-001
 -7.3019043e-001
 -7.1033643e-001
 -6.8730494e-001
 -6.6093535e-001
 -6.3108071e-001
 -5.9760952e-001
 -5.6040745e-001
 -5.1937898e-001
 -4.7444896e-001
 -4.2556401e-001
 -3.7269377e-001
 -3.1583212e-001
 -2.5499808e-001
 -1.9023664e-001
 -1.2161936e-001
 -4.9244843e-002
  2.6761113e-002
  1.0624545e-001
  1.8902806e-001
  2.7490220e-001
  3.6363511e-001
  4.5496884e-001
  5.4862133e-001
  6.4428763e-001
  7.4164137e-001
  8.4033640e-001
  9.4000860e-001
  1.0402779e+000
  1.1407504e+000
  1.2410207e+000
  1.3406741e+000
  1.4392896e+000
  1.5364418e+000
  1.6317044e+000
  1.7246521e+000
  1.8148638e+000
  1.9019253e+000
  1.9854321e+000
  2.0649918e+000
  2.1402269e+000
  2.2107775e+000
  2.2763034e+000
  2.3364868e+000
  2.3910342e+000
  2.4396786e+000
  2.4821811e+000
  2.5183328e+000
  2.5479563e+000
  2.5709065e+000
  2.5870723e+000
  2.5963765e+000
  2.5987771e+000
  2.5942670e+000
  2.5828746e+000
  2.5646630e+000
  2.5397297e+000
  2.5082061e+000
  2.4702562e+000
  2.4260758e+000
  2.3758905e+000
  2.3199546e+000
  2.2585491e+000
  2.1919796e+000
  2.1205741e+000
  2.0446809e+000
  1.9646658e+000
  1.8809099e+000
  1.7938066e+000
  1.7037591e+000
  1.6111777e+000
  1.5164767e+000
  1.4200719e+000
  1.3223778e+000
  1.2238048e+000
  1.1247565e+000
  1.0256274e+000
  9.2680021e-001
  8.2864369e-001
  7.3151034e-001
  6.3573453e-001
  5.4163058e-001
  4.4949120e-001
  3.5958598e-001
  2.7216025e-001
  1.8743402e-001
  1.0560126e-001
  2.6829305e-002
 -4.8741397e-002
 -1.2099740e-001
 -1.8985209e-001
 -2.5524533e-001
 -3.1714283e-001
 -3.7553537e-001
 -4.3043780e-001
 -4.8188781e-001
 -5.2994464e-001
 -5.7468745e-001
 -6.1621377e-001
 -6.5463761e-001
 -6.9008762e-001
 -7.2270508e-001
 -7.5264185e-001
 -7.8005826e-001
 -8.0512101e-001
 -8.2800100e-001
 -8.4887121e-001
 -8.6790463e-001
 -8.8527223e-001
 -9.0114097e-001
 -9.1567195e-001
 -9.2901862e-001
 -9.4132516e-001
 -9.5272498e-001
 -9.6333934e-001
 -9.7327617e-001
 -9.8262904e-001
 -9.9147633e-001
 -9.9988055e-001
 -1.0078879e+000
 -1.0155280e+000
 -1.0228137e+000
 -1.0297414e+000
 -1.0362912e+000
 -1.0424273e+000
 -1.0480989e+000
 -1.0532408e+000
 -1.0577745e+000
 -1.0616093e+000
 -1.0646438e+000
 -1.0667667e+000
 -1.0678590e+000
 -1.0677950e+000
 -1.0664444e+000
 -1.0636738e+000
 -1.0593485e+000
 -1.0533341e+000
 -1.0454988e+000
 -1.0357145e+000
 -1.0238589e+000
 -1.0098173e+000
 -9.9348384e-001
 -9.7476334e-001
 -9.5357262e-001
 -9.2984182e-001
 -9.0351563e-001
 -8.7455435e-001
 -8.4293479e-001
 -8.0865103e-001
 -7.7171507e-001
 -7.3215719e-001
 -6.9002629e-001
 -6.4538992e-001
 -5.9833421e-001
 -5.4896363e-001
 -4.9740053e-001
 -4.4378453e-001
 -3.8827180e-001
 -3.3103411e-001
 -2.7225776e-001
 -2.1214240e-001
 -1.5089969e-001
 -8.8751863e-002
 -2.5930162e-002
  3.7326760e-002
  1.0077456e-001
  1.6416497e-001
  2.2724760e-001
  2.8977173e-001
  3.5148823e-001
  4.1215130e-001
  4.7152037e-001
  5.2936181e-001
  5.8545068e-001
  6.3957242e-001
  6.9152436e-001
  7.4111727e-001
  7.8817670e-001
  8.3254429e-001
  8.7407884e-001
  9.1265736e-001
  9.4817595e-001
  9.8055044e-001
  1.0097170e+000
  1.0356326e+000
  1.0582751e+000
  1.0776434e+000
  1.0937574e+000
  1.1066577e+000
  1.1164053e+000
  1.1230809e+000
  1.1267842e+000
  1.1276333e+000
  1.1257636e+000
  1.1213263e+000
  1.1144881e+000
  1.1054290e+000
  1.0943414e+000
  1.0814282e+000
  1.0669020e+000
  1.0509825e+000
  1.0338957e+000
  1.0158714e+000
  9.9714245e-001
  9.7794209e-001
  9.5850287e-001
  9.3905468e-001
  9.1982317e-001
  9.0102814e-001
  8.8288193e-001
  8.6558799e-001
  8.4933942e-001
  8.3431763e-001
  8.2069111e-001
  8.0861432e-001
  7.9822660e-001
  7.8965129e-001
  7.8299493e-001
  7.7834659e-001
  7.7577729e-001
  7.7533964e-001
  7.7706750e-001
  7.8097588e-001
  7.8706085e-001
  7.9529974e-001
  8.0565129e-001
  8.1805607e-001
  8.3243696e-001
  8.4869973e-001
  8.6673379e-001
  8.8641297e-001
  9.0759651e-001
  9.3013004e-001
  9.5384669e-001
  9.7856828e-001
  1.0041066e+000
  1.0302648e+000
  1.0568386e+000
  1.0836178e+000
  1.1103878e+000
  1.1369312e+000
  1.1630290e+000
  1.1884623e+000
  1.2130139e+000
  1.2364697e+000
  1.2586204e+000
  1.2792626e+000
  1.2982005e+000
  1.3152476e+000
  1.3302272e+000
  1.3429747e+000
  1.3533381e+000
  1.3611794e+000
  1.3663758e+000
  1.3688204e+000
  1.3684234e+000
  1.3651128e+000
  1.3588347e+000
  1.3495547e+000
  1.3372577e+000
  1.3219483e+000
  1.3036514e+000
  1.2824120e+000
  1.2582955e+000
  1.2313870e+000
  1.2017916e+000
  1.1696338e+000
  1.1350569e+000
  1.0982225e+000
  1.0593095e+000
  1.0185136e+000
  9.7604577e-001
  9.3213157e-001
  8.8700967e-001
  8.4093057e-001
  7.9415518e-001
  7.4695320e-001
  6.9960160e-001
  6.5238282e-001
  6.0558306e-001
  5.5949044e-001
  5.1439306e-001
  4.7057718e-001
  4.2832515e-001
  3.8791354e-001
  3.4961109e-001
  3.1367679e-001
  2.8035790e-001
  2.4988804e-001
  2.2248534e-001
  1.9835057e-001
  1.7766545e-001
  1.6059095e-001
  1.4726576e-001
  1.3780479e-001
  1.3229790e-001
  1.3080862e-001
  1.3337320e-001
  1.3999960e-001
  1.5066684e-001
  1.6532441e-001
  1.8389189e-001
  2.0625879e-001
  2.3228453e-001
  2.6179868e-001
  2.9460136e-001
  3.3046386e-001
  3.6912951e-001
  4.1031467e-001
  4.5371001e-001
  4.9898195e-001
  5.4577430e-001
  5.9371011e-001
  6.4239366e-001
  6.9141271e-001
  7.4034081e-001
  7.8873981e-001
  8.3616252e-001
  8.8215549e-001
  9.2626183e-001
  9.6802423e-001
  1.0069879e+000
  1.0427039e+000
  1.0747317e+000
  1.1026431e+000
  1.1260244e+000
  1.1444804e+000
  1.1576368e+000
  1.1651432e+000
  1.1666762e+000
  1.1619419e+000
  1.1506785e+000
  1.1326590e+000
  1.1076927e+000
  1.0756281e+000
  1.0363540e+000
  9.8980170e-001
  9.3594562e-001
  8.7480486e-001
  8.0644380e-001
  7.3097256e-001
  6.4854723e-001
  5.5936975e-001
  4.6368749e-001
  3.6179251e-001
  2.5402055e-001
  1.4074968e-001
  2.2398669e-002
 -1.0057495e-001
 -2.2767706e-001
 -3.5837949e-001
 -4.9212270e-001
 -6.2831882e-001
 -7.6635479e-001
 -9.0559583e-001
 -1.0453890e+000
 -1.1850669e+000
 -1.3239517e+000
 -1.4613591e+000
 -1.5966022e+000
 -1.7289961e+000
 -1.8578614e+000
 -1.9825292e+000
 -2.1023446e+000
 -2.2166710e+000
 -2.3248941e+000
 -2.4264260e+000
 -2.5207086e+000
 -2.6072175e+000
 -2.6854649e+000
 -2.7550037e+000
 -2.8154293e+000
 -2.8663832e+000
 -2.9075550e+000
 -2.9386843e+000
 -2.9595631e+000
 -2.9700366e+000
 -2.9700046e+000
 -2.9594225e+000
 -2.9383012e+000
 -2.9067079e+000
 -2.8647649e+000
 -2.8126497e+000
 -2.7505937e+000
 -2.6788809e+000
 -2.5978461e+000
 -2.5078733e+000
 -2.4093929e+000
 -2.3028794e+000
 -2.1888483e+000
 -2.0678534e+000
 -1.9404829e+000
 -1.8073561e+000
 -1.6691199e+000
 -1.5264444e+000
 -1.3800189e+000
 -1.2305484e+000
 -1.0787484e+000
 -9.2534154e-001
 -7.7105274e-001
 -6.1660516e-001
 -4.6271597e-001
 -3.1009214e-001
 -1.5942645e-001
 -1.1393541e-002
  1.3335386e-001
  2.7418854e-001
  4.1051218e-001
  5.4175853e-001
  6.6739638e-001
  7.8693219e-001
  8.9991255e-001
  1.0059263e+000
  1.1046062e+000
  1.1956307e+000
  1.2787249e+000
  1.3536618e+000
  1.4202623e+000
  1.4783960e+000
  1.5279807e+000
  1.5689824e+000
  1.6014144e+000
  1.6253363e+000
  1.6408529e+000
  1.6481124e+000
  1.6473050e+000
  1.6386606e+000
  1.6224466e+000
  1.5989653e+000
  1.5685519e+000
  1.5315708e+000
  1.4884134e+000
  1.4394949e+000
  1.3852508e+000
  1.3261342e+000
  1.2626123e+000
  1.1951633e+000
  1.1242729e+000
  1.0504312e+000
  9.7412977e-001
  8.9585802e-001
  8.1610062e-001
  7.3533438e-001
  6.5402551e-001
  5.7262694e-001
  4.9157588e-001
  4.1129143e-001
  3.3217254e-001
  2.5459597e-001
  1.7891462e-001
  1.0545598e-001
  3.4520812e-002
 -3.3617938e-002
 -9.8716006e-002
 -1.6055847e-001
 -2.1896017e-001
 -2.7376591e-001
 -3.2485051e-001
 -3.7211850e-001
 -4.1550382e-001
 -4.5496913e-001
 -4.9050510e-001
 -5.2212938e-001
 -5.4988555e-001
 -5.7384186e-001
 -5.9408978e-001
 -6.1074253e-001
 -6.2393348e-001
 -6.3381437e-001
 -6.4055362e-001
 -6.4433438e-001
 -6.4535275e-001
 -6.4381575e-001
 -6.3993948e-001
 -6.3394711e-001
 -6.2606699e-001
 -6.1653073e-001
 -6.0557138e-001
 -5.9342156e-001
 -5.8031178e-001
 -5.6646869e-001
 -5.5211358e-001
 -5.3746079e-001
 -5.2271641e-001
 -5.0807689e-001
 -4.9372793e-001
 -4.7984342e-001
 -4.6658445e-001
 -4.5409856e-001
 -4.4251902e-001
 -4.3196429e-001
 -4.2253759e-001
 -4.1432658e-001
 -4.0740322e-001
 -4.0182370e-001
 -3.9762854e-001
 -3.9484273e-001
 -3.9347607e-001
 -3.9352357e-001
 -3.9496596e-001
 -3.9777027e-001
 -4.0189055e-001
 -4.0726865e-001
 -4.1383502e-001
 -4.2150967e-001
 -4.3020309e-001
 -4.3981734e-001
 -4.5024702e-001
 -4.6138042e-001
 -4.7310061e-001
 -4.8528660e-001
 -4.9781443e-001
 -5.1055836e-001
 -5.2339196e-001
 -5.3618923e-001
 -5.4882573e-001
 -5.6117959e-001
 -5.7313254e-001
 -5.8457093e-001
 -5.9538661e-001
 -6.0547784e-001
 -6.1475009e-001
 -6.2311677e-001
 -6.3049996e-001
 -6.3683096e-001
 -6.4205085e-001
 -6.4611095e-001
 -6.4897314e-001
 -6.5061022e-001
 -6.5100604e-001
 -6.5015566e-001
 -6.4806534e-001
 -6.4475254e-001
 -6.4024570e-001
 -6.3458411e-001
 -6.2781752e-001
 -6.2000579e-001
 -6.1121845e-001
 -6.0153411e-001
 -5.9103991e-001
 -5.7983082e-001
 -5.6800891e-001
 -5.5568256e-001
 -5.4296564e-001
 -5.2997662e-001
 -5.1683763e-001
 -5.0367352e-001
 -4.9061090e-001
 -4.7777708e-001
 -4.6529913e-001
 -4.5330280e-001
 -4.4191155e-001
 -4.3124549e-001
 -4.2142044e-001
 -4.1254696e-001
 -4.0472934e-001
 -3.9806481e-001
 -3.9264259e-001
 -3.8854314e-001
 -3.8583739e-001
 -3.8458608e-001
 -3.8483913e-001
 -3.8663510e-001
 -3.9000075e-001
 -3.9495065e-001
 -4.0148690e-001
 -4.0959895e-001
 -4.1926349e-001
 -4.3044444e-001
 -4.4309306e-001
 -4.5714815e-001
 -4.7253630e-001
 -4.8917234e-001
 -5.0695978e-001
 -5.2579142e-001
 -5.4554999e-001
 -5.6610895e-001
 -5.8733328e-001
 -6.0908045e-001
 -6.3120137e-001
 -6.5354148e-001
 -6.7594183e-001
 -6.9824027e-001
 -7.2027267e-001
 -7.4187411e-001
 -7.6288020e-001
 -7.8312833e-001
 -8.0245900e-001
 -8.2071702e-001
 -8.3775289e-001
 -8.5342394e-001
 -8.6759562e-001
 -8.8014264e-001
 -8.9095007e-001
 -8.9991440e-001
 -9.0694453e-001
 -9.1196268e-001
 -9.1490514e-001
 -9.1572305e-001
 -9.1438297e-001
 -9.1086741e-001
 -9.0517515e-001
 -8.9732160e-001
 -8.8733884e-001
 -8.7527574e-001
 -8.6119774e-001
 -8.4518669e-001
 -8.2734045e-001
 -8.0777239e-001
 -7.8661077e-001
 -7.6399800e-001
 -7.4008979e-001
 -7.1505415e-001
 -6.8907036e-001
 -6.6232773e-001
 -6.3502439e-001
 -6.0736591e-001
 -5.7956390e-001
 -5.5183451e-001
 -5.2439691e-001
 -4.9747173e-001
 -4.7127942e-001
 -4.4603869e-001
 -4.2196484e-001
 -3.9926819e-001
 -3.7815249e-001
 -3.5881333e-001
 -3.4143668e-001
 -3.2619743e-001
 -3.1325800e-001
 -3.0276704e-001
 -2.9485825e-001
 -2.8964926e-001
 -2.8724063e-001
 -2.8771498e-001
 -2.9113626e-001
 -2.9754911e-001
 -3.0697837e-001
 -3.1942879e-001
 -3.3488477e-001
 -3.5331039e-001
 -3.7464944e-001
 -3.9882570e-001
 -4.2574335e-001
 -4.5528748e-001
 -4.8732475e-001
 -5.2170425e-001
 -5.5825840e-001
 -5.9680401e-001
 -6.3714346e-001
 -6.7906596e-001
 -7.2234893e-001
 -7.6675945e-001
 -8.1205576e-001
 -8.5798889e-001
 -9.0430424e-001
 -9.5074327e-001
 -9.9704519e-001
 -1.0429487e+000
 -1.0881935e+000
 -1.1325224e+000
 -1.1756824e+000
 -1.2174267e+000
 -1.2575163e+000
 -1.2957211e+000
 -1.3318218e+000
 -1.3656108e+000
 -1.3968939e+000
 -1.4254909e+000
 -1.4512372e+000
 -1.4739843e+000
 -1.4936007e+000
 -1.5099726e+000
 -1.5230046e+000
 -1.5326196e+000
 -1.5387596e+000
 -1.5413855e+000
 -1.5404773e+000
 -1.5360338e+000
 -1.5280724e+000
 -1.5166288e+000
 -1.5017561e+000
 -1.4835249e+000
 -1.4620219e+000
 -1.4373493e+000
 -1.4096240e+000
 -1.3789764e+000
 -1.3455496e+000
 -1.3094979e+000
 -1.2709858e+000
 -1.2301870e+000
 -1.1872826e+000
 -1.1424605e+000
 -1.0959134e+000
 -1.0478381e+000
 -9.9843384e-001
 -9.4790130e-001
 -8.9644122e-001
 -8.4425325e-001
 -7.9153487e-001
 -7.3848023e-001
 -6.8527922e-001
 -6.3211644e-001
 -5.7917040e-001
 -5.2661269e-001
 -4.7460730e-001
 -4.2330998e-001
 -3.7286770e-001
 -3.2341826e-001
 -2.7508989e-001
 -2.2800101e-001
 -1.8226008e-001
 -1.3796547e-001
 -9.5205500e-002
 -5.4058490e-002
 -1.4592935e-002
  2.3132291e-002
  5.9067636e-002
  9.3172535e-002
  1.2541501e-001
  1.5577123e-001
  1.8422503e-001
  2.1076741e-001
  2.3539601e-001
  2.5811456e-001
  2.7893231e-001
  2.9786351e-001
  3.1492682e-001
  3.3014484e-001
  3.4354352e-001
  3.5515174e-001
  3.6500079e-001
  3.7312400e-001
  3.7955632e-001
  3.8433401e-001
  3.8749432e-001
  3.8907527e-001
  3.8911542e-001
  3.8765378e-001
  3.8472969e-001
  3.8038277e-001
  3.7465295e-001
  3.6758052e-001
  3.5920626e-001
  3.4957152e-001
  3.3871850e-001
  3.2669038e-001
  3.1353165e-001
  2.9928832e-001
  2.8400827e-001
  2.6774150e-001
  2.5054052e-001
  2.3246062e-001
  2.1356019e-001
  1.9390105e-001
  1.7354873e-001
  1.5257273e-001
  1.3104676e-001
  1.0904897e-001
  8.6662111e-002
  6.3973639e-002
  4.1075826e-002
  1.8065771e-002
 -4.9546153e-003
 -2.7878699e-002
 -5.0595260e-002
 -7.2988697e-002
 -9.4939285e-002
 -1.1632350e-001
 -1.3701442e-001
 -1.5688213e-001
 -1.7579427e-001
 -1.9361656e-001
 -2.1021344e-001
 -2.2544867e-001
 -2.3918612e-001
 -2.5129044e-001
 -2.6162786e-001
 -2.7006699e-001
 -2.7647968e-001
 -2.8074181e-001
 -2.8273418e-001
 -2.8234336e-001
 -2.7946254e-001
 -2.7399234e-001
 -2.6584171e-001
 -2.5492863e-001
 -2.4118095e-001
 -2.2453708e-001
 -2.0494668e-001
 -1.8237129e-001
 -1.5678491e-001
 -1.2817447e-001
 -9.6540350e-002
 -6.1896687e-002
 -2.4271699e-002
  1.6292098e-002
  5.9737755e-002
  1.0599383e-001
  1.5497442e-001
  2.0657926e-001
  2.6069397e-001
  3.1719025e-001
  3.7592633e-001
  4.3674737e-001
  4.9948599e-001
  5.6396288e-001
  6.2998746e-001
  6.9735864e-001
  7.6586557e-001
  8.3528857e-001
  9.0539999e-001
  9.7596517e-001
  1.0467435e+000
  1.1174892e+000
  1.1879530e+000
  1.2578824e+000
  1.3270233e+000
  1.3951210e+000
  1.4619213e+000
  1.5271715e+000
  1.5906216e+000
  1.6520253e+000
  1.7111410e+000
  1.7677331e+000
  1.8215726e+000
  1.8724381e+000
  1.9201169e+000
  1.9644060e+000
  2.0051121e+000
  2.0420533e+000
  2.0750593e+000
  2.1039718e+000
  2.1286456e+000
  2.1489487e+000
  2.1647630e+000
  2.1759844e+000
  2.1825231e+000
  2.1843041e+000
  2.1812674e+000
  2.1733677e+000
  2.1605747e+000
  2.1428732e+000
  2.1202629e+000
  2.0927584e+000
  2.0603888e+000
  2.0231979e+000
  1.9812435e+000
  1.9345973e+000
  1.8833448e+000
  1.8275845e+000
  1.7674278e+000
  1.7029987e+000
  1.6344327e+000
  1.5618773e+000
  1.4854907e+000
  1.4054417e+000
  1.3219092e+000
  1.2350813e+000
  1.1451554e+000
  1.0523370e+000
  9.5683949e-001
  8.5888372e-001
  7.5869717e-001
  6.5651351e-001
  5.5257206e-001
  4.4711718e-001
  3.4039777e-001
  2.3266663e-001
  1.2417996e-001
  1.5196766e-002
 -9.4021743e-002
 -2.0321268e-001
 -3.1211211e-001
 -4.2045559e-001
 -5.2797881e-001
 -6.3441814e-001
 -7.3951131e-001
 -8.4299795e-001
 -9.4462028e-001
 -1.0441237e+000
 -1.1412575e+000
 -1.2357754e+000
 -1.3274364e+000
 -1.4160051e+000
 -1.5012531e+000
 -1.5829586e+000
 -1.6609083e+000
 -1.7348972e+000
 -1.8047296e+000
 -1.8702200e+000
 -1.9311935e+000
 -1.9874867e+000
 -2.0389484e+000
 -2.0854400e+000
 -2.1268365e+000
 -2.1630271e+000
 -2.1939155e+000
 -2.2194209e+000
 -2.2394784e+000
 -2.2540394e+000
 -2.2630722e+000
 -2.2665628e+000
 -2.2645144e+000
 -2.2569486e+000
 -2.2439053e+000
 -2.2254430e+000
 -2.2016389e+000
 -2.1725888e+000
 -2.1384076e+000
 -2.0992287e+000
 -2.0552040e+000
 -2.0065040e+000
 -1.9533170e+000
 -1.8958488e+000
 -1.8343223e+000
 -1.7689770e+000
 -1.7000682e+000
 -1.6278660e+000
 -1.5526550e+000
 -1.4747328e+000
 -1.3944093e+000
 -1.3120056e+000
 -1.2278527e+000
 -1.1422901e+000
 -1.0556651e+000
 -9.6833065e-001
 -8.8064446e-001
 -7.9296731e-001
 -7.0566156e-001
 -6.1908959e-001
 -5.3361224e-001
 -4.4958719e-001
 -3.6736733e-001
 -2.8729916e-001
 -2.0972120e-001
 -1.3496235e-001
 -6.3340336e-002
  4.8398230e-003
  6.9287327e-002
  1.2972704e-001
  1.8590089e-001
  2.3756918e-001
  2.8451187e-001
  3.2652971e-001
  3.6344535e-001
  3.9510431e-001
  4.2137589e-001
  4.4215390e-001
  4.5735739e-001
  4.6693113e-001
  4.7084608e-001
  4.6909970e-001
  4.6171609e-001
  4.4874605e-001
  4.3026704e-001
  4.0638293e-001
  3.7722367e-001
  3.4294482e-001
  3.0372699e-001
  2.5977510e-001
  2.1131755e-001
  1.5860530e-001
  1.0191075e-001
  4.1526642e-002
 -2.2235234e-002
 -8.9045404e-002
 -1.5855814e-001
 -2.3041301e-001
 -3.0423643e-001
 -3.7964337e-001
 -4.5623907e-001
 -5.3362075e-001
 -6.1137951e-001
 -6.8910207e-001
 -7.6637270e-001
 -8.4277505e-001
 -9.1789403e-001
 -9.9131772e-001
 -1.0626392e+000
 -1.1314583e+000
 -1.1973837e+000
 -1.2600343e+000
 -1.3190412e+000
 -1.3740495e+000
 -1.4247195e+000
 -1.4707285e+000
 -1.5117726e+000
 -1.5475675e+000
 -1.5778502e+000
 -1.6023801e+000
 -1.6209402e+000
 -1.6333382e+000
 -1.6394073e+000
 -1.6390073e+000
 -1.6320249e+000
 -1.6183749e+000
 -1.5980002e+000
 -1.5708726e+000
 -1.5369928e+000
 -1.4963909e+000
 -1.4491263e+000
 -1.3952876e+000
 -1.3349924e+000
 -1.2683875e+000
 -1.1956480e+000
 -1.1169771e+000
 -1.0326052e+000
 -9.4278976e-001
 -8.4781401e-001
 -7.4798621e-001
 -6.4363869e-001
 -5.3512669e-001
 -4.2282719e-001
 -3.0713764e-001
 -1.8847454e-001
 -6.7272029e-002
  5.6019666e-002
  1.8093586e-001
  3.0699909e-001
  4.3372085e-001
  5.6060345e-001
  6.8714188e-001
  8.1282570e-001
  9.3714110e-001
  1.0595728e+000
  1.1796064e+000
  1.2967299e+000
  1.4104365e+000
  1.5202263e+000
  1.6256083e+000
  1.7261031e+000
  1.8212447e+000
  1.9105823e+000
  1.9936829e+000
  2.0701334e+000
  2.1395420e+000
  2.2015410e+000
  2.2557879e+000
  2.3019678e+000
  2.3397952e+000
  2.3690151e+000
  2.3894054e+000
  2.4007775e+000
  2.4029784e+000
  2.3958915e+000
  2.3794378e+000
  2.3535770e+000
  2.3183081e+000
  2.2736699e+000
  2.2197420e+000
  2.1566444e+000
  2.0845382e+000
  2.0036250e+000
  1.9141471e+000
  1.8163867e+000
  1.7106653e+000
  1.5973428e+000
  1.4768165e+000
  1.3495196e+000
  1.2159200e+000
  1.0765183e+000
  9.3184616e-001
  7.8246397e-001
  6.2895873e-001
  4.7194158e-001
  3.1204514e-001
  1.4992072e-001
 -1.3764570e-002
 -1.7833090e-001
 -3.4308892e-001
 -5.0734302e-001
 -6.7039475e-001
 -8.3154621e-001
 -9.9010360e-001
 -1.1453807e+000
 -1.2967026e+000
 -1.4434089e+000
 -1.5848574e+000
 -1.7204279e+000
 -1.8495249e+000
 -1.9715814e+000
 -2.0860620e+000
 -2.1924659e+000
 -2.2903297e+000
 -2.3792303e+000
 -2.4587872e+000
 -2.5286649e+000
 -2.5885752e+000
 -2.6382785e+000
 -2.6775858e+000
 -2.7063597e+000
 -2.7245156e+000
 -2.7320223e+000
 -2.7289020e+000
 -2.7152310e+000
 -2.6911390e+000
 -2.6568084e+000
 -2.6124738e+000
 -2.5584206e+000
 -2.4949830e+000
 -2.4225428e+000
 -2.3415268e+000
 -2.2524045e+000
 -2.1556853e+000
 -2.0519155e+000
 -1.9416751e+000
 -1.8255741e+000
 -1.7042494e+000
 -1.5783601e+000
 -1.4485843e+000
 -1.3156144e+000
 -1.1801533e+000
 -1.0429095e+000
 -9.0459339e-001
 -7.6591239e-001
 -6.2756685e-001
 -4.9024562e-001
 -3.5462182e-001
 -2.2134876e-001
 -9.1055868e-002
  3.5655102e-002
  1.5821373e-001
  2.7608436e-001
  3.8876926e-001
  4.9581159e-001
  5.9679798e-001
  6.9136086e-001
  7.7918050e-001
  8.5998658e-001
  9.3355960e-001
  9.9973170e-001
  1.0583873e+000
  1.1094634e+000
  1.1529489e+000
  1.1888850e+000
  1.2173630e+000
  1.2385242e+000
  1.2525574e+000
  1.2596974e+000
  1.2602223e+000
  1.2544512e+000
  1.2427409e+000
  1.2254831e+000
  1.2031007e+000
  1.1760440e+000
  1.1447874e+000
  1.1098247e+000
  1.0716654e+000
  1.0308302e+000
  9.8784714e-001
  9.4324661e-001
  8.9755756e-001
  8.5130294e-001
  8.0499556e-001
  7.5913395e-001
  7.1419837e-001
  6.7064699e-001
  6.2891227e-001
  5.8939756e-001
  5.5247397e-001
  5.1847745e-001
  4.8770625e-001
  4.6041868e-001
  4.3683111e-001
  4.1711649e-001
  4.0140306e-001
  3.8977356e-001
  3.8226471e-001
  3.7886717e-001
  3.7952580e-001
  3.8414033e-001
  3.9256639e-001
  4.0461692e-001
  4.2006390e-001
  4.3864041e-001
  4.6004306e-001
  4.8393464e-001
  5.0994712e-001
  5.3768481e-001
  5.6672784e-001
  5.9663578e-001
  6.2695142e-001
  6.5720471e-001
  6.8691680e-001
  7.1560413e-001
  7.4278260e-001
  7.6797168e-001
  7.9069856e-001
  8.1050220e-001
  8.2693730e-001
  8.3957813e-001
  8.4802225e-001
  8.5189397e-001
  8.5084769e-001
  8.4457097e-001
  8.3278730e-001
  8.1525865e-001
  7.9178770e-001
  7.6221978e-001
  7.2644442e-001
  6.8439665e-001
  6.3605787e-001
  5.8145645e-001
  5.2066789e-001
  4.5381471e-001
  3.8106594e-001
  3.0263628e-001
  2.1878489e-001
  1.2981394e-001
  3.6066738e-002
 -6.2074328e-002
 -1.6419023e-001
 -2.6982791e-001
 -3.7850321e-001
 -4.8970393e-001
 -6.0289315e-001
 -7.1751267e-001
 -8.3298659e-001
 -9.4872505e-001
 -1.0641280e+000
 -1.1785889e+000
 -1.2914990e+000
 -1.4022506e+000
 -1.5102413e+000
 -1.6148778e+000
 -1.7155794e+000
 -1.8117815e+000
 -1.9029393e+000
 -1.9885312e+000
 -2.0680615e+000
 -2.1410637e+000
 -2.2071030e+000
 -2.2657791e+000
 -2.3167280e+000
 -2.3596246e+000
 -2.3941839e+000
 -2.4201628e+000
 -2.4373612e+000
 -2.4456231e+000
 -2.4448370e+000
 -2.4349367e+000
 -2.4159008e+000
 -2.3877531e+000
 -2.3505621e+000
 -2.3044402e+000
 -2.2495428e+000
 -2.1860672e+000
 -2.1142515e+000
 -2.0343728e+000
 -1.9467452e+000
 -1.8517188e+000
 -1.7496765e+000
 -1.6410326e+000
 -1.5262303e+000
 -1.4057391e+000
 -1.2800522e+000
 -1.1496844e+000
 -1.0151689e+000
 -8.7705493e-001
 -7.3590498e-001
 -5.9229204e-001
 -4.4679690e-001
 -3.0000551e-001
 -1.5250631e-001
 -4.8876001e-003
  1.4226495e-001
  2.8837084e-001
  4.3285710e-001
  5.7516059e-001
  7.1473028e-001
  8.5102933e-001
  9.8353711e-001
  1.1117511e+000
  1.2351888e+000
  1.3533893e+000
  1.4659149e+000
  1.5723524e+000
  1.6723150e+000
  1.7654426e+000
  1.8514041e+000
  1.9298971e+000
  2.0006500e+000
  2.0634220e+000
  2.1180038e+000
  2.1642189e+000
  2.2019230e+000
  2.2310054e+000
  2.2513883e+000
  2.2630278e+000
  2.2659135e+000
  2.2600686e+000
  2.2455498e+000
  2.2224469e+000
  2.1908828e+000
  2.1510130e+000
  2.1030249e+000
  2.0471377e+000
  1.9836009e+000
  1.9126945e+000
  1.8347274e+000
  1.7500368e+000
  1.6589870e+000
  1.5619683e+000
  1.4593956e+000
  1.3517073e+000
  1.2393636e+000
  1.1228449e+000
  1.0026506e+000
  8.7929665e-001
  7.5331422e-001
  6.2524752e-001
  4.9565179e-001
  3.6509119e-001
  2.3413657e-001
  1.0336316e-001
 -2.6651773e-002
 -1.5533138e-001
 -2.8210172e-001
 -4.0639427e-001
 -5.2764853e-001
 -6.4531460e-001
 -7.5885582e-001
 -8.6775135e-001
 -9.7149881e-001
 -1.0696168e+000
 -1.1616476e+000
 -1.2471595e+000
 -1.3257490e+000
 -1.3970437e+000
 -1.4607041e+000
 -1.5164256e+000
 -1.5639410e+000
 -1.6030217e+000
 -1.6334797e+000
 -1.6551690e+000
 -1.6679867e+000
 -1.6718744e+000
 -1.6668188e+000
 -1.6528521e+000
 -1.6300528e+000
 -1.5985456e+000
 -1.5585012e+000
 -1.5101359e+000
 -1.4537110e+000
 -1.3895316e+000
 -1.3179459e+000
 -1.2393430e+000
 -1.1541518e+000
 -1.0628385e+000
 -9.6590452e-001
 -8.6388414e-001
 -7.5734145e-001
 -6.4686757e-001
 -5.3307747e-001
 -4.1660660e-001
 -2.9810739e-001
 -1.7824559e-001
 -5.7696492e-002
  6.2858968e-002
  1.8273814e-001
  3.0126071e-001
  4.1775268e-001
  5.3155046e-001
  6.4200484e-001
  7.4848496e-001
  8.5038219e-001
  9.4711384e-001
  1.0381269e+000
  1.1229013e+000
  1.2009536e+000
  1.2718395e+000
  1.3351572e+000
  1.3905497e+000
  1.4377073e+000
  1.4763695e+000
  1.5063267e+000
  1.5274219e+000
  1.5395515e+000
  1.5426660e+000
  1.5367709e+000
  1.5219262e+000
  1.4982463e+000
  1.4658995e+000
  1.4251069e+000
  1.3761411e+000
  1.3193246e+000
  1.2550277e+000
  1.1836662e+000
  1.1056993e+000
  1.0216259e+000
  9.3198241e-001
  8.3733877e-001
  7.3829521e-001
  6.3547843e-001
  5.2953773e-001
  4.2114099e-001
  3.1097053e-001
  1.9971891e-001
  8.8084666e-002
 -2.3231959e-002
 -1.3353329e-001
 -2.4212846e-001
 -3.4833755e-001
 -4.5149568e-001
 -5.5095696e-001
 -6.4609828e-001
 -7.3632297e-001
 -8.2106422e-001
 -8.9978828e-001
 -9.7199752e-001
 -1.0372331e+000
 -1.0950775e+000
 -1.1451565e+000
 -1.1871415e+000
 -1.2207507e+000
 -1.2457504e+000
 -1.2619563e+000
 -1.2692338e+000
 -1.2674984e+000
 -1.2567159e+000
 -1.2369017e+000
 -1.2081206e+000
 -1.1704857e+000
 -1.1241573e+000
 -1.0693411e+000
 -1.0062871e+000
 -9.3528710e-001
 -8.5667259e-001
 -7.7081259e-001
 -6.7811085e-001
 -5.7900317e-001
 -4.7395450e-001
 -3.6345588e-001
 -2.4802136e-001
 -1.2818476e-001
 -4.4964677e-003
  1.2247993e-001
  2.5217088e-001
  3.8399620e-001
  5.1737230e-001
  6.5171541e-001
  7.8644470e-001
  9.2098532e-001
  1.0547714e+000
  1.1872486e+000
  1.3178773e+000
  1.4461345e+000
  1.5715166e+000
  1.6935415e+000
  1.8117505e+000
  1.9257101e+000
  2.0350137e+000
  2.1392831e+000
  2.2381693e+000
  2.3313543e+000
  2.4185508e+000
  2.4995040e+000
  2.5739910e+000
  2.6418216e+000
  2.7028384e+000
  2.7569162e+000
  2.8039619e+000
  2.8439142e+000
  2.8767428e+000
  2.9024475e+000
  2.9210577e+000
  2.9326310e+000
  2.9372520e+000
  2.9350316e+000
  2.9261051e+000
  2.9106310e+000
  2.8887899e+000
  2.8607824e+000
  2.8268279e+000
  2.7871630e+000
  2.7420399e+000
  2.6917248e+000
  2.6364960e+000
  2.5766430e+000
  2.5124642e+000
  2.4442657e+000
  2.3723599e+000
  2.2970637e+000
  2.2186971e+000
  2.1375821e+000
  2.0540413e+000
  1.9683961e+000
  1.8809661e+000
  1.7920678e+000
  1.7020130e+000
  1.6111085e+000
  1.5196545e+000
  1.4279440e+000
  1.3362618e+000
  1.2448836e+000
  1.1540757e+000
  1.0640936e+000
  9.7518210e-001
  8.8757408e-001
  8.0149043e-001
  7.1713936e-001
  6.3471605e-001
  5.5440221e-001
  4.7636581e-001
  4.0076077e-001
  3.2772671e-001
  2.5738877e-001
  1.8985742e-001
  1.2522840e-001
  6.3582582e-002
  4.9859855e-003
 -5.0510250e-002
 -1.0286981e-001
 -1.5207111e-001
 -1.9810720e-001
 -2.4098556e-001
 -2.8072792e-001
 -3.1737000e-001
 -3.5096124e-001
 -3.8156441e-001
 -4.0925530e-001
 -4.3412226e-001
 -4.5626572e-001
 -4.7579772e-001
 -4.9284131e-001
 -5.0752998e-001
 -5.2000698e-001
 -5.3042466e-001
 -5.3894374e-001
 -5.4573247e-001
 -5.5096592e-001
 -5.5482502e-001
 -5.5749573e-001
 -5.5916812e-001
 -5.6003535e-001
 -5.6029278e-001
 -5.6013689e-001
 -5.5976427e-001
 -5.5937062e-001
 -5.5914963e-001
 -5.5929200e-001
 -5.5998430e-001
 -5.6140800e-001
 -5.6373836e-001
 -5.6714346e-001
 -5.7178314e-001
 -5.7780808e-001
 -5.8535884e-001
 -5.9456494e-001
 -6.0554403e-001
 -6.1840110e-001
 -6.3322768e-001
 -6.5010122e-001
 -6.6908444e-001
 -6.9022480e-001
 -7.1355400e-001
 -7.3908765e-001
 -7.6682492e-001
 -7.9674835e-001
 -8.2882370e-001
 -8.6299994e-001
 -8.9920927e-001
 -9.3736731e-001
 -9.7737333e-001
 -1.0191106e+000
 -1.0624467e+000
 -1.1072343e+000
 -1.1533116e+000
 -1.2005029e+000
 -1.2486196e+000
 -1.2974610e+000
 -1.3468153e+000
 -1.3964605e+000
 -1.4461653e+000
 -1.4956907e+000
 -1.5447909e+000
 -1.5932143e+000
 -1.6407054e+000
 -1.6870056e+000
 -1.7318546e+000
 -1.7749921e+000
 -1.8161587e+000
 -1.8550977e+000
 -1.8915562e+000
 -1.9252867e+000
 -1.9560482e+000
 -1.9836078e+000
 -2.0077419e+000
 -2.0282373e+000
 -2.0448927e+000
 -2.0575197e+000
 -2.0659442e+000
 -2.0700069e+000
 -2.0695650e+000
 -2.0644924e+000
 -2.0546811e+000
 -2.0400419e+000
 -2.0205047e+000
 -1.9960195e+000
 -1.9665567e+000
 -1.9321077e+000
 -1.8926848e+000
 -1.8483221e+000
 -1.7990748e+000
 -1.7450199e+000
 -1.6862558e+000
 -1.6229022e+000
 -1.5550999e+000
 -1.4830102e+000
 -1.4068146e+000
 -1.3267145e+000
 -1.2429300e+000
 -1.1556996e+000
 -1.0652791e+000
 -9.7194098e-001
 -8.7597324e-001
 -7.7767834e-001
 -6.7737211e-001
 -5.7538258e-001
 -4.7204871e-001
 -3.6771907e-001
 -2.6275051e-001
 -1.5750670e-001
 -5.2356778e-002
  5.2326218e-002
  1.5616680e-001
  2.5878860e-001
  3.5981585e-001
  4.5887502e-001
  5.5559630e-001
  6.4961521e-001
  7.4057410e-001
  8.2812373e-001
  9.1192473e-001
  9.9164909e-001
  1.0669816e+000
  1.1376214e+000
  1.2032830e+000
  1.2636980e+000
  1.3186158e+000
  1.3678054e+000
  1.4110562e+000
  1.4481788e+000
  1.4790063e+000
  1.5033952e+000
  1.5212258e+000
  1.5324032e+000
  1.5368577e+000
  1.5345455e+000
  1.5254488e+000
  1.5095762e+000
  1.4869628e+000
  1.4576703e+000
  1.4217870e+000
  1.3794273e+000
  1.3307318e+000
  1.2758665e+000
  1.2150225e+000
  1.1484153e+000
  1.0762842e+000
  9.9889087e-001
  9.1651920e-001
  8.2947356e-001
  7.3807794e-001
  6.4267463e-001
  5.4362285e-001
  4.4129734e-001
  3.3608683e-001
  2.2839251e-001
  1.1862634e-001
  7.2093907e-003
 -1.0542988e-001
 -2.1885743e-001
 -3.3263542e-001
 -4.4632404e-001
 -5.5948333e-001
 -6.7167503e-001
 -7.8246441e-001
 -8.9142210e-001
 -9.9812584e-001
 -1.1021623e+000
 -1.2031286e+000
 -1.3006345e+000
 -1.3943032e+000
 -1.4837735e+000
 -1.5687013e+000
 -1.6487605e+000
 -1.7236447e+000
 -1.7930681e+000
 -1.8567670e+000
 -1.9145005e+000
 -1.9660516e+000
 -2.0112275e+000
 -2.0498611e+000
 -2.0818107e+000
 -2.1069610e+000
 -2.1252232e+000
 -2.1365352e+000
 -2.1408615e+000
 -2.1381937e+000
 -2.1285497e+000
 -2.1119738e+000
 -2.0885362e+000
 -2.0583325e+000
 -2.0214831e+000
 -1.9781328e+000
 -1.9284494e+000
 -1.8726234e+000
 -1.8108667e+000
 -1.7434120e+000
 -1.6705111e+000
 -1.5924342e+000
 -1.5094687e+000
 -1.4219176e+000
 -1.3300986e+000
 -1.2343426e+000
 -1.1349922e+000
 -1.0324008e+000
 -9.2693071e-001
 -8.1895209e-001
 -7.0884146e-001
 -5.9698037e-001
 -4.8375403e-001
 -3.6954996e-001
 -2.5475672e-001
 -1.3976257e-001
 -2.4954279e-002
  8.9284153e-002
  2.0257263e-001
  3.1453613e-001
  4.2480578e-001
  5.3301990e-001
  6.3882506e-001
  7.4187697e-001
  8.4184146e-001
  9.3839531e-001
  1.0312271e+000
  1.1200379e+000
  1.2045421e+000
  1.2844681e+000
  1.3595590e+000
  1.4295729e+000
  1.4942839e+000
  1.5534824e+000
  1.6069755e+000
  1.6545876e+000
  1.6961611e+000
  1.7315561e+000
  1.7606513e+000
  1.7833443e+000
  1.7995518e+000
  1.8092097e+000
  1.8122737e+000
  1.8087192e+000
  1.7985419e+000
  1.7817574e+000
  1.7584018e+000
  1.7285316e+000
  1.6922237e+000
  1.6495756e+000
  1.6007054e+000
  1.5457514e+000
  1.4848724e+000
  1.4182474e+000
  1.3460754e+000
  1.2685751e+000
  1.1859847e+000
  1.0985614e+000
  1.0065811e+000
  9.1033794e-001
  8.1014349e-001
  7.0632631e-001
  5.9923119e-001
  4.8921833e-001
  3.7666248e-001
  2.6195199e-001
  1.4548776e-001
  2.7682158e-002
 -9.1042249e-002
 -2.1025391e-001
 -3.2951368e-001
 -4.4837626e-001
 -5.6639168e-001
 -6.8310694e-001
 -7.9806758e-001
 -9.1081946e-001
 -1.0209105e+000
 -1.1278924e+000
 -1.2313227e+000
 -1.3307666e+000
 -1.4257985e+000
 -1.5160046e+000
 -1.6009842e+000
 -1.6803523e+000
 -1.7537406e+000
 -1.8208003e+000
 -1.8812034e+000
 -1.9346446e+000
 -1.9808432e+000
 -2.0195446e+000
 -2.0505220e+000
 -2.0735777e+000
 -2.0885447e+000
 -2.0952878e+000
 -2.0937048e+000
 -2.0837276e+000
 -2.0653226e+000
 -2.0384921e+000
 -2.0032742e+000
 -1.9597435e+000
 -1.9080111e+000
 -1.8482246e+000
 -1.7805681e+000
 -1.7052616e+000
 -1.6225605e+000
 -1.5327546e+000
 -1.4361677e+000
 -1.3331558e+000
 -1.2241063e+000
 -1.1094360e+000
 -9.8958975e-001
 -8.6503842e-001
 -7.3627688e-001
 -6.0382185e-001
 -4.6820952e-001
 -3.2999312e-001
 -1.8974034e-001
 -4.8030640e-002
  9.4547549e-002
  2.3739965e-001
  3.7992785e-001
  5.2153411e-001
  6.6162307e-001
  7.9960510e-001
  9.3489928e-001
  1.0669364e+000
  1.1951617e+000
  1.3190380e+000
  1.4380483e+000
  1.5516986e+000
  1.6595203e+000
  1.7610729e+000
  1.8559461e+000
  1.9437620e+000
  2.0241771e+000
  2.0968844e+000
  2.1616146e+000
  2.2181376e+000
  2.2662640e+000
  2.3058457e+000
  2.3367769e+000
  2.3589946e+000
  2.3724790e+000
  2.3772531e+000
  2.3733832e+000
  2.3609780e+000
  2.3401880e+000
  2.3112050e+000
  2.2742605e+000
  2.2296247e+000
  2.1776048e+000
  2.1185436e+000
  2.0528171e+000
  1.9808327e+000
  1.9030269e+000
  1.8198628e+000
  1.7318279e+000
  1.6394306e+000
  1.5431983e+000
  1.4436742e+000
  1.3414142e+000
  1.2369838e+000
  1.1309556e+000
  1.0239058e+000
  9.1641120e-001
  8.0904612e-001
  7.0237956e-001
  5.9697207e-001
  4.9337291e-001
  3.9211722e-001
  2.9372334e-001
  1.9869015e-001
  1.0749465e-001
  2.0589589e-002
 -6.1598675e-002
 -1.3867220e-001
 -2.1026332e-001
 -2.7603623e-001
 -3.3568851e-001
 -3.8895236e-001
 -4.3559563e-001
 -4.7542269e-001
 -5.0827508e-001
 -5.3403187e-001
 -5.5260993e-001
 -5.6396391e-001
 -5.6808600e-001
 -5.6500554e-001
 -5.5478841e-001
 -5.3753620e-001
 -5.1338519e-001
 -4.8250522e-001
 -4.4509831e-001
 -4.0139716e-001
 -3.5166349e-001
 -2.9618626e-001
 -2.3527973e-001
 -1.6928143e-001
 -9.8550051e-002
 -2.3463232e-002
  5.5584751e-002
  1.3818530e-001
  2.2391790e-001
  3.1235248e-001
  4.0305191e-001
  4.9557433e-001
  5.8947565e-001
  6.8431183e-001
  7.7964128e-001
  8.7502710e-001
  9.7003930e-001
  1.0642569e+000
  1.1572700e+000
  1.2486818e+000
  1.3381101e+000
  1.4251894e+000
  1.5095723e+000
  1.5909309e+000
  1.6689581e+000
  1.7433688e+000
  1.8139011e+000
  1.8803167e+000
  1.9424020e+000
  1.9999686e+000
  2.0528534e+000
  2.1009192e+000
  2.1440545e+000
  2.1821737e+000
  2.2152167e+000
  2.2431484e+000
  2.2659588e+000
  2.2836616e+000
  2.2962942e+000
  2.3039160e+000
  2.3066085e+000
  2.3044734e+000
  2.2976315e+000
  2.2862219e+000
  2.2704005e+000
  2.2503385e+000
  2.2262210e+000
  2.1982457e+000
  2.1666212e+000
  2.1315657e+000
  2.0933052e+000
  2.0520722e+000
  2.0081042e+000
  1.9616417e+000
  1.9129277e+000
  1.8622050e+000
  1.8097160e+000
  1.7557005e+000
  1.7003947e+000
  1.6440301e+000
  1.5868321e+000
  1.5290192e+000
  1.4708016e+000
  1.4123806e+000
  1.3539478e+000
  1.2956840e+000
  1.2377590e+000
  1.1803308e+000
  1.1235450e+000
  1.0675349e+000
  1.0124207e+000
  9.5830984e-001
  9.0529640e-001
  8.5346154e-001
  8.0287334e-001
  7.5358709e-001
  7.0564549e-001
  6.5907902e-001
  6.1390629e-001
  5.7013456e-001
  5.2776022e-001
  4.8676940e-001
  4.4713855e-001
  4.0883516e-001
  3.7181846e-001
  3.3604010e-001
  3.0144497e-001
  2.6797196e-001
  2.3555475e-001
  2.0412258e-001
  1.7360111e-001
  1.4391314e-001
  1.1497947e-001
  8.6719612e-002
  5.9052565e-002
  3.1897550e-002
  5.1747021e-003
 -2.1194258e-002
 -4.7285383e-002
 -7.3171905e-002
 -9.8923671e-002
 -1.2460662e-001
 -1.5028233e-001
 -1.7600754e-001
 -2.0183382e-001
 -2.2780719e-001
 -2.5396787e-001
 -2.8034997e-001
 -3.0698136e-001
 -3.3388347e-001
 -3.6107121e-001
 -3.8855288e-001
 -4.1633017e-001
 -4.4439814e-001
 -4.7274534e-001
 -5.0135386e-001
 -5.3019945e-001
 -5.5925173e-001
 -5.8847434e-001
 -6.1782519e-001
 -6.4725672e-001
 -6.7671612e-001
 -7.0614572e-001
 -7.3548323e-001
 -7.6466211e-001
 -7.9361194e-001
 -8.2225875e-001
 -8.5052547e-001
 -8.7833222e-001
 -9.0559685e-001
 -9.3223521e-001
 -9.5816169e-001
 -9.8328955e-001
 -1.0075314e+000
 -1.0307997e+000
 -1.0530070e+000
 -1.0740665e+000
 -1.0938925e+000
 -1.1124009e+000
 -1.1295092e+000
 -1.1451377e+000
 -1.1592090e+000
 -1.1716493e+000
 -1.1823882e+000
 -1.1913591e+000
 -1.1985000e+000
 -1.2037538e+000
 -1.2070680e+000
 -1.2083962e+000
 -1.2076972e+000
 -1.2049364e+000
 -1.2000854e+000
 -1.1931225e+000
 -1.1840330e+000
 -1.1728095e+000
 -1.1594520e+000
 -1.1439679e+000
 -1.1263727e+000
 -1.1066895e+000
 -1.0849495e+000
 -1.0611919e+000
 -1.0354639e+000
 -1.0078209e+000
 -9.7832594e-001
 -9.4705021e-001
 -9.1407242e-001
 -8.7947882e-001
 -8.4336292e-001
 -8.0582518e-001
 -7.6697271e-001
 -7.2691883e-001
 -6.8578268e-001
 -6.4368875e-001
 -6.0076631e-001
 -5.5714887e-001
 -5.1297357e-001
 -4.6838054e-001
 -4.2351215e-001
 -3.7851238e-001
 -3.3352600e-001
 -2.8869778e-001
 -2.4417175e-001
 -2.0009033e-001
 -1.5659347e-001
 -1.1381789e-001
 -7.1896144e-002
 -3.0955856e-002
  8.8811653e-003
  4.7499710e-002
  8.4791966e-002
  1.2065828e-001
  1.5500786e-001
  1.8775951e-001
  2.1884217e-001
  2.4819559e-001
  2.7577074e-001
  3.0153035e-001
  3.2544920e-001
  3.4751445e-001
  3.6772582e-001
  3.8609573e-001
  4.0264933e-001
  4.1742437e-001
  4.3047113e-001
  4.4185205e-001
  4.5164146e-001
  4.5992505e-001
  4.6679932e-001
  4.7237095e-001
  4.7675601e-001
  4.8007913e-001
  4.8247258e-001
  4.8407520e-001
  4.8503141e-001
  4.8548994e-001
  4.8560269e-001
  4.8552341e-001
  4.8540641e-001
  4.8540517e-001
  4.8567101e-001
  4.8635165e-001
  4.8758982e-001
  4.8952188e-001
  4.9227648e-001
  4.9597313e-001
  5.0072098e-001
  5.0661757e-001
  5.1374760e-001
  5.2218187e-001
  5.3197623e-001
  5.4317070e-001
  5.5578862e-001
  5.6983599e-001
  5.8530085e-001
  6.0215290e-001
  6.2034315e-001
  6.3980379e-001
  6.6044818e-001
  6.8217098e-001
  7.0484849e-001
  7.2833904e-001
  7.5248368e-001
  7.7710687e-001
  8.0201747e-001
  8.2700974e-001
  8.5186457e-001
  8.7635084e-001
  9.0022686e-001
  9.2324198e-001
  9.4513826e-001
  9.6565229e-001
  9.8451704e-001
  1.0014638e+000
  1.0162244e+000
  1.0285327e+000
  1.0381274e+000
  1.0447537e+000
  1.0481654e+000
  1.0481270e+000
  1.0444159e+000
  1.0368242e+000
  1.0251609e+000
  1.0092532e+000
  9.8894873e-001
  9.6411709e-001
  9.3465117e-001
  9.0046866e-001
  8.6151318e-001
  8.1775540e-001
  7.6919383e-001
  7.1585557e-001
  6.5779678e-001
  5.9510298e-001
  5.2788916e-001
  4.5629971e-001
  3.8050804e-001
  3.0071615e-001
  2.1715385e-001
  1.3007789e-001
  3.9770819e-002
 -5.3460291e-002
 -1.4928535e-001
 -2.4735290e-001
 -3.4729193e-001
 -4.4871382e-001
 -5.5121450e-001
 -6.5437663e-001
 -7.5777196e-001
 -8.6096376e-001
 -9.6350930e-001
 -1.0649624e+000
 -1.1648762e+000
 -1.2628054e+000
 -1.3583094e+000
 -1.4509543e+000
 -1.5403161e+000
 -1.6259828e+000
 -1.7075571e+000
 -1.7846584e+000
 -1.8569256e+000
 -1.9240187e+000
 -1.9856212e+000
 -2.0414418e+000
 -2.0912161e+000
 -2.1347081e+000
 -2.1717115e+000
 -2.2020510e+000
 -2.2255832e+000
 -2.2421971e+000
 -2.2518151e+000
 -2.2543927e+000
 -2.2499193e+000
 -2.2384175e+000
 -2.2199431e+000
 -2.1945843e+000
 -2.1624613e+000
 -2.1237254e+000
 -2.0785572e+000
 -2.0271664e+000
 -1.9697892e+000
 -1.9066875e+000
 -1.8381470e+000
 -1.7644747e+000
 -1.6859979e+000
 -1.6030611e+000
 -1.5160245e+000
 -1.4252615e+000
 -1.3311563e+000
 -1.2341016e+000
 -1.1344965e+000
 -1.0327437e+000
 -9.2924747e-001
 -8.2441124e-001
 -7.1863532e-001
 -6.1231474e-001
 -5.0583704e-001
 -3.9958035e-001
 -2.9391136e-001
 -1.8918354e-001
 -8.5735475e-002
  1.6110743e-002
  1.1605089e-001
  2.1379988e-001
  3.0909288e-001
  4.0168625e-001
  4.9135831e-001
  5.7790997e-001
  6.6116518e-001
  7.4097119e-001
  8.1719871e-001
  8.8974180e-001
  9.5851774e-001
  1.0234666e+000
  1.0845510e+000
  1.1417548e+000
  1.1950834e+000
  1.2445619e+000
  1.2902344e+000
  1.3321633e+000
  1.3704276e+000
  1.4051218e+000
  1.4363547e+000
  1.4642480e+000
  1.4889346e+000
  1.5105575e+000
  1.5292682e+000
  1.5452250e+000
  1.5585920e+000
  1.5695371e+000
  1.5782309e+000
  1.5848452e+000
  1.5895516e+000
  1.5925204e+000
  1.5939190e+000
  1.5939110e+000
  1.5926549e+000
  1.5903034e+000
  1.5870019e+000
  1.5828884e+000
  1.5780920e+000
  1.5727328e+000
  1.5669211e+000
  1.5607569e+000
  1.5543297e+000
  1.5477180e+000
  1.5409893e+000
  1.5342000e+000
  1.5273956e+000
  1.5206103e+000
  1.5138677e+000
  1.5071808e+000
  1.5005523e+000
  1.4939753e+000
  1.4874334e+000
  1.4809017e+000
  1.4743467e+000
  1.4677278e+000
  1.4609971e+000
  1.4541007e+000
  1.4469793e+000
  1.4395688e+000
  1.4318013e+000
  1.4236054e+000
  1.4149079e+000
  1.4056334e+000
  1.3957061e+000
  1.3850500e+000
  1.3735897e+000
  1.3612514e+000
  1.3479632e+000
  1.3336560e+000
  1.3182642e+000
  1.3017262e+000
  1.2839849e+000
  1.2649883e+000
  1.2446899e+000
  1.2230495e+000
  1.2000329e+000
  1.1756131e+000
  1.1497698e+000
  1.1224902e+000
  1.0937690e+000
  1.0636087e+000
  1.0320195e+000
  9.9901962e-001
  9.6463514e-001
  9.2890013e-001
  8.9185655e-001
  8.5355417e-001
  8.1405041e-001
  7.7341023e-001
  7.3170587e-001
  6.8901665e-001
  6.4542870e-001
  6.0103464e-001
  5.5593328e-001
  5.1022922e-001
  4.6403249e-001
  4.1745817e-001
  3.7062591e-001
  3.2365948e-001
  2.7668635e-001
  2.2983715e-001
  1.8324520e-001
  1.3704595e-001
  9.1376502e-002
  4.6375047e-002
  2.1803128e-003
 -4.1068977e-002
 -8.3234664e-002
 -1.2417971e-001
 -1.6376876e-001
 -2.0186870e-001
 -2.3834918e-001
 -2.7308319e-001
 -3.0594760e-001
 -3.3682364e-001
 -3.6559746e-001
 -3.9216058e-001
 -4.1641041e-001
 -4.3825067e-001
 -4.5759184e-001
 -4.7435156e-001
 -4.8845504e-001
 -4.9983537e-001
 -5.0843388e-001
 -5.1420038e-001
 -5.1709350e-001
 -5.1708082e-001
 -5.1413911e-001
 -5.0825444e-001
 -4.9942230e-001
 -4.8764767e-001
 -4.7294501e-001
 -4.5533827e-001
 -4.3486083e-001
 -4.1155535e-001
 -3.8547368e-001
 -3.5667663e-001
 -3.2523379e-001
 -2.9122319e-001
 -2.5473107e-001
 -2.1585149e-001
 -1.7468599e-001
 -1.3134316e-001
 -8.5938207e-002
 -3.8592491e-002
  1.0566948e-002
  6.1407913e-002
  1.1379357e-001
  1.6758300e-001
  2.2263174e-001
  2.7879234e-001
  3.3591494e-001
  3.9384786e-001
  4.5243809e-001
  5.1153194e-001
  5.7097552e-001
  6.3061532e-001
  6.9029871e-001
  7.4987445e-001
  8.0919315e-001
  8.6810778e-001
  9.2647405e-001
  9.8415083e-001
  1.0410005e+000
  1.0968895e+000
  1.1516882e+000
  1.2052715e+000
  1.2575192e+000
  1.3083159e+000
  1.3575513e+000
  1.4051202e+000
  1.4509232e+000
  1.4948659e+000
  1.5368595e+000
  1.5768210e+000
  1.6146727e+000
  1.6503423e+000
  1.6837632e+000
  1.7148741e+000
  1.7436191e+000
  1.7699475e+000
  1.7938137e+000
  1.8151773e+000
  1.8340026e+000
  1.8502591e+000
  1.8639208e+000
  1.8749663e+000
  1.8833789e+000
  1.8891464e+000
  1.8922608e+000
  1.8927186e+000
  1.8905208e+000
  1.8856724e+000
  1.8781828e+000
  1.8680659e+000
  1.8553397e+000
  1.8400267e+000
  1.8221541e+000
  1.8017535e+000
  1.7788611e+000
  1.7535181e+000
  1.7257705e+000
  1.6956696e+000
  1.6632717e+000
  1.6286388e+000
  1.5918381e+000
  1.5529428e+000
  1.5120319e+000
  1.4691903e+000
  1.4245091e+000
  1.3780857e+000
  1.3300238e+000
  1.2804334e+000
  1.2294310e+000
  1.1771395e+000
  1.1236881e+000
  1.0692123e+000
  1.0138539e+000
  9.5776047e-001
  9.0108557e-001
  8.4398812e-001
  7.8663224e-001
  7.2918684e-001
  6.7182519e-001
  6.1472442e-001
  5.5806499e-001
  5.0203010e-001
  4.4680501e-001
  3.9257636e-001
  3.3953142e-001
  2.8785732e-001
  2.3774018e-001
  1.8936427e-001
  1.4291111e-001
  9.8558525e-002
  5.6479735e-002
  1.6842361e-002
 -2.0192526e-002
 -5.4471376e-002
 -8.5849124e-002
 -1.1419014e-001
 -1.3936916e-001
 -1.6127220e-001
 -1.7979739e-001
 -1.9485584e-001
 -2.0637240e-001
 -2.1428636e-001
 -2.1855216e-001
 -2.1913991e-001
 -2.1603595e-001
 -2.0924326e-001
 -1.9878182e-001
 -1.8468885e-001
 -1.6701894e-001
 -1.4584417e-001
 -1.2125401e-001
 -9.3355210e-002
 -6.2271530e-002
 -2.8143386e-002
  8.8726079e-003
  4.8604210e-002
  9.0864217e-002
  1.3545123e-001
  1.8215054e-001
  2.3073504e-001
  2.8096633e-001
  3.3259580e-001
  3.8536586e-001
  4.3901119e-001
  4.9326011e-001
  5.4783594e-001
  6.0245846e-001
  6.5684537e-001
  7.1071379e-001
  7.6378181e-001
  8.1576998e-001
  8.6640289e-001
  9.1541064e-001
  9.6253038e-001
  1.0075078e+000
  1.0500984e+000
  1.0900693e+000
  1.1271999e+000
  1.1612839e+000
  1.1921299e+000
  1.2195627e+000
  1.2434244e+000
  1.2635754e+000
  1.2798949e+000
  1.2922819e+000
  1.3006557e+000
  1.3049563e+000
  1.3051451e+000
  1.3012047e+000
  1.2931393e+000
  1.2809748e+000
  1.2647583e+000
  1.2445582e+000
  1.2204639e+000
  1.1925848e+000
  1.1610503e+000
  1.1260089e+000
  1.0876272e+000
  1.0460891e+000
  1.0015949e+000
  9.5436021e-001
  9.0461450e-001
  8.5260014e-001
  7.9857092e-001
  7.4279076e-001
  6.8553221e-001
  6.2707500e-001
  5.6770455e-001
  5.0771043e-001
  4.4738483e-001
  3.8702099e-001
  3.2691165e-001
  2.6734756e-001
  2.0861589e-001
  1.5099884e-001
  9.4772095e-002
  4.0203502e-002
 -1.2448332e-002
 -6.2935311e-002
 -1.1102108e-001
 -1.5648218e-001
 -1.9910911e-001
 -2.3870736e-001
 -2.7509826e-001
 -3.0811984e-001
 -3.3762754e-001
 -3.6349482e-001
 -3.8561369e-001
 -4.0389514e-001
 -4.1826944e-001
 -4.2868638e-001
 -4.3511538e-001
 -4.3754547e-001
 -4.3598524e-001
 -4.3046265e-001
 -4.2102470e-001
 -4.0773711e-001
 -3.9068380e-001
 -3.6996637e-001
 -3.4570342e-001
 -3.1802986e-001
 -2.8709610e-001
 -2.5306718e-001
 -2.1612185e-001
 -1.7645158e-001
 -1.3425950e-001
 -8.9759329e-002
 -4.3174235e-002
  5.2643302e-003
  5.5317826e-002
  1.0674185e-001
  1.5928735e-001
  2.1270192e-001
  2.6673098e-001
  3.2111908e-001
  3.7561114e-001
  4.2995362e-001
  4.8389579e-001
  5.3719088e-001
  5.8959722e-001
  6.4087937e-001
  6.9080920e-001
  7.3916689e-001
  7.8574192e-001
  8.3033397e-001
  8.7275382e-001
  9.1282411e-001
  9.5038007e-001
  9.8527023e-001
  1.0173569e+000
  1.0465169e+000
  1.0726418e+000
  1.0956381e+000
  1.1154282e+000
  1.1319499e+000
  1.1451567e+000
  1.1550181e+000
  1.1615194e+000
  1.1646613e+000
  1.1644603e+000
  1.1609479e+000
  1.1541705e+000
  1.1441890e+000
  1.1310780e+000
  1.1149259e+000
  1.0958335e+000
  1.0739137e+000
  1.0492911e+000
  1.0221003e+000
  9.9248618e-001
  9.6060206e-001
  9.2660937e-001
  8.9067646e-001
  8.5297772e-001
  8.1369252e-001
  7.7300424e-001
  7.3109924e-001
  6.8816586e-001
  6.4439336e-001
  5.9997092e-001
  5.5508670e-001
  5.0992677e-001
  4.6467426e-001
  4.1950836e-001
  3.7460351e-001
  3.3012851e-001
  2.8624577e-001
  2.4311056e-001
  2.0087033e-001
  1.5966407e-001
  1.1962182e-001
  8.0864105e-002
  4.3501569e-002
  7.6346113e-003
 -2.6646879e-002
 -5.9263723e-002
 -9.0147565e-002
 -1.1924092e-001
 -1.4649716e-001
 -1.7188034e-001
 -1.9536513e-001
 -2.1693643e-001
 -2.3658918e-001
 -2.5432786e-001
 -2.7016611e-001
 -2.8412620e-001
 -2.9623847e-001
 -3.0654071e-001
 -3.1507750e-001
 -3.2189955e-001
 -3.2706293e-001
 -3.3062834e-001
 -3.3266035e-001
 -3.3322656e-001
 -3.3239687e-001
 -3.3024265e-001
 -3.2683595e-001
 -3.2224876e-001
 -3.1655222e-001
 -3.0981589e-001
 -3.0210711e-001
 -2.9349027e-001
 -2.8402625e-001
 -2.7377186e-001
 -2.6277929e-001
 -2.5109570e-001
 -2.3876285e-001
 -2.2581673e-001
 -2.1228736e-001
 -1.9819862e-001
 -1.8356811e-001
 -1.6840715e-001
 -1.5272085e-001
 -1.3650820e-001
 -1.1976230e-001
 -1.0247063e-001
 -8.4615376e-002
 -6.6173883e-002
 -4.7119110e-002
 -2.7420174e-002
 -7.0429583e-003
  1.4049248e-002
  3.5895047e-002
  5.8534200e-002
  8.2006859e-002
  1.0635277e-001
  1.3161046e-001
  1.5781640e-001
  1.8500420e-001
  2.1320376e-001
  2.4244045e-001
  2.7273433e-001
  3.0409939e-001
  3.3654278e-001
  3.7006413e-001
  4.0465492e-001
  4.4029788e-001
  4.7696647e-001
  5.1462443e-001
  5.5322534e-001
  5.9271242e-001
  6.3301820e-001
  6.7406448e-001
  7.1576220e-001
  7.5801157e-001
  8.0070215e-001
  8.4371315e-001
  8.8691369e-001
  9.3016332e-001
  9.7331248e-001
  1.0162031e+000
  1.0586695e+000
  1.1005387e+000
  1.1416321e+000
  1.1817654e+000
  1.2207506e+000
  1.2583965e+000
  1.2945099e+000
  1.3288970e+000
  1.3613645e+000
  1.3917207e+000
  1.4197774e+000
  1.4453502e+000
  1.4682608e+000
  1.4883378e+000
  1.5054180e+000
  1.5193478e+000
  1.5299845e+000
  1.5371973e+000
  1.5408685e+000
  1.5408949e+000
  1.5371883e+000
  1.5296769e+000
  1.5183059e+000
  1.5030384e+000
  1.4838560e+000
  1.4607595e+000
  1.4337691e+000
  1.4029250e+000
  1.3682876e+000
  1.3299374e+000
  1.2879753e+000
  1.2425221e+000
  1.1937186e+000
  1.1417248e+000
  1.0867198e+000
  1.0289009e+000
  9.6848276e-001
  9.0569676e-001
  8.4078987e-001
  7.7402354e-001
  7.0567255e-001
  6.3602364e-001
  5.6537419e-001
  4.9403069e-001
  4.2230727e-001
  3.5052401e-001
  2.7900535e-001
  2.0807838e-001
  1.3807107e-001
  6.9310556e-002
  2.1213417e-003
 -6.3176456e-002
 -1.2626887e-001
 -1.8684984e-001
 -2.4462289e-001
 -2.9930282e-001
 -3.5061733e-001
 -3.9830855e-001
 -4.4213453e-001
 -4.8187067e-001
 -5.1731099e-001
 -5.4826935e-001
 -5.7458060e-001
 -5.9610151e-001
 -6.1271172e-001
 -6.2431442e-001
 -6.3083702e-001
 -6.3223159e-001
 -6.2847528e-001
 -6.1957046e-001
 -6.0554484e-001
 -5.8645134e-001
 -5.6236796e-001
 -5.3339734e-001
 -4.9966633e-001
 -4.6132531e-001
 -4.1854746e-001
 -3.7152787e-001
 -3.2048253e-001
 -2.6564717e-001
 -2.0727605e-001
 -1.4564062e-001
 -8.1028060e-002
 -1.3739794e-002
  5.5910148e-002
  1.2759677e-001
  2.0098586e-001
  2.7573573e-001
  3.5149904e-001
  4.2792465e-001
  5.0465943e-001
  5.8135017e-001
  6.5764535e-001
  7.3319705e-001
  8.0766269e-001
  8.8070680e-001
  9.5200278e-001
  1.0212345e+000
  1.0880978e+000
  1.1523022e+000
  1.2135722e+000
  1.2716486e+000
  1.3262896e+000
  1.3772720e+000
  1.4243925e+000
  1.4674680e+000
  1.5063367e+000
  1.5408587e+000
  1.5709163e+000
  1.5964146e+000
  1.6172815e+000
  1.6334679e+000
  1.6449476e+000
  1.6517171e+000
  1.6537951e+000
  1.6512225e+000
  1.6440613e+000
  1.6323944e+000
  1.6163244e+000
  1.5959726e+000
  1.5714785e+000
  1.5429983e+000
  1.5107036e+000
  1.4747804e+000
  1.4354278e+000
  1.3928561e+000
  1.3472860e+000
  1.2989466e+000
  1.2480742e+000
  1.1949105e+000
  1.1397014e+000
  1.0826951e+000
  1.0241410e+000
  9.6428756e-001
  9.0338161e-001
  8.4166640e-001
  7.7938041e-001
  7.1675608e-001
  6.5401854e-001
  5.9138448e-001
  5.2906110e-001
  4.6724513e-001
  4.0612198e-001
  3.4586497e-001
  2.8663469e-001
  2.2857845e-001
  1.7182987e-001
  1.1650854e-001
  6.2719883e-002
  1.0555014e-002
 -3.9909169e-002
 -8.8609854e-002
 -1.3549804e-001
 -1.8053818e-001
 -2.2370768e-001
 -2.6499636e-001
 -3.0440577e-001
 -3.4194846e-001
 -3.7764714e-001
 -4.1153380e-001
 -4.4364875e-001
 -4.7403965e-001
 -5.0276040e-001
 -5.2987015e-001
 -5.5543214e-001
 -5.7951262e-001
 -6.0217972e-001
 -6.2350238e-001
 -6.4354925e-001
 -6.6238761e-001
 -6.8008243e-001
 -6.9669533e-001
 -7.1228369e-001
 -7.2689982e-001
 -7.4059018e-001
 -7.5339468e-001
 -7.6534608e-001
 -7.7646947e-001
 -7.8678184e-001
 -7.9629178e-001
 -8.0499925e-001
 -8.1289550e-001
 -8.1996300e-001
 -8.2617561e-001
 -8.3149878e-001
 -8.3588982e-001
 -8.3929837e-001
 -8.4166686e-001
 -8.4293119e-001
 -8.4302134e-001
 -8.4186222e-001
 -8.3937448e-001
 -8.3547544e-001
 -8.3008007e-001
 -8.2310203e-001
 -8.1445470e-001
 -8.0405233e-001
 -7.9181109e-001
 -7.7765027e-001
 -7.6149334e-001
 -7.4326908e-001
 -7.2291270e-001
 -7.0036684e-001
 -6.7558261e-001
 -6.4852052e-001
 -6.1915139e-001
 -5.8745714e-001
 -5.5343153e-001
 -5.1708080e-001
 -4.7842418e-001
 -4.3749439e-001
 -3.9433785e-001
 -3.4901501e-001
 -3.0160034e-001
 -2.5218235e-001
 -2.0086339e-001
 -1.4775939e-001
 -9.2999454e-002
 -3.6725297e-002
  2.0909374e-002
  7.9739647e-002
  1.3959028e-001
  2.0027668e-001
  2.6160600e-001
  3.2337830e-001
  3.8538779e-001
  4.4742419e-001
  5.0927408e-001
  5.7072238e-001
  6.3155379e-001
  6.9155429e-001
  7.5051273e-001
  8.0822223e-001
  8.6448182e-001
  9.1909781e-001
  9.7188532e-001
  1.0226696e+000
  1.0712876e+000
  1.1175887e+000
  1.1614365e+000
  1.2027096e+000
  1.2413025e+000
  1.2771266e+000
  1.3101109e+000
  1.3402026e+000
  1.3673674e+000
  1.3915900e+000
  1.4128745e+000
  1.4312436e+000
  1.4467393e+000
  1.4594223e+000
  1.4693713e+000
  1.4766828e+000
  1.4814701e+000
  1.4838624e+000
  1.4840040e+000
  1.4820527e+000
  1.4781789e+000
  1.4725641e+000
  1.4653992e+000
  1.4568832e+000
  1.4472214e+000
  1.4366234e+000
  1.4253017e+000
  1.4134697e+000
  1.4013397e+000
  1.3891213e+000
  1.3770193e+000
  1.3652320e+000
  1.3539493e+000
  1.3433511e+000
  1.3336055e+000
  1.3248670e+000
  1.3172756e+000
  1.3109548e+000
  1.3060105e+000
  1.3025299e+000
  1.3005808e+000
  1.3002101e+000
  1.3014437e+000
  1.3042858e+000
  1.3087184e+000
  1.3147014e+000
  1.3221726e+000
  1.3310478e+000
  1.3412210e+000
  1.3525657e+000
  1.3649346e+000
  1.3781617e+000
  1.3920624e+000
  1.4064356e+000
  1.4210643e+000
  1.4357181e+000
  1.4501540e+000
  1.4641190e+000
  1.4773516e+000
  1.4895839e+000
  1.5005438e+000
  1.5099573e+000
  1.5175505e+000
  1.5230518e+000
  1.5261946e+000
  1.5267193e+000
  1.5243754e+000
  1.5189241e+000
  1.5101401e+000
  1.4978140e+000
  1.4817540e+000
  1.4617881e+000
  1.4377657e+000
  1.4095593e+000
  1.3770659e+000
  1.3402085e+000
  1.2989371e+000
  1.2532298e+000
  1.2030936e+000
  1.1485648e+000
  1.0897097e+000
  1.0266244e+000
  9.5943525e-001
  8.8829810e-001
  8.1339817e-001
  7.3494927e-001
  6.5319293e-001
  5.6839733e-001
  4.8085600e-001
  3.9088638e-001
  2.9882815e-001
  2.0504142e-001
  1.0990475e-001
  1.3813032e-002
 -8.2824769e-002
 -1.7958798e-001
 -2.7604671e-001
 -3.7176437e-001
 -4.6630034e-001
 -5.5921260e-001
 -6.5006049e-001
 -7.3840737e-001
 -8.2382337e-001
 -9.0588810e-001
 -9.8419326e-001
 -1.0583453e+000
 -1.1279678e+000
 -1.1927040e+000
 -1.2522194e+000
 -1.3062033e+000
 -1.3543713e+000
 -1.3964673e+000
 -1.4322650e+000
 -1.4615695e+000
 -1.4842188e+000
 -1.5000847e+000
 -1.5090742e+000
 -1.5111301e+000
 -1.5062314e+000
 -1.4943938e+000
 -1.4756698e+000
 -1.4501488e+000
 -1.4179564e+000
 -1.3792542e+000
 -1.3342389e+000
 -1.2831415e+000
 -1.2262262e+000
 -1.1637887e+000
 -1.0961552e+000
 -1.0236804e+000
 -9.4674578e-001
 -8.6575744e-001
 -7.8114421e-001
 -6.9335525e-001
 -6.0285774e-001
 -5.1013435e-001
 -4.1568082e-001
 -3.2000323e-001
 -2.2361546e-001
 -1.2703645e-001
 -3.0787493e-002
  6.4610415e-002
  1.5863931e-001
  2.5078688e-001
  3.4054909e-001
  4.2743276e-001
  5.1095800e-001
  5.9066060e-001
  6.6609439e-001
  7.3683336e-001
  8.0247374e-001
  8.6263594e-001
  9.1696636e-001
  9.6513898e-001
  1.0068569e+000
  1.0418537e+000
  1.0698944e+000
  1.0907769e+000
  1.1043321e+000
  1.1104253e+000
  1.1089561e+000
  1.0998591e+000
  1.0831036e+000
  1.0586939e+000
  1.0266689e+000
  9.8710177e-001
  9.4009940e-001
  8.8580162e-001
  8.2438040e-001
  7.5603885e-001
  6.8101008e-001
  5.9955593e-001
  5.1196556e-001
  4.1855402e-001
  3.1966061e-001
  2.1564720e-001
  1.0689646e-001
 -6.1899362e-003
 -1.2319328e-001
 -2.4367974e-001
 -3.6720235e-001
 -4.9330306e-001
 -6.2151476e-001
 -7.5136337e-001
 -8.8236988e-001
 -1.0140524e+000
 -1.1459282e+000
 -1.2775159e+000
 -1.4083370e+000
 -1.5379183e+000
 -1.6657936e+000
 -1.7915056e+000
 -1.9146076e+000
 -2.0346651e+000
 -2.1512577e+000
 -2.2639805e+000
 -2.3724456e+000
 -2.4762835e+000
 -2.5751444e+000
 -2.6686991e+000
 -2.7566407e+000
 -2.8386849e+000
 -2.9145714e+000
 -2.9840645e+000
 -3.0469536e+000
 -3.1030541e+000
 -3.1522074e+000
 -3.1942818e+000
 -3.2291721e+000
 -3.2568003e+000
 -3.2771153e+000
 -3.2900927e+000
 -3.2957351e+000
 -3.2940710e+000
 -3.2851553e+000
 -3.2690680e+000
 -3.2459144e+000
 -3.2158235e+000
 -3.1789481e+000
 -3.1354633e+000
 -3.0855659e+000
 -3.0294733e+000
 -2.9674226e+000
 -2.8996688e+000
 -2.8264846e+000
 -2.7481583e+000
 -2.6649927e+000
 -2.5773039e+000
 -2.4854199e+000
 -2.3896788e+000
 -2.2904279e+000
 -2.1880216e+000
 -2.0828204e+000
 -1.9751891e+000
 -1.8654953e+000
 -1.7541082e+000
 -1.6413967e+000
 -1.5277280e+000
 -1.4134663e+000
 -1.2989713e+000
 -1.1845968e+000
 -1.0706893e+000
 -9.5758666e-001
 -8.4561706e-001
 -7.3509756e-001
 -6.2633311e-001
 -5.1961547e-001
 -4.1522219e-001
 -3.1341573e-001
 -2.1444265e-001
 -1.1853286e-001
 -2.5898962e-002
  6.3264290e-002
  1.4878045e-001
  2.3049174e-001
  3.0825933e-001
  3.8196349e-001
  4.5150366e-001
  5.1679844e-001
  5.7778544e-001
  6.3442107e-001
  6.8668021e-001
  7.3455584e-001
  7.7805851e-001
  8.1721577e-001
  8.5207154e-001
  8.8268534e-001
  9.0913152e-001
  9.3149839e-001
  9.4988730e-001
  9.6441163e-001
  9.7519586e-001
  9.8237443e-001
  9.8609070e-001
  9.8649583e-001
  9.8374770e-001
  9.7800972e-001
  9.6944975e-001
  9.5823898e-001
  9.4455083e-001
  9.2855984e-001
  9.1044069e-001
  8.9036713e-001
  8.6851107e-001
  8.4504164e-001
  8.2012435e-001
  7.9392028e-001
  7.6658539e-001
  7.3826984e-001
  7.0911742e-001
  6.7926507e-001
  6.4884244e-001
  6.1797155e-001
  5.8676657e-001
  5.5533362e-001
  5.2377070e-001
  4.9216768e-001
  4.6060638e-001
  4.2916073e-001
  3.9789697e-001
  3.6687399e-001
  3.3614367e-001
  3.0575130e-001
  2.7573607e-001
  2.4613160e-001
  2.1696650e-001
  1.8826499e-001
  1.6004752e-001
  1.3233144e-001
  1.0513163e-001
  7.8461234e-002
  5.2332273e-002
  2.6756331e-002
  1.7451842e-003
 -2.2688579e-002
 -4.6530983e-002
 -6.9766123e-002
 -9.2375673e-002
 -1.1433844e-001
 -1.3563001e-001
 -1.5622237e-001
 -1.7608374e-001
 -1.9517833e-001
 -2.1346626e-001
 -2.3090355e-001
 -2.4744215e-001
 -2.6303006e-001
 -2.7761161e-001
 -2.9112765e-001
 -3.0351599e-001
 -3.1471181e-001
 -3.2464818e-001
 -3.3325661e-001
 -3.4046771e-001
 -3.4621187e-001
 -3.5042000e-001
 -3.5302433e-001
 -3.5395919e-001
 -3.5316185e-001
 -3.5057344e-001
 -3.4613974e-001
 -3.3981211e-001
 -3.3154830e-001
 -3.2131334e-001
 -3.0908030e-001
 -2.9483111e-001
 -2.7855728e-001
 -2.6026055e-001
 -2.3995353e-001
 -2.1766024e-001
 -1.9341654e-001
 -1.6727054e-001
 -1.3928289e-001
 -1.0952693e-001
 -7.8088779e-002
 -4.5067358e-002
 -1.0574210e-002
  2.5266724e-002
  6.2319459e-002
  1.0043644e-001
  1.3945910e-001
  1.7921859e-001
  2.1953652e-001
  2.6022591e-001
  3.0109214e-001
  3.4193405e-001
  3.8254514e-001
  4.2271476e-001
  4.6222949e-001
  5.0087445e-001
  5.3843479e-001
  5.7469710e-001
  6.0945091e-001
  6.4249024e-001
  6.7361505e-001
  7.0263276e-001
  7.2935975e-001
  7.5362279e-001
  7.7526045e-001
  7.9412444e-001
  8.1008090e-001
  8.2301156e-001
  8.3281491e-001
  8.3940714e-001
  8.4272308e-001
  8.4271694e-001
  8.3936297e-001
  8.3265598e-001
  8.2261172e-001
  8.0926705e-001
  7.9268009e-001
  7.7293008e-001
  7.5011718e-001
  7.2436210e-001
  6.9580551e-001
  6.6460741e-001
  6.3094626e-001
  5.9501800e-001
  5.5703494e-001
  5.1722453e-001
  4.7582794e-001
  4.3309866e-001
  3.8930082e-001
  3.4470760e-001
  2.9959941e-001
  2.5426208e-001
  2.0898502e-001
  1.6405924e-001
  1.1977545e-001
  7.6422042e-002
  3.4283209e-002
 -6.3630601e-003
 -4.5246868e-002
 -8.2108277e-002
 -1.1669912e-001
 -1.4878471e-001
 -1.7814555e-001
 -2.0457879e-001
 -2.2789975e-001
 -2.4794317e-001
 -2.6456444e-001
 -2.7764062e-001
 -2.8707131e-001
 -2.9277945e-001
 -2.9471183e-001
 -2.9283953e-001
 -2.8715815e-001
 -2.7768787e-001
 -2.6447336e-001
 -2.4758350e-001
 -2.2711090e-001
 -2.0317133e-001
 -1.7590291e-001
 -1.4546520e-001
 -1.1203812e-001
 -7.5820686e-002
 -3.7029722e-002
  4.1016662e-003
  4.7325658e-002
  9.2381403e-002
  1.3899679e-001
  1.8689030e-001
  2.3577289e-001
  2.8534996e-001
  3.3532331e-001
  3.8539313e-001
  4.3526003e-001
  4.8462697e-001
  5.3320126e-001
  5.8069640e-001
  6.2683402e-001
  6.7134560e-001
  7.1397418e-001
  7.5447601e-001
  7.9262198e-001
  8.2819908e-001
  8.6101163e-001
  8.9088241e-001
  9.1765364e-001
  9.4118785e-001
  9.6136858e-001
  9.7810086e-001
  9.9131166e-001
  1.0009501e+000
  1.0069875e+000
  1.0094172e+000
  1.0082545e+000
  1.0035362e+000
  9.9531984e-001
  9.8368342e-001
  9.6872421e-001
  9.5055797e-001
  9.2931788e-001
  9.0515334e-001
  8.7822869e-001
  8.4872190e-001
  8.1682309e-001
  7.8273303e-001
  7.4666164e-001
  7.0882631e-001
  6.6945038e-001
  6.2876142e-001
  5.8698963e-001
  5.4436625e-001
  5.0112187e-001
  4.5748492e-001
  4.1368015e-001
  3.6992710e-001
  3.2643877e-001
  2.8342022e-001
  2.4106737e-001
  1.9956585e-001
  1.5908991e-001
  1.1980151e-001
  8.1849465e-002
  4.5368724e-002
  1.0479780e-002
 -2.2711817e-002
 -5.4115816e-002
 -8.3657500e-002
 -1.1127779e-001
 -1.3693324e-001
 -1.6059591e-001
 -1.8225311e-001
 -2.0190703e-001
 -2.1957433e-001
 -2.3528550e-001
 -2.4908424e-001
 -2.6102674e-001
 -2.7118076e-001
 -2.7962484e-001
 -2.8644726e-001
 -2.9174503e-001
 -2.9562286e-001
 -2.9819201e-001
 -2.9956922e-001
 -2.9987549e-001
 -2.9923499e-001
 -2.9777387e-001
 -2.9561912e-001
 -2.9289746e-001
 -2.8973423e-001
 -2.8625232e-001
 -2.8257118e-001
 -2.7880580e-001
 -2.7506587e-001
 -2.7145486e-001
 -2.6806929e-001
 -2.6499802e-001
 -2.6232158e-001
 -2.6011168e-001
 -2.5843073e-001
 -2.5733145e-001
 -2.5685658e-001
 -2.5703873e-001
 -2.5790019e-001
 -2.5945300e-001
 -2.6169894e-001
 -2.6462972e-001
 -2.6822717e-001
 -2.7246362e-001
 -2.7730221e-001
 -2.8269739e-001
 -2.8859542e-001
 -2.9493499e-001
 -3.0164779e-001
 -3.0865927e-001
 -3.1588931e-001
 -3.2325305e-001
 -3.3066162e-001
 -3.3802303e-001
 -3.4524297e-001
 -3.5222567e-001
 -3.5887477e-001
 -3.6509414e-001
 -3.7078879e-001
 -3.7586563e-001
 -3.8023431e-001
 -3.8380802e-001
 -3.8650421e-001
 -3.8824531e-001
 -3.8895942e-001
 -3.8858090e-001
 -3.8705098e-001
 -3.8431824e-001
 -3.8033909e-001
 -3.7507816e-001
 -3.6850866e-001
 -3.6061260e-001
 -3.5138104e-001
 -3.4081420e-001
 -3.2892154e-001
 -3.1572175e-001
 -3.0124269e-001
 -2.8552126e-001
 -2.6860319e-001
 -2.5054279e-001
 -2.3140261e-001
 -2.1125305e-001
 -1.9017197e-001
 -1.6824414e-001
 -1.4556073e-001
 -1.2221870e-001
 -9.8320216e-002
 -7.3971924e-002
 -4.9284303e-002
 -2.4370914e-002
  6.5234468e-004
  2.5668004e-002
  5.0557807e-002
  7.5203494e-002
  9.9487600e-002
  1.2329424e-001
  1.4650990e-001
  1.6902418e-001
  1.9073061e-001
  2.1152731e-001
  2.3131775e-001
  2.5001137e-001
  2.6752430e-001
  2.8377988e-001
  2.9870926e-001
  3.1225191e-001
  3.2435606e-001
  3.3497913e-001
  3.4408805e-001
  3.5165960e-001
  3.5768061e-001
  3.6214811e-001
  3.6506950e-001
  3.6646252e-001
  3.6635530e-001
  3.6478621e-001
  3.6180372e-001
  3.5746623e-001
  3.5184172e-001
  3.4500746e-001
  3.3704955e-001
  3.2806253e-001
  3.1814879e-001
  3.0741802e-001
  2.9598661e-001
  2.8397695e-001
  2.7151672e-001
  2.5873812e-001
  2.4577712e-001
  2.3277261e-001
  2.1986556e-001
  2.0719815e-001
  1.9491289e-001
  1.8315171e-001
  1.7205510e-001
  1.6176116e-001
  1.5240475e-001
  1.4411656e-001
  1.3702231e-001
  1.3124184e-001
  1.2688833e-001
  1.2406749e-001
  1.2287686e-001
  1.2340505e-001
  1.2573113e-001
  1.2992398e-001
  1.3604179e-001
  1.4413153e-001
  1.5422856e-001
  1.6635625e-001
  1.8052567e-001
  1.9673542e-001
  2.1497145e-001
  2.3520700e-001
  2.5740263e-001
  2.8150624e-001
  3.0745331e-001
  3.3516707e-001
  3.6455885e-001
  3.9552847e-001
  4.2796467e-001
  4.6174565e-001
  4.9673968e-001
  5.3280575e-001
  5.6979429e-001
  6.0754794e-001
  6.4590241e-001
  6.8468731e-001
  7.2372712e-001
  7.6284210e-001
  8.0184930e-001
  8.4056360e-001
  8.7879867e-001
  9.1636810e-001
  9.5308639e-001
  9.8877004e-001
  1.0232386e+000
  1.0563156e+000
  1.0878298e+000
  1.1176159e+000
  1.1455157e+000
  1.1713790e+000
  1.1950645e+000
  1.2164405e+000
  1.2353856e+000
  1.2517901e+000
  1.2655556e+000
  1.2765965e+000
  1.2848401e+000
  1.2902273e+000
  1.2927126e+000
  1.2922648e+000
  1.2888670e+000
  1.2825170e+000
  1.2732270e+000
  1.2610239e+000
  1.2459490e+000
  1.2280579e+000
  1.2074206e+000
  1.1841204e+000
  1.1582541e+000
  1.1299316e+000
  1.0992748e+000
  1.0664174e+000
  1.0315043e+000
  9.9469062e-001
  9.5614102e-001
  9.1602890e-001
  8.7453548e-001
  8.3184895e-001
  7.8816347e-001
  7.4367822e-001
  6.9859643e-001
  6.5312431e-001
  6.0747010e-001
  5.6184300e-001
  5.1645214e-001
  4.7150559e-001
  4.2720931e-001
  3.8376618e-001
  3.4137502e-001
  3.0022963e-001
  2.6051787e-001
  2.2242080e-001
  1.8611180e-001
  1.5175576e-001
  1.1950835e-001
  8.9515279e-002
  6.1911658e-002
  3.6821365e-002
  1.4356507e-002
 -5.3830753e-003
 -2.2310243e-002
 -3.6350938e-002
 -4.7444490e-002
 -5.5543873e-002
 -6.0615895e-002
 -6.2641320e-002
 -6.1614938e-002
 -5.7545566e-002
 -5.0455991e-002
 -4.0382850e-002
 -2.7376462e-002
 -1.1500586e-002
  7.1678613e-003
  2.8539152e-002
  5.2511138e-002
  7.8969697e-002
  1.0778922e-001
  1.3883316e-001
  1.7195460e-001
  2.0699688e-001
  2.4379423e-001
  2.8217253e-001
  3.2194995e-001
  3.6293778e-001
  4.0494115e-001
  4.4775990e-001
  4.9118936e-001
  5.3502122e-001
  5.7904436e-001
  6.2304579e-001
  6.6681145e-001
  7.1012718e-001
  7.5277956e-001
  7.9455681e-001
  8.3524969e-001
  8.7465241e-001
  9.1256345e-001
  9.4878646e-001
  9.8313110e-001
  1.0154139e+000
  1.0454589e+000
  1.0730987e+000
  1.0981752e+000
  1.1205398e+000
  1.1400547e+000
  1.1565936e+000
  1.1700415e+000
  1.1802962e+000
  1.1872682e+000
  1.1908814e+000
  1.1910737e+000
  1.1877969e+000
  1.1810172e+000
  1.1707157e+000
  1.1568882e+000
  1.1395455e+000
  1.1187133e+000
  1.0944324e+000
  1.0667585e+000
  1.0357620e+000
  1.0015277e+000
  9.6415462e-001
  9.2375574e-001
  8.8045725e-001
  8.3439825e-001
  7.8573012e-001
  7.3461588e-001
  6.8122946e-001
  6.2575495e-001
  5.6838578e-001
  5.0932380e-001
  4.4877837e-001
  3.8696538e-001
  3.2410622e-001
  2.6042671e-001
  1.9615601e-001
  1.3152552e-001
  6.6767703e-002
  2.1149500e-003
 -6.2201587e-002
 -1.2595316e-001
 -1.8891460e-001
 -2.5086544e-001
 -3.1159106e-001
 -3.7088381e-001
 -4.2854405e-001
 -4.8438118e-001
 -5.3821468e-001
 -5.8987497e-001
 -6.3920433e-001
 -6.8605772e-001
 -7.3030348e-001
 -7.7182402e-001
 -8.1051640e-001
 -8.4629283e-001
 -8.7908109e-001
 -9.0882484e-001
 -9.3548384e-001
 -9.5903409e-001
 -9.7946787e-001
 -9.9679366e-001
 -1.0110360e+000
 -1.0222352e+000
 -1.0304469e+000
 -1.0357420e+000
 -1.0382056e+000
 -1.0379366e+000
 -1.0350471e+000
 -1.0296616e+000
 -1.0219158e+000
 -1.0119561e+000
 -9.9993846e-001
 -9.8602726e-001
 -9.7039429e-001
 -9.5321765e-001
 -9.3468052e-001
 -9.1497007e-001
 -8.9427618e-001
 -8.7279030e-001
 -8.5070425e-001
 -8.2820899e-001
 -8.0549354e-001
 -7.8274376e-001
 -7.6014132e-001
 -7.3786264e-001
 -7.1607785e-001
 -6.9494991e-001
 -6.7463370e-001
 -6.5527521e-001
 -6.3701085e-001
 -6.1996681e-001
 -6.0425844e-001
 -5.8998987e-001
 -5.7725355e-001
 -5.6613003e-001
 -5.5668773e-001
 -5.4898285e-001
 -5.4305938e-001
 -5.3894916e-001
 -5.3667209e-001
 -5.3623636e-001
 -5.3763883e-001
 -5.4086540e-001
 -5.4589156e-001
 -5.5268292e-001
 -5.6119584e-001
 -5.7137809e-001
 -5.8316962e-001
 -5.9650326e-001
 -6.1130557e-001
 -6.2749762e-001
 -6.4499582e-001
 -6.6371279e-001
 -6.8355818e-001
 -7.0443948e-001
 -7.2626286e-001
 -7.4893394e-001
 -7.7235856e-001
 -7.9644347e-001
 -8.2109703e-001
 -8.4622979e-001
 -8.7175509e-001
 -8.9758957e-001
 -9.2365354e-001
 -9.4987142e-001
 -9.7617201e-001
 -1.0024887e+000
 -1.0287597e+000
 -1.0549279e+000
 -1.0809413e+000
 -1.1067525e+000
 -1.1323187e+000
 -1.1576017e+000
 -1.1825676e+000
 -1.2071861e+000
 -1.2314306e+000
 -1.2552777e+000
 -1.2787065e+000
 -1.3016983e+000
 -1.3242362e+000
 -1.3463043e+000
 -1.3678875e+000
 -1.3889706e+000
 -1.4095381e+000
 -1.4295733e+000
 -1.4490582e+000
 -1.4679728e+000
 -1.4862947e+000
 -1.5039987e+000
 -1.5210564e+000
 -1.5374361e+000
 -1.5531024e+000
 -1.5680159e+000
 -1.5821335e+000
 -1.5954080e+000
 -1.6077883e+000
 -1.6192194e+000
 -1.6296428e+000
 -1.6389966e+000
 -1.6472159e+000
 -1.6542332e+000
 -1.6599789e+000
 -1.6643819e+000
 -1.6673700e+000
 -1.6688709e+000
 -1.6688125e+000
 -1.6671242e+000
 -1.6637371e+000
 -1.6585853e+000
 -1.6516064e+000
 -1.6427428e+000
 -1.6319419e+000
 -1.6191575e+000
 -1.6043504e+000
 -1.5874892e+000
 -1.5685510e+000
 -1.5475224e+000
 -1.5243998e+000
 -1.4991903e+000
 -1.4719118e+000
 -1.4425940e+000
 -1.4112783e+000
 -1.3780182e+000
 -1.3428797e+000
 -1.3059410e+000
 -1.2672924e+000
 -1.2270367e+000
 -1.1852883e+000
 -1.1421730e+000
 -1.0978278e+000
 -1.0523998e+000
 -1.0060459e+000
 -9.5893169e-001
 -9.1123057e-001
 -8.6312284e-001
 -8.1479450e-001
 -7.6643607e-001
 -7.1824130e-001
 -6.7040590e-001
 -6.2312609e-001
 -5.7659722e-001
 -5.3101231e-001
 -4.8656058e-001
 -4.4342597e-001
 -4.0178566e-001
 -3.6180865e-001
 -3.2365432e-001
 -2.8747108e-001
 -2.5339504e-001
 -2.2154878e-001
 -1.9204020e-001
 -1.6496143e-001
 -1.4038792e-001
 -1.1837754e-001
 -9.8969893e-002
 -8.2185727e-002
 -6.8026475e-002
 -5.6473960e-002
 -4.7490241e-002
 -4.1017611e-002
 -3.6978762e-002
 -3.5277097e-002
 -3.5797203e-002
 -3.8405485e-002
 -4.2950943e-002
 -4.9266109e-002
 -5.7168123e-002
 -6.6459943e-002
 -7.6931687e-002
 -8.8362098e-002
 -1.0052011e-001
 -1.1316654e-001
 -1.2605579e-001
 -1.3893775e-001
 -1.5155964e-001
 -1.6366795e-001
 -1.7501044e-001
 -1.8533807e-001
 -1.9440702e-001
 -2.0198067e-001
 -2.0783150e-001
 -2.1174299e-001
 -2.1351147e-001
 -2.1294787e-001
 -2.0987938e-001
 -2.0415098e-001
 -1.9562696e-001
 -1.8419214e-001
 -1.6975315e-001
 -1.5223936e-001
 -1.3160382e-001
 -1.0782394e-001
 -8.0902001e-002
 -5.0865550e-002
 -1.7767541e-002
  1.8313662e-002
  5.7274479e-002
  9.8986496e-002
  1.4329702e-001
  1.9002981e-001
  2.3898602e-001
  2.8994522e-001
  3.4266670e-001
  3.9689082e-001
  4.5234057e-001
  5.0872319e-001
  5.6573202e-001
  6.2304837e-001
  6.8034347e-001
  7.3728059e-001
  7.9351716e-001
  8.4870696e-001
  9.0250231e-001
  9.5455637e-001
  1.0045253e+000
  1.0520707e+000
  1.0968615e+000
  1.1385765e+000
  1.1769060e+000
  1.2115545e+000
  1.2422421e+000
  1.2687066e+000
  1.2907054e+000
  1.3080167e+000
  1.3204415e+000
  1.3278047e+000
  1.3299566e+000
  1.3267734e+000
  1.3181589e+000
  1.3040444e+000
  1.2843902e+000
  1.2591853e+000
  1.2284477e+000
  1.1922250e+000
  1.1505938e+000
  1.1036595e+000
  1.0515559e+000
  9.9444485e-001
  9.3251505e-001
  8.6598147e-001
  7.9508416e-001
  7.2008712e-001
  6.4127693e-001
  5.5896135e-001
  4.7346776e-001
  3.8514154e-001
  2.9434430e-001
  2.0145209e-001
  1.0685353e-001
  1.0947829e-002
 -8.5857137e-002
 -1.8314689e-001
 -2.8050237e-001
 -3.7750199e-001
 -4.7372371e-001
 -5.6874704e-001
 -6.6215512e-001
 -7.5353671e-001
 -8.4248814e-001
 -9.2861524e-001
 -1.0115352e+000
 -1.0908784e+000
 -1.1662901e+000
 -1.2374321e+000
 -1.3039845e+000
 -1.3656468e+000
 -1.4221398e+000
 -1.4732064e+000
 -1.5186132e+000
 -1.5581513e+000
 -1.5916375e+000
 -1.6189153e+000
 -1.6398550e+000
 -1.6543552e+000
 -1.6623428e+000
 -1.6637735e+000
 -1.6586324e+000
 -1.6469338e+000
 -1.6287212e+000
 -1.6040678e+000
 -1.5730758e+000
 -1.5358764e+000
 -1.4926292e+000
 -1.4435218e+000
 -1.3887692e+000
 -1.3286129e+000
 -1.2633203e+000
 -1.1931835e+000
 -1.1185186e+000
 -1.0396639e+000
 -9.5697937e-001
 -8.7084475e-001
 -7.8165844e-001
 -6.8983577e-001
 -5.9580749e-001
 -5.0001799e-001
 -4.0292358e-001
 -3.0499063e-001
 -2.0669362e-001
 -1.0851322e-001
 -1.0934225e-002
  8.5556492e-002
  1.8047212e-001
  2.7332805e-001
  3.6364403e-001
  4.5094637e-001
  5.3477015e-001
  6.1466138e-001
  6.9017924e-001
  7.6089820e-001
  8.2641015e-001
  8.8632654e-001
  9.4028040e-001
  9.8792830e-001
  1.0289523e+000
  1.0630617e+000
  1.0899949e+000
  1.1095209e+000
  1.1214408e+000
  1.1255892e+000
  1.1218356e+000
  1.1100852e+000
  1.0902800e+000
  1.0623996e+000
  1.0264616e+000
  9.8252227e-001
  9.3067653e-001
  8.7105807e-001
  8.0383918e-001
  7.2923032e-001
  6.4747958e-001
  5.5887182e-001
  4.6372769e-001
  3.6240243e-001
  2.5528439e-001
  1.4279348e-001
  2.5379262e-002
 -9.6480973e-002
 -2.2228446e-001
 -3.5150531e-001
 -4.8359702e-001
 -6.1799516e-001
 -7.5412021e-001
 -8.9138045e-001
 -1.0291750e+000
 -1.1668971e+000
 -1.3039369e+000
 -1.4396853e+000
 -1.5735367e+000
 -1.7048926e+000
 -1.8331650e+000
 -1.9577791e+000
 -2.0781772e+000
 -2.1938213e+000
 -2.3041967e+000
 -2.4088142e+000
 -2.5072137e+000
 -2.5989662e+000
 -2.6836768e+000
 -2.7609865e+000
 -2.8305749e+000
 -2.8921613e+000
 -2.9455070e+000
 -2.9904164e+000
 -3.0267379e+000
 -3.0543654e+000
 -3.0732382e+000
 -3.0833415e+000
 -3.0847065e+000
 -3.0774103e+000
 -3.0615747e+000
 -3.0373660e+000
 -3.0049934e+000
 -2.9647080e+000
 -2.9168005e+000
 -2.8616000e+000
 -2.7994710e+000
 -2.7308118e+000
 -2.6560511e+000
 -2.5756458e+000
 -2.4900777e+000
 -2.3998501e+000
 -2.3054849e+000
 -2.2075192e+000
 -2.1065013e+000
 -2.0029877e+000
 -1.8975393e+000
 -1.7907177e+000
 -1.6830816e+000
 -1.5751834e+000
 -1.4675657e+000
 -1.3607579e+000
 -1.2552725e+000
 -1.1516029e+000
 -1.0502193e+000
 -9.5156680e-001
 -8.5606236e-001
 -7.6409255e-001
 -6.7601139e-001
 -5.9213850e-001
 -5.1275750e-001
 -4.3811463e-001
 -3.6841771e-001
 -3.0383543e-001
 -2.4449682e-001
 -1.9049113e-001
 -1.4186794e-001
 -9.8637579e-002
 -6.0771858e-002
 -2.8205046e-002
 -8.3514093e-004
  2.1474613e-002
  3.8893951e-002
  5.1623593e-002
  5.9893031e-002
  6.3958129e-002
  6.4098543e-002
  6.0614998e-002
  5.3826431e-002
  4.4067035e-002
  3.1683219e-002
  1.7030516e-002
  4.7046351e-004
 -1.7632526e-002
 -3.6914266e-002
 -5.7013856e-002
 -7.7576666e-002
 -9.8257236e-002
 -1.1872205e-001
 -1.3865217e-001
 -1.5774574e-001
 -1.7572025e-001
 -1.9231468e-001
 -2.0729142e-001
 -2.2043788e-001
 -2.3156801e-001
 -2.4052347e-001
 -2.4717456e-001
 -2.5142099e-001
 -2.5319222e-001
 -2.5244773e-001
 -2.4917688e-001
 -2.4339861e-001
 -2.3516086e-001
 -2.2453970e-001
 -2.1163836e-001
 -1.9658590e-001
 -1.7953575e-001
 -1.6066402e-001
 -1.4016770e-001
 -1.1826262e-001
 -9.5181336e-002
 -7.1170850e-002
 -4.6490270e-002
 -2.1408371e-002
  3.7988948e-003
  2.8850920e-002
  5.3464977e-002
  7.7358743e-002
  1.0025280e-001
  1.2187307e-001
  1.4195320e-001
  1.6023682e-001
  1.7647976e-001
  1.9045204e-001
  2.0193984e-001
  2.1074720e-001
  2.1669764e-001
  2.1963553e-001
  2.1942736e-001
  2.1596271e-001
  2.0915509e-001
  1.9894256e-001
  1.8528814e-001
  1.6817999e-001
  1.4763142e-001
  1.2368069e-001
  9.6390551e-002
  6.5847708e-002
  3.2161995e-002
 -4.5345736e-003
 -4.4088924e-002
 -8.6328196e-002
 -1.3106116e-001
 -1.7807974e-001
 -2.2716069e-001
 -2.7806729e-001
 -3.3055120e-001
 -3.8435431e-001
 -4.3921068e-001
 -4.9484851e-001
 -5.5099205e-001
 -6.0736360e-001
 -6.6368544e-001
 -7.1968171e-001
 -7.7508030e-001
 -8.2961458e-001
 -8.8302516e-001
 -9.3506149e-001
 -9.8548335e-001
 -1.0340623e+000
 -1.0805829e+000
 -1.1248440e+000
 -1.1666596e+000
 -1.2058598e+000
 -1.2422916e+000
 -1.2758195e+000
 -1.3063259e+000
 -1.3337113e+000
 -1.3578949e+000
 -1.3788140e+000
 -1.3964245e+000
 -1.4107003e+000
 -1.4216330e+000
 -1.4292315e+000
 -1.4335215e+000
 -1.4345444e+000
 -1.4323573e+000
 -1.4270311e+000
 -1.4186506e+000
 -1.4073128e+000
 -1.3931261e+000
 -1.3762093e+000
 -1.3566903e+000
 -1.3347051e+000
 -1.3103965e+000
 -1.2839133e+000
 -1.2554088e+000
 -1.2250398e+000
 -1.1929655e+000
 -1.1593466e+000
 -1.1243442e+000
 -1.0881185e+000
 -1.0508286e+000
 -1.0126311e+000
 -9.7367945e-001
 -9.3412331e-001
 -8.9410785e-001
 -8.5377324e-001
 -8.1325405e-001
 -7.7267891e-001
 -7.3217011e-001
 -6.9184336e-001
 -6.5180749e-001
 -6.1216441e-001
 -5.7300895e-001
 -5.3442884e-001
 -4.9650479e-001
 -4.5931051e-001
 -4.2291289e-001
 -3.8737215e-001
 -3.5274203e-001
 -3.1907007e-001
 -2.8639787e-001
 -2.5476137e-001
 -2.2419114e-001
 -1.9471275e-001
 -1.6634706e-001
 -1.3911059e-001
 -1.1301580e-001
 -8.8071474e-002
 -6.4283016e-002
 -4.1652761e-002
 -2.0180281e-002
  1.3733030e-004
  1.9305192e-002
  3.7330387e-002
  5.4221726e-002
  6.9989542e-002
  8.4645496e-002
  9.8202402e-002
  1.1067408e-001
  1.2207521e-001
  1.3242124e-001
  1.4172823e-001
  1.5001285e-001
  1.5729222e-001
  1.6358390e-001
  1.6890581e-001
  1.7327622e-001
  1.7671365e-001
  1.7923692e-001
  1.8086503e-001
  1.8161720e-001
  1.8151280e-001
  1.8057134e-001
  1.7881244e-001
  1.7625575e-001
  1.7292100e-001
  1.6882788e-001
  1.6399603e-001
  1.5844500e-001
  1.5219419e-001
  1.4526281e-001
  1.3766984e-001
  1.2943393e-001
  1.2057345e-001
  1.1110635e-001
  1.0105020e-001
  9.0422096e-002
  7.9238704e-002
  6.7516206e-002
  5.5270323e-002
  4.2516329e-002
  2.9269083e-002
  1.5543082e-002
  1.3525312e-003
 -1.3288571e-002
 -2.8366320e-002
 -4.3866777e-002
 -5.9775818e-002
 -7.6078965e-002
 -9.2761188e-002
 -1.0980670e-001
 -1.2719873e-001
 -1.4491926e-001
 -1.6294880e-001
 -1.8126606e-001
 -1.9984774e-001
 -2.1866816e-001
 -2.3769904e-001
 -2.5690917e-001
 -2.7626413e-001
 -2.9572600e-001
 -3.1525312e-001
 -3.3479982e-001
 -3.5431620e-001
 -3.7374794e-001
 -3.9303608e-001
 -4.1211695e-001
 -4.3092203e-001
 -4.4937791e-001
 -4.6740629e-001
 -4.8492398e-001
 -5.0184306e-001
 -5.1807098e-001
 -5.3351080e-001
 -5.4806144e-001
 -5.6161802e-001
 -5.7407226e-001
 -5.8531292e-001
 -5.9522630e-001
 -6.0369686e-001
 -6.1060780e-001
 -6.1584178e-001
 -6.1928162e-001
 -6.2081115e-001
 -6.2031594e-001
 -6.1768424e-001
 -6.1280784e-001
 -6.0558302e-001
 -5.9591143e-001
 -5.8370110e-001
 -5.6886736e-001
 -5.5133379e-001
 -5.3103315e-001
 -5.0790833e-001
 -4.8191316e-001
 -4.5301336e-001
 -4.2118722e-001
 -3.8642644e-001
 -3.4873678e-001
 -3.0813865e-001
 -2.6466768e-001
 -2.1837513e-001
 -1.6932831e-001
 -1.1761076e-001
 -6.3322481e-002
 -6.5799602e-003
  5.2483885e-002
  1.1371986e-001
  1.7696280e-001
  2.4203191e-001
  3.0873134e-001
  3.7685076e-001
  4.4616609e-001
  5.1644040e-001
  5.8742478e-001
  6.5885944e-001
  7.3047481e-001
  8.0199283e-001
  8.7312819e-001
  9.4358974e-001
  1.0130819e+000
  1.0813064e+000
  1.1479633e+000
  1.2127531e+000
  1.2753781e+000
  1.3355441e+000
  1.3929617e+000
  1.4473486e+000
  1.4984304e+000
  1.5459426e+000
  1.5896322e+000
  1.6292586e+000
  1.6645958e+000
  1.6954331e+000
  1.7215763e+000
  1.7428495e+000
  1.7590953e+000
  1.7701764e+000
  1.7759761e+000
  1.7763991e+000
  1.7713719e+000
  1.7608435e+000
  1.7447856e+000
  1.7231930e+000
  1.6960832e+000
  1.6634967e+000
  1.6254967e+000
  1.5821689e+000
  1.5336206e+000
  1.4799809e+000
  1.4213990e+000
  1.3580445e+000
  1.2901055e+000
  1.2177885e+000
  1.1413165e+000
  1.0609285e+000
  9.7687793e-001
  8.8943135e-001
  7.9886733e-001
  7.0547495e-001
  6.0955236e-001
  5.1140548e-001
  4.1134645e-001
  3.0969229e-001
  2.0676346e-001
  1.0288244e-001
 -1.6276122e-003
 -1.0644419e-001
 -2.1124674e-001
 -3.1571787e-001
 -4.1954454e-001
 -5.2241920e-001
 -6.2404074e-001
 -7.2411556e-001
 -8.2235839e-001
 -9.1849312e-001
 -1.0122535e+000
 -1.1033839e+000
 -1.1916397e+000
 -1.2767879e+000
 -1.3586072e+000
 -1.4368891e+000
 -1.5114371e+000
 -1.5820678e+000
 -1.6486102e+000
 -1.7109064e+000
 -1.7688113e+000
 -1.8221924e+000
 -1.8709298e+000
 -1.9149161e+000
 -1.9540560e+000
 -1.9882665e+000
 -2.0174760e+000
 -2.0416246e+000
 -2.0606633e+000
 -2.0745542e+000
 -2.0832700e+000
 -2.0867937e+000
 -2.0851182e+000
 -2.0782464e+000
 -2.0661904e+000
 -2.0489720e+000
 -2.0266219e+000
 -1.9991798e+000
 -1.9666942e+000
 -1.9292222e+000
 -1.8868298e+000
 -1.8395913e+000
 -1.7875898e+000
 -1.7309166e+000
 -1.6696719e+000
 -1.6039645e+000
 -1.5339117e+000
 -1.4596398e+000
 -1.3812839e+000
 -1.2989880e+000
 -1.2129053e+000
 -1.1231981e+000
 -1.0300381e+000
 -9.3360609e-001
 -8.3409250e-001
 -7.3169702e-001
 -6.2662878e-001
 -5.1910626e-001
 -4.0935723e-001
 -2.9761856e-001
 -1.8413609e-001
 -6.9164353e-002
  4.7033712e-002
  1.6418714e-001
  2.8201736e-001
  4.0023871e-001
  5.1855897e-001
  6.3668004e-001
  7.5429864e-001
  8.7110706e-001
  9.8679401e-001
  1.1010456e+000
  1.2135461e+000
  1.3239794e+000
  1.4320295e+000
  1.5373822e+000
  1.6397259e+000
  1.7387531e+000
  1.8341614e+000
  1.9256550e+000
  2.0129457e+000
  2.0957545e+000
  2.1738130e+000
  2.2468642e+000
  2.3146641e+000
  2.3769831e+000
  2.4336070e+000
  2.4843382e+000
  2.5289968e+000
  2.5674219e+000
  2.5994725e+000
  2.6250281e+000
  2.6439901e+000
  2.6562824e+000
  2.6618516e+000
  2.6606681e+000
  2.6527266e+000
  2.6380460e+000
  2.6166698e+000
  2.5886665e+000
  2.5541292e+000
  2.5131757e+000
  2.4659481e+000
  2.4126124e+000
  2.3533584e+000
  2.2883983e+000
  2.2179667e+000
  2.1423193e+000
  2.0617321e+000
  1.9765002e+000
  1.8869366e+000
  1.7933710e+000
  1.6961484e+000
  1.5956278e+000
  1.4921800e+000
  1.3861869e+000
  1.2780393e+000
  1.1681351e+000
  1.0568778e+000
  9.4467460e-001
  8.3193474e-001
  7.1906737e-001
  6.0647993e-001
  4.9457632e-001
  3.8375502e-001
  2.7440736e-001
  1.6691581e-001
  6.1652214e-002
 -4.1023793e-002
 -1.4076638e-001
 -2.3724501e-001
 -3.3014588e-001
 -4.1917324e-001
 -5.0405067e-001
 -5.8452215e-001
 -6.6035319e-001
 -7.3133167e-001
 -7.9726871e-001
 -8.5799936e-001
 -9.1338314e-001
 -9.6330450e-001
 -1.0076732e+000
 -1.0464244e+000
 -1.0795188e+000
 -1.1069426e+000
 -1.1287073e+000
 -1.1448495e+000
 -1.1554303e+000
 -1.1605348e+000
 -1.1602715e+000
 -1.1547717e+000
 -1.1441884e+000
 -1.1286954e+000
 -1.1084864e+000
 -1.0837736e+000
 -1.0547866e+000
 -1.0217715e+000
 -9.8498864e-001
 -9.4471220e-001
 -9.0122808e-001
 -8.5483263e-001
 -8.0583110e-001
 -7.5453606e-001
 -7.0126584e-001
 -6.4634293e-001
 -5.9009241e-001
 -5.3284036e-001
 -4.7491234e-001
 -4.1663178e-001
 -3.5831853e-001
 -3.0028738e-001
 -2.4284665e-001
 -1.8629677e-001
 -1.3092904e-001
 -7.7024341e-002
 -2.4851965e-002
  2.5331478e-002
  7.3283088e-002
  1.1877460e-001
  1.6159326e-001
  2.0154255e-001
  2.3844288e-001
  2.7213214e-001
  3.0246621e-001
  3.2931927e-001
  3.5258418e-001
  3.7217256e-001
  3.8801496e-001
  4.0006081e-001
  4.0827831e-001
  4.1265428e-001
  4.1319385e-001
  4.0992012e-001
  4.0287369e-001
  3.9211215e-001
  3.7770950e-001
  3.5975548e-001
  3.3835486e-001
  3.1362664e-001
  2.8570326e-001
  2.5472968e-001
  2.2086252e-001
  1.8426907e-001
  1.4512634e-001
  1.0362009e-001
  5.9943787e-002
  1.4297606e-002
 -3.3112576e-002
 -8.2076202e-002
 -1.3237903e-001
 -1.8380414e-001
 -2.3613288e-001
 -2.8914580e-001
 -3.4262364e-001
 -3.9634810e-001
 -4.5010278e-001
 -5.0367395e-001
 -5.5685130e-001
 -6.0942868e-001
 -6.6120476e-001
 -7.1198366e-001
 -7.6157550e-001
 -8.0979694e-001
 -8.5647167e-001
 -9.0143077e-001
 -9.4451313e-001
 -9.8556577e-001
 -1.0244441e+000
 -1.0610120e+000
 -1.0951425e+000
 -1.1267172e+000
 -1.1556269e+000
 -1.1817716e+000
 -1.2050603e+000
 -1.2254113e+000
 -1.2427519e+000
 -1.2570185e+000
 -1.2681567e+000
 -1.2761208e+000
 -1.2808742e+000
 -1.2823890e+000
 -1.2806457e+000
 -1.2756335e+000
 -1.2673502e+000
 -1.2558017e+000
 -1.2410019e+000
 -1.2229730e+000
 -1.2017452e+000
 -1.1773563e+000
 -1.1498521e+000
 -1.1192858e+000
 -1.0857185e+000
 -1.0492184e+000
 -1.0098615e+000
 -9.6773086e-001
 -9.2291697e-001
 -8.7551743e-001
 -8.2563700e-001
 -7.7338746e-001
 -7.1888754e-001
 -6.6226281e-001
 -6.0364555e-001
 -5.4317465e-001
 -4.8099540e-001
 -4.1725936e-001
 -3.5212412e-001
 -2.8575305e-001
 -2.1831506e-001
 -1.4998425e-001
 -8.0939596e-002
 -1.1364516e-002
  5.8553534e-002
  1.2862355e-001
  1.9865152e-001
  2.6844098e-001
  3.3779363e-001
  4.0651002e-001
  4.7439024e-001
  5.4123470e-001
  6.0684489e-001
  6.7102421e-001
  7.3357889e-001
  7.9431883e-001
  8.5305854e-001
  9.0961808e-001
  9.6382404e-001
  1.0155105e+000
  1.0645199e+000
  1.1107042e+000
  1.1539256e+000
  1.1940579e+000
  1.2309866e+000
  1.2646107e+000
  1.2948429e+000
  1.3216107e+000
  1.3448567e+000
  1.3645399e+000
  1.3806357e+000
  1.3931367e+000
  1.4020528e+000
  1.4074120e+000
  1.4092601e+000
  1.4076611e+000
  1.4026971e+000
  1.3944683e+000
  1.3830926e+000
  1.3687052e+000
  1.3514583e+000
  1.3315205e+000
  1.3090760e+000
  1.2843237e+000
  1.2574765e+000
  1.2287599e+000
  1.1984111e+000
  1.1666779e+000
  1.1338168e+000
  1.1000921e+000
  1.0657741e+000
  1.0311377e+000
  9.9646037e-001
  9.6202109e-001
  9.2809814e-001
  8.9496753e-001
  8.6290126e-001
  8.3216553e-001
  8.0301902e-001
  7.7571118e-001
  7.5048056e-001
  7.2755322e-001
  7.0714113e-001
  6.8944077e-001
  6.7463166e-001
  6.6287518e-001
  6.5431331e-001
  6.4906767e-001
  6.4723851e-001
  6.4890404e-001
  6.5411970e-001
  6.6291775e-001
  6.7530693e-001
  6.9127227e-001
  7.1077513e-001
  7.3375336e-001
  7.6012160e-001
  7.8977181e-001
  8.2257390e-001
  8.5837655e-001
  8.9700817e-001
  9.3827799e-001
  9.8197731e-001
  1.0278809e+000
  1.0757483e+000
  1.1253259e+000
  1.1763480e+000
  1.2285389e+000
  1.2816148e+000
  1.3352858e+000
  1.3892574e+000
  1.4432327e+000
  1.4969147e+000
  1.5500079e+000
  1.6022201e+000
  1.6532649e+000
  1.7028632e+000
  1.7507450e+000
  1.7966515e+000
  1.8403363e+000
  1.8815672e+000
  1.9201277e+000
  1.9558185e+000
  1.9884580e+000
  2.0178844e+000
  2.0439557e+000
  2.0665510e+000
  2.0855711e+000
  2.1009386e+000
  2.1125986e+000
  2.1205187e+000
  2.1246886e+000
  2.1251208e+000
  2.1218491e+000
  2.1149291e+000
  2.1044372e+000
  2.0904694e+000
  2.0731411e+000
  2.0525855e+000
  2.0289527e+000
  2.0024086e+000
  1.9731330e+000
  1.9413187e+000
  1.9071696e+000
  1.8708997e+000
  1.8327308e+000
  1.7928912e+000
  1.7516143e+000
  1.7091364e+000
  1.6656954e+000
  1.6215293e+000
  1.5768741e+000
  1.5319629e+000
  1.4870238e+000
  1.4422788e+000
  1.3979426e+000
  1.3542210e+000
  1.3113097e+000
  1.2693938e+000
  1.2286461e+000
  1.1892267e+000
  1.1512823e+000
  1.1149451e+000
  1.0803331e+000
  1.0475489e+000
  1.0166799e+000
  9.8779824e-001
  9.6096053e-001
  9.3620805e-001
  9.1356700e-001
  8.9304876e-001
  8.7465035e-001
  8.5835493e-001
  8.4413240e-001
  8.3194009e-001
  8.2172348e-001
  8.1341706e-001
  8.0694521e-001
  8.0222305e-001
  7.9915749e-001
  7.9764817e-001
  7.9758845e-001
  7.9886650e-001
  8.0136626e-001
  8.0496850e-001
  8.0955180e-001
  8.1499357e-001
  8.2117102e-001
  8.2796203e-001
  8.3524611e-001
  8.4290522e-001
  8.5082455e-001
  8.5889332e-001
  8.6700540e-001
  8.7505999e-001
  8.8296216e-001
  8.9062338e-001
  8.9796193e-001
  9.0490329e-001
  9.1138045e-001
  9.1733417e-001
  9.2271313e-001
  9.2747407e-001
  9.3158184e-001
  9.3500944e-001
  9.3773792e-001
  9.3975628e-001
  9.4106138e-001
  9.4165765e-001
  9.4155692e-001
  9.4077810e-001
  9.3934691e-001
  9.3729546e-001
  9.3466194e-001
  9.3149019e-001
  9.2782928e-001
  9.2373306e-001
  9.1925972e-001
  9.1447128e-001
  9.0943316e-001
  9.0421364e-001
  8.9888339e-001
  8.9351495e-001
  8.8818223e-001
  8.8296003e-001
  8.7792350e-001
  8.7314764e-001
  8.6870685e-001
  8.6467437e-001
  8.6112184e-001
  8.5811881e-001
  8.5573225e-001
  8.5402613e-001
  8.5306091e-001
  8.5289314e-001
  8.5357505e-001
  8.5515407e-001
  8.5767251e-001
  8.6116712e-001
  8.6566877e-001
  8.7120208e-001
  8.7778514e-001
  8.8542916e-001
  8.9413828e-001
  9.0390927e-001
  9.1473135e-001
  9.2658604e-001
  9.3944700e-001
  9.5327999e-001
  9.6804274e-001
  9.8368504e-001
  1.0001487e+000
  1.0173678e+000
  1.0352685e+000
  1.0537699e+000
  1.0727834e+000
  1.0922138e+000
  1.1119593e+000
  1.1319122e+000
  1.1519590e+000
  1.1719813e+000
  1.1918563e+000
  1.2114576e+000
  1.2306559e+000
  1.2493194e+000
  1.2673153e+000
  1.2845105e+000
  1.3007720e+000
  1.3159686e+000
  1.3299716e+000
  1.3426557e+000
  1.3539004e+000
  1.3635905e+000
  1.3716180e+000
  1.3778823e+000
  1.3822918e+000
  1.3847648e+000
  1.3852305e+000
  1.3836299e+000
  1.3799167e+000
  1.3740583e+000
  1.3660362e+000
  1.3558474e+000
  1.3435043e+000
  1.3290356e+000
  1.3124864e+000
  1.2939191e+000
  1.2734128e+000
  1.2510640e+000
  1.2269860e+000
  1.2013093e+000
  1.1741806e+000
  1.1457627e+000
  1.1162338e+000
  1.0857866e+000
  1.0546277e+000
  1.0229759e+000
  9.9106193e-001
  9.5912629e-001
  9.2741830e-001
  8.9619439e-001
  8.6571644e-001
  8.3625009e-001
  8.0806283e-001
  7.8142214e-001
  7.5659351e-001
  7.3383844e-001
  7.1341238e-001
  6.9556274e-001
  6.8052676e-001
  6.6852956e-001
  6.5978210e-001
  6.5447928e-001
  6.5279806e-001
  6.5489571e-001
  6.6090810e-001
  6.7094819e-001
  6.8510461e-001
  7.0344036e-001
  7.2599178e-001
  7.5276759e-001
  7.8374814e-001
  8.1888491e-001
  8.5810018e-001
  9.0128688e-001
  9.4830873e-001
  9.9900056e-001
  1.0531688e+000
  1.1105924e+000
  1.1710237e+000
  1.2341895e+000
  1.2997929e+000
  1.3675144e+000
  1.4370143e+000
  1.5079341e+000
  1.5798991e+000
  1.6525205e+000
  1.7253981e+000
  1.7981227e+000
  1.8702785e+000
  1.9414467e+000
  2.0112074e+000
  2.0791431e+000
  2.1448413e+000
  2.2078974e+000
  2.2679178e+000
  2.3245222e+000
  2.3773470e+000
  2.4260472e+000
  2.4702997e+000
  2.5098050e+000
  2.5442897e+000
  2.5735085e+000
  2.5972464e+000
  2.6153195e+000
  2.6275775e+000
  2.6339038e+000
  2.6342173e+000
  2.6284726e+000
  2.6166605e+000
  2.5988083e+000
  2.5749793e+000
  2.5452728e+000
  2.5098234e+000
  2.4687999e+000
  2.4224041e+000
  2.3708695e+000
  2.3144597e+000
  2.2534664e+000
  2.1882073e+000
  2.1190240e+000
  2.0462791e+000
  1.9703543e+000
  1.8916471e+000
  1.8105680e+000
  1.7275380e+000
  1.6429851e+000
  1.5573416e+000
  1.4710407e+000
  1.3845141e+000
  1.2981884e+000
  1.2124823e+000
  1.1278040e+000
  1.0445482e+000
  9.6309344e-001
  8.8379999e-001
  8.0700714e-001
  7.3303130e-001
  6.6216400e-001
  5.9467023e-001
  5.3078696e-001
  4.7072189e-001
  4.1465246e-001
  3.6272512e-001
  3.1505483e-001
  2.7172486e-001
  2.3278679e-001
  1.9826081e-001
  1.6813624e-001
  1.4237230e-001
  1.2089913e-001
  1.0361899e-001
  9.0407658e-002
  8.1116124e-002
  7.5572316e-002
  7.3583079e-002
  7.4936254e-002
  7.9402889e-002
  8.6739541e-002
  9.6690655e-002
  1.0899099e-001
  1.2336811e-001
  1.3954481e-001
  1.5724162e-001
  1.7617921e-001
  1.9608077e-001
  2.1667431e-001
  2.3769483e-001
  2.5888645e-001
  2.8000434e-001
  3.0081655e-001
  3.2110565e-001
  3.4067019e-001
  3.5932607e-001
  3.7690756e-001
  3.9326829e-001
  4.0828191e-001
  4.2184263e-001
  4.3386547e-001
  4.4428643e-001
  4.5306233e-001
  4.6017053e-001
  4.6560842e-001
  4.6939279e-001
  4.7155897e-001
  4.7215979e-001
  4.7126451e-001
  4.6895748e-001
  4.6533677e-001
  4.6051266e-001
  4.5460608e-001
  4.4774695e-001
  4.4007246e-001
  4.3172538e-001
  4.2285229e-001
  4.1360185e-001
  4.0412309e-001
  3.9456370e-001
  3.8506841e-001
  3.7577748e-001
  3.6682516e-001
  3.5833833e-001
  3.5043526e-001
  3.4322441e-001
  3.3680345e-001
  3.3125836e-001
  3.2666265e-001
  3.2307683e-001
  3.2054788e-001
  3.1910904e-001
  3.1877958e-001
  3.1956487e-001
  3.2145650e-001
  3.2443257e-001
  3.2845812e-001
  3.3348572e-001
  3.3945608e-001
  3.4629890e-001
  3.5393372e-001
  3.6227090e-001
  3.7121269e-001
  3.8065431e-001
  3.9048514e-001
  4.0058993e-001
  4.1084999e-001
  4.2114445e-001
  4.3135147e-001
  4.4134948e-001
  4.5101836e-001
  4.6024054e-001
  4.6890217e-001
  4.7689407e-001
  4.8411272e-001
  4.9046115e-001
  4.9584968e-001
  5.0019666e-001
  5.0342899e-001
  5.0548269e-001
  5.0630320e-001
  5.0584566e-001
  5.0407511e-001
  5.0096649e-001
  4.9650459e-001
  4.9068391e-001
  4.8350836e-001
  4.7499094e-001
  4.6515328e-001
  4.5402512e-001
  4.4164372e-001
  4.2805319e-001
  4.1330378e-001
  3.9745115e-001
  3.8055554e-001
  3.6268097e-001
  3.4389443e-001
  3.2426500e-001
  3.0386307e-001
  2.8275951e-001
  2.6102486e-001
  2.3872862e-001
  2.1593852e-001
  1.9271984e-001
  1.6913483e-001
  1.4524220e-001
  1.2109657e-001
  9.6748143e-002
  7.2242364e-002
  4.7619659e-002
  2.2915285e-002
 -1.8407557e-003
 -2.6623719e-002
 -5.1414049e-002
 -7.6197226e-002
 -1.0096355e-001
 -1.2570785e-001
 -1.5042913e-001
 -1.7513018e-001
 -1.9981710e-001
 -2.2449881e-001
 -2.4918652e-001
 -2.7389315e-001
 -2.9863277e-001
 -3.2342000e-001
 -3.4826941e-001
 -3.7319491e-001
 -3.9820922e-001
 -4.2332325e-001
 -4.4854565e-001
 -4.7388222e-001
 -4.9933557e-001
 -5.2490460e-001
 -5.5058425e-001
 -5.7636516e-001
 -6.0223344e-001
 -6.2817052e-001
 -6.5415306e-001
 -6.8015289e-001
 -7.0613709e-001
 -7.3206806e-001
 -7.5790372e-001
 -7.8359774e-001
 -8.0909985e-001
 -8.3435620e-001
 -8.5930976e-001
 -8.8390080e-001
 -9.0806738e-001
 -9.3174589e-001
 -9.5487166e-001
 -9.7737950e-001
 -9.9920433e-001
 -1.0202818e+000
 -1.0405490e+000
 -1.0599448e+000
 -1.0784108e+000
 -1.0958915e+000
 -1.1123354e+000
 -1.1276949e+000
 -1.1419271e+000
 -1.1549942e+000
 -1.1668638e+000
 -1.1775092e+000
 -1.1869097e+000
 -1.1950507e+000
 -1.2019239e+000
 -1.2075272e+000
 -1.2118649e+000
 -1.2149473e+000
 -1.2167908e+000
 -1.2174177e+000
 -1.2168556e+000
 -1.2151372e+000
 -1.2123000e+000
 -1.2083859e+000
 -1.2034403e+000
 -1.1975121e+000
 -1.1906525e+000
 -1.1829151e+000
 -1.1743546e+000
 -1.1650267e+000
 -1.1549873e+000
 -1.1442917e+000
 -1.1329942e+000
 -1.1211474e+000
 -1.1088017e+000
 -1.0960047e+000
 -1.0828009e+000
 -1.0692309e+000
 -1.0553314e+000
 -1.0411346e+000
 -1.0266680e+000
 -1.0119545e+000
 -9.9701170e-001
 -9.8185224e-001
 -9.6648376e-001
 -9.5090892e-001
 -9.3512559e-001
 -9.1912706e-001
 -9.0290236e-001
 -8.8643658e-001
 -8.6971132e-001
 -8.5270518e-001
 -8.3539422e-001
 -8.1775261e-001
 -7.9975316e-001
 -7.8136801e-001
 -7.6256926e-001
 -7.4332964e-001
 -7.2362320e-001
 -7.0342596e-001
 -6.8271658e-001
 -6.6147699e-001
 -6.3969304e-001
 -6.1735500e-001
 -5.9445815e-001
 -5.7100323e-001
 -5.4699686e-001
 -5.2245188e-001
 -4.9738765e-001
 -4.7183022e-001
 -4.4581249e-001
 -4.1937422e-001
 -3.9256199e-001
 -3.6542908e-001
 -3.3803523e-001
 -3.1044633e-001
 -2.8273406e-001
 -2.5497536e-001
 -2.2725192e-001
 -1.9964954e-001
 -1.7225741e-001
 -1.4516739e-001
 -1.1847315e-001
 -9.2269341e-002
 -6.6650680e-002
 -4.1711015e-002
 -1.7542382e-002
  5.7659659e-003
  2.8128516e-002
  4.9464450e-002
  6.9698572e-002
  8.8762214e-002
  1.0659409e-001
  1.2314110e-001
  1.3835908e-001
  1.5221349e-001
  1.6467997e-001
  1.7574491e-001
  1.8540580e-001
  1.9367160e-001
  2.0056293e-001
  2.0611214e-001
  2.1036336e-001
  2.1337233e-001
  2.1520615e-001
  2.1594295e-001
  2.1567141e-001
  2.1449013e-001
  2.1250700e-001
  2.0983836e-001
  2.0660811e-001
  2.0294673e-001
  1.9899018e-001
  1.9487882e-001
  1.9075611e-001
  1.8676743e-001
  1.8305871e-001
  1.7977513e-001
  1.7705977e-001
  1.7505218e-001
  1.7388713e-001
  1.7369316e-001
  1.7459138e-001
  1.7669410e-001
  1.8010375e-001
  1.8491161e-001
  1.9119689e-001
  1.9902565e-001
  2.0845003e-001
  2.1950746e-001
  2.3222001e-001
  2.4659394e-001
  2.6261930e-001
  2.8026967e-001
  2.9950215e-001
  3.2025733e-001
  3.4245954e-001
  3.6601720e-001
  3.9082329e-001
  4.1675598e-001
  4.4367944e-001
  4.7144469e-001
  4.9989068e-001
  5.2884541e-001
  5.5812722e-001
  5.8754608e-001
  6.1690512e-001
  6.4600209e-001
  6.7463099e-001
  7.0258367e-001
  7.2965153e-001
  7.5562722e-001
  7.8030634e-001
  8.0348912e-001
  8.2498216e-001
  8.4459999e-001
  8.6216674e-001
  8.7751766e-001
  8.9050051e-001
  9.0097703e-001
  9.0882410e-001
  9.1393497e-001
  9.1622025e-001
  9.1560878e-001
  9.1204846e-001
  9.0550676e-001
  8.9597123e-001
  8.8344980e-001
  8.6797087e-001
  8.4958330e-001
  8.2835623e-001
  8.0437871e-001
  7.7775917e-001
  7.4862480e-001
  7.1712067e-001
  6.8340882e-001
  6.4766712e-001
  6.1008809e-001
  5.7087751e-001
  5.3025302e-001
  4.8844255e-001
  4.4568272e-001
  4.0221714e-001
  3.5829468e-001
  3.1416769e-001
  2.7009019e-001
  2.2631610e-001
  1.8309735e-001
  1.4068220e-001
  9.9313410e-002
  5.9226590e-002
  2.0648540e-002
 -1.6204299e-002
 -5.1127314e-002
 -8.3929089e-002
 -1.1443266e-001
 -1.4247667e-001
 -1.6791632e-001
 -1.9062431e-001
 -2.1049151e-001
 -2.2742755e-001
 -2.4136126e-001
 -2.5224091e-001
 -2.6003435e-001
 -2.6472894e-001
 -2.6633140e-001
 -2.6486739e-001
 -2.6038112e-001
 -2.5293460e-001
 -2.4260700e-001
 -2.2949363e-001
 -2.1370505e-001
 -1.9536588e-001
 -1.7461361e-001
 -1.5159730e-001
 -1.2647624e-001
 -9.9418494e-002
 -7.0599419e-002
 -4.0200190e-002
 -8.4062521e-003
  2.4594203e-002
  5.8611766e-002
  9.3457308e-002
  1.2894345e-001
  1.6488599e-001
  2.0110525e-001
  2.3742738e-001
  2.7368557e-001
  3.0972117e-001
  3.4538468e-001
  3.8053672e-001
  4.1504876e-001
  4.4880384e-001
  4.8169711e-001
  5.1363625e-001
  5.4454175e-001
  5.7434711e-001
  6.0299880e-001
  6.3045623e-001
  6.5669149e-001
  6.8168901e-001
  7.0544506e-001
  7.2796723e-001
  7.4927370e-001
  7.6939247e-001
  7.8836052e-001
  8.0622283e-001
  8.2303140e-001
  8.3884416e-001
  8.5372389e-001
  8.6773703e-001
  8.8095258e-001
  8.9344086e-001
  9.0527241e-001
  9.1651679e-001
  9.2724148e-001
  9.3751078e-001
  9.4738481e-001
  9.5691851e-001
  9.6616073e-001
  9.7515347e-001
  9.8393107e-001
  9.9251966e-001
  1.0009366e+000
  1.0091899e+000
  1.0172783e+000
  1.0251907e+000
  1.0329062e+000
  1.0403942e+000
  1.0476147e+000
  1.0545183e+000
  1.0610466e+000
  1.0671330e+000
  1.0727033e+000
  1.0776761e+000
  1.0819637e+000
  1.0854735e+000
  1.0881083e+000
  1.0897678e+000
  1.0903496e+000
  1.0897501e+000
  1.0878663e+000
  1.0845964e+000
  1.0798415e+000
  1.0735067e+000
  1.0655020e+000
  1.0557441e+000
  1.0441573e+000
  1.0306744e+000
  1.0152382e+000
  9.9780216e-001
  9.7833163e-001
  9.5680445e-001
  9.3321179e-001
  9.0755878e-001
  8.7986503e-001
  8.5016505e-001
  8.1850848e-001
  7.8496034e-001
  7.4960094e-001
  7.1252584e-001
  6.7384559e-001
  6.3368531e-001
  5.9218425e-001
  5.4949508e-001
  5.0578315e-001
  4.6122563e-001
  4.1601044e-001
  3.7033522e-001
  3.2440606e-001
  2.7843627e-001
  2.3264491e-001
  1.8725545e-001
  1.4249419e-001
  9.8588731e-002
  5.5766422e-002
  1.4252715e-002
 -2.5730426e-002
 -6.3966138e-002
 -1.0024425e-001
 -1.3436284e-001
 -1.6612975e-001
 -1.9536406e-001
 -2.2189746e-001
 -2.4557558e-001
 -2.6625920e-001
 -2.8382538e-001
 -2.9816850e-001
 -3.0920108e-001
 -3.1685465e-001
 -3.2108029e-001
 -3.2184920e-001
 -3.1915302e-001
 -3.1300405e-001
 -3.0343530e-001
 -2.9050043e-001
 -2.7427347e-001
 -2.5484850e-001
 -2.3233905e-001
 -2.0687747e-001
 -1.7861414e-001
 -1.4771649e-001
 -1.1436796e-001
 -7.8766844e-002
 -4.1124965e-002
 -1.6663319e-003
  3.9374344e-002
  8.1753192e-002
  1.2521879e-001
  1.6951381e-001
  2.1437674e-001
  2.5954359e-001
  3.0474967e-001
  3.4973127e-001
  3.9422744e-001
  4.3798169e-001
  4.8074364e-001
  5.2227066e-001
  5.6232943e-001
  6.0069740e-001
  6.3716423e-001
  6.7153308e-001
  7.0362183e-001
  7.3326419e-001
  7.6031066e-001
  7.8462940e-001
  8.0610696e-001
  8.2464891e-001
  8.4018022e-001
  8.5264565e-001
  8.6200991e-001
  8.6825769e-001
  8.7139354e-001
  8.7144167e-001
  8.6844555e-001
  8.6246739e-001
  8.5358753e-001
  8.4190367e-001
  8.2753002e-001
  8.1059631e-001
  7.9124670e-001
  7.6963867e-001
  7.4594173e-001
  7.2033612e-001
  6.9301145e-001
  6.6416529e-001
  6.3400166e-001
  6.0272960e-001
  5.7056167e-001
  5.3771238e-001
  5.0439676e-001
  4.7082884e-001
  4.3722022e-001
  4.0377862e-001
  3.7070654e-001
  3.3819993e-001
  3.0644695e-001
  2.7562679e-001
  2.4590860e-001
  2.1745043e-001
  1.9039839e-001
  1.6488578e-001
  1.4103241e-001
  1.1894400e-001
  9.8711677e-002
  8.0411583e-002
  6.4104634e-002
  4.9836346e-002
  3.7636797e-002
  2.7520696e-002
  1.9487553e-002
  1.3521965e-002
  9.5939967e-003
  7.6596603e-003
  7.6614881e-003
  9.5291910e-003
  1.3180398e-002
  1.8521471e-002
  2.5448382e-002
  3.3847657e-002
  4.3597363e-002
  5.4568152e-002
  6.6624322e-002
  7.9624926e-002
  9.3424889e-002
  1.0787613e-001
  1.2282872e-001
  1.3813198e-001
  1.5363562e-001
  1.6919082e-001
  1.8465131e-001
  1.9987440e-001
  2.1472198e-001
  2.2906146e-001
  2.4276664e-001
  2.5571859e-001
  2.6780639e-001
  2.7892783e-001
  2.8899004e-001
  2.9791008e-001
  3.0561538e-001
  3.1204415e-001
  3.1714571e-001
  3.2088071e-001
  3.2322129e-001
  3.2415117e-001
  3.2366560e-001
  3.2177130e-001
  3.1848630e-001
  3.1383966e-001
  3.0787116e-001
  3.0063094e-001
  2.9217899e-001
  2.8258468e-001
  2.7192616e-001
  2.6028969e-001
  2.4776903e-001
  2.3446464e-001
  2.2048294e-001
  2.0593553e-001
  1.9093831e-001
  1.7561067e-001
  1.6007461e-001
  1.4445384e-001
  1.2887293e-001
  1.1345641e-001
  9.8327878e-002
  8.3609178e-002
  6.9419526e-002
  5.5874703e-002
  4.3086262e-002
  3.1160780e-002
  2.0199138e-002
  1.0295854e-002
  1.5384614e-003
 -5.9930600e-003
 -1.2226795e-002
 -1.7099346e-002
 -2.0556223e-002
 -2.2552165e-002
 -2.3051400e-002
 -2.2027833e-002
 -1.9465159e-002
 -1.5356914e-002
 -9.7064488e-003
 -2.5268294e-003
  6.1593267e-003
  1.6320089e-002
  2.7914518e-002
  4.0893038e-002
  5.5197869e-002
  7.0763523e-002
  8.7517358e-002
  1.0538018e-001
  1.2426689e-001
  1.4408721e-001
  1.6474638e-001
  1.8614597e-001
  2.0818465e-001
  2.3075902e-001
  2.5376446e-001
  2.7709596e-001
  3.0064899e-001
  3.2432032e-001
  3.4800890e-001
  3.7161663e-001
  3.9504917e-001
  4.1821674e-001
  4.4103480e-001
  4.6342475e-001
  4.8531458e-001
  5.0663941e-001
  5.2734204e-001
  5.4737340e-001
  5.6669290e-001
  5.8526875e-001
  6.0307818e-001
  6.2010759e-001
  6.3635259e-001
  6.5181797e-001
  6.6651759e-001
  6.8047418e-001
  6.9371901e-001
  7.0629153e-001
  7.1823891e-001
  7.2961546e-001
  7.4048201e-001
  7.5090520e-001
  7.6095671e-001
  7.7071241e-001
  7.8025142e-001
  7.8965521e-001
  7.9900658e-001
  8.0838857e-001
  8.1788348e-001
  8.2757171e-001
  8.3753068e-001
  8.4783376e-001
  8.5854917e-001
  8.6973889e-001
  8.8145765e-001
  8.9375192e-001
  9.0665897e-001
  9.2020600e-001
  9.3440927e-001
  9.4927346e-001
  9.6479093e-001
  9.8094123e-001
  9.9769065e-001
  1.0149919e+000
  1.0327837e+000
  1.0509912e+000
  1.0695254e+000
  1.0882838e+000
  1.1071502e+000
  1.1259959e+000
  1.1446793e+000
  1.1630477e+000
  1.1809370e+000
  1.1981737e+000
  1.2145752e+000
  1.2299513e+000
  1.2441059e+000
  1.2568378e+000
  1.2679423e+000
  1.2772134e+000
  1.2844446e+000
  1.2894314e+000
  1.2919725e+000
  1.2918719e+000
  1.2889407e+000
  1.2829987e+000
  1.2738767e+000
  1.2614176e+000
  1.2454787e+000
  1.2259332e+000
  1.2026718e+000
  1.1756040e+000
  1.1446600e+000
  1.1097915e+000
  1.0709733e+000
  1.0282039e+000
  9.8150666e-001
  9.3093032e-001
  8.7654961e-001
  8.1846555e-001
  7.5680559e-001
  6.9172353e-001
  6.2339927e-001
  5.5203833e-001
  4.7787118e-001
  4.0115238e-001
  3.2215946e-001
  2.4119164e-001
  1.5856840e-001
  7.4627797e-002
 -1.0275390e-002
 -9.5771620e-002
 -1.8147876e-001
 -2.6700436e-001
 -3.5194807e-001
 -4.3590417e-001
 -5.1846413e-001
 -5.9921936e-001
 -6.7776387e-001
 -7.5369705e-001
 -8.2662647e-001
 -8.9617059e-001
 -9.6196155e-001
 -1.0236478e+000
 -1.0808967e+000
 -1.1333970e+000
 -1.1808614e+000
 -1.2230286e+000
 -1.2596656e+000
 -1.2905694e+000
 -1.3155689e+000
 -1.3345266e+000
 -1.3473397e+000
 -1.3539411e+000
 -1.3543007e+000
 -1.3484255e+000
 -1.3363606e+000
 -1.3181885e+000
 -1.2940297e+000
 -1.2640417e+000
 -1.2284188e+000
 -1.1873906e+000
 -1.1412215e+000
 -1.0902085e+000
 -1.0346801e+000
 -9.7499418e-001
 -9.1153570e-001
 -8.4471463e-001
 -7.7496334e-001
 -7.0273389e-001
 -6.2849523e-001
 -5.5273027e-001
 -4.7593276e-001
 -3.9860422e-001
 -3.2125067e-001
 -2.4437941e-001
 -1.6849577e-001
 -9.4099840e-002
 -2.1683256e-002
  4.8273956e-002
  1.1530648e-001
  1.7896668e-001
  2.3882747e-001
  2.9448505e-001
  3.4556146e-001
  3.9170692e-001
  4.3260209e-001
  4.6795998e-001
  4.9752774e-001
  5.2108816e-001
  5.3846092e-001
  5.4950367e-001
  5.5411270e-001
  5.5222350e-001
  5.4381098e-001
  5.2888942e-001
  5.0751218e-001
  4.7977117e-001
  4.4579603e-001
  4.0575307e-001
  3.5984403e-001
  3.0830456e-001
  2.5140248e-001
  1.8943594e-001
  1.2273131e-001
  5.1640889e-002
 -2.3459393e-002
 -1.0217255e-001
 -1.8408315e-001
 -2.6875999e-001
 -3.5575890e-001
 -4.4462552e-001
 -5.3489817e-001
 -6.2611067e-001
 -7.1779520e-001
 -8.0948505e-001
 -9.0071737e-001
 -9.9103586e-001
 -1.0799933e+000
 -1.1671541e+000
 -1.2520966e+000
 -1.3344153e+000
 -1.4137228e+000
 -1.4896520e+000
 -1.5618577e+000
 -1.6300180e+000
 -1.6938360e+000
 -1.7530410e+000
 -1.8073891e+000
 -1.8566646e+000
 -1.9006801e+000
 -1.9392774e+000
 -1.9723276e+000
 -1.9997311e+000
 -2.0214176e+000
 -2.0373456e+000
 -2.0475023e+000
 -2.0519030e+000
 -2.0505899e+000
 -2.0436317e+000
 -2.0311226e+000
 -2.0131806e+000
 -1.9899472e+000
 -1.9615852e+000
 -1.9282778e+000
 -1.8902271e+000
 -1.8476524e+000
 -1.8007889e+000
 -1.7498860e+000
 -1.6952053e+000
 -1.6370198e+000
 -1.5756115e+000
 -1.5112703e+000
 -1.4442920e+000
 -1.3749771e+000
 -1.3036291e+000
 -1.2305531e+000
 -1.1560543e+000
 -1.0804364e+000
 -1.0040008e+000
 -9.2704489e-001
 -8.4986094e-001
 -7.7273513e-001
 -6.9594634e-001
 -6.1976520e-001
 -5.4445316e-001
 -4.7026166e-001
 -3.9743131e-001
 -3.2619117e-001
 -2.5675814e-001
 -1.8933632e-001
 -1.2411651e-001
 -6.1275746e-002
 -9.7686919e-004
  5.6631819e-002
  1.1141686e-001
  1.6325990e-001
  2.1205788e-001
  2.5772321e-001
  3.0018388e-001
  3.3938353e-001
  3.7528148e-001
  4.0785272e-001
  4.3708786e-001
  4.6299305e-001
  4.8558980e-001
  5.0491489e-001
  5.2102008e-001
  5.3397190e-001
  5.4385132e-001
  5.5075344e-001
  5.5478707e-001
  5.5607434e-001
  5.5475015e-001
  5.5096169e-001
  5.4486782e-001
  5.3663848e-001
  5.2645393e-001
  5.1450406e-001
  5.0098756e-001
  4.8611108e-001
  4.7008832e-001
  4.5313907e-001
  4.3548819e-001
  4.1736456e-001
  3.9899994e-001
  3.8062789e-001
  3.6248249e-001
  3.4479721e-001
  3.2780357e-001
  3.1172992e-001
  2.9680014e-001
  2.8323232e-001
  2.7123746e-001
  2.6101820e-001
  2.5276748e-001
  2.4666737e-001
  2.4288774e-001
  2.4158517e-001
  2.4290176e-001
  2.4696408e-001
  2.5388217e-001
  2.6374865e-001
  2.7663784e-001
  2.9260507e-001
  3.1168606e-001
  3.3389640e-001
  3.5923116e-001
  3.8766464e-001
  4.1915026e-001
  4.5362057e-001
  4.9098739e-001
  5.3114213e-001
  5.7395623e-001
  6.1928177e-001
  6.6695216e-001
  7.1678310e-001
  7.6857352e-001
  8.2210678e-001
  8.7715195e-001
  9.3346519e-001
  9.9079130e-001
  1.0488653e+000
  1.1074141e+000
  1.1661585e+000
  1.2248148e+000
  1.2830967e+000
  1.3407175e+000
  1.3973919e+000
  1.4528380e+000
  1.5067793e+000
  1.5589466e+000
  1.6090801e+000
  1.6569308e+000
  1.7022631e+000
  1.7448555e+000
  1.7845032e+000
  1.8210188e+000
  1.8542342e+000
  1.8840013e+000
  1.9101937e+000
  1.9327072e+000
  1.9514605e+000
  1.9663960e+000
  1.9774800e+000
  1.9847029e+000
  1.9880793e+000
  1.9876477e+000
  1.9834701e+000
  1.9756315e+000
  1.9642390e+000
  1.9494209e+000
  1.9313257e+000
  1.9101205e+000
  1.8859899e+000
  1.8591340e+000
  1.8297672e+000
  1.7981157e+000
  1.7644163e+000
  1.7289136e+000
  1.6918586e+000
  1.6535061e+000
  1.6141125e+000
  1.5739340e+000
  1.5332242e+000
  1.4922319e+000
  1.4511988e+000
  1.4103581e+000
  1.3699319e+000
  1.3301296e+000
  1.2911463e+000
  1.2531609e+000
  1.2163349e+000
  1.1808109e+000
  1.1467117e+000
  1.1141393e+000
  1.0831740e+000
  1.0538740e+000
  1.0262752e+000
  1.0003909e+000
  9.7621180e-001
  9.5370653e-001
  9.3282205e-001
  9.1348438e-001
  8.9559949e-001
  8.7905442e-001
  8.6371858e-001
  8.4944516e-001
  8.3607279e-001
  8.2342726e-001
  8.1132341e-001
  7.9956711e-001
  7.8795737e-001
  7.7628848e-001
  7.6435219e-001
  7.5194000e-001
  7.3884540e-001
  7.2486612e-001
  7.0980634e-001
  6.9347888e-001
  6.7570732e-001
  6.5632798e-001
  6.3519190e-001
  6.1216656e-001
  5.8713757e-001
  5.6001020e-001
  5.3071063e-001
  4.9918716e-001
  4.6541115e-001
  4.2937776e-001
  3.9110650e-001
  3.5064157e-001
  3.0805196e-001
  2.6343133e-001
  2.1689772e-001
  1.6859296e-001
  1.1868193e-001
  6.7351605e-002
  1.4809872e-002
 -3.8715823e-002
 -9.2980008e-002
 -1.4772088e-001
 -2.0266218e-001
 -2.5751514e-001
 -3.1198063e-001
 -3.6575136e-001
 -4.1851416e-001
 -4.6995233e-001
 -5.1974807e-001
 -5.6758489e-001
 -6.1315001e-001
 -6.5613683e-001
 -6.9624725e-001
 -7.3319399e-001
 -7.6670286e-001
 -7.9651490e-001
 -8.2238838e-001
 -8.4410074e-001
 -8.6145033e-001
 -8.7425803e-001
 -8.8236863e-001
 -8.8565213e-001
 -8.8400478e-001
 -8.7734991e-001
 -8.6563857e-001
 -8.4885001e-001
 -8.2699183e-001
 -8.0010005e-001
 -7.6823883e-001
 -7.3150008e-001
 -6.9000284e-001
 -6.4389239e-001
 -5.9333928e-001
 -5.3853808e-001
 -4.7970597e-001
 -4.1708123e-001
 -3.5092151e-001
 -2.8150201e-001
 -2.0911350e-001
 -1.3406028e-001
 -5.6658024e-002
  2.2768421e-002
  1.0388731e-001
  1.8636231e-001
  2.6985476e-001
  3.5402603e-001
  4.3853978e-001
  5.2306418e-001
  6.0727414e-001
  6.9085338e-001
  7.7349644e-001
  8.5491064e-001
  9.3481782e-001
  1.0129560e+000
  1.0890810e+000
  1.1629676e+000
  1.2344109e+000
  1.3032273e+000
  1.3692553e+000
  1.4323563e+000
  1.4924148e+000
  1.5493390e+000
  1.6030607e+000
  1.6535352e+000
  1.7007413e+000
  1.7446806e+000
  1.7853766e+000
  1.8228746e+000
  1.8572403e+000
  1.8885587e+000
  1.9169328e+000
  1.9424825e+000
  1.9653430e+000
  1.9856630e+000
  2.0036033e+000
  2.0193348e+000
  2.0330368e+000
  2.0448952e+000
  2.0551006e+000
  2.0638461e+000
  2.0713257e+000
  2.0777323e+000
  2.0832559e+000
  2.0880816e+000
  2.0923879e+000
  2.0963453e+000
  2.1001141e+000
  2.1038435e+000
  2.1076698e+000
  2.1117154e+000
  2.1160872e+000
  2.1208761e+000
  2.1261560e+000
  2.1319826e+000
  2.1383937e+000
  2.1454079e+000
  2.1530249e+000
  2.1612253e+000
  2.1699708e+000
  2.1792040e+000
  2.1888493e+000
  2.1988133e+000
  2.2089854e+000
  2.2192389e+000
  2.2294317e+000
  2.2394077e+000
  2.2489981e+000
  2.2580224e+000
  2.2662904e+000
  2.2736035e+000
  2.2797565e+000
  2.2845390e+000
  2.2877378e+000
  2.2891383e+000
  2.2885264e+000
  2.2856909e+000
  2.2804245e+000
  2.2725268e+000
  2.2618052e+000
  2.2480774e+000
  2.2311729e+000
  2.2109349e+000
  2.1872217e+000
  2.1599085e+000
  2.1288891e+000
  2.0940765e+000
  2.0554051e+000
  2.0128309e+000
  1.9663333e+000
  1.9159153e+000
  1.8616044e+000
  1.8034531e+000
  1.7415392e+000
  1.6759661e+000
  1.6068626e+000
  1.5343826e+000
  1.4587051e+000
  1.3800333e+000
  1.2985941e+000
  1.2146370e+000
  1.1284332e+000
  1.0402742e+000
  9.5047054e-001
  8.5935016e-001
  7.6725671e-001
  6.7454773e-001
  5.8159271e-001
  4.8877096e-001
  3.9646952e-001
  3.0508084e-001
  2.1500046e-001
  1.2662464e-001
  4.0347900e-002
 -4.3439417e-002
 -1.2435364e-001
 -2.0202025e-001
 -2.7607629e-001
 -3.4617281e-001
 -4.1197724e-001
 -4.7317564e-001
 -5.2947491e-001
 -5.8060492e-001
 -6.2632044e-001
 -6.6640306e-001
 -7.0066282e-001
 -7.2893977e-001
 -7.5110538e-001
 -7.6706368e-001
 -7.7675225e-001
 -7.8014306e-001
 -7.7724297e-001
 -7.6809415e-001
 -7.5277418e-001
 -7.3139598e-001
 -7.0410747e-001
 -6.7109104e-001
 -6.3256278e-001
 -5.8877145e-001
 -5.3999727e-001
 -4.8655049e-001
 -4.2876973e-001
 -3.6702015e-001
 -3.0169140e-001
 -2.3319543e-001
 -1.6196406e-001
 -8.8446545e-002
 -1.3106829e-002
  6.3579175e-002
  1.4112648e-001
  2.1904398e-001
  2.9683746e-001
  3.7401265e-001
  4.5007830e-001
  5.2454928e-001
  5.9694960e-001
  6.6681545e-001
  7.3369814e-001
  7.9716694e-001
  8.5681191e-001
  9.1224645e-001
  9.6310986e-001
  1.0090697e+000
  1.0498237e+000
  1.0851023e+000
  1.1146696e+000
  1.1383258e+000
  1.1559075e+000
  1.1672898e+000
  1.1723863e+000
  1.1711501e+000
  1.1635740e+000
  1.1496904e+000
  1.1295712e+000
  1.1033275e+000
  1.0711083e+000
  1.0331000e+000
  9.8952505e-001
  9.4064028e-001
  8.8673530e-001
  8.2813059e-001
  7.6517530e-001
  6.9824495e-001
  6.2773894e-001
  5.5407791e-001
  4.7770094e-001
  3.9906267e-001
  3.1863031e-001
  2.3688062e-001
  1.5429676e-001
  7.1365162e-002
 -1.1427547e-002
 -9.3597714e-002
 -1.7466770e-001
 -2.5416892e-001
 -3.3164473e-001
 -4.0665326e-001
 -4.7877014e-001
 -5.4759101e-001
 -6.1273392e-001
 -6.7384159e-001
 -7.3058336e-001
 -7.8265710e-001
 -8.2979072e-001
 -8.7174362e-001
 -9.0830783e-001
 -9.3930889e-001
 -9.6460651e-001
 -9.8409505e-001
 -9.9770363e-001
 -1.0053961e+000
 -1.0071706e+000
 -1.0030594e+000
 -9.9312758e-001
 -9.7747243e-001
 -9.5622212e-001
 -9.2953432e-001
 -8.9759462e-001
 -8.6061475e-001
 -8.1883074e-001
 -7.7250083e-001
 -7.2190332e-001
 -6.6733434e-001
 -6.0910551e-001
 -5.4754153e-001
 -4.8297774e-001
 -4.1575767e-001
 -3.4623058e-001
 -2.7474899e-001
 -2.0166630e-001
 -1.2733442e-001
 -5.2101450e-002
  2.3690455e-002
  9.9707241e-002
  1.7562490e-001
  2.5113135e-001
  3.2592811e-001
  3.9973186e-001
  4.7227587e-001
  5.4331117e-001
  6.1260764e-001
  6.7995487e-001
  7.4516282e-001
  8.0806236e-001
  8.6850558e-001
  9.2636594e-001
  9.8153820e-001
  1.0339383e+000
  1.0835027e+000
  1.1301885e+000
  1.1739719e+000
  1.2148481e+000
  1.2528299e+000
  1.2879469e+000
  1.3202442e+000
  1.3497813e+000
  1.3766304e+000
  1.4008755e+000
  1.4226107e+000
  1.4419386e+000
  1.4589690e+000
  1.4738173e+000
  1.4866033e+000
  1.4974491e+000
  1.5064783e+000
  1.5138143e+000
  1.5195791e+000
  1.5238918e+000
  1.5268678e+000
  1.5286174e+000
  1.5292449e+000
  1.5288478e+000
  1.5275159e+000
  1.5253307e+000
  1.5223649e+000
  1.5186818e+000
  1.5143352e+000
  1.5093690e+000
  1.5038172e+000
  1.4977042e+000
  1.4910444e+000
  1.4838432e+000
  1.4760965e+000
  1.4677920e+000
  1.4589092e+000
  1.4494202e+000
  1.4392905e+000
  1.4284796e+000
  1.4169421e+000
  1.4046281e+000
  1.3914847e+000
  1.3774564e+000
  1.3624866e+000
  1.3465180e+000
  1.3294939e+000
  1.3113592e+000
  1.2920612e+000
  1.2715502e+000
  1.2497810e+000
  1.2267134e+000
  1.2023127e+000
  1.1765508e+000
  1.1494066e+000
  1.1208668e+000
  1.0909262e+000
  1.0595880e+000
  1.0268645e+000
  9.9277703e-001
  9.5735625e-001
  9.2064222e-001
  8.8268437e-001
  8.4354145e-001
  8.0328130e-001
  7.6198067e-001
  7.1972482e-001
  6.7660717e-001
  6.3272882e-001
  5.8819800e-001
  5.4312949e-001
  4.9764396e-001
  4.5186726e-001
  4.0592974e-001
  3.5996540e-001
  3.1411111e-001
  2.6850582e-001
  2.2328965e-001
  1.7860310e-001
  1.3458614e-001
  9.1377374e-002
  4.9113212e-002
  7.9270146e-003
 -3.2051702e-002
 -7.0698051e-002
 -1.0789252e-001
 -1.4352169e-001
 -1.7747889e-001
 -2.0966485e-001
 -2.3998821e-001
 -2.6836613e-001
 -2.9472468e-001
 -3.1899925e-001
 -3.4113492e-001
 -3.6108673e-001
 -3.7881988e-001
 -3.9430987e-001
 -4.0754260e-001
 -4.1851438e-001
 -4.2723187e-001
 -4.3371196e-001
 -4.3798160e-001
 -4.4007758e-001
 -4.4004616e-001
 -4.3794277e-001
 -4.3383156e-001
 -4.2778495e-001
 -4.1988308e-001
 -4.1021329e-001
 -3.9886943e-001
 -3.8595131e-001
 -3.7156393e-001
 -3.5581682e-001
 -3.3882326e-001
 -3.2069957e-001
 -3.0156426e-001
 -2.8153731e-001
 -2.6073934e-001
 -2.3929079e-001
 -2.1731118e-001
 -1.9491827e-001
 -1.7222734e-001
 -1.4935041e-001
 -1.2639548e-001
 -1.0346592e-001
 -8.0659713e-002
 -5.8068906e-002
 -3.5778982e-002
 -1.3868352e-002
  7.5921256e-003
  2.8539569e-002
  4.8919429e-002
  6.8685783e-002
  8.7801567e-002
  1.0623873e-001
  1.2397831e-001
  1.4101046e-001
  1.5733438e-001
  1.7295815e-001
  1.8789856e-001
  2.0218075e-001
  2.1583788e-001
  2.2891068e-001
  2.4144690e-001
  2.5350075e-001
  2.6513220e-001
  2.7640630e-001
  2.8739236e-001
  2.9816313e-001
  3.0879389e-001
  3.1936153e-001
  3.2994360e-001
  3.4061726e-001
  3.5145829e-001
  3.6254006e-001
  3.7393247e-001
  3.8570090e-001
  3.9790521e-001
  4.1059870e-001
  4.2382716e-001
  4.3762790e-001
  4.5202887e-001
  4.6704786e-001
  4.8269166e-001
  4.9895544e-001
  5.1582210e-001
  5.3326175e-001
  5.5123134e-001
  5.6967430e-001
  5.8852034e-001
  6.0768541e-001
  6.2707171e-001
  6.4656788e-001
  6.6604927e-001
  6.8537839e-001
  7.0440546e-001
  7.2296911e-001
  7.4089720e-001
  7.5800774e-001
  7.7411002e-001
  7.8900575e-001
  8.0249039e-001
  8.1435452e-001
  8.2438542e-001
  8.3236857e-001
  8.3808938e-001
  8.4133494e-001
  8.4189572e-001
  8.3956749e-001
  8.3415314e-001
  8.2546453e-001
  8.1332436e-001
  7.9756803e-001
  7.7804543e-001
  7.5462273e-001
  7.2718402e-001
  6.9563298e-001
  6.5989437e-001
  6.1991543e-001
  5.7566717e-001
  5.2714549e-001
  4.7437223e-001
  4.1739589e-001
  3.5629239e-001
  2.9116545e-001
  2.2214690e-001
  1.4939675e-001
  7.3103045e-002
 -6.5184742e-003
 -8.9224917e-002
 -1.7474702e-001
 -2.6279011e-001
 -3.5303530e-001
 -4.4514089e-001
 -5.3874390e-001
 -6.3346191e-001
 -7.2889496e-001
 -8.2462768e-001
 -9.2023159e-001
 -1.0152675e+000
 -1.1092879e+000
 -1.2018400e+000
 -1.2924681e+000
 -1.3807162e+000
 -1.4661317e+000
 -1.5482672e+000
 -1.6266843e+000
 -1.7009559e+000
 -1.7706693e+000
 -1.8354287e+000
 -1.8948584e+000
 -1.9486051e+000
 -1.9963401e+000
 -2.0377622e+000
 -2.0725995e+000
 -2.1006116e+000
 -2.1215912e+000
 -2.1353661e+000
 -2.1417999e+000
 -2.1407940e+000
 -2.1322878e+000
 -2.1162595e+000
 -2.0927269e+000
 -2.0617470e+000
 -2.0234162e+000
 -1.9778697e+000
 -1.9252809e+000
 -1.8658605e+000
 -1.7998552e+000
 -1.7275466e+000
 -1.6492489e+000
 -1.5653077e+000
 -1.4760976e+000
 -1.3820197e+000
 -1.2834995e+000
 -1.1809841e+000
 -1.0749394e+000
 -9.6584716e-001
 -8.5420232e-001
 -7.4050959e-001
 -6.2528055e-001
 -5.0903043e-001
 -3.9227502e-001
 -2.7552751e-001
 -1.5929547e-001
 -4.4077765e-002
  6.9638298e-002
  1.8137983e-001
  2.9069102e-001
  3.9713569e-001
  5.0029967e-001
  5.9979296e-001
  6.9525176e-001
  7.8634023e-001
  8.7275207e-001
  9.5421185e-001
  1.0304761e+000
  1.1013342e+000
  1.1666090e+000
  1.2261570e+000
  1.2798689e+000
  1.3276689e+000
  1.3695149e+000
  1.4053976e+000
  1.4353396e+000
  1.4593947e+000
  1.4776466e+000
  1.4902072e+000
  1.4972154e+000
  1.4988352e+000
  1.4952538e+000
  1.4866796e+000
  1.4733404e+000
  1.4554809e+000
  1.4333606e+000
  1.4072515e+000
  1.3774359e+000
  1.3442040e+000
  1.3078517e+000
  1.2686783e+000
  1.2269843e+000
  1.1830694e+000
  1.1372303e+000
  1.0897590e+000
  1.0409406e+000
  9.9105194e-001
  9.4036002e-001
  8.8912044e-001
  8.3757620e-001
  7.8595668e-001
  7.3447660e-001
  6.8333535e-001
  6.3271634e-001
  5.8278660e-001
  5.3369653e-001
  4.8557976e-001
  4.3855326e-001
  3.9271756e-001
  3.4815704e-001
  3.0494050e-001
  2.6312173e-001
  2.2274028e-001
  1.8382225e-001
  1.4638124e-001
  1.1041938e-001
  7.5928331e-002
  4.2890485e-002
  1.1280062e-002
 -1.8935682e-002
 -4.7795267e-002
 -7.5341799e-002
 -1.0162179e-001
 -1.2668402e-001
 -1.5057839e-001
 -1.7335493e-001
 -1.9506270e-001
 -2.1574893e-001
 -2.3545811e-001
 -2.5423122e-001
 -2.7210506e-001
 -2.8911160e-001
 -3.0527748e-001
 -3.2062366e-001
 -3.3516500e-001
 -3.4891015e-001
 -3.6186135e-001
 -3.7401447e-001
 -3.8535902e-001
 -3.9587836e-001
 -4.0554992e-001
 -4.1434550e-001
 -4.2223170e-001
 -4.2917035e-001
 -4.3511901e-001
 -4.4003158e-001
 -4.4385886e-001
 -4.4654921e-001
 -4.4804922e-001
 -4.4830440e-001
 -4.4725983e-001
 -4.4486094e-001
 -4.4105410e-001
 -4.3578739e-001
 -4.2901121e-001
 -4.2067892e-001
 -4.1074746e-001
 -3.9917791e-001
 -3.8593601e-001
 -3.7099267e-001
 -3.5432437e-001
 -3.3591358e-001
 -3.1574909e-001
 -2.9382629e-001
 -2.7014739e-001
 -2.4472163e-001
 -2.1756541e-001
 -1.8870232e-001
 -1.5816325e-001
 -1.2598632e-001
 -9.2216833e-002
 -5.6907213e-002
 -2.0116838e-002
  1.8088106e-002
  5.7634822e-002
  9.8444122e-002
  1.4043066e-001
  1.8350321e-001
  2.2756492e-001
  2.7251359e-001
  3.1824202e-001
  3.6463825e-001
  4.1158591e-001
  4.5896451e-001
  5.0664975e-001
  5.5451385e-001
  6.0242584e-001
  6.5025191e-001
  6.9785565e-001
  7.4509844e-001
  7.9183972e-001
  8.3793731e-001
  8.8324775e-001
  9.2762661e-001
  9.7092885e-001
  1.0130091e+000
  1.0537222e+000
  1.0929233e+000
  1.1304685e+000
  1.1662152e+000
  1.2000225e+000
  1.2317516e+000
  1.2612666e+000
  1.2884347e+000
  1.3131267e+000
  1.3352178e+000
  1.3545884e+000
  1.3711242e+000
  1.3847171e+000
  1.3952661e+000
  1.4026776e+000
  1.4068666e+000
  1.4077568e+000
  1.4052819e+000
  1.3993863e+000
  1.3900254e+000
  1.3771668e+000
  1.3607906e+000
  1.3408904e+000
  1.3174741e+000
  1.2905638e+000
  1.2601971e+000
  1.2264273e+000
  1.1893237e+000
  1.1489723e+000
  1.1054756e+000
  1.0589532e+000
  1.0095417e+000
  9.5739457e-001
  9.0268216e-001
  8.4559134e-001
  7.8632511e-001
  7.2510209e-001
  6.6215583e-001
  5.9773403e-001
  5.3209760e-001
  4.6551957e-001
  3.9828393e-001
  3.3068422e-001
  2.6302216e-001
  1.9560597e-001
  1.2874875e-001
  6.2766636e-002
 -2.0230838e-003
 -6.5303956e-002
 -1.2676241e-001
 -1.8608988e-001
 -2.4298493e-001
 -2.9715549e-001
 -3.4832099e-001
 -3.9621460e-001
 -4.4058537e-001
 -4.8120037e-001
 -5.1784672e-001
 -5.5033367e-001
 -5.7849439e-001
 -6.0218781e-001
 -6.2130029e-001
 -6.3574705e-001
 -6.4547361e-001
 -6.5045684e-001
 -6.5070601e-001
 -6.4626353e-001
 -6.3720546e-001
 -6.2364186e-001
 -6.0571685e-001
 -5.8360845e-001
 -5.5752816e-001
 -5.2772031e-001
 -4.9446111e-001
 -4.5805751e-001
 -4.1884579e-001
 -3.7718990e-001
 -3.3347954e-001
 -2.8812808e-001
 -2.4157023e-001
 -1.9425950e-001
 -1.4666549e-001
 -9.9270999e-002
 -5.2569041e-002
 -7.0596444e-003
  3.6753391e-002
  7.8365841e-002
  1.1727646e-001
  1.5299043e-001
  1.8502279e-001
  2.1290192e-001
  2.3617288e-001
  2.5440076e-001
  2.6717393e-001
  2.7410714e-001
  2.7484450e-001
  2.6906231e-001
  2.5647164e-001
  2.3682080e-001
  2.0989748e-001
  1.7553072e-001
  1.3359256e-001
  8.3999482e-002
  2.6713479e-002
 -3.8257107e-002
 -1.1085709e-001
 -1.9098423e-001
 -2.7848940e-001
 -3.7317694e-001
 -4.7480549e-001
 -5.8308901e-001
 -6.9769814e-001
 -8.1826188e-001
 -9.4436950e-001
 -1.0755728e+000
 -1.2113884e+000
 -1.3513007e+000
 -1.4947647e+000
 -1.6412089e+000
 -1.7900388e+000
 -1.9406403e+000
 -2.0923834e+000
 -2.2446253e+000
 -2.3967149e+000
 -2.5479960e+000
 -2.6978112e+000
 -2.8455060e+000
 -2.9904321e+000
 -3.1319516e+000
 -3.2694399e+000
 -3.4022901e+000
 -3.5299156e+000
 -3.6517537e+000
 -3.7672685e+000
 -3.8759538e+000
 -3.9773358e+000
 -4.0709753e+000
 -4.1564701e+000
 -4.2334565e+000
 -4.3016116e+000
 -4.3606538e+000
 -4.4103449e+000
 -4.4504898e+000
 -4.4809380e+000
 -4.5015833e+000
 -4.5123639e+000
 -4.5132620e+000
 -4.5043036e+000
 -4.4855570e+000
 -4.4571325e+000
 -4.4191805e+000
 -4.3718902e+000
 -4.3154880e+000
 -4.2502353e+000
 -4.1764268e+000
 -4.0943876e+000
 -4.0044718e+000
 -3.9070591e+000
 -3.8025528e+000
 -3.6913769e+000
 -3.5739733e+000
 -3.4507996e+000
 -3.3223258e+000
 -3.1890316e+000
 -3.0514042e+000
 -2.9099350e+000
 -2.7651174e+000
 -2.6174442e+000
 -2.4674050e+000
 -2.3154839e+000
 -2.1621575e+000
 -2.0078927e+000
 -1.8531445e+000
 -1.6983545e+000
 -1.5439491e+000
 -1.3903381e+000
 -1.2379133e+000
 -1.0870471e+000
 -9.3809193e-001
 -7.9137909e-001
 -6.4721813e-001
 -5.0589635e-001
 -3.6767843e-001
 -2.3280621e-001
 -1.0149858e-001
  2.6048384e-002
  1.4966128e-001
  2.6918903e-001
  3.8450245e-001
  4.9549373e-001
  6.0207574e-001
  7.0418138e-001
  8.0176274e-001
  8.9479020e-001
  9.8325161e-001
  1.0671512e+000
  1.1465086e+000
  1.2213580e+000
  1.2917467e+000
  1.3577344e+000
  1.4193921e+000
  1.4768006e+000
  1.5300501e+000
  1.5792387e+000
  1.6244715e+000
  1.6658598e+000
  1.7035199e+000
  1.7375721e+000
  1.7681401e+000
  1.7953503e+000
  1.8193303e+000
  1.8402089e+000
  1.8581150e+000
  1.8731772e+000
  1.8855230e+000
  1.8952781e+000
  1.9025663e+000
  1.9075089e+000
  1.9102241e+000
  1.9108267e+000
  1.9094280e+000
  1.9061353e+000
  1.9010517e+000
  1.8942760e+000
  1.8859024e+000
  1.8760204e+000
  1.8647150e+000
  1.8520662e+000
  1.8381493e+000
  1.8230349e+000
  1.8067889e+000
  1.7894723e+000
  1.7711420e+000
  1.7518502e+000
  1.7316450e+000
  1.7105706e+000
  1.6886672e+000
  1.6659716e+000
  1.6425172e+000
  1.6183345e+000
  1.5934514e+000
  1.5678932e+000
  1.5416835e+000
  1.5148439e+000
  1.4873951e+000
  1.4593568e+000
  1.4307481e+000
  1.4015882e+000
  1.3718966e+000
  1.3416937e+000
  1.3110007e+000
  1.2798409e+000
  1.2482391e+000
  1.2162227e+000
  1.1838218e+000
  1.1510697e+000
  1.1180027e+000
  1.0846611e+000
  1.0510891e+000
  1.0173349e+000
  9.8345110e-001
  9.4949473e-001
  9.1552733e-001
  8.8161496e-001
  8.4782821e-001
  8.1424206e-001
  7.8093575e-001
  7.4799256e-001
  7.1549951e-001
  6.8354706e-001
  6.5222861e-001
  6.2164015e-001
  5.9187958e-001
  5.6304625e-001
  5.3524019e-001
  5.0856147e-001
  4.8310942e-001
  4.5898184e-001
  4.3627413e-001
  4.1507847e-001
  3.9548286e-001
  3.7757029e-001
  3.6141774e-001
  3.4709532e-001
  3.3466535e-001
  3.2418146e-001
  3.1568775e-001
  3.0921797e-001
  3.0479476e-001
  3.0242892e-001
  3.0211881e-001
  3.0384978e-001
  3.0759370e-001
  3.1330858e-001
  3.2093834e-001
  3.3041262e-001
  3.4164677e-001
  3.5454193e-001
  3.6898525e-001
  3.8485027e-001
  4.0199737e-001
  4.2027441e-001
  4.3951750e-001
  4.5955185e-001
  4.8019287e-001
  5.0124724e-001
  5.2251421e-001
  5.4378702e-001
  5.6485432e-001
  5.8550180e-001
  6.0551385e-001
  6.2467530e-001
  6.4277319e-001
  6.5959867e-001
  6.7494881e-001
  6.8862853e-001
  7.0045246e-001
  7.1024680e-001
  7.1785114e-001
  7.2312027e-001
  7.2592581e-001
  7.2615786e-001
  7.2372648e-001
  7.1856306e-001
  7.1062158e-001
  6.9987965e-001
  6.8633943e-001
  6.7002837e-001
  6.5099974e-001
  6.2933294e-001
  6.0513364e-001
  5.7853366e-001
  5.4969065e-001
  5.1878754e-001
  4.8603173e-001
  4.5165412e-001
  4.1590785e-001
  3.7906683e-001
  3.4142410e-001
  3.0328994e-001
  2.6498980e-001
  2.2686209e-001
  1.8925572e-001
  1.5252755e-001
  1.1703977e-001
  8.3156995e-002
  5.1243477e-002
  2.1660099e-002
 -5.2385985e-003
 -2.9107433e-002
 -4.9613583e-002
 -6.6439559e-002
 -7.9286119e-002
 -8.7875100e-002
 -9.1952138e-002
 -9.1289258e-002
 -8.5687310e-002
 -7.4978216e-002
 -5.9027025e-002
 -3.7733738e-002
 -1.1034894e-002
  2.1095098e-002
  5.8642908e-002
  1.0155552e-001
  1.4973975e-001
  2.0306209e-001
  2.6134887e-001
  3.2438668e-001
  3.9192322e-001
  4.6366831e-001
  5.3929536e-001
  6.1844305e-001
  7.0071734e-001
  7.8569375e-001
  8.7291989e-001
  9.6191832e-001
  1.0521895e+000
  1.1432151e+000
  1.2344613e+000
  1.3253827e+000
  1.4154254e+000
  1.5040317e+000
  1.5906431e+000
  1.6747050e+000
  1.7556700e+000
  1.8330026e+000
  1.9061824e+000
  1.9747081e+000
  2.0381018e+000
  2.0959117e+000
  2.1477160e+000
  2.1931264e+000
  2.2317904e+000
  2.2633945e+000
  2.2876670e+000
  2.3043794e+000
  2.3133492e+000
  2.3144408e+000
  2.3075671e+000
  2.2926905e+000
  2.2698230e+000
  2.2390272e+000
  2.2004154e+000
  2.1541492e+000
  2.1004392e+000
  2.0395431e+000
  1.9717647e+000
  1.8974515e+000
  1.8169929e+000
  1.7308176e+000
  1.6393908e+000
  1.5432111e+000
  1.4428074e+000
  1.3387354e+000
  1.2315739e+000
  1.1219208e+000
  1.0103897e+000
  8.9760537e-001
  7.8419980e-001
  6.7080823e-001
  5.5806488e-001
  4.4659889e-001
  3.3703028e-001
  2.2996599e-001
  1.2599606e-001
  2.5689925e-002
 -7.0407109e-002
 -1.6177719e-001
 -2.4793303e-001
 -3.2842078e-001
 -4.0282264e-001
 -4.7075921e-001
 -5.3189154e-001
 -5.8592288e-001
 -6.3260010e-001
 -6.7171487e-001
 -7.0310442e-001
 -7.2665202e-001
 -7.4228718e-001
 -7.4998545e-001
 -7.4976797e-001
 -7.4170066e-001
 -7.2589319e-001
 -7.0249761e-001
 -6.7170671e-001
 -6.3375215e-001
 -5.8890238e-001
 -5.3746028e-001
 -4.7976066e-001
 -4.1616759e-001
 -3.4707154e-001
 -2.7288643e-001
 -1.9404659e-001
 -1.1100360e-001
 -2.4223124e-002
  6.5818301e-002
  1.5863649e-001
  2.5374278e-001
  3.5064720e-001
  4.4886153e-001
  5.4790229e-001
  6.4729364e-001
  7.4657010e-001
  8.4527922e-001
  9.4298397e-001
  1.0392651e+000
  1.1337230e+000
  1.2259800e+000
  1.3156817e+000
  1.4024987e+000
  1.4861276e+000
  1.5662922e+000
  1.6427445e+000
  1.7152649e+000
  1.7836630e+000
  1.8477775e+000
  1.9074762e+000
  1.9626559e+000
  2.0132418e+000
  2.0591871e+000
  2.1004719e+000
  2.1371028e+000
  2.1691111e+000
  2.1965522e+000
  2.2195040e+000
  2.2380653e+000
  2.2523547e+000
  2.2625085e+000
  2.2686794e+000
  2.2710348e+000
  2.2697546e+000
  2.2650301e+000
  2.2570619e+000
  2.2460579e+000
  2.2322323e+000
  2.2158032e+000
  2.1969914e+000
  2.1760188e+000
  2.1531067e+000
  2.1284745e+000
  2.1023385e+000
  2.0749104e+000
  2.0463965e+000
  2.0169961e+000
  1.9869012e+000
  1.9562951e+000
  1.9253523e+000
  1.8942370e+000
  1.8631036e+000
  1.8320954e+000
  1.8013447e+000
  1.7709728e+000
  1.7410894e+000
  1.7117927e+000
  1.6831699e+000
  1.6552965e+000
  1.6282374e+000
  1.6020465e+000
  1.5767674e+000
  1.5524336e+000
  1.5290690e+000
  1.5066883e+000
  1.4852978e+000
  1.4648954e+000
  1.4454716e+000
  1.4270099e+000
  1.4094875e+000
  1.3928755e+000
  1.3771399e+000
  1.3622419e+000
  1.3481388e+000
  1.3347841e+000
  1.3221281e+000
  1.3101186e+000
  1.2987015e+000
  1.2878208e+000
  1.2774193e+000
  1.2674389e+000
  1.2578212e+000
  1.2485074e+000
  1.2394390e+000
  1.2305579e+000
  1.2218065e+000
  1.2131283e+000
  1.2044678e+000
  1.1957705e+000
  1.1869837e+000
  1.1780558e+000
  1.1689369e+000
  1.1595789e+000
  1.1499353e+000
  1.1399614e+000
  1.1296143e+000
  1.1188530e+000
  1.1076384e+000
  1.0959332e+000
  1.0837022e+000
  1.0709118e+000
  1.0575307e+000
  1.0435292e+000
  1.0288798e+000
  1.0135568e+000
  9.9753657e-001
  9.8079754e-001
  9.6332006e-001
  9.4508664e-001
  9.2608187e-001
  9.0629251e-001
  8.8570754e-001
  8.6431823e-001
  8.4211819e-001
  8.1910344e-001
  7.9527250e-001
  7.7062647e-001
  7.4516912e-001
  7.1890695e-001
  6.9184932e-001
  6.6400852e-001
  6.3539989e-001
  6.0604188e-001
  5.7595615e-001
  5.4516767e-001
  5.1370484e-001
  4.8159949e-001
  4.4888703e-001
  4.1560649e-001
  3.8180060e-001
  3.4751581e-001
  3.1280237e-001
  2.7771433e-001
  2.4230960e-001
  2.0664990e-001
  1.7080080e-001
  1.3483165e-001
  9.8815584e-002
  6.2829411e-002
  2.6953556e-002
 -8.7280489e-003
 -4.4128093e-002
 -7.9156037e-002
 -1.1371829e-001
 -1.4771840e-001
 -1.8105730e-001
 -2.1363354e-001
 -2.4534357e-001
 -2.7608210e-001
 -3.0574233e-001
 -3.3421645e-001
 -3.6139592e-001
 -3.8717198e-001
 -4.1143604e-001
 -4.3408021e-001
 -4.5499778e-001
 -4.7408375e-001
 -4.9123542e-001
 -5.0635292e-001
 -5.1933986e-001
 -5.3010392e-001
 -5.3855747e-001
 -5.4461827e-001
 -5.4821005e-001
 -5.4926323e-001
 -5.4771554e-001
 -5.4351272e-001
 -5.3660912e-001
 -5.2696837e-001
 -5.1456398e-001
 -4.9937997e-001
 -4.8141139e-001
 -4.6066488e-001
 -4.3715920e-001
 -4.1092560e-001
 -3.8200828e-001
 -3.5046474e-001
 -3.1636601e-001
 -2.7979691e-001
 -2.4085618e-001
 -1.9965653e-001
 -1.5632466e-001
 -1.1100112e-001
 -6.3840150e-002
 -1.5009378e-002
  3.5310540e-002
  8.6926399e-002
  1.3963301e-001
  1.9321388e-001
  2.4744196e-001
  3.0208052e-001
  3.5688408e-001
  4.1159950e-001
  4.6596707e-001
  5.1972178e-001
  5.7259457e-001
  6.2431373e-001
  6.7460633e-001
  7.2319972e-001
  7.6982306e-001
  8.1420893e-001
  8.5609491e-001
  8.9522525e-001
  9.3135251e-001
  9.6423917e-001
  9.9365930e-001
  1.0194001e+000
  1.0412637e+000
  1.0590681e+000
  1.0726493e+000
  1.0818624e+000
  1.0865826e+000
  1.0867069e+000
  1.0821548e+000
  1.0728694e+000
  1.0588181e+000
  1.0399937e+000
  1.0164142e+000
  9.8812396e-001
  9.5519333e-001
  9.1771904e-001
  8.7582393e-001
  8.2965667e-001
  7.7939134e-001
  7.2522670e-001
  6.6738543e-001
  6.0611311e-001
  5.4167702e-001
  4.7436487e-001
  4.0448328e-001
  3.3235612e-001
  2.5832281e-001
  1.8273636e-001
  1.0596137e-001
  2.8371935e-002
 -4.9650589e-002
 -1.2771984e-001
 -2.0544681e-001
 -2.8244217e-001
 -3.5831873e-001
 -4.3269380e-001
 -5.0519160e-001
 -5.7544563e-001
 -6.4310093e-001
 -7.0781641e-001
 -7.6926695e-001
 -8.2714548e-001
 -8.8116496e-001
 -9.3106013e-001
 -9.7658925e-001
 -1.0175356e+000
 -1.0537086e+000
 -1.0849455e+000
 -1.1111117e+000
 -1.1321019e+000
 -1.1478405e+000
 -1.1582822e+000
 -1.1634115e+000
 -1.1632434e+000
 -1.1578224e+000
 -1.1472226e+000
 -1.1315461e+000
 -1.1109231e+000
 -1.0855100e+000
 -1.0554881e+000
 -1.0210627e+000
 -9.8246059e-001
 -9.3992890e-001
 -8.9373273e-001
 -8.4415323e-001
 -7.9148534e-001
 -7.3603552e-001
 -6.7811944e-001
 -6.1805952e-001
 -5.5618254e-001
 -4.9281720e-001
 -4.2829169e-001
 -3.6293128e-001
 -2.9705602e-001
 -2.3097844e-001
 -1.6500133e-001
 -9.9415763e-002
 -3.4499027e-002
  2.9487117e-002
  9.2298123e-002
  1.5370816e-001
  2.1351142e-001
  2.7152325e-001
  3.2758112e-001
  3.8154531e-001
  4.3329946e-001
  4.8275090e-001
  5.2983073e-001
  5.7449376e-001
  6.1671813e-001
  6.5650490e-001
  6.9387726e-001
  7.2887967e-001
  7.6157679e-001
  7.9205225e-001
  8.2040725e-001
  8.4675902e-001
  8.7123921e-001
  8.9399208e-001
  9.1517269e-001
  9.3494496e-001
  9.5347968e-001
  9.7095255e-001
  9.8754208e-001
  1.0034276e+000
  1.0187874e+000
  1.0337965e+000
  1.0486247e+000
  1.0634354e+000
  1.0783830e+000
  1.0936119e+000
  1.1092545e+000
  1.1254303e+000
  1.1422445e+000
  1.1597867e+000
  1.1781303e+000
  1.1973316e+000
  1.2174294e+000
  1.2384444e+000
  1.2603792e+000
  1.2832181e+000
  1.3069276e+000
  1.3314562e+000
  1.3567355e+000
  1.3826806e+000
  1.4091908e+000
  1.4361508e+000
  1.4634317e+000
  1.4908925e+000
  1.5183810e+000
  1.5457354e+000
  1.5727863e+000
  1.5993575e+000
  1.6252681e+000
  1.6503341e+000
  1.6743701e+000
  1.6971910e+000
  1.7186133e+000
  1.7384572e+000
  1.7565480e+000
  1.7727174e+000
  1.7868054e+000
  1.7986610e+000
  1.8081439e+000
  1.8151255e+000
  1.8194897e+000
  1.8211342e+000
  1.8199705e+000
  1.8159252e+000
  1.8089399e+000
  1.7989719e+000
  1.7859939e+000
  1.7699941e+000
  1.7509763e+000
  1.7289592e+000
  1.7039760e+000
  1.6760742e+000
  1.6453144e+000
  1.6117697e+000
  1.5755248e+000
  1.5366749e+000
  1.4953248e+000
  1.4515875e+000
  1.4055832e+000
  1.3574380e+000
  1.3072826e+000
  1.2552512e+000
  1.2014801e+000
  1.1461064e+000
  1.0892671e+000
  1.0310978e+000
  9.7173144e-001
  9.1129772e-001
  8.4992183e-001
  7.8772378e-001
  7.2481766e-001
  6.6131106e-001
  5.9730456e-001
  5.3289139e-001
  4.6815719e-001
  4.0317989e-001
  3.3802977e-001
  2.7276957e-001
  2.0745477e-001
  1.4213403e-001
  7.6849631e-002
  1.1638152e-002
 -5.3468847e-002
 -1.1844401e-001
 -1.8326328e-001
 -2.4790497e-001
 -3.1234873e-001
 -3.7657449e-001
 -4.4056141e-001
 -5.0428670e-001
 -5.6772460e-001
 -6.3084526e-001
 -6.9361364e-001
 -7.5598857e-001
 -8.1792171e-001
 -8.7935668e-001
 -9.4022828e-001
 -1.0004617e+000
 -1.0599720e+000
 -1.1186636e+000
 -1.1764298e+000
 -1.2331525e+000
 -1.2887025e+000
 -1.3429391e+000
 -1.3957103e+000
 -1.4468537e+000
 -1.4961961e+000
 -1.5435550e+000
 -1.5887388e+000
 -1.6315480e+000
 -1.6717763e+000
 -1.7092116e+000
 -1.7436374e+000
 -1.7748345e+000
 -1.8025818e+000
 -1.8266590e+000
 -1.8468473e+000
 -1.8629316e+000
 -1.8747023e+000
 -1.8819571e+000
 -1.8845027e+000
 -1.8821568e+000
 -1.8747498e+000
 -1.8621266e+000
 -1.8441484e+000
 -1.8206942e+000
 -1.7916625e+000
 -1.7569727e+000
 -1.7165662e+000
 -1.6704083e+000
 -1.6184882e+000
 -1.5608210e+000
 -1.4974477e+000
 -1.4284360e+000
 -1.3538808e+000
 -1.2739040e+000
 -1.1886551e+000
 -1.0983105e+000
 -1.0030731e+000
 -9.0317223e-001
 -7.9886212e-001
 -6.9042150e-001
 -5.7815215e-001
 -4.6237759e-001
 -3.4344162e-001
 -2.2170658e-001
 -9.7551522e-002
  2.8629722e-002
  1.5643066e-001
  2.8543431e-001
  4.1521553e-001
  5.4534333e-001
  6.7538332e-001
  8.0490016e-001
  9.3346003e-001
  1.0606331e+000
  1.1859961e+000
  1.3091346e+000
  1.4296453e+000
  1.5471387e+000
  1.6612411e+000
  1.7715965e+000
  1.8778689e+000
  1.9797441e+000
  2.0769314e+000
  2.1691649e+000
  2.2562052e+000
  2.3378406e+000
  2.4138877e+000
  2.4841928e+000
  2.5486319e+000
  2.6071116e+000
  2.6595689e+000
  2.7059716e+000
  2.7463177e+000
  2.7806351e+000
  2.8089811e+000
  2.8314414e+000
  2.8481292e+000
  2.8591843e+000
  2.8647710e+000
  2.8650775e+000
  2.8603136e+000
  2.8507094e+000
  2.8365130e+000
  2.8179889e+000
  2.7954158e+000
  2.7690842e+000
  2.7392947e+000
  2.7063556e+000
  2.6705803e+000
  2.6322858e+000
  2.5917898e+000
  2.5494089e+000
  2.5054564e+000
  2.4602402e+000
  2.4140605e+000
  2.3672087e+000
  2.3199648e+000
  2.2725959e+000
  2.2253550e+000
  2.1784794e+000
  2.1321890e+000
  2.0866859e+000
  2.0421529e+000
  1.9987529e+000
  1.9566283e+000
  1.9159005e+000
  1.8766693e+000
  1.8390134e+000
  1.8029899e+000
  1.7686347e+000
  1.7359628e+000
  1.7049689e+000
  1.6756279e+000
  1.6478959e+000
  1.6217109e+000
  1.5969941e+000
  1.5736509e+000
  1.5515721e+000
  1.5306354e+000
  1.5107067e+000
  1.4916419e+000
  1.4732878e+000
  1.4554844e+000
  1.4380662e+000
  1.4208638e+000
  1.4037055e+000
  1.3864192e+000
  1.3688336e+000
  1.3507801e+000
  1.3320944e+000
  1.3126175e+000
  1.2921978e+000
  1.2706916e+000
  1.2479653e+000
  1.2238959e+000
  1.1983722e+000
  1.1712961e+000
  1.1425830e+000
  1.1121629e+000
  1.0799809e+000
  1.0459979e+000
  1.0101907e+000
  9.7255245e-001
  9.3309292e-001
  8.9183839e-001
  8.4883160e-001
  8.0413162e-001
  7.5781352e-001
  7.0996795e-001
  6.6070062e-001
  6.1013172e-001
  5.5839518e-001
  5.0563789e-001
  4.5201883e-001
  3.9770807e-001
  3.4288582e-001
  2.8774131e-001
  2.3247165e-001
  1.7728066e-001
  1.2237768e-001
  6.7976288e-002
  1.4293034e-002
 -3.8453813e-002
 -9.0045577e-002
 -1.4026446e-001
 -1.8889480e-001
 -2.3572437e-001
 -2.8054560e-001
 -3.2315678e-001
 -3.6336327e-001
 -4.0097861e-001
 -4.3582562e-001
 -4.6773746e-001
 -4.9655858e-001
 -5.2214570e-001
 -5.4436862e-001
 -5.6311105e-001
 -5.7827132e-001
 -5.8976305e-001
 -5.9751569e-001
 -6.0147507e-001
 -6.0160380e-001
 -5.9788162e-001
 -5.9030565e-001
 -5.7889058e-001
 -5.6366878e-001
 -5.4469034e-001
 -5.2202296e-001
 -4.9575187e-001
 -4.6597961e-001
 -4.3282570e-001
 -3.9642635e-001
 -3.5693395e-001
 -3.1451664e-001
 -2.6935769e-001
 -2.2165487e-001
 -1.7161980e-001
 -1.1947712e-001
 -6.5463748e-002
 -9.8279730e-003
  4.7171446e-002
  1.0526624e-001
  1.6417963e-001
  2.2362738e-001
  2.8331885e-001
  3.4295814e-001
  4.0224520e-001
  4.6087699e-001
  5.1854866e-001
  5.7495476e-001
  6.2979044e-001
  6.8275264e-001
  7.3354134e-001
  7.8186076e-001
  8.2742056e-001
  8.6993706e-001
  9.0913443e-001
  9.4474583e-001
  9.7651458e-001
  1.0041953e+000
  1.0275549e+000
  1.0463739e+000
  1.0604470e+000
  1.0695845e+000
  1.0736129e+000
  1.0723762e+000
  1.0657361e+000
  1.0535733e+000
  1.0357881e+000
  1.0123006e+000
  9.8305207e-001
  9.4800470e-001
  9.0714245e-001
  8.6047127e-001
  8.0801940e-001
  7.4983753e-001
  6.8599893e-001
  6.1659949e-001
  5.4175763e-001
  4.6161415e-001
  3.7633203e-001
  2.8609605e-001
  1.9111244e-001
  9.1608313e-002
 -1.2168878e-002
 -1.1995204e-001
 -2.3145518e-001
 -3.4637430e-001
 -4.6438824e-001
 -5.8515980e-001
 -7.0833671e-001
 -8.3355288e-001
 -9.6042958e-001
 -1.0885767e+000
 -1.2175943e+000
 -1.3470738e+000
 -1.4765994e+000
 -1.6057500e+000
 -1.7341003e+000
 -1.8612227e+000
 -1.9866888e+000
 -2.1100710e+000
 -2.2309443e+000
 -2.3488880e+000
 -2.4634872e+000
 -2.5743347e+000
 -2.6810325e+000
 -2.7831935e+000
 -2.8804433e+000
 -2.9724214e+000
 -3.0587834e+000
 -3.1392017e+000
 -3.2133678e+000
 -3.2809929e+000
 -3.3418099e+000
 -3.3955742e+000
 -3.4420651e+000
 -3.4810869e+000
 -3.5124696e+000
 -3.5360702e+000
 -3.5517732e+000
 -3.5594912e+000
 -3.5591658e+000
 -3.5507677e+000
 -3.5342974e+000
 -3.5097847e+000
 -3.4772896e+000
 -3.4369015e+000
 -3.3887395e+000
 -3.3329518e+000
 -3.2697153e+000
 -3.1992351e+000
 -3.1217433e+000
 -3.0374988e+000
 -2.9467859e+000
 -2.8499133e+000
 -2.7472127e+000
 -2.6390377e+000
 -2.5257621e+000
 -2.4077785e+000
 -2.2854965e+000
 -2.1593411e+000
 -2.0297508e+000
 -1.8971754e+000
 -1.7620746e+000
 -1.6249154e+000
 -1.4861704e+000
 -1.3463154e+000
 -1.2058275e+000
 -1.0651827e+000
 -9.2485402e-001
 -7.8530906e-001
 -6.4700803e-001
 -5.1040157e-001
 -3.7592873e-001
 -2.4401492e-001
 -1.1506999e-001
  1.0513674e-002
  1.3236291e-001
  2.5012548e-001
  3.6347166e-001
  4.7209570e-001
  5.7571717e-001
  6.7408217e-001
  7.6696437e-001
  8.5416598e-001
  9.3551846e-001
  1.0108831e+000
  1.0801517e+000
  1.1432464e+000
  1.2001200e+000
  1.2507562e+000
  1.2951688e+000
  1.3334017e+000
  1.3655279e+000
  1.3916492e+000
  1.4118950e+000
  1.4264213e+000
  1.4354093e+000
  1.4390643e+000
  1.4376140e+000
  1.4313067e+000
  1.4204097e+000
  1.4052075e+000
  1.3859996e+000
  1.3630984e+000
  1.3368273e+000
  1.3075181e+000
  1.2755092e+000
  1.2411428e+000
  1.2047630e+000
  1.1667131e+000
  1.1273336e+000
  1.0869598e+000
  1.0459195e+000
  1.0045308e+000
  9.6310009e-001
  9.2191993e-001
  8.8126710e-001
  8.4140082e-001
  8.0256104e-001
  7.6496685e-001
  7.2881510e-001
  6.9427913e-001
  6.6150766e-001
  6.3062392e-001
  6.0172489e-001
  5.7488075e-001
  5.5013458e-001
  5.2750214e-001
  5.0697199e-001
  4.8850566e-001
  4.7203817e-001
  4.5747861e-001
  4.4471101e-001
  4.3359534e-001
  4.2396871e-001
  4.1564677e-001
  4.0842522e-001
  4.0208152e-001
  3.9637673e-001
  3.9105747e-001
  3.8585802e-001
  3.8050249e-001
  3.7470712e-001
  3.6818263e-001
  3.6063663e-001
  3.5177604e-001
  3.4130962e-001
  3.2895037e-001
  3.1441807e-001
  2.9744167e-001
  2.7776166e-001
  2.5513246e-001
  2.2932456e-001
  2.0012675e-001
  1.6734809e-001
  1.3081983e-001
  9.0397140e-002
  4.5960737e-002
 -2.5817108e-003
 -5.5294334e-002
 -1.1221200e-001
 -1.7333947e-001
 -2.3865071e-001
 -3.0808851e-001
 -3.8156421e-001
 -4.5895768e-001
 -5.4011762e-001
 -6.2486187e-001
 -7.1297815e-001
 -8.0422491e-001
 -8.9833234e-001
 -9.9500373e-001
 -1.0939169e+000
 -1.1947257e+000
 -1.2970623e+000
 -1.4005385e+000
 -1.5047485e+000
 -1.6092708e+000
 -1.7136706e+000
 -1.8175027e+000
 -1.9203133e+000
 -2.0216436e+000
 -2.1210318e+000
 -2.2180162e+000
 -2.3121376e+000
 -2.4029426e+000
 -2.4899858e+000
 -2.5728327e+000
 -2.6510626e+000
 -2.7242706e+000
 -2.7920706e+000
 -2.8540971e+000
 -2.9100082e+000
 -2.9594869e+000
 -3.0022435e+000
 -3.0380172e+000
 -3.0665780e+000
 -3.0877274e+000
 -3.1013007e+000
 -3.1071668e+000
 -3.1052300e+000
 -3.0954301e+000
 -3.0777428e+000
 -3.0521801e+000
 -3.0187899e+000
 -2.9776561e+000
 -2.9288978e+000
 -2.8726689e+000
 -2.8091569e+000
 -2.7385822e+000
 -2.6611963e+000
 -2.5772811e+000
 -2.4871465e+000
 -2.3911292e+000
 -2.2895907e+000
 -2.1829151e+000
 -2.0715072e+000
 -1.9557900e+000
 -1.8362027e+000
 -1.7131981e+000
 -1.5872405e+000
 -1.4588029e+000
 -1.3283646e+000
 -1.1964089e+000
 -1.0634208e+000
 -9.2988403e-001
 -7.9627936e-001
 -6.6308183e-001
 -5.3075875e-001
 -3.9976750e-001
 -2.7055353e-001
 -1.4354843e-001
 -1.9168107e-002
  1.0218882e-001
  2.2014261e-001
  3.3433372e-001
  4.4442409e-001
  5.5009820e-001
  6.5106395e-001
  7.4705347e-001
  8.3782371e-001
  9.2315685e-001
  1.0028606e+000
  1.0767683e+000
  1.1447390e+000
  1.2066572e+000
  1.2624324e+000
  1.3119991e+000
  1.3553157e+000
  1.3923643e+000
  1.4231496e+000
  1.4476982e+000
  1.4660574e+000
  1.4782945e+000
  1.4844956e+000
  1.4847643e+000
  1.4792204e+000
  1.4679991e+000
  1.4512494e+000
  1.4291331e+000
  1.4018233e+000
  1.3695032e+000
  1.3323650e+000
  1.2906087e+000
  1.2444407e+000
  1.1940732e+000
  1.1397225e+000
  1.0816085e+000
  1.0199534e+000
  9.5498123e-001
  8.8691656e-001
  8.1598415e-001
  7.4240816e-001
  6.6641153e-001
  5.8821551e-001
  5.0803924e-001
  4.2609935e-001
  3.4260969e-001
  2.5778108e-001
  1.7182117e-001
  8.4934318e-002
 -2.6784858e-003
 -9.0819603e-002
 -1.7929473e-001
 -2.6791283e-001
 -3.5648606e-001
 -4.4482963e-001
 -5.3276169e-001
 -6.2010321e-001
 -7.0667782e-001
 -7.9231170e-001
 -8.7683347e-001
 -9.6007406e-001
 -1.0418667e+000
 -1.1220468e+000
 -1.2004519e+000
 -1.2769219e+000
 -1.3512990e+000
 -1.4234277e+000
 -1.4931551e+000
 -1.5603312e+000
 -1.6248088e+000
 -1.6864443e+000
 -1.7450976e+000
 -1.8006327e+000
 -1.8529183e+000
 -1.9018280e+000
 -1.9472408e+000
 -1.9890420e+000
 -2.0271236e+000
 -2.0613846e+000
 -2.0917323e+000
 -2.1180822e+000
 -2.1403593e+000
 -2.1584981e+000
 -2.1724439e+000
 -2.1821528e+000
 -2.1875927e+000
 -2.1887437e+000
 -2.1855986e+000
 -2.1781633e+000
 -2.1664577e+000
 -2.1505152e+000
 -2.1303838e+000
 -2.1061258e+000
 -2.0778182e+000
 -2.0455527e+000
 -2.0094356e+000
 -1.9695879e+000
 -1.9261447e+000
 -1.8792553e+000
 -1.8290825e+000
 -1.7758023e+000
 -1.7196032e+000
 -1.6606856e+000
 -1.5992610e+000
 -1.5355509e+000
 -1.4697862e+000
 -1.4022062e+000
 -1.3330570e+000
 -1.2625908e+000
 -1.1910646e+000
 -1.1187386e+000
 -1.0458753e+000
 -9.7273791e-001
 -8.9958878e-001
 -8.2668835e-001
 -7.5429350e-001
 -6.8265618e-001
 -6.1202198e-001
 -5.4262880e-001
 -4.7470544e-001
 -4.0847031e-001
 -3.4413018e-001
 -2.8187898e-001
 -2.2189668e-001
 -1.6434823e-001
 -1.0938265e-001
 -5.7132112e-002
 -7.7112510e-003
  3.8783522e-002
  8.2274527e-002
  1.2270323e-001
  1.6003050e-001
  1.9423681e-001
  2.2532222e-001
  2.5330626e-001
  2.7822776e-001
  3.0014440e-001
  3.1913229e-001
  3.3528529e-001
  3.4871430e-001
  3.5954640e-001
  3.6792388e-001
  3.7400316e-001
  3.7795362e-001
  3.7995635e-001
  3.8020279e-001
  3.7889334e-001
  3.7623588e-001
  3.7244421e-001
  3.6773653e-001
  3.6233383e-001
  3.5645825e-001
  3.5033149e-001
  3.4417320e-001
  3.3819931e-001
  3.3262056e-001
  3.2764087e-001
  3.2345592e-001
  3.2025167e-001
  3.1820307e-001
  3.1747271e-001
  3.1820968e-001
  3.2054847e-001
  3.2460796e-001
  3.3049058e-001
  3.3828152e-001
  3.4804812e-001
  3.5983934e-001
  3.7368540e-001
  3.8959752e-001
  4.0756782e-001
  4.2756931e-001
  4.4955613e-001
  4.7346374e-001
  4.9920943e-001
  5.2669279e-001
  5.5579646e-001
  5.8638688e-001
  6.1831520e-001
  6.5141830e-001
  6.8551991e-001
  7.2043177e-001
  7.5595500e-001
  7.9188136e-001
  8.2799475e-001
  8.6407265e-001
  8.9988768e-001
  9.3520910e-001
  9.6980444e-001
  1.0034411e+000
  1.0358878e+000
  1.0669165e+000
  1.0963036e+000
  1.1238317e+000
  1.1492909e+000
  1.1724804e+000
  1.1932100e+000
  1.2113011e+000
  1.2265883e+000
  1.2389201e+000
  1.2481603e+000
  1.2541890e+000
  1.2569033e+000
  1.2562180e+000
  1.2520664e+000
  1.2444006e+000
  1.2331921e+000
  1.2184320e+000
  1.2001311e+000
  1.1783199e+000
  1.1530486e+000
  1.1243867e+000
  1.0924227e+000
  1.0572637e+000
  1.0190348e+000
  9.7787816e-001
  9.3395262e-001
  8.8743233e-001
  8.3850599e-001
  7.8737566e-001
  7.3425563e-001
  6.7937108e-001
  6.2295682e-001
  5.6525584e-001
  5.0651793e-001
  4.4699815e-001
  3.8695535e-001
  3.2665060e-001
  2.6634572e-001
  2.0630163e-001
  1.4677687e-001
  8.8026083e-002
  3.0298454e-002
 -2.6163705e-002
 -8.1126400e-002
 -1.3436533e-001
 -1.8566718e-001
 -2.3483091e-001
 -2.8166885e-001
 -3.2600787e-001
 -3.6769031e-001
 -4.0657491e-001
 -4.4253761e-001
 -4.7547222e-001
 -5.0529104e-001
 -5.3192529e-001
 -5.5532551e-001
 -5.7546173e-001
 -5.9232366e-001
 -6.0592061e-001
 -6.1628140e-001
 -6.2345411e-001
 -6.2750570e-001
 -6.2852152e-001
 -6.2660472e-001
 -6.2187552e-001
 -6.1447042e-001
 -6.0454123e-001
 -5.9225410e-001
 -5.7778838e-001
 -5.6133544e-001
 -5.4309736e-001
 -5.2328565e-001
 -5.0211980e-001
 -4.7982586e-001
 -4.5663487e-001
 -4.3278141e-001
 -4.0850200e-001
 -3.8403349e-001
 -3.5961155e-001
 -3.3546903e-001
 -3.1183440e-001
 -2.8893026e-001
 -2.6697176e-001
 -2.4616520e-001
 -2.2670656e-001
 -2.0878022e-001
 -1.9255762e-001
 -1.7819608e-001
 -1.6583774e-001
 -1.5560846e-001
 -1.4761698e-001
 -1.4195409e-001
 -1.3869195e-001
 -1.3788352e-001
 -1.3956215e-001
 -1.4374119e-001
 -1.5041391e-001
 -1.5955338e-001
 -1.7111259e-001
 -1.8502466e-001
 -2.0120318e-001
 -2.1954276e-001
 -2.3991954e-001
 -2.6219206e-001
 -2.8620200e-001
 -3.1177528e-001
 -3.3872307e-001
 -3.6684301e-001
 -3.9592052e-001
 -4.2573018e-001
 -4.5603718e-001
 -4.8659884e-001
 -5.1716625e-001
 -5.4748584e-001
 -5.7730113e-001
 -6.0635437e-001
 -6.3438829e-001
 -6.6114782e-001
 -6.8638179e-001
 -7.0984462e-001
 -7.3129798e-001
 -7.5051238e-001
 -7.6726875e-001
 -7.8135988e-001
 -7.9259188e-001
 -8.0078543e-001
 -8.0577703e-001
 -8.0742008e-001
 -8.0558591e-001
 -8.0016458e-001
 -7.9106564e-001
 -7.7821873e-001
 -7.6157402e-001
 -7.4110252e-001
 -7.1679621e-001
 -6.8866810e-001
 -6.5675204e-001
 -6.2110244e-001
 -5.8179386e-001
 -5.3892040e-001
 -4.9259499e-001
 -4.4294852e-001
 -3.9012889e-001
 -3.3429988e-001
 -2.7563998e-001
 -2.1434100e-001
 -1.5060676e-001
 -8.4651529e-002
 -1.6698515e-002
  5.3021759e-002
  1.2427310e-001
  1.9681533e-001
  2.7040598e-001
  3.4480199e-001
  4.1976140e-001
  4.9504499e-001
  5.7041794e-001
  6.4565135e-001
  7.2052381e-001
  7.9482273e-001
  8.6834577e-001
  9.4090202e-001
  1.0123131e+000
  1.0824143e+000
  1.1510552e+000
  1.2181007e+000
  1.2834312e+000
  1.3469437e+000
  1.4085512e+000
  1.4681839e+000
  1.5257881e+000
  1.5813268e+000
  1.6347790e+000
  1.6861395e+000
  1.7354179e+000
  1.7826381e+000
  1.8278375e+000
  1.8710656e+000
  1.9123833e+000
  1.9518613e+000
  1.9895791e+000
  2.0256231e+000
  2.0600858e+000
  2.0930634e+000
  2.1246552e+000
  2.1549611e+000
  2.1840806e+000
  2.2121109e+000
  2.2391453e+000
  2.2652718e+000
  2.2905715e+000
  2.3151173e+000
  2.3389722e+000
  2.3621886e+000
  2.3848064e+000
  2.4068528e+000
  2.4283406e+000
  2.4492682e+000
  2.4696183e+000
  2.4893578e+000
  2.5084375e+000
  2.5267918e+000
  2.5443389e+000
  2.5609810e+000
  2.5766045e+000
  2.5910807e+000
  2.6042667e+000
  2.6160057e+000
  2.6261288e+000
  2.6344555e+000
  2.6407955e+000
  2.6449500e+000
  2.6467131e+000
  2.6458740e+000
  2.6422181e+000
  2.6355293e+000
  2.6255921e+000
  2.6121928e+000
  2.5951225e+000
  2.5741782e+000
  2.5491656e+000
  2.5199005e+000
  2.4862111e+000
  2.4479396e+000
  2.4049445e+000
  2.3571018e+000
  2.3043070e+000
  2.2464766e+000
  2.1835492e+000
  2.1154872e+000
  2.0422775e+000
  1.9639325e+000
  1.8804909e+000
  1.7920185e+000
  1.6986081e+000
  1.6003798e+000
  1.4974815e+000
  1.3900878e+000
  1.2784003e+000
  1.1626467e+000
  1.0430799e+000
  9.1997732e-001
  7.9363926e-001
  6.6438796e-001
  5.3256589e-001
  3.9853411e-001
  2.6267044e-001
  1.2536759e-001
 -1.2968966e-002
 -1.5192309e-001
 -2.9107024e-001
 -4.2997972e-001
 -5.6821706e-001
 -7.0534637e-001
 -8.4093272e-001
 -9.7454451e-001
 -1.1057559e+000
 -1.2341489e+000
 -1.3593160e+000
 -1.4808620e+000
 -1.5984062e+000
 -1.7115846e+000
 -1.8200516e+000
 -1.9234815e+000
 -2.0215706e+000
 -2.1140385e+000
 -2.2006290e+000
 -2.2811118e+000
 -2.3552829e+000
 -2.4229660e+000
 -2.4840125e+000
 -2.5383022e+000
 -2.5857435e+000
 -2.6262732e+000
 -2.6598570e+000
 -2.6864885e+000
 -2.7061889e+000
 -2.7190066e+000
 -2.7250163e+000
 -2.7243179e+000
 -2.7170356e+000
 -2.7033167e+000
 -2.6833302e+000
 -2.6572655e+000
 -2.6253309e+000
 -2.5877520e+000
 -2.5447702e+000
 -2.4966409e+000
 -2.4436320e+000
 -2.3860220e+000
 -2.3240984e+000
 -2.2581563e+000
 -2.1884961e+000
 -2.1154226e+000
 -2.0392429e+000
 -1.9602653e+000
 -1.8787974e+000
 -1.7951451e+000
 -1.7096113e+000
 -1.6224944e+000
 -1.5340878e+000
 -1.4446781e+000
 -1.3545450e+000
 -1.2639599e+000
 -1.1731857e+000
 -1.0824759e+000
 -9.9207416e-001
 -9.0221423e-001
 -8.1311931e-001
 -7.2500205e-001
 -6.3806444e-001
 -5.5249777e-001
 -4.6848271e-001
 -3.8618940e-001
 -3.0577769e-001
 -2.2739733e-001
 -1.5118825e-001
 -7.7280887e-002
 -5.7964757e-003
  6.3152564e-002
  1.2946230e-001
  1.9303693e-001
  2.5378844e-001
  3.1163628e-001
  3.6650707e-001
  4.1833428e-001
  4.6705807e-001
  5.1262501e-001
  5.5498795e-001
  5.9410590e-001
  6.2994394e-001
  6.6247321e-001
  6.9167094e-001
  7.1752046e-001
  7.4001136e-001
  7.5913959e-001
  7.7490769e-001
  7.8732493e-001
  7.9640760e-001
  8.0217927e-001
  8.0467101e-001
  8.0392169e-001
  7.9997828e-001
  7.9289608e-001
  7.8273896e-001
  7.6957962e-001
  7.5349977e-001
  7.3459026e-001
  7.1295120e-001
  6.8869202e-001
  6.6193143e-001
  6.3279737e-001
  6.0142687e-001
  5.6796576e-001
  5.3256846e-001
  4.9539750e-001
  4.5662310e-001
  4.1642259e-001
  3.7497977e-001
  3.3248419e-001
  2.8913032e-001
  2.4511666e-001
  2.0064481e-001
  1.5591839e-001
  1.1114199e-001
  6.6519986e-002
  2.2255392e-002
 -2.1451412e-002
 -6.4403912e-002
 -1.0641074e-001
 -1.4728693e-001
 -1.8685522e-001
 -2.2494729e-001
 -2.6140494e-001
 -2.9608133e-001
 -3.2884207e-001
 -3.5956625e-001
 -3.8814746e-001
 -4.1449464e-001
 -4.3853290e-001
 -4.6020416e-001
 -4.7946771e-001
 -4.9630068e-001
 -5.1069830e-001
 -5.2267405e-001
 -5.3225971e-001
 -5.3950521e-001
 -5.4447833e-001
 -5.4726429e-001
 -5.4796516e-001
 -5.4669913e-001
 -5.4359966e-001
 -5.3881443e-001
 -5.3250426e-001
 -5.2484177e-001
 -5.1601010e-001
 -5.0620134e-001
 -4.9561503e-001
 -4.8445647e-001
 -4.7293501e-001
 -4.6126231e-001
 -4.4965051e-001
 -4.3831040e-001
 -4.2744965e-001
 -4.1727093e-001
 -4.0797017e-001
 -3.9973479e-001
 -3.9274206e-001
 -3.8715744e-001
 -3.8313313e-001
 -3.8080665e-001
 -3.8029951e-001
 -3.8171614e-001
 -3.8514282e-001
 -3.9064686e-001
 -3.9827592e-001
 -4.0805746e-001
 -4.1999845e-001
 -4.3408518e-001
 -4.5028331e-001
 -4.6853807e-001
 -4.8877467e-001
 -5.1089887e-001
 -5.3479779e-001
 -5.6034076e-001
 -5.8738050e-001
 -6.1575431e-001
 -6.4528553e-001
 -6.7578500e-001
 -7.0705280e-001
 -7.3887991e-001
 -7.7105014e-001
 -8.0334197e-001
 -8.3553060e-001
 -8.6738989e-001
 -8.9869441e-001
 -9.2922147e-001
 -9.5875314e-001
 -9.8707814e-001
 -1.0139939e+000
 -1.0393081e+000
 -1.0628408e+000
 -1.0844258e+000
 -1.1039122e+000
 -1.1211657e+000
 -1.1360699e+000
 -1.1485275e+000
 -1.1584607e+000
 -1.1658123e+000
 -1.1705460e+000
 -1.1726468e+000
 -1.1721210e+000
 -1.1689959e+000
 -1.1633200e+000
 -1.1551620e+000
 -1.1446101e+000
 -1.1317714e+000
 -1.1167707e+000
 -1.0997490e+000
 -1.0808625e+000
 -1.0602805e+000
 -1.0381842e+000
 -1.0147646e+000
 -9.9022075e-001
 -9.6475742e-001
 -9.3858343e-001
 -9.1190930e-001
 -8.8494518e-001
 -8.5789870e-001
 -8.3097285e-001
 -8.0436388e-001
 -7.7825928e-001
 -7.5283584e-001
 -7.2825777e-001
 -7.0467495e-001
 -6.8222136e-001
 -6.6101356e-001
 -6.4114944e-001
 -6.2270705e-001
 -6.0574369e-001
 -5.9029515e-001
 -5.7637515e-001
 -5.6397507e-001
 -5.5306376e-001
 -5.4358771e-001
 -5.3547131e-001
 -5.2861744e-001
 -5.2290818e-001
 -5.1820575e-001
 -5.1435369e-001
 -5.1117820e-001
 -5.0848960e-001
 -5.0608404e-001
 -5.0374535e-001
 -5.0124691e-001
 -4.9835381e-001
 -4.9482495e-001
 -4.9041529e-001
 -4.8487819e-001
 -4.7796766e-001
 -4.6944077e-001
 -4.5905997e-001
 -4.4659537e-001
 -4.3182704e-001
 -4.1454716e-001
 -3.9456213e-001
 -3.7169456e-001
 -3.4578513e-001
 -3.1669430e-001
 -2.8430384e-001
 -2.4851825e-001
 -2.0926590e-001
 -1.6650008e-001
 -1.2019970e-001
 -7.0369946e-002
 -1.7042552e-002
  3.9724038e-002
  9.9844784e-002
  1.6320839e-001
  2.2967782e-001
  2.9909112e-001
  3.7126236e-001
  4.4598279e-001
  5.2302227e-001
  6.0213079e-001
  6.8304016e-001
  7.6546591e-001
  8.4910930e-001
  9.3365937e-001
  1.0187952e+000
  1.1041883e+000
  1.1895047e+000
  1.2744075e+000
  1.3585595e+000
  1.4416251e+000
  1.5232729e+000
  1.6031784e+000
  1.6810257e+000
  1.7565098e+000
  1.8293392e+000
  1.8992371e+000
  1.9659438e+000
  2.0292180e+000
  2.0888387e+000
  2.1446062e+000
  2.1963435e+000
  2.2438970e+000
  2.2871376e+000
  2.3259611e+000
  2.3602885e+000
  2.3900662e+000
  2.4152661e+000
  2.4358852e+000
  2.4519449e+000
  2.4634912e+000
  2.4705927e+000
  2.4733407e+000
  2.4718473e+000
  2.4662446e+000
  2.4566828e+000
  2.4433289e+000
  2.4263653e+000
  2.4059874e+000
  2.3824023e+000
  2.3558269e+000
  2.3264856e+000
  2.2946088e+000
  2.2604308e+000
  2.2241880e+000
  2.1861166e+000
  2.1464516e+000
  2.1054241e+000
  2.0632604e+000
  2.0201800e+000
  1.9763943e+000
  1.9321051e+000
  1.8875037e+000
  1.8427694e+000
  1.7980688e+000
  1.7535553e+000
  1.7093677e+000
  1.6656305e+000
  1.6224534e+000
  1.5799307e+000
  1.5381420e+000
  1.4971517e+000
  1.4570099e+000
  1.4177522e+000
  1.3794009e+000
  1.3419652e+000
  1.3054423e+000
  1.2698181e+000
  1.2350684e+000
  1.2011596e+000
  1.1680504e+000
  1.1356922e+000
  1.1040312e+000
  1.0730087e+000
  1.0425632e+000
  1.0126307e+000
  9.8314692e-001
  9.5404749e-001
  9.2526972e-001
  8.9675334e-001
  8.6844160e-001
  8.4028211e-001
  8.1222769e-001
  7.8423705e-001
  7.5627542e-001
  7.2831503e-001
  7.0033553e-001
  6.7232421e-001
  6.4427620e-001
  6.1619451e-001
  5.8808991e-001
  5.5998078e-001
  5.3189280e-001
  5.0385855e-001
  4.7591700e-001
  4.4811296e-001
  4.2049637e-001
  3.9312161e-001
  3.6604665e-001
  3.3933224e-001
  3.1304099e-001
  2.8723648e-001
  2.6198232e-001
  2.3734119e-001
  2.1337395e-001
  1.9013867e-001
  1.6768981e-001
  1.4607736e-001
  1.2534603e-001
  1.0553455e-001
  8.6675024e-002
  6.8792329e-002
  5.1903649e-002
  3.6018070e-002
  2.1136288e-002
  7.2504145e-003
 -5.6561178e-003
 -1.7608535e-002
 -2.8640601e-002
 -3.8794388e-002
 -4.8119946e-002
 -5.6674870e-002
 -6.4523772e-002
 -7.1737667e-002
 -7.8393268e-002
 -8.4572211e-002
 -9.0360214e-002
 -9.5846178e-002
 -1.0112123e-001
 -1.0627776e-001
 -1.1140838e-001
 -1.1660492e-001
 -1.2195740e-001
 -1.2755302e-001
 -1.3347514e-001
 -1.3980234e-001
 -1.4660749e-001
 -1.5395689e-001
 -1.6190946e-001
 -1.7051606e-001
 -1.7981877e-001
 -1.8985042e-001
 -2.0063410e-001
 -2.1218283e-001
 -2.2449932e-001
 -2.3757585e-001
 -2.5139427e-001
 -2.6592611e-001
 -2.8113280e-001
 -2.9696606e-001
 -3.1336829e-001
 -3.3027321e-001
 -3.4760648e-001
 -3.6528652e-001
 -3.8322534e-001
 -4.0132950e-001
 -4.1950115e-001
 -4.3763906e-001
 -4.5563983e-001
 -4.7339901e-001
 -4.9081233e-001
 -5.0777692e-001
 -5.2419252e-001
 -5.3996272e-001
 -5.5499613e-001
 -5.6920755e-001
 -5.8251905e-001
 -5.9486104e-001
 -6.0617322e-001
 -6.1640550e-001
 -6.2551875e-001
 -6.3348550e-001
 -6.4029053e-001
 -6.4593129e-001
 -6.5041825e-001
 -6.5377509e-001
 -6.5603875e-001
 -6.5725932e-001
 -6.5749986e-001
 -6.5683600e-001
 -6.5535546e-001
 -6.5315738e-001
 -6.5035158e-001
 -6.4705765e-001
 -6.4340389e-001
 -6.3952628e-001
 -6.3556713e-001
 -6.3167387e-001
 -6.2799755e-001
 -6.2469146e-001
 -6.2190954e-001
 -6.1980485e-001
 -6.1852797e-001
 -6.1822540e-001
 -6.1903798e-001
 -6.2109926e-001
 -6.2453402e-001
 -6.2945672e-001
 -6.3597010e-001
 -6.4416378e-001
 -6.5411303e-001
 -6.6587762e-001
 -6.7950070e-001
 -6.9500795e-001
 -7.1240676e-001
 -7.3168560e-001
 -7.5281350e-001
 -7.7573979e-001
 -8.0039385e-001
 -8.2668518e-001
 -8.5450354e-001
 -8.8371928e-001
 -9.1418390e-001
 -9.4573066e-001
 -9.7817549e-001
 -1.0113179e+000
 -1.0449423e+000
 -1.0788189e+000
 -1.1127058e+000
 -1.1463498e+000
 -1.1794884e+000
 -1.2118519e+000
 -1.2431644e+000
 -1.2731466e+000
 -1.3015170e+000
 -1.3279945e+000
 -1.3523000e+000
 -1.3741588e+000
 -1.3933023e+000
 -1.4094701e+000
 -1.4224121e+000
 -1.4318901e+000
 -1.4376799e+000
 -1.4395732e+000
 -1.4373785e+000
 -1.4309236e+000
 -1.4200562e+000
 -1.4046457e+000
 -1.3845840e+000
 -1.3597867e+000
 -1.3301936e+000
 -1.2957697e+000
 -1.2565054e+000
 -1.2124170e+000
 -1.1635466e+000
 -1.1099620e+000
 -1.0517568e+000
 -9.8904958e-001
 -9.2198366e-001
 -8.5072607e-001
 -7.7546674e-001
 -6.9641746e-001
 -6.1381066e-001
 -5.2789805e-001
 -4.3894918e-001
 -3.4724989e-001
 -2.5310059e-001
 -1.5681458e-001
 -5.8716173e-002
  4.0861149e-002
  1.4157665e-001
  2.4308430e-001
  3.4503472e-001
  4.4707712e-001
  5.4886129e-001
  6.5003944e-001
  7.5026812e-001
  8.4921001e-001
  9.4653566e-001
  1.0419252e+000
  1.1350698e+000
  1.2256732e+000
  1.3134534e+000
  1.3981431e+000
  1.4794918e+000
  1.5572662e+000
  1.6312511e+000
  1.7012505e+000
  1.7670878e+000
  1.8286066e+000
  1.8856708e+000
  1.9381648e+000
  1.9859937e+000
  2.0290834e+000
  2.0673799e+000
  2.1008495e+000
  2.1294781e+000
  2.1532707e+000
  2.1722511e+000
  2.1864607e+000
  2.1959580e+000
  2.2008179e+000
  2.2011303e+000
  2.1969995e+000
  2.1885433e+000
  2.1758914e+000
  2.1591850e+000
  2.1385751e+000
  2.1142219e+000
  2.0862934e+000
  2.0549643e+000
  2.0204154e+000
  1.9828320e+000
  1.9424030e+000
  1.8993204e+000
  1.8537777e+000
  1.8059698e+000
  1.7560915e+000
  1.7043370e+000
  1.6508994e+000
  1.5959697e+000
  1.5397366e+000
  1.4823857e+000
  1.4240991e+000
  1.3650551e+000
  1.3054279e+000
  1.2453871e+000
  1.1850977e+000
  1.1247197e+000
  1.0644083e+000
  1.0043134e+000
  9.4457980e-001
  8.8534724e-001
  8.2675016e-001
  7.6891792e-001
  7.1197475e-001
  6.5603987e-001
  6.0122752e-001
  5.4764705e-001
  4.9540300e-001
  4.4459512e-001
  3.9531852e-001
  3.4766364e-001
  3.0171631e-001
  2.5755782e-001
  2.1526483e-001
  1.7490947e-001
  1.3655920e-001
  1.0027681e-001
  6.6120361e-002
  3.4143034e-002
  4.3930593e-003
 -2.3086428e-002
 -4.8257537e-002
 -7.1087776e-002
 -9.1550225e-002
 -1.0962371e-001
 -1.2529300e-001
 -1.3854897e-001
 -1.4938879e-001
 -1.5781610e-001
 -1.6384118e-001
 -1.6748109e-001
 -1.6875980e-001
 -1.6770833e-001
 -1.6436481e-001
 -1.5877453e-001
 -1.5099000e-001
 -1.4107094e-001
 -1.2908422e-001
 -1.1510379e-001
 -9.9210574e-002
 -8.1492295e-002
 -6.2043291e-002
 -4.0964262e-002
 -1.8361994e-002
  5.6509678e-003
  3.0956678e-002
  5.7432195e-002
  8.4950017e-002
  1.1337855e-001
  1.4258261e-001
  1.7242396e-001
  2.0276184e-001
  2.3345355e-001
  2.6435506e-001
  2.9532157e-001
  3.2620813e-001
  3.5687027e-001
  3.8716459e-001
  4.1694933e-001
  4.4608502e-001
  4.7443499e-001
  5.0186598e-001
  5.2824861e-001
  5.5345791e-001
  5.7737380e-001
  5.9988150e-001
  6.2087190e-001
  6.4024199e-001
  6.5789509e-001
  6.7374117e-001
  6.8769704e-001
  6.9968655e-001
  7.0964072e-001
  7.1749781e-001
  7.2320335e-001
  7.2671019e-001
  7.2797840e-001
  7.2697521e-001
  7.2367491e-001
  7.1805865e-001
  7.1011429e-001
  6.9983619e-001
  6.8722498e-001
  6.7228726e-001
  6.5503539e-001
  6.3548721e-001
  6.1366569e-001
  5.8959872e-001
  5.6331879e-001
  5.3486271e-001
  5.0427134e-001
  4.7158934e-001
  4.3686495e-001
  4.0014972e-001
  3.6149836e-001
  3.2096853e-001
  2.7862074e-001
  2.3451818e-001
  1.8872665e-001
  1.4131449e-001
  9.2352557e-002
  4.1914210e-002
 -9.9246832e-003
 -6.3085690e-002
 -1.1748776e-001
 -1.7304712e-001
 -2.2967721e-001
 -2.8728854e-001
 -3.4578856e-001
 -4.0508158e-001
 -4.6506859e-001
 -5.2564717e-001
 -5.8671134e-001
 -6.4815149e-001
 -7.0985429e-001
 -7.7170261e-001
 -8.3357549e-001
 -8.9534816e-001
 -9.5689203e-001
 -1.0180748e+000
 -1.0787606e+000
 -1.1388100e+000
 -1.1980804e+000
 -1.2564262e+000
 -1.3136992e+000
 -1.3697488e+000
 -1.4244225e+000
 -1.4775665e+000
 -1.5290261e+000
 -1.5786461e+000
 -1.6262717e+000
 -1.6717491e+000
 -1.7149262e+000
 -1.7556532e+000
 -1.7937837e+000
 -1.8291749e+000
 -1.8616891e+000
 -1.8911943e+000
 -1.9175648e+000
 -1.9406823e+000
 -1.9604366e+000
 -1.9767266e+000
 -1.9894608e+000
 -1.9985584e+000
 -2.0039498e+000
 -2.0055773e+000
 -2.0033958e+000
 -1.9973732e+000
 -1.9874913e+000
 -1.9737457e+000
 -1.9561463e+000
 -1.9347180e+000
 -1.9095002e+000
 -1.8805473e+000
 -1.8479284e+000
 -1.8117277e+000
 -1.7720434e+000
 -1.7289882e+000
 -1.6826887e+000
 -1.6332843e+000
 -1.5809274e+000
 -1.5257822e+000
 -1.4680239e+000
 -1.4078381e+000
 -1.3454195e+000
 -1.2809713e+000
 -1.2147036e+000
 -1.1468325e+000
 -1.0775789e+000
 -1.0071675e+000
 -9.3582488e-001
 -8.6377901e-001
 -7.9125738e-001
 -7.1848598e-001
 -6.4568798e-001
 -5.7308246e-001
 -5.0088327e-001
 -4.2929778e-001
 -3.5852586e-001
 -2.8875876e-001
 -2.2017823e-001
 -1.5295557e-001
 -8.7250858e-002
 -2.3212274e-002
  3.9024509e-002
  9.9336800e-002
  1.5761526e-001
  2.1376417e-001
  2.6770154e-001
  3.1935916e-001
  3.6868247e-001
  4.1563037e-001
  4.6017490e-001
  5.0230076e-001
  5.4200483e-001
  5.7929545e-001
  6.1419178e-001
  6.4672290e-001
  6.7692697e-001
  7.0485026e-001
  7.3054613e-001
  7.5407397e-001
  7.7549811e-001
  7.9488673e-001
  8.1231069e-001
  8.2784246e-001
  8.4155498e-001
  8.5352057e-001
  8.6380993e-001
  8.7249111e-001
  8.7962857e-001
  8.8528238e-001
  8.8950735e-001
  8.9235240e-001
  8.9385994e-001
  8.9406540e-001
  8.9299682e-001
  8.9067460e-001
  8.8711138e-001
  8.8231197e-001
  8.7627347e-001
  8.6898550e-001
  8.6043054e-001
  8.5058437e-001
  8.3941666e-001
  8.2689167e-001
  8.1296901e-001
  7.9760452e-001
  7.8075127e-001
  7.6236056e-001
  7.4238306e-001
  7.2076998e-001
  6.9747423e-001
  6.7245170e-001
  6.4566252e-001
  6.1707223e-001
  5.8665313e-001
  5.5438542e-001
  5.2025840e-001
  4.8427157e-001
  4.4643574e-001
  4.0677393e-001
  3.6532232e-001
  3.2213098e-001
  2.7726457e-001
  2.3080286e-001
  1.8284115e-001
  1.3349054e-001
  8.2878048e-002
  3.1146576e-002
 -2.1545251e-002
 -7.5023443e-002
 -1.2909913e-001
 -1.8356921e-001
 -2.3821716e-001
 -2.9281401e-001
 -3.4711938e-001
 -4.0088279e-001
 -4.5384495e-001
 -5.0573932e-001
 -5.5629364e-001
 -6.0523163e-001
 -6.5227477e-001
 -6.9714417e-001
 -7.3956240e-001
 -7.7925548e-001
 -8.1595480e-001
 -8.4939911e-001
 -8.7933648e-001
 -9.0552619e-001
 -9.2774067e-001
 -9.4576727e-001
 -9.5941007e-001
 -9.6849148e-001
 -9.7285385e-001
 -9.7236087e-001
 -9.6689889e-001
 -9.5637806e-001
 -9.4073334e-001
 -9.1992534e-001
 -8.9394099e-001
 -8.6279400e-001
 -8.2652517e-001
 -7.8520248e-001
 -7.3892104e-001
 -6.8780278e-001
 -6.3199600e-001
 -5.7167470e-001
 -5.0703775e-001
 -4.3830789e-001
 -3.6573049e-001
 -2.8957228e-001
 -2.1011976e-001
 -1.2767764e-001
 -4.2567044e-002
  4.4876384e-002
  1.3430443e-001
  2.2535839e-001
  3.1767116e-001
  4.1086947e-001
  5.0457601e-001
  5.9841175e-001
  6.9199806e-001
  7.8495898e-001
  8.7692339e-001
  9.6752704e-001
  1.0564147e+000
  1.1432420e+000
  1.2276776e+000
  1.3094043e+000
  1.3881213e+000
  1.4635456e+000
  1.5354130e+000
  1.6034794e+000
  1.6675223e+000
  1.7273409e+000
  1.7827574e+000
  1.8336172e+000
  1.8797894e+000
  1.9211668e+000
  1.9576662e+000
  1.9892279e+000
  2.0158155e+000
  2.0374155e+000
  2.0540363e+000
  2.0657079e+000
  2.0724806e+000
  2.0744244e+000
  2.0716271e+000
  2.0641938e+000
  2.0522453e+000
  2.0359166e+000
  2.0153554e+000
  1.9907209e+000
  1.9621821e+000
  1.9299162e+000
  1.8941071e+000
  1.8549442e+000
  1.8126202e+000
  1.7673305e+000
  1.7192711e+000
  1.6686378e+000
  1.6156247e+000
  1.5604230e+000
  1.5032200e+000
  1.4441982e+000
  1.3835344e+000
  1.3213990e+000
  1.2579552e+000
  1.1933587e+000
  1.1277572e+000
  1.0612901e+000
  9.9408848e-001
  9.2627495e-001
  8.5796376e-001
  7.8926098e-001
  7.2026477e-001
  6.5106576e-001
  5.8174749e-001
  5.1238694e-001
  4.4305516e-001
  3.7381786e-001
  3.0473617e-001
  2.3586733e-001
  1.6726546e-001
  9.8982316e-002
  3.1068062e-002
 -3.6427963e-002
 -1.0345652e-001
 -1.6996778e-001
 -2.3591061e-001
 -3.0123202e-001
 -3.6587658e-001
 -4.2978592e-001
 -4.9289835e-001
 -5.5514848e-001
 -6.1646701e-001
 -6.7678057e-001
 -7.3601160e-001
 -7.9407843e-001
 -8.5089539e-001
 -9.0637298e-001
 -9.6041821e-001
 -1.0129350e+000
 -1.0638246e+000
 -1.1129863e+000
 -1.1603178e+000
 -1.2057162e+000
 -1.2490785e+000
 -1.2903027e+000
 -1.3292885e+000
 -1.3659382e+000
 -1.4001574e+000
 -1.4318566e+000
 -1.4609515e+000
 -1.4873640e+000
 -1.5110236e+000
 -1.5318678e+000
 -1.5498431e+000
 -1.5649059e+000
 -1.5770233e+000
 -1.5861734e+000
 -1.5923465e+000
 -1.5955451e+000
 -1.5957847e+000
 -1.5930939e+000
 -1.5875149e+000
 -1.5791033e+000
 -1.5679285e+000
 -1.5540732e+000
 -1.5376338e+000
 -1.5187192e+000
 -1.4974514e+000
 -1.4739641e+000
 -1.4484026e+000
 -1.4209229e+000
 -1.3916906e+000
 -1.3608804e+000
 -1.3286747e+000
 -1.2952627e+000
 -1.2608391e+000
 -1.2256030e+000
 -1.1897565e+000
 -1.1535032e+000
 -1.1170472e+000
 -1.0805915e+000
 -1.0443366e+000
 -1.0084789e+000
 -9.7320980e-001
 -9.3871391e-001
 -9.0516788e-001
 -8.7273909e-001
 -8.4158443e-001
 -8.1184913e-001
 -7.8366565e-001
 -7.5715272e-001
 -7.3241439e-001
 -7.0953924e-001
 -6.8859968e-001
 -6.6965134e-001
 -6.5273261e-001
 -6.3786431e-001
 -6.2504944e-001
 -6.1427310e-001
 -6.0550254e-001
 -5.9868728e-001
 -5.9375948e-001
 -5.9063428e-001
 -5.8921044e-001
 -5.8937091e-001
 -5.9098371e-001
 -5.9390277e-001
 -5.9796899e-001
 -6.0301129e-001
 -6.0884784e-001
 -6.1528736e-001
 -6.2213045e-001
 -6.2917102e-001
 -6.3619780e-001
 -6.4299583e-001
 -6.4934806e-001
 -6.5503692e-001
 -6.5984593e-001
 -6.6356134e-001
 -6.6597370e-001
 -6.6687948e-001
 -6.6608262e-001
 -6.6339605e-001
 -6.5864319e-001
 -6.5165935e-001
 -6.4229313e-001
 -6.3040764e-001
 -6.1588175e-001
 -5.9861118e-001
 -5.7850950e-001
 -5.5550904e-001
 -5.2956169e-001
 -5.0063958e-001
 -4.6873561e-001
 -4.3386391e-001
 -3.9606011e-001
 -3.5538152e-001
 -3.1190718e-001
 -2.6573775e-001
 -2.1699526e-001
 -1.6582278e-001
 -1.1238388e-001
 -5.6862023e-002
  5.4020528e-004
  5.9601981e-002
  1.2008525e-001
  1.8173585e-001
  2.4428476e-001
  3.0744941e-001
  3.7093518e-001
  4.3443687e-001
  4.9764036e-001
  5.6022429e-001
  6.2186184e-001
  6.8222252e-001
  7.4097410e-001
  7.9778446e-001
  8.5232358e-001
  9.0426548e-001
  9.5329022e-001
  9.9908583e-001
  1.0413503e+000
  1.0797936e+000
  1.1141393e+000
  1.1441268e+000
  1.1695130e+000
  1.1900737e+000
  1.2056059e+000
  1.2159287e+000
  1.2208854e+000
  1.2203443e+000
  1.2142002e+000
  1.2023757e+000
  1.1848218e+000
  1.1615190e+000
  1.1324778e+000
  1.0977395e+000
  1.0573762e+000
  1.0114912e+000
  9.6021925e-001
  9.0372583e-001
  8.4220724e-001
  7.7588997e-001
  7.0502994e-001
  6.2991168e-001
  5.5084723e-001
  4.6817491e-001
  3.8225788e-001
  2.9348258e-001
  2.0225694e-001
  1.0900853e-001
  1.4182454e-002
 -8.1760839e-002
 -1.7834786e-001
 -2.7509451e-001
 -3.7150869e-001
 -4.6709284e-001
 -5.6134674e-001
 -6.5377023e-001
 -7.4386608e-001
 -8.3114279e-001
 -9.1511748e-001
 -9.9531878e-001
 -1.0712896e+000
 -1.1425901e+000
 -1.2088000e+000
 -1.2695219e+000
 -1.3243833e+000
 -1.3730394e+000
 -1.4151750e+000
 -1.4505073e+000
 -1.4787874e+000
 -1.4998023e+000
 -1.5133768e+000
 -1.5193746e+000
 -1.5176995e+000
 -1.5082967e+000
 -1.4911536e+000
 -1.4662997e+000
 -1.4338075e+000
 -1.3937924e+000
 -1.3464120e+000
 -1.2918660e+000
 -1.2303954e+000
 -1.1622811e+000
 -1.0878429e+000
 -1.0074378e+000
 -9.2145807e-001
 -8.3032954e-001
 -7.3450894e-001
 -6.3448158e-001
 -5.3075867e-001
 -4.2387437e-001
 -3.1438280e-001
 -2.0285483e-001
 -8.9874760e-002
  2.3963090e-002
  1.3805789e-001
  2.5180586e-001
  3.6460389e-001
  4.7585311e-001
  5.8496255e-001
  6.9135266e-001
  7.9445883e-001
  8.9373480e-001
  9.8865598e-001
  1.0787226e+000
  1.1634628e+000
  1.2424354e+000
  1.3152325e+000
  1.3814821e+000
  1.4408501e+000
  1.4930424e+000
  1.5378065e+000
  1.5749329e+000
  1.6042561e+000
  1.6256560e+000
  1.6390577e+000
  1.6444320e+000
  1.6417955e+000
  1.6312102e+000
  1.6127824e+000
  1.5866622e+000
  1.5530420e+000
  1.5121551e+000
  1.4642736e+000
  1.4097065e+000
  1.3487976e+000
  1.2819226e+000
  1.2094866e+000
  1.1319209e+000
  1.0496804e+000
  9.6324008e-001
  8.7309160e-001
  7.7974009e-001
  6.8370061e-001
  5.8549464e-001
  4.8564653e-001
  3.8468008e-001
  2.8311502e-001
  1.8146365e-001
  8.0227549e-002
 -2.0105625e-002
 -1.1906514e-001
 -2.1620008e-001
 -3.1108204e-001
 -4.0330763e-001
 -4.9250071e-001
 -5.7831448e-001
 -6.6043325e-001
 -7.3857397e-001
 -8.1248755e-001
 -8.8195978e-001
 -9.4681214e-001
 -1.0069022e+000
 -1.0621237e+000
 -1.1124066e+000
 -1.1577167e+000
 -1.1980546e+000
 -1.2334553e+000
 -1.2639868e+000
 -1.2897486e+000
 -1.3108704e+000
 -1.3275098e+000
 -1.3398507e+000
 -1.3481010e+000
 -1.3524902e+000
 -1.3532671e+000
 -1.3506971e+000
 -1.3450594e+000
 -1.3366449e+000
 -1.3257526e+000
 -1.3126877e+000
 -1.2977583e+000
 -1.2812728e+000
 -1.2635373e+000
 -1.2448530e+000
 -1.2255139e+000
 -1.2058040e+000
 -1.1859954e+000
 -1.1663461e+000
 -1.1470980e+000
 -1.1284752e+000
 -1.1106825e+000
 -1.0939040e+000
 -1.0783017e+000
 -1.0640149e+000
 -1.0511593e+000
 -1.0398265e+000
 -1.0300835e+000
 -1.0219732e+000
 -1.0155136e+000
 -1.0106992e+000
 -1.0075007e+000
 -1.0058660e+000
 -1.0057215e+000
 -1.0069726e+000
 -1.0095053e+000
 -1.0131873e+000
 -1.0178700e+000
 -1.0233898e+000
 -1.0295697e+000
 -1.0362215e+000
 -1.0431473e+000
 -1.0501417e+000
 -1.0569937e+000
 -1.0634884e+000
 -1.0694092e+000
 -1.0745398e+000
 -1.0786659e+000
 -1.0815770e+000
 -1.0830683e+000
 -1.0829424e+000
 -1.0810105e+000
 -1.0770946e+000
 -1.0710281e+000
 -1.0626574e+000
 -1.0518430e+000
 -1.0384603e+000
 -1.0224006e+000
 -1.0035716e+000
 -9.8189793e-001
 -9.5732147e-001
 -9.2980171e-001
 -8.9931570e-001
 -8.6585798e-001
 -8.2944036e-001
 -7.9009159e-001
 -7.4785689e-001
 -7.0279733e-001
 -6.5498917e-001
 -6.0452303e-001
 -5.5150304e-001
 -4.9604590e-001
 -4.3827981e-001
 -3.7834345e-001
 -3.1638485e-001
 -2.5256024e-001
 -1.8703291e-001
 -1.1997205e-001
 -5.1551586e-002
  1.8050959e-002
  8.8655572e-002
  1.6008083e-001
  2.3214494e-001
  3.0466669e-001
  3.7746641e-001
  4.5036677e-001
  5.2319363e-001
  5.9577667e-001
  6.6795007e-001
  7.3955301e-001
  8.1043018e-001
  8.8043211e-001
  9.4941547e-001
  1.0172433e+000
  1.0837852e+000
  1.1489171e+000
  1.2125218e+000
  1.2744882e+000
  1.3347118e+000
  1.3930940e+000
  1.4495422e+000
  1.5039692e+000
  1.5562932e+000
  1.6064372e+000
  1.6543288e+000
  1.6998995e+000
  1.7430848e+000
  1.7838234e+000
  1.8220568e+000
  1.8577294e+000
  1.8907876e+000
  1.9211797e+000
  1.9488559e+000
  1.9737674e+000
  1.9958670e+000
  2.0151082e+000
  2.0314455e+000
  2.0448345e+000
  2.0552313e+000
  2.0625933e+000
  2.0668785e+000
  2.0680464e+000
  2.0660578e+000
  2.0608752e+000
  2.0524630e+000
  2.0407879e+000
  2.0258194e+000
  2.0075301e+000
  1.9858961e+000
  1.9608978e+000
  1.9325201e+000
  1.9007529e+000
  1.8655919e+000
  1.8270390e+000
  1.7851027e+000
  1.7397988e+000
  1.6911509e+000
  1.6391907e+000
  1.5839587e+000
  1.5255045e+000
  1.4638871e+000
  1.3991753e+000
  1.3314483e+000
  1.2607952e+000
  1.1873161e+000
  1.1111215e+000
  1.0323326e+000
  9.5108157e-001
  8.6751097e-001
  7.8177405e-001
  6.9403434e-001
  6.0446542e-001
  5.1325061e-001
  4.2058257e-001
  3.2666280e-001
  2.3170117e-001
  1.3591530e-001
  3.9529945e-002
 -5.7223687e-002
 -1.5410869e-001
 -2.5088323e-001
 -3.4730135e-001
 -4.4311386e-001
 -5.3806918e-001
 -6.3191427e-001
 -7.2439555e-001
 -8.1525986e-001
 -9.0425542e-001
 -9.9113275e-001
 -1.0756457e+000
 -1.1575523e+000
 -1.2366158e+000
 -1.3126056e+000
 -1.3852982e+000
 -1.4544778e+000
 -1.5199377e+000
 -1.5814807e+000
 -1.6389200e+000
 -1.6920801e+000
 -1.7407974e+000
 -1.7849209e+000
 -1.8243128e+000
 -1.8588494e+000
 -1.8884213e+000
 -1.9129338e+000
 -1.9323078e+000
 -1.9464799e+000
 -1.9554027e+000
 -1.9590452e+000
 -1.9573930e+000
 -1.9504485e+000
 -1.9382309e+000
 -1.9207763e+000
 -1.8981380e+000
 -1.8703858e+000
 -1.8376066e+000
 -1.7999038e+000
 -1.7573971e+000
 -1.7102225e+000
 -1.6585317e+000
 -1.6024916e+000
 -1.5422843e+000
 -1.4781064e+000
 -1.4101682e+000
 -1.3386934e+000
 -1.2639184e+000
 -1.1860916e+000
 -1.1054726e+000
 -1.0223313e+000
 -9.3694734e-001
 -8.4960907e-001
 -7.6061257e-001
 -6.7026076e-001
 -5.7886238e-001
 -4.8673096e-001
 -3.9418373e-001
 -3.0154055e-001
 -2.0912277e-001
 -1.1725207e-001
 -2.6249332e-002
  6.3566598e-002
  1.5188005e-001
  2.3837977e-001
  3.2276010e-001
  4.0472215e-001
  4.8397507e-001
  5.6023715e-001
  6.3323699e-001
  7.0271466e-001
  7.6842280e-001
  8.3012766e-001
  8.8761015e-001
  9.4066681e-001
  9.8911073e-001
  1.0327724e+000
  1.0715006e+000
  1.1051630e+000
  1.1336468e+000
  1.1568596e+000
  1.1747296e+000
  1.1872058e+000
  1.1942591e+000
  1.1958816e+000
  1.1920874e+000
  1.1829121e+000
  1.1684132e+000
  1.1486696e+000
  1.1237815e+000
  1.0938696e+000
  1.0590754e+000
  1.0195597e+000
  9.7550252e-001
  9.2710218e-001
  8.7457427e-001
  8.1815083e-001
  7.5807925e-001
  6.9462114e-001
  6.2805114e-001
  5.5865565e-001
  4.8673152e-001
  4.1258464e-001
  3.3652858e-001
  2.5888308e-001
  1.7997259e-001
  1.0012480e-001
  1.9669078e-002
 -6.1064999e-002
 -1.4174916e-001
 -2.2205792e-001
 -3.0167004e-001
 -3.8026997e-001
 -4.5754919e-001
 -5.3320759e-001
 -6.0695472e-001
 -6.7851101e-001
 -7.4760890e-001
 -8.1399392e-001
 -8.7742564e-001
 -9.3767864e-001
 -9.9454319e-001
 -1.0478261e+000
 -1.0973512e+000
 -1.1429599e+000
 -1.1845117e+000
 -1.2218843e+000
 -1.2549741e+000
 -1.2836958e+000
 -1.3079830e+000
 -1.3277879e+000
 -1.3430809e+000
 -1.3538505e+000
 -1.3601031e+000
 -1.3618622e+000
 -1.3591684e+000
 -1.3520782e+000
 -1.3406639e+000
 -1.3250126e+000
 -1.3052255e+000
 -1.2814172e+000
 -1.2537147e+000
 -1.2222567e+000
 -1.1871925e+000
 -1.1486813e+000
 -1.1068911e+000
 -1.0619980e+000
 -1.0141850e+000
 -9.6364112e-001
 -9.1056080e-001
 -8.5514258e-001
 -7.9758846e-001
 -7.3810302e-001
 -6.7689256e-001
 -6.1416435e-001
 -5.5012582e-001
 -4.8498391e-001
 -4.1894433e-001
 -3.5221096e-001
 -2.8498522e-001
 -2.1746552e-001
 -1.4984675e-001
 -8.2319766e-002
 -1.5070982e-002
  5.1718059e-002
  1.1787105e-001
  1.8321725e-001
  2.4759180e-001
  3.1083601e-001
  3.7279758e-001
  4.3333084e-001
  4.9229696e-001
  5.4956413e-001
  6.0500772e-001
  6.5851041e-001
  7.0996238e-001
  7.5926136e-001
  8.0631282e-001
  8.5103001e-001
  8.9333409e-001
  9.3315419e-001
  9.7042753e-001
  1.0050994e+000
  1.0371235e+000
  1.0664614e+000
  1.0930834e+000
  1.1169679e+000
  1.1381015e+000
  1.1564796e+000
  1.1721055e+000
  1.1849911e+000
  1.1951565e+000
  1.2026300e+000
  1.2074478e+000
  1.2096545e+000
  1.2093020e+000
  1.2064503e+000
  1.2011665e+000
  1.1935249e+000
  1.1836066e+000
  1.1714992e+000
  1.1572965e+000
  1.1410977e+000
  1.1230077e+000
  1.1031355e+000
  1.0815948e+000
  1.0585026e+000
  1.0339789e+000
  1.0081460e+000
  9.8112781e-001
  9.5304924e-001
  9.2403527e-001
  8.9421035e-001
  8.6369755e-001
  8.3261784e-001
  8.0108931e-001
  7.6922635e-001
  7.3713895e-001
  7.0493194e-001
  6.7270426e-001
  6.4054832e-001
  6.0854930e-001
  5.7678462e-001
  5.4532335e-001
  5.1422577e-001
  4.8354291e-001
  4.5331627e-001
  4.2357752e-001
  3.9434835e-001
  3.6564036e-001
  3.3745509e-001
  3.0978408e-001
  2.8260912e-001
  2.5590251e-001
  2.2962747e-001
  2.0373863e-001
  1.7818261e-001
  1.5289872e-001
  1.2781971e-001
  1.0287265e-001
  7.7979866e-002
  5.3059943e-002
  2.8028811e-002
  2.8008803e-003
 -2.2709777e-002
 -4.8588200e-002
 -7.4917291e-002
 -1.0177655e-001
 -1.2924078e-001
 -1.5737888e-001
 -1.8625252e-001
 -2.1591500e-001
 -2.4641003e-001
 -2.7777066e-001
 -3.1001821e-001
 -3.4316132e-001
 -3.7719511e-001
 -4.1210040e-001
 -4.4784305e-001
 -4.8437350e-001
 -5.2162632e-001
 -5.5952001e-001
 -5.9795691e-001
 -6.3682323e-001
 -6.7598931e-001
 -7.1530997e-001
 -7.5462506e-001
 -7.9376016e-001
 -8.3252747e-001
 -8.7072680e-001
 -9.0814677e-001
 -9.4456613e-001
 -9.7975518e-001
 -1.0134774e+000
 -1.0454913e+000
 -1.0755518e+000
 -1.1034127e+000
 -1.1288283e+000
 -1.1515557e+000
 -1.1713565e+000
 -1.1879995e+000
 -1.2012625e+000
 -1.2109345e+000
 -1.2168179e+000
 -1.2187305e+000
 -1.2165076e+000
 -1.2100040e+000
 -1.1990957e+000
 -1.1836819e+000
 -1.1636862e+000
 -1.1390585e+000
 -1.1097761e+000
 -1.0758447e+000
 -1.0372997e+000
 -9.9420636e-001
 -9.4666092e-001
 -8.9479053e-001
 -8.3875339e-001
 -7.7873861e-001
 -7.1496580e-001
 -6.4768439e-001
 -5.7717279e-001
 -5.0373724e-001
 -4.2771050e-001
 -3.4945022e-001
 -2.6933720e-001
 -1.8777336e-001
 -1.0517957e-001
 -2.1993303e-002
  6.1333958e-002
  1.4433935e-001
  2.2655145e-001
  3.0749320e-001
  3.8668491e-001
  4.6364732e-001
  5.3790475e-001
  6.0898817e-001
  6.7643842e-001
  7.3980924e-001
  7.9867038e-001
  8.5261055e-001
  9.0124033e-001
  9.4419493e-001
  9.8113681e-001
  1.0117582e+000
  1.0357832e+000
  1.0529701e+000
  1.0631132e+000
  1.0660442e+000
  1.0616339e+000
  1.0497932e+000
  1.0304739e+000
  1.0036694e+000
  9.6941484e-001
  9.2778734e-001
  8.7890553e-001
  8.2292912e-001
  7.6005801e-001
  6.9053119e-001
  6.1462535e-001
  5.3265324e-001
  4.4496179e-001
  3.5192997e-001
  2.5396644e-001
  1.5150701e-001
  4.5011902e-002
 -6.5037152e-002
 -1.7813995e-001
 -2.9378096e-001
 -4.1143265e-001
 -5.3055872e-001
 -6.5061758e-001
 -7.7106569e-001
 -8.9136103e-001
 -1.0109664e+000
 -1.1293529e+000
 -1.2460031e+000
 -1.3604140e+000
 -1.4721005e+000
 -1.5805980e+000
 -1.6854653e+000
 -1.7862871e+000
 -1.8826762e+000
 -1.9742762e+000
 -2.0607625e+000
 -2.1418452e+000
 -2.2172693e+000
 -2.2868168e+000
 -2.3503073e+000
 -2.4075984e+000
 -2.4585867e+000
 -2.5032071e+000
 -2.5414334e+000
 -2.5732773e+000
 -2.5987880e+000
 -2.6180515e+000
 -2.6311886e+000
 -2.6383546e+000
 -2.6397366e+000
 -2.6355526e+000
 -2.6260486e+000
 -2.6114972e+000
 -2.5921949e+000
 -2.5684596e+000
 -2.5406279e+000
 -2.5090529e+000
 -2.4741010e+000
 -2.4361492e+000
 -2.3955826e+000
 -2.3527910e+000
 -2.3081665e+000
 -2.2621008e+000
 -2.2149819e+000
 -2.1671922e+000
 -2.1191054e+000
 -2.0710842e+000
 -2.0234779e+000
 -1.9766205e+000
 -1.9308283e+000
 -1.8863982e+000
 -1.8436061e+000
 -1.8027050e+000
 -1.7639243e+000
 -1.7274682e+000
 -1.6935148e+000
 -1.6622158e+000
 -1.6336956e+000
 -1.6080511e+000
 -1.5853518e+000
 -1.5656395e+000
 -1.5489294e+000
 -1.5352094e+000
 -1.5244421e+000
 -1.5165646e+000
 -1.5114902e+000
 -1.5091091e+000
 -1.5092901e+000
 -1.5118817e+000
 -1.5167139e+000
 -1.5235996e+000
 -1.5323366e+000
 -1.5427093e+000
 -1.5544904e+000
 -1.5674429e+000
 -1.5813221e+000
 -1.5958775e+000
 -1.6108544e+000
 -1.6259964e+000
 -1.6410467e+000
 -1.6557503e+000
 -1.6698557e+000
 -1.6831162e+000
 -1.6952923e+000
 -1.7061524e+000
 -1.7154748e+000
 -1.7230489e+000
 -1.7286763e+000
 -1.7321719e+000
 -1.7333651e+000
 -1.7321004e+000
 -1.7282384e+000
 -1.7216561e+000
 -1.7122476e+000
 -1.6999245e+000
 -1.6846158e+000
 -1.6662684e+000
 -1.6448469e+000
 -1.6203334e+000
 -1.5927274e+000
 -1.5620454e+000
 -1.5283206e+000
 -1.4916021e+000
 -1.4519547e+000
 -1.4094577e+000
 -1.3642046e+000
 -1.3163022e+000
 -1.2658696e+000
 -1.2130374e+000
 -1.1579468e+000
 -1.1007487e+000
 -1.0416025e+000
 -9.8067546e-001
 -9.1814141e-001
 -8.5418002e-001
 -7.8897568e-001
 -7.2271666e-001
 -6.5559412e-001
 -5.8780127e-001
 -5.1953249e-001
 -4.5098255e-001
 -3.8234578e-001
 -3.1381537e-001
 -2.4558271e-001
 -1.7783670e-001
 -1.1076320e-001
 -4.4544467e-002
  2.0641304e-002
  8.4620450e-002
  1.4722422e-001
  2.0828913e-001
  2.6765724e-001
  3.2517645e-001
  3.8070071e-001
  4.3409020e-001
  4.8521145e-001
  5.3393755e-001
  5.8014813e-001
  6.2372955e-001
  6.6457484e-001
  7.0258382e-001
  7.3766310e-001
  7.6972607e-001
  7.9869295e-001
  8.2449075e-001
  8.4705332e-001
  8.6632134e-001
  8.8224232e-001
  8.9477064e-001
  9.0386756e-001
  9.0950128e-001
  9.1164697e-001
  9.1028680e-001
  9.0541008e-001
  8.9701327e-001
  8.8510009e-001
  8.6968164e-001
  8.5077647e-001
  8.2841069e-001
  8.0261813e-001
  7.7344038e-001
  7.4092698e-001
  7.0513547e-001
  6.6613151e-001
  6.2398899e-001
  5.7879010e-001
  5.3062536e-001
  4.7959371e-001
  4.2580249e-001
  3.6936748e-001
  3.1041280e-001
  2.4907087e-001
  1.8548234e-001
  1.1979589e-001
  5.2168055e-002
 -1.7236962e-002
 -8.8247599e-002
 -1.6068524e-001
 -2.3436457e-001
 -3.0909401e-001
 -3.8467615e-001
 -4.6090825e-001
 -5.3758282e-001
 -6.1448821e-001
 -6.9140922e-001
 -7.6812784e-001
 -8.4442392e-001
 -9.2007595e-001
 -9.9486185e-001
 -1.0685598e+000
 -1.1409491e+000
 -1.2118109e+000
 -1.2809294e+000
 -1.3480924e+000
 -1.4130923e+000
 -1.4757271e+000
 -1.5358014e+000
 -1.5931268e+000
 -1.6475232e+000
 -1.6988196e+000
 -1.7468546e+000
 -1.7914777e+000
 -1.8325493e+000
 -1.8699423e+000
 -1.9035418e+000
 -1.9332463e+000
 -1.9589680e+000
 -1.9806332e+000
 -1.9981829e+000
 -2.0115727e+000
 -2.0207733e+000
 -2.0257709e+000
 -2.0265665e+000
 -2.0231766e+000
 -2.0156328e+000
 -2.0039818e+000
 -1.9882845e+000
 -1.9686167e+000
 -1.9450677e+000
 -1.9177402e+000
 -1.8867499e+000
 -1.8522243e+000
 -1.8143027e+000
 -1.7731345e+000
 -1.7288793e+000
 -1.6817054e+000
 -1.6317889e+000
 -1.5793130e+000
 -1.5244667e+000
 -1.4674440e+000
 -1.4084425e+000
 -1.3476627e+000
 -1.2853069e+000
 -1.2215776e+000
 -1.1566773e+000
 -1.0908068e+000
 -1.0241644e+000
 -9.5694508e-001
 -8.8933926e-001
 -8.2153227e-001
 -7.5370329e-001
 -6.8602470e-001
 -6.1866132e-001
 -5.5176986e-001
 -4.8549830e-001
 -4.1998548e-001
 -3.5536070e-001
 -2.9174341e-001
 -2.2924298e-001
 -1.6795862e-001
 -1.0797931e-001
 -4.9383828e-002
  7.7590844e-003
  6.3390540e-002
  1.1746121e-001
  1.6993095e-001
  2.2076839e-001
  2.6995040e-001
  3.1746157e-001
  3.6329357e-001
  4.0744451e-001
  4.4991821e-001
  4.9072351e-001
  5.2987351e-001
  5.6738476e-001
  6.0327654e-001
  6.3757004e-001
  6.7028762e-001
  7.0145207e-001
  7.3108584e-001
  7.5921041e-001
  7.8584561e-001
  8.1100902e-001
  8.3471547e-001
  8.5697651e-001
  8.7780002e-001
  8.9718989e-001
  9.1514574e-001
  9.3166274e-001
  9.4673154e-001
  9.6033822e-001
  9.7246441e-001
  9.8308745e-001
  9.9218061e-001
  9.9971346e-001
  1.0056523e+000
  1.0099607e+000
  1.0125998e+000
  1.0135296e+000
  1.0127087e+000
  1.0100962e+000
  1.0056516e+000
  9.9933595e-001
  9.9111308e-001
  9.8095010e-001
  9.6881850e-001
  9.5469511e-001
  9.3856301e-001
  9.2041248e-001
  9.0024190e-001
  8.7805859e-001
  8.5387969e-001
  8.2773288e-001
  7.9965711e-001
  7.6970322e-001
  7.3793452e-001
  7.0442721e-001
  6.6927078e-001
  6.3256824e-001
  5.9443629e-001
  5.5500536e-001
  5.1441950e-001
  4.7283620e-001
  4.3042604e-001
  3.8737225e-001
  3.4387013e-001
  3.0012635e-001
  2.5635813e-001
  2.1279227e-001
  1.6966414e-001
  1.2721653e-001
  8.5698338e-002
  4.5363260e-002
  6.4683556e-003
 -3.0727471e-002
 -6.5965032e-002
 -9.8986487e-002
 -1.2953700e-001
 -1.5736643e-001
 -1.8223105e-001
 -2.0389524e-001
 -2.2213320e-001
 -2.3673063e-001
 -2.4748636e-001
 -2.5421393e-001
 -2.5674315e-001
 -2.5492151e-001
 -2.4861557e-001
 -2.3771220e-001
 -2.2211975e-001
 -2.0176908e-001
 -1.7661444e-001
 -1.4663426e-001
 -1.1183175e-001
 -7.2235343e-002
 -2.7899046e-002
  2.1097457e-002
  7.4648808e-002
  1.3262417e-001
  1.9486756e-001
  2.6119841e-001
  3.3141221e-001
  4.0528137e-001
  4.8255618e-001
  5.6296603e-001
  6.4622060e-001
  7.3201137e-001
  8.2001309e-001
  9.0988547e-001
  1.0012749e+000
  1.0938165e+000
  1.1871355e+000
  1.2808501e+000
  1.3745726e+000
  1.4679120e+000
  1.5604762e+000
  1.6518736e+000
  1.7417157e+000
  1.8296189e+000
  1.9152066e+000
  1.9981112e+000
  2.0779761e+000
  2.1544575e+000
  2.2272260e+000
  2.2959688e+000
  2.3603905e+000
  2.4202152e+000
  2.4751874e+000
  2.5250735e+000
  2.5696624e+000
  2.6087669e+000
  2.6422242e+000
  2.6698961e+000
  2.6916704e+000
  2.7074600e+000
  2.7172040e+000
  2.7208670e+000
  2.7184391e+000
  2.7099359e+000
  2.6953975e+000
  2.6748882e+000
  2.6484956e+000
  2.6163297e+000
  2.5785223e+000
  2.5352254e+000
  2.4866103e+000
  2.4328663e+000
  2.3741995e+000
  2.3108310e+000
  2.2429961e+000
  2.1709422e+000
  2.0949277e+000
  2.0152202e+000
  1.9320954e+000
  1.8458350e+000
  1.7567259e+000
  1.6650581e+000
  1.5711237e+000
  1.4752154e+000
  1.3776249e+000
  1.2786423e+000
  1.1785543e+000
  1.0776433e+000
  9.7618641e-001
  8.7445442e-001
  7.7271105e-001
  6.7121207e-001
  5.7020466e-001
  4.6992683e-001
  3.7060691e-001
  2.7246315e-001
  1.7570339e-001
  8.0524815e-002
 -1.2886159e-002
 -1.0435401e-001
 -1.9371408e-001
 -2.8081256e-001
 -3.6550628e-001
 -4.4766264e-001
 -5.2715930e-001
 -6.0388393e-001
 -6.7773393e-001
 -7.4861608e-001
 -8.1644615e-001
 -8.8114859e-001
 -9.4265609e-001
 -1.0009092e+000
 -1.0558561e+000
 -1.1074519e+000
 -1.1556586e+000
 -1.2004446e+000
 -1.2417843e+000
 -1.2796581e+000
 -1.3140518e+000
 -1.3449565e+000
 -1.3723685e+000
 -1.3962888e+000
 -1.4167236e+000
 -1.4336835e+000
 -1.4471837e+000
 -1.4572441e+000
 -1.4638892e+000
 -1.4671482e+000
 -1.4670547e+000
 -1.4636473e+000
 -1.4569693e+000
 -1.4470688e+000
 -1.4339992e+000
 -1.4178189e+000
 -1.3985915e+000
 -1.3763861e+000
 -1.3512773e+000
 -1.3233452e+000
 -1.2926757e+000
 -1.2593602e+000
 -1.2234959e+000
 -1.1851860e+000
 -1.1445392e+000
 -1.1016696e+000
 -1.0566973e+000
 -1.0097475e+000
 -9.6095067e-001
 -9.1044209e-001
 -8.5836184e-001
 -8.0485431e-001
 -7.5006782e-001
 -6.9415428e-001
 -6.3726867e-001
 -5.7956856e-001
 -5.2121363e-001
 -4.6236503e-001
 -4.0318484e-001
 -3.4383541e-001
 -2.8447877e-001
 -2.2527591e-001
 -1.6638616e-001
 -1.0796652e-001
 -5.0170915e-002
  6.8503802e-003
  6.2951465e-002
  1.1799143e-001
  1.7183497e-001
  2.2435301e-001
  2.7542319e-001
  3.2493048e-001
  3.7276758e-001
  4.1883536e-001
  4.6304327e-001
  5.0530964e-001
  5.4556191e-001
  5.8373688e-001
  6.1978081e-001
  6.5364951e-001
  6.8530833e-001
  7.1473211e-001
  7.4190505e-001
  7.6682051e-001
  7.8948075e-001
  8.0989662e-001
  8.2808720e-001
  8.4407934e-001
  8.5790718e-001
  8.6961163e-001
  8.7923981e-001
  8.8684440e-001
  8.9248305e-001
  8.9621765e-001
  8.9811369e-001
  8.9823956e-001
  8.9666580e-001
  8.9346444e-001
  8.8870826e-001
  8.8247012e-001
  8.7482227e-001
  8.6583572e-001
  8.5557963e-001
  8.4412070e-001
  8.3152265e-001
  8.1784573e-001
  8.0314628e-001
  7.8747631e-001
  7.7088323e-001
  7.5340953e-001
  7.3509260e-001
  7.1596460e-001
  6.9605235e-001
  6.7537736e-001
  6.5395587e-001
  6.3179898e-001
  6.0891284e-001
  5.8529889e-001
  5.6095418e-001
  5.3587174e-001
  5.1004097e-001
  4.8344812e-001
  4.5607682e-001
  4.2790857e-001
  3.9892340e-001
  3.6910037e-001
  3.3841829e-001
  3.0685630e-001
  2.7439454e-001
  2.4101480e-001
  2.0670116e-001
  1.7144060e-001
  1.3522364e-001
  9.8044936e-002
  5.9903799e-002
  2.0804757e-002
 -1.9241979e-002
 -6.0220084e-002
 -1.0210672e-001
 -1.4487224e-001
 -1.8847987e-001
 -2.3288554e-001
 -2.7803773e-001
 -3.2387740e-001
 -3.7033795e-001
 -4.1734535e-001
 -4.6481821e-001
 -5.1266799e-001
 -5.6079930e-001
 -6.0911021e-001
 -6.5749268e-001
 -7.0583297e-001
 -7.5401223e-001
 -8.0190701e-001
 -8.4938996e-001
 -8.9633043e-001
 -9.4259524e-001
 -9.8804943e-001
 -1.0325570e+000
 -1.0759818e+000
 -1.1181883e+000
 -1.1590423e+000
 -1.1984121e+000
 -1.2361690e+000
 -1.2721884e+000
 -1.3063505e+000
 -1.3385411e+000
 -1.3686524e+000
 -1.3965836e+000
 -1.4222420e+000
 -1.4455434e+000
 -1.4664124e+000
 -1.4847837e+000
 -1.5006021e+000
 -1.5138229e+000
 -1.5244128e+000
 -1.5323494e+000
 -1.5376224e+000
 -1.5402329e+000
 -1.5401942e+000
 -1.5375313e+000
 -1.5322812e+000
 -1.5244928e+000
 -1.5142264e+000
 -1.5015537e+000
 -1.4865574e+000
 -1.4693308e+000
 -1.4499774e+000
 -1.4286102e+000
 -1.4053513e+000
 -1.3803312e+000
 -1.3536882e+000
 -1.3255673e+000
 -1.2961201e+000
 -1.2655033e+000
 -1.2338782e+000
 -1.2014098e+000
 -1.1682660e+000
 -1.1346164e+000
 -1.1006318e+000
 -1.0664828e+000
 -1.0323393e+000
 -9.9836957e-001
 -9.6473901e-001
 -9.3160960e-001
 -8.9913894e-001
 -8.6747942e-001
 -8.3677743e-001
 -8.0717262e-001
 -7.7879716e-001
 -7.5177508e-001
 -7.2622165e-001
 -7.0224281e-001
 -6.7993460e-001
 -6.5938277e-001
 -6.4066232e-001
 -6.2383714e-001
 -6.0895977e-001
 -5.9607113e-001
 -5.8520035e-001
 -5.7636470e-001
 -5.6956950e-001
 -5.6480817e-001
 -5.6206229e-001
 -5.6130173e-001
 -5.6248486e-001
 -5.6555877e-001
 -5.7045958e-001
 -5.7711283e-001
 -5.8543382e-001
 -5.9532808e-001
 -6.0669190e-001
 -6.1941279e-001
 -6.3337012e-001
 -6.4843567e-001
 -6.6447431e-001
 -6.8134463e-001
 -6.9889965e-001
 -7.1698752e-001
 -7.3545228e-001
 -7.5413453e-001
 -7.7287231e-001
 -7.9150173e-001
 -8.0985785e-001
 -8.2777541e-001
 -8.4508960e-001
 -8.6163686e-001
 -8.7725563e-001
 -8.9178710e-001
 -9.0507599e-001
 -9.1697128e-001
 -9.2732689e-001
 -9.3600244e-001
 -9.4286391e-001
 -9.4778430e-001
 -9.5064426e-001
 -9.5133275e-001
 -9.4974757e-001
 -9.4579598e-001
 -9.3939516e-001
 -9.3047279e-001
 -9.1896744e-001
 -9.0482906e-001
 -8.8801935e-001
 -8.6851211e-001
 -8.4629362e-001
 -8.2136283e-001
 -7.9373169e-001
 -7.6342532e-001
 -7.3048215e-001
 -6.9495406e-001
 -6.5690645e-001
 -6.1641825e-001
 -5.7358191e-001
 -5.2850333e-001
 -4.8130174e-001
 -4.3210950e-001
 -3.8107194e-001
 -3.2834703e-001
 -2.7410507e-001
 -2.1852831e-001
 -1.6181054e-001
 -1.0415656e-001
 -4.5781641e-002
  1.3089038e-002
  7.2221095e-002
  1.3137163e-001
  1.9028999e-001
  2.4871861e-001
  3.0639388e-001
  3.6304706e-001
  4.1840527e-001
  4.7219251e-001
  5.2413077e-001
  5.7394108e-001
  6.2134473e-001
  6.6606447e-001
  7.0782571e-001
  7.4635778e-001
  7.8139528e-001
  8.1267935e-001
  8.3995900e-001
  8.6299246e-001
  8.8154853e-001
  8.9540795e-001
  9.0436468e-001
  9.0822726e-001
  9.0682015e-001
  8.9998491e-001
  8.8758152e-001
  8.6948955e-001
  8.4560927e-001
  8.1586278e-001
  7.8019495e-001
  7.3857444e-001
  6.9099449e-001
  6.3747368e-001
  5.7805663e-001
  5.1281449e-001
  4.4184544e-001
  3.6527494e-001
  2.8325598e-001
  1.9596907e-001
  1.0362224e-001
  6.4507206e-003
 -9.5283354e-002
 -2.0129150e-001
 -3.1125955e-001
 -4.2484848e-001
 -5.4169536e-001
 -6.6141453e-001
 -7.8359883e-001
 -9.0782107e-001
 -1.0336356e+000
 -1.1605798e+000
 -1.2881766e+000
 -1.4159354e+000
 -1.5433553e+000
 -1.6699262e+000
 -1.7951322e+000
 -1.9184531e+000
 -2.0393673e+000
 -2.1573543e+000
 -2.2718974e+000
 -2.3824859e+000
 -2.4886184e+000
 -2.5898049e+000
 -2.6855697e+000
 -2.7754542e+000
 -2.8590193e+000
 -2.9358478e+000
 -3.0055471e+000
 -3.0677518e+000
 -3.1221253e+000
 -3.1683628e+000
 -3.2061925e+000
 -3.2353780e+000
 -3.2557200e+000
 -3.2670576e+000
 -3.2692694e+000
 -3.2622754e+000
 -3.2460371e+000
 -3.2205587e+000
 -3.1858870e+000
 -3.1421124e+000
 -3.0893681e+000
 -3.0278303e+000
 -2.9577171e+000
 -2.8792886e+000
 -2.7928449e+000
 -2.6987253e+000
 -2.5973068e+000
 -2.4890021e+000
 -2.3742577e+000
 -2.2535516e+000
 -2.1273910e+000
 -1.9963095e+000
 -1.8608644e+000
 -1.7216335e+000
 -1.5792125e+000
 -1.4342110e+000
 -1.2872498e+000
 -1.1389570e+000
 -9.8996463e-001
 -8.4090514e-001
 -6.9240768e-001
 -5.4509458e-001
 -3.9957775e-001
 -2.5645518e-001
 -1.1630745e-001
  2.0305583e-002
  1.5284807e-001
  2.8081126e-001
  4.0371642e-001
  5.2111762e-001
  6.3260429e-001
  7.3780357e-001
  8.3638239e-001
  9.2804936e-001
  1.0125564e+000
  1.0896998e+000
  1.1593218e+000
  1.2213107e+000
  1.2756017e+000
  1.3221769e+000
  1.3610652e+000
  1.3923419e+000
  1.4161274e+000
  1.4325871e+000
  1.4419290e+000
  1.4444028e+000
  1.4402976e+000
  1.4299400e+000
  1.4136914e+000
  1.3919455e+000
  1.3651257e+000
  1.3336815e+000
  1.2980860e+000
  1.2588317e+000
  1.2164281e+000
  1.1713972e+000
  1.1242703e+000
  1.0755845e+000
  1.0258784e+000
  9.7568919e-001
  9.2554833e-001
  8.7597832e-001
  8.2748910e-001
  7.8057461e-001
  7.3570953e-001
  6.9334617e-001
  6.5391152e-001
  6.1780450e-001
  5.8539341e-001
  5.5701363e-001
  5.3296555e-001
  5.1351279e-001
  4.9888065e-001
  4.8925486e-001
  4.8478061e-001
  4.8556192e-001
  4.9166119e-001
  5.0309918e-001
  5.1985519e-001
  5.4186758e-001
  5.6903454e-001
  6.0121517e-001
  6.3823081e-001
  6.7986661e-001
  7.2587336e-001
  7.7596956e-001
  8.2984368e-001
  8.8715656e-001
  9.4754413e-001
  1.0106201e+000
  1.0759789e+000
  1.1431986e+000
  1.2118442e+000
  1.2814706e+000
  1.3516260e+000
  1.4218547e+000
  1.4917006e+000
  1.5607106e+000
  1.6284370e+000
  1.6944412e+000
  1.7582963e+000
  1.8195900e+000
  1.8779270e+000
  1.9329321e+000
  1.9842520e+000
  2.0315576e+000
  2.0745460e+000
  2.1129425e+000
  2.1465014e+000
  2.1750082e+000
  2.1982799e+000
  2.2161664e+000
  2.2285505e+000
  2.2353488e+000
  2.2365115e+000
  2.2320221e+000
  2.2218975e+000
  2.2061870e+000
  2.1849715e+000
  2.1583627e+000
  2.1265018e+000
  2.0895578e+000
  2.0477263e+000
  2.0012277e+000
  1.9503051e+000
  1.8952223e+000
  1.8362621e+000
  1.7737235e+000
  1.7079199e+000
  1.6391764e+000
  1.5678276e+000
  1.4942154e+000
  1.4186861e+000
  1.3415884e+000
  1.2632709e+000
  1.1840799e+000
  1.1043571e+000
  1.0244372e+000
  9.4464628e-001
  8.6529937e-001
  7.8669891e-001
  7.0913289e-001
  6.3287326e-001
  5.5817449e-001
  4.8527226e-001
  4.1438236e-001
  3.4569967e-001
  2.7939734e-001
  2.1562618e-001
  1.5451414e-001
  9.6166039e-002
  4.0663382e-002
 -1.1935606e-002
 -6.1595808e-002
 -1.0830489e-001
 -1.5207280e-001
 -1.9293120e-001
 -2.3093264e-001
 -2.6614974e-001
 -2.9867416e-001
 -3.2861548e-001
 -3.5610004e-001
 -3.8126960e-001
 -4.0427998e-001
 -4.2529964e-001
 -4.4450816e-001
 -4.6209471e-001
 -4.7825646e-001
 -4.9319699e-001
 -5.0712467e-001
 -5.2025103e-001
 -5.3278915e-001
 -5.4495209e-001
 -5.5695127e-001
 -5.6899497e-001
 -5.8128679e-001
 -5.9402426e-001
 -6.0739742e-001
 -6.2158749e-001
 -6.3676564e-001
 -6.5309178e-001
 -6.7071352e-001
 -6.8976510e-001
 -7.1036652e-001
 -7.3262269e-001
 -7.5662273e-001
 -7.8243932e-001
 -8.1012816e-001
 -8.3972760e-001
 -8.7125826e-001
 -9.0472286e-001
 -9.4010608e-001
 -9.7737454e-001
 -1.0164769e+000
 -1.0573442e+000
 -1.0998898e+000
 -1.1440100e+000
 -1.1895847e+000
 -1.2364776e+000
 -1.2845370e+000
 -1.3335967e+000
 -1.3834767e+000
 -1.4339840e+000
 -1.4849138e+000
 -1.5360502e+000
 -1.5871679e+000
 -1.6380325e+000
 -1.6884027e+000
 -1.7380307e+000
 -1.7866641e+000
 -1.8340468e+000
 -1.8799208e+000
 -1.9240272e+000
 -1.9661079e+000
 -2.0059067e+000
 -2.0431712e+000
 -2.0776535e+000
 -2.1091125e+000
 -2.1373145e+000
 -2.1620349e+000
 -2.1830597e+000
 -2.2001862e+000
 -2.2132251e+000
 -2.2220008e+000
 -2.2263531e+000
 -2.2261383e+000
 -2.2212296e+000
 -2.2115186e+000
 -2.1969160e+000
 -2.1773520e+000
 -2.1527773e+000
 -2.1231634e+000
 -2.0885033e+000
 -2.0488113e+000
 -2.0041239e+000
 -1.9544991e+000
 -1.9000171e+000
 -1.8407795e+000
 -1.7769095e+000
 -1.7085512e+000
 -1.6358692e+000
 -1.5590480e+000
 -1.4782910e+000
 -1.3938201e+000
 -1.3058741e+000
 -1.2147081e+000
 -1.1205921e+000
 -1.0238097e+000
 -9.2465683e-001
 -8.2344017e-001
 -7.2047575e-001
 -6.1608730e-001
 -5.1060462e-001
 -4.0436187e-001
 -2.9769592e-001
 -1.9094454e-001
 -8.4444709e-002
  2.1469164e-002
  1.2646696e-001
  2.3022457e-001
  3.3242557e-001
  4.3276282e-001
  5.3094010e-001
  6.2667352e-001
  7.1969302e-001
  8.0974367e-001
  8.9658690e-001
  9.8000160e-001
  1.0597852e+000
  1.1357544e+000
  1.2077463e+000
  1.2756183e+000
  1.3392494e+000
  1.3985401e+000
  1.4534125e+000
  1.5038105e+000
  1.5496997e+000
  1.5910674e+000
  1.6279214e+000
  1.6602905e+000
  1.6882230e+000
  1.7117863e+000
  1.7310659e+000
  1.7461644e+000
  1.7572001e+000
  1.7643062e+000
  1.7676291e+000
  1.7673270e+000
  1.7635687e+000
  1.7565317e+000
  1.7464010e+000
  1.7333673e+000
  1.7176255e+000
  1.6993728e+000
  1.6788075e+000
  1.6561274e+000
  1.6315279e+000
  1.6052009e+000
  1.5773333e+000
  1.5481057e+000
  1.5176910e+000
  1.4862535e+000
  1.4539476e+000
  1.4209171e+000
  1.3872943e+000
  1.3531994e+000
  1.3187398e+000
  1.2840099e+000
  1.2490909e+000
  1.2140502e+000
  1.1789419e+000
  1.1438071e+000
  1.1086734e+000
  1.0735561e+000
  1.0384586e+000
  1.0033727e+000
  9.6827986e-001
  9.3315165e-001
  8.9795110e-001
  8.6263354e-001
  8.2714783e-001
  7.9143753e-001
  7.5544213e-001
  7.1909838e-001
  6.8234153e-001
  6.4510669e-001
  6.0733013e-001
  5.6895053e-001
  5.2991028e-001
  4.9015669e-001
  4.4964311e-001
  4.0833005e-001
  3.6618620e-001
  3.2318930e-001
  2.7932699e-001
  2.3459754e-001
  1.8901040e-001
  1.4258670e-001
  9.5359611e-002
  4.7374516e-002
 -1.3108632e-003
 -5.0626539e-002
 -1.0049044e-001
 -1.5080874e-001
 -2.0147627e-001
 -2.5237717e-001
 -3.0338550e-001
 -3.5436612e-001
 -4.0517557e-001
 -4.5566310e-001
 -5.0567181e-001
 -5.5503977e-001
 -6.0360134e-001
 -6.5118846e-001
 -6.9763196e-001
 -7.4276303e-001
 -7.8641452e-001
 -8.2842244e-001
 -8.6862728e-001
 -9.0687541e-001
 -9.4302043e-001
 -9.7692440e-001
 -1.0084591e+000
 -1.0375073e+000
 -1.0639634e+000
 -1.0877349e+000
 -1.1087432e+000
 -1.1269238e+000
 -1.1422277e+000
 -1.1546212e+000
 -1.1640868e+000
 -1.1706231e+000
 -1.1742452e+000
 -1.1749841e+000
 -1.1728870e+000
 -1.1680170e+000
 -1.1604522e+000
 -1.1502854e+000
 -1.1376234e+000
 -1.1225858e+000
 -1.1053047e+000
 -1.0859228e+000
 -1.0645928e+000
 -1.0414760e+000
 -1.0167409e+000
 -9.9056186e-001
 -9.6311765e-001
 -9.3458992e-001
 -9.0516175e-001
 -8.7501611e-001
 -8.4433434e-001
 -8.1329461e-001
 -7.8207053e-001
 -7.5082965e-001
 -7.1973209e-001
 -6.8892927e-001
 -6.5856267e-001
 -6.2876264e-001
 -5.9964742e-001
 -5.7132221e-001
 -5.4387828e-001
 -5.1739237e-001
 -4.9192608e-001
 -4.6752546e-001
 -4.4422069e-001
 -4.2202599e-001
 -4.0093957e-001
 -3.8094379e-001
 -3.6200540e-001
 -3.4407602e-001
 -3.2709263e-001
 -3.1097828e-001
 -2.9564286e-001
 -2.8098406e-001
 -2.6688838e-001
 -2.5323222e-001
 -2.3988316e-001
 -2.2670120e-001
 -2.1354014e-001
 -2.0024901e-001
 -1.8667350e-001
 -1.7265751e-001
 -1.5804461e-001
 -1.4267959e-001
 -1.2640998e-001
 -1.0908754e-001
 -9.0569709e-002
 -7.0721083e-002
 -4.9414739e-002
 -2.6533563e-002
 -1.9714848e-003
  2.4365377e-002
  5.2557660e-002
  8.2671803e-002
  1.1475920e-001
  1.4885548e-001
  1.8497989e-001
  2.2313481e-001
  2.6330539e-001
  3.0545937e-001
  3.4954691e-001
  3.9550072e-001
  4.4323614e-001
  4.9265150e-001
  5.4362855e-001
  5.9603296e-001
  6.4971503e-001
  7.0451047e-001
  7.6024125e-001
  8.1671665e-001
  8.7373428e-001
  9.3108128e-001
  9.8853556e-001
  1.0458671e+000
  1.1028392e+000
  1.1592103e+000
  1.2147348e+000
  1.2691650e+000
  1.3222525e+000
  1.3737496e+000
  1.4234110e+000
  1.4709949e+000
  1.5162649e+000
  1.5589913e+000
  1.5989522e+000
  1.6359354e+000
  1.6697391e+000
  1.7001735e+000
  1.7270620e+000
  1.7502419e+000
  1.7695659e+000
  1.7849024e+000
  1.7961371e+000
  1.8031729e+000
  1.8059311e+000
  1.8043517e+000
  1.7983939e+000
  1.7880363e+000
  1.7732771e+000
  1.7541343e+000
  1.7306459e+000
  1.7028692e+000
  1.6708813e+000
  1.6347781e+000
  1.5946746e+000
  1.5507039e+000
  1.5030167e+000
  1.4517808e+000
  1.3971803e+000
  1.3394145e+000
  1.2786974e+000
  1.2152566e+000
  1.1493320e+000
  1.0811751e+000
  1.0110475e+000
  9.3922018e-001
  8.6597176e-001
  7.9158759e-001
  7.1635836e-001
  6.4057879e-001
  5.6454631e-001
  4.8855978e-001
  4.1291809e-001
  3.3791887e-001
  2.6385718e-001
  1.9102416e-001
  1.1970580e-001
  5.0181619e-002
 -1.7276531e-002
 -8.2405674e-002
 -1.4495287e-001
 -2.0467632e-001
 -2.6134644e-001
 -3.1474687e-001
 -3.6467539e-001
 -4.1094488e-001
 -4.5338408e-001
 -4.9183835e-001
 -5.2617039e-001
 -5.5626079e-001
 -5.8200859e-001
 -6.0333174e-001
 -6.2016738e-001
 -6.3247222e-001
 -6.4022264e-001
 -6.4341483e-001
 -6.4206479e-001
 -6.3620824e-001
 -6.2590046e-001
 -6.1121602e-001
 -5.9224844e-001
 -5.6910972e-001
 -5.4192985e-001
 -5.1085617e-001
 -4.7605270e-001
 -4.3769933e-001
 -3.9599099e-001
 -3.5113674e-001
 -3.0335873e-001
 -2.5289117e-001
 -1.9997919e-001
 -1.4487768e-001
 -8.7850048e-002
 -2.9166958e-002
  3.0894992e-002
  9.2054605e-002
  1.5402745e-001
  2.1652726e-001
  2.7926730e-001
  3.4196179e-001
  4.0432730e-001
  4.6608412e-001
  5.2695762e-001
  5.8667962e-001
  6.4498967e-001
  7.0163629e-001
  7.5637825e-001
  8.0898567e-001
  8.5924114e-001
  9.0694075e-001
  9.5189506e-001
  9.9392993e-001
  1.0328874e+000
  1.0686262e+000
  1.1010227e+000
  1.1299711e+000
  1.1553839e+000
  1.1771922e+000
  1.1953463e+000
  1.2098152e+000
  1.2205867e+000
  1.2276679e+000
  1.2310841e+000
  1.2308792e+000
  1.2271149e+000
  1.2198701e+000
  1.2092407e+000
  1.1953386e+000
  1.1782910e+000
  1.1582395e+000
  1.1353391e+000
  1.1097574e+000
  1.0816734e+000
  1.0512763e+000
  1.0187646e+000
  9.8434462e-001
  9.4822950e-001
  9.1063776e-001
  8.7179216e-001
  8.3191840e-001
  7.9124383e-001
  7.4999624e-001
  7.0840260e-001
  6.6668784e-001
  6.2507369e-001
  5.8377757e-001
  5.4301144e-001
  5.0298085e-001
  4.6388390e-001
  4.2591036e-001
  3.8924084e-001
  3.5404601e-001
  3.2048591e-001
  2.8870936e-001
  2.5885342e-001
  2.3104294e-001
  2.0539022e-001
  1.8199472e-001
  1.6094287e-001
  1.4230797e-001
  1.2615015e-001
  1.1251644e-001
  1.0144088e-001
  9.2944699e-002
  8.7036645e-002
  8.3713256e-002
  8.2959279e-002
  8.4748107e-002
  8.9042279e-002
  9.5794013e-002
  1.0494579e-001
  1.1643094e-001
  1.3017430e-001
  1.4609288e-001
  1.6409646e-001
  1.8408834e-001
  2.0596601e-001
  2.2962177e-001
  2.5494344e-001
  2.8181502e-001
  3.1011730e-001
  3.3972847e-001
  3.7052475e-001
  4.0238087e-001
  4.3517069e-001
  4.6876761e-001
  5.0304507e-001
  5.3787693e-001
  5.7313787e-001
  6.0870374e-001
  6.4445179e-001
  6.8026099e-001
  7.1601223e-001
  7.5158845e-001
  7.8687486e-001
  8.2175897e-001
  8.5613072e-001
  8.8988249e-001
  9.2290915e-001
  9.5510802e-001
  9.8637890e-001
  1.0166240e+000
  1.0457478e+000
  1.0736572e+000
  1.1002613e+000
  1.1254714e+000
  1.1492007e+000
  1.1713647e+000
  1.1918809e+000
  1.2106686e+000
  1.2276491e+000
  1.2427457e+000
  1.2558836e+000
  1.2669900e+000
  1.2759942e+000
  1.2828276e+000
  1.2874240e+000
  1.2897193e+000
  1.2896523e+000
  1.2871645e+000
  1.2822001e+000
  1.2747070e+000
  1.2646361e+000
  1.2519426e+000
  1.2365854e+000
  1.2185280e+000
  1.1977388e+000
  1.1741910e+000
  1.1478636e+000
  1.1187414e+000
  1.0868153e+000
  1.0520830e+000
  1.0145491e+000
  9.7422531e-001
  9.3113138e-001
  8.8529482e-001
  8.3675149e-001
  7.8554582e-001
  7.3173107e-001
  6.7536953e-001
  6.1653273e-001
  5.5530159e-001
  4.9176647e-001
  4.2602731e-001
  3.5819360e-001
  2.8838436e-001
  2.1672807e-001
  1.4336252e-001
  6.8434670e-002
 -7.8996183e-003
 -8.5475838e-002
 -1.6412118e-001
 -2.4365492e-001
 -3.2388882e-001
 -4.0462767e-001
 -4.8566973e-001
 -5.6680739e-001
 -6.4782771e-001
 -7.2851311e-001
 -8.0864206e-001
 -8.8798979e-001
 -9.6632903e-001
 -1.0434308e+000
 -1.1190653e+000
 -1.1930026e+000
 -1.2650133e+000
 -1.3348701e+000
 -1.4023477e+000
 -1.4672243e+000
 -1.5292823e+000
 -1.5883090e+000
 -1.6440977e+000
 -1.6964482e+000
 -1.7451680e+000
 -1.7900727e+000
 -1.8309871e+000
 -1.8677456e+000
 -1.9001933e+000
 -1.9281862e+000
 -1.9515921e+000
 -1.9702915e+000
 -1.9841772e+000
 -1.9931560e+000
 -1.9971480e+000
 -1.9960881e+000
 -1.9899253e+000
 -1.9786237e+000
 -1.9621627e+000
 -1.9405367e+000
 -1.9137558e+000
 -1.8818456e+000
 -1.8448471e+000
 -1.8028171e+000
 -1.7558277e+000
 -1.7039663e+000
 -1.6473355e+000
 -1.5860526e+000
 -1.5202498e+000
 -1.4500732e+000
 -1.3756830e+000
 -1.2972526e+000
 -1.2149685e+000
 -1.1290295e+000
 -1.0396462e+000
 -9.4704045e-001
 -8.5144462e-001
 -7.5310101e-001
 -6.5226109e-001
 -5.4918474e-001
 -4.4413952e-001
 -3.3739984e-001
 -2.2924615e-001
 -1.1996415e-001
 -9.8438532e-003
  1.0082120e-001
  2.1173487e-001
  3.2259931e-001
  4.3311581e-001
  5.4298575e-001
  6.5191149e-001
  7.5959722e-001
  8.6574992e-001
  9.7008018e-001
  1.0723031e+000
  1.1721393e+000
  1.2693154e+000
  1.3635652e+000
  1.4546303e+000
  1.5422611e+000
  1.6262173e+000
  1.7062687e+000
  1.7821962e+000
  1.8537918e+000
  1.9208601e+000
  1.9832182e+000
  2.0406967e+000
  2.0931400e+000
  2.1404067e+000
  2.1823705e+000
  2.2189200e+000
  2.2499595e+000
  2.2754091e+000
  2.2952049e+000
  2.3092994e+000
  2.3176616e+000
  2.3202769e+000
  2.3171474e+000
  2.3082919e+000
  2.2937455e+000
  2.2735600e+000
  2.2478033e+000
  2.2165595e+000
  2.1799285e+000
  2.1380256e+000
  2.0909812e+000
  2.0389407e+000
  1.9820635e+000
  1.9205227e+000
  1.8545046e+000
  1.7842083e+000
  1.7098446e+000
  1.6316354e+000
  1.5498135e+000
  1.4646211e+000
  1.3763094e+000
  1.2851378e+000
  1.1913728e+000
  1.0952874e+000
  9.9715971e-001
  8.9727264e-001
  7.9591246e-001
  6.9336800e-001
  5.8992964e-001
  4.8588834e-001
  3.8153458e-001
  2.7715741e-001
  1.7304339e-001
  6.9475664e-002
 -3.3267117e-002
 -1.3491171e-001
 -2.3519128e-001
 -3.3384634e-001
 -4.3062564e-001
 -5.2528714e-001
 -6.1759878e-001
 -7.0733939e-001
 -7.9429945e-001
 -8.7828185e-001
 -9.5910260e-001
 -1.0365915e+000
 -1.1105927e+000
 -1.1809654e+000
 -1.2475841e+000
 -1.3103393e+000
 -1.3691378e+000
 -1.4239028e+000
 -1.4745746e+000
 -1.5211103e+000
 -1.5634841e+000
 -1.6016874e+000
 -1.6357287e+000
 -1.6656335e+000
 -1.6914440e+000
 -1.7132190e+000
 -1.7310334e+000
 -1.7449779e+000
 -1.7551586e+000
 -1.7616959e+000
 -1.7647246e+000
 -1.7643927e+000
 -1.7608607e+000
 -1.7543009e+000
 -1.7448964e+000
 -1.7328399e+000
 -1.7183331e+000
 -1.7015855e+000
 -1.6828129e+000
 -1.6622367e+000
 -1.6400825e+000
 -1.6165789e+000
 -1.5919562e+000
 -1.5664451e+000
 -1.5402756e+000
 -1.5136754e+000
 -1.4868688e+000
 -1.4600753e+000
 -1.4335087e+000
 -1.4073752e+000
 -1.3818727e+000
 -1.3571894e+000
 -1.3335028e+000
 -1.3109785e+000
 -1.2897692e+000
 -1.2700137e+000
 -1.2518360e+000
 -1.2353449e+000
 -1.2206326e+000
 -1.2077744e+000
 -1.1968284e+000
 -1.1878348e+000
 -1.1808154e+000
 -1.1757738e+000
 -1.1726951e+000
 -1.1715458e+000
 -1.1722739e+000
 -1.1748096e+000
 -1.1790650e+000
 -1.1849350e+000
 -1.1922979e+000
 -1.2010156e+000
 -1.2109352e+000
 -1.2218892e+000
 -1.2336971e+000
 -1.2461659e+000
 -1.2590919e+000
 -1.2722617e+000
 -1.2854536e+000
 -1.2984389e+000
 -1.3109837e+000
 -1.3228503e+000
 -1.3337989e+000
 -1.3435889e+000
 -1.3519809e+000
 -1.3587383e+000
 -1.3636289e+000
 -1.3664265e+000
 -1.3669128e+000
 -1.3648787e+000
 -1.3601259e+000
 -1.3524687e+000
 -1.3417351e+000
 -1.3277684e+000
 -1.3104283e+000
 -1.2895923e+000
 -1.2651566e+000
 -1.2370374e+000
 -1.2051711e+000
 -1.1695160e+000
 -1.1300521e+000
 -1.0867818e+000
 -1.0397304e+000
 -9.8894624e-001
 -9.3450060e-001
 -8.7648769e-001
 -8.1502440e-001
 -7.5024989e-001
 -6.8232503e-001
 -6.1143174e-001
 -5.3777213e-001
 -4.6156757e-001
 -3.8305758e-001
 -3.0249862e-001
 -2.2016275e-001
 -1.3633624e-001
 -5.1317970e-002
  3.4582135e-002
  1.2104483e-001
  2.0774332e-001
  2.9434506e-001
  3.8051364e-001
  4.6591068e-001
  5.5019772e-001
  6.3303820e-001
  7.1409932e-001
  7.9305398e-001
  8.6958261e-001
  9.4337506e-001
  1.0141323e+000
  1.0815682e+000
  1.1454112e+000
  1.2054055e+000
  1.2613132e+000
  1.3129150e+000
  1.3600117e+000
  1.4024253e+000
  1.4400000e+000
  1.4726030e+000
  1.5001253e+000
  1.5224822e+000
  1.5396135e+000
  1.5514844e+000
  1.5580851e+000
  1.5594307e+000
  1.5555617e+000
  1.5465430e+000
  1.5324639e+000
  1.5134373e+000
  1.4895991e+000
  1.4611073e+000
  1.4281411e+000
  1.3908998e+000
  1.3496016e+000
  1.3044826e+000
  1.2557949e+000
  1.2038058e+000
  1.1487957e+000
  1.0910571e+000
  1.0308926e+000
  9.6861339e-001
  9.0453753e-001
  8.3898835e-001
  7.7229267e-001
  7.0477911e-001
  6.3677640e-001
  5.6861175e-001
  5.0060915e-001
  4.3308783e-001
  3.6636067e-001
  3.0073273e-001
  2.3649978e-001
  1.7394697e-001
  1.1334753e-001
  5.4961560e-002
 -9.6512292e-004
 -5.4201977e-002
 -1.0453470e-001
 -1.5176608e-001
 -1.9571673e-001
 -2.3622573e-001
 -2.7315120e-001
 -3.0637071e-001
 -3.3578165e-001
 -3.6130146e-001
 -3.8286776e-001
 -4.0043840e-001
 -4.1399140e-001
 -4.2352482e-001
 -4.2905650e-001
 -4.3062371e-001
 -4.2828278e-001
 -4.2210857e-001
 -4.1219391e-001
 -3.9864894e-001
 -3.8160041e-001
 -3.6119088e-001
 -3.3757787e-001
 -3.1093298e-001
 -2.8144094e-001
 -2.4929859e-001
 -2.1471385e-001
 -1.7790465e-001
 -1.3909781e-001
 -9.8527891e-002
 -5.6436039e-002
 -1.3068808e-002
  3.1323053e-002
  7.6485804e-002
  1.2216393e-001
  1.6810137e-001
  2.1404270e-001
  2.5973441e-001
  3.0492602e-001
  3.4937134e-001
  3.9282957e-001
  4.3506650e-001
  4.7585557e-001
  5.1497901e-001
  5.5222883e-001
  5.8740786e-001
  6.2033069e-001
  6.5082461e-001
  6.7873043e-001
  7.0390332e-001
  7.2621352e-001
  7.4554705e-001
  7.6180627e-001
  7.7491043e-001
  7.8479616e-001
  7.9141780e-001
  7.9474769e-001
  7.9477641e-001
  7.9151286e-001
  7.8498430e-001
  7.7523625e-001
  7.6233235e-001
  7.4635406e-001
  7.2740032e-001
  7.0558703e-001
  6.8104656e-001
  6.5392698e-001
  6.2439137e-001
  5.9261692e-001
  5.5879396e-001
  5.2312491e-001
  4.8582319e-001
  4.4711190e-001
  4.0722258e-001
  3.6639384e-001
  3.2486987e-001
  2.8289896e-001
  2.4073195e-001
  1.9862063e-001
  1.5681608e-001
  1.1556704e-001
  7.5118222e-002
  3.5708637e-002
 -2.4300887e-003
 -3.9075361e-002
 -7.4015249e-002
 -1.0705007e-001
 -1.3799393e-001
 -1.6667618e-001
 -1.9294285e-001
 -2.1665789e-001
 -2.3770447e-001
 -2.5598601e-001
 -2.7142719e-001
 -2.8397484e-001
 -2.9359858e-001
 -3.0029147e-001
 -3.0407040e-001
 -3.0497633e-001
 -3.0307440e-001
 -2.9845387e-001
 -2.9122781e-001
 -2.8153277e-001
 -2.6952807e-001
 -2.5539509e-001
 -2.3933631e-001
 -2.2157413e-001
 -2.0234966e-001
 -1.8192120e-001
 -1.6056264e-001
 -1.3856173e-001
 -1.1621818e-001
 -9.3841621e-002
 -7.1749498e-002
 -5.0264827e-002
 -2.9713877e-002
 -1.0423786e-002
  7.2798844e-003
  2.3075634e-002
  3.6648525e-002
  4.7692688e-002
  5.5913817e-002
  6.1031625e-002
  6.2782253e-002
  6.0920607e-002
  5.5222606e-002
  4.5487328e-002
  3.1539024e-002
  1.3229006e-002
 -9.5626368e-003
 -3.6925479e-002
 -6.8917393e-002
 -1.0556338e-001
 -1.4685460e-001
 -1.9274763e-001
 -2.4316397e-001
 -2.9798973e-001
 -3.5707561e-001
 -4.2023709e-001
 -4.8725489e-001
 -5.5787565e-001
 -6.3181288e-001
 -7.0874815e-001
 -7.8833245e-001
 -8.7018791e-001
 -9.5390959e-001
 -1.0390676e+000
 -1.1252093e+000
 -1.2118618e+000
 -1.2985347e+000
 -1.3847224e+000
 -1.4699078e+000
 -1.5535643e+000
 -1.6351598e+000
 -1.7141594e+000
 -1.7900289e+000
 -1.8622376e+000
 -1.9302623e+000
 -1.9935899e+000
 -2.0517210e+000
 -2.1041728e+000
 -2.1504826e+000
 -2.1902103e+000
 -2.2229416e+000
 -2.2482906e+000
 -2.2659024e+000
 -2.2754554e+000
 -2.2766636e+000
 -2.2692787e+000
 -2.2530913e+000
 -2.2279332e+000
 -2.1936782e+000
 -2.1502432e+000
 -2.0975889e+000
 -2.0357205e+000
 -1.9646878e+000
 -1.8845851e+000
 -1.7955511e+000
 -1.6977680e+000
 -1.5914609e+000
 -1.4768969e+000
 -1.3543830e+000
 -1.2242655e+000
 -1.0869276e+000
 -9.4278721e-001
 -7.9229539e-001
 -6.3593340e-001
 -4.7421032e-001
 -3.0766034e-001
 -1.3683989e-001
  3.7675338e-002
  2.1529341e-001
  3.9540929e-001
  5.7740799e-001
  7.6066780e-001
  9.4456349e-001
  1.1284695e+000
  1.3117630e+000
  1.4938274e+000
  1.6740546e+000
  1.8518490e+000
  2.0266294e+000
  2.1978322e+000
  2.3649140e+000
  2.5273538e+000
  2.6846554e+000
  2.8363495e+000
  2.9819957e+000
  3.1211840e+000
  3.2535363e+000
  3.3787079e+000
  3.4963886e+000
  3.6063033e+000
  3.7082129e+000
  3.8019147e+000
  3.8872426e+000
  3.9640672e+000
  4.0322954e+000
  4.0918705e+000
  4.1427709e+000
  4.1850101e+000
  4.2186356e+000
  4.2437273e+000
  4.2603971e+000
  4.2687867e+000
  4.2690669e+000
  4.2614353e+000
  4.2461151e+000
  4.2233532e+000
  4.1934180e+000
  4.1565979e+000
  4.1131993e+000
  4.0635442e+000
  4.0079686e+000
  3.9468205e+000
  3.8804574e+000
  3.8092451e+000
  3.7335549e+000
  3.6537622e+000
  3.5702445e+000
  3.4833797e+000
  3.3935440e+000
  3.3011108e+000
  3.2064485e+000
  3.1099196e+000
  3.0118788e+000
  2.9126721e+000
  2.8126353e+000
  2.7120931e+000
  2.6113580e+000
  2.5107295e+000
  2.4104934e+000
  2.3109207e+000
  2.2122676e+000
  2.1147747e+000
  2.0186667e+000
  1.9241519e+000
  1.8314227e+000
  1.7406546e+000
  1.6520068e+000
  1.5656222e+000
  1.4816273e+000
  1.4001324e+000
  1.3212323e+000
  1.2450062e+000
  1.1715183e+000
  1.1008180e+000
  1.0329407e+000
  9.6790811e-001
  9.0572883e-001
  8.4639897e-001
  7.8990270e-001
  7.3621292e-001
  6.8529190e-001
  6.3709190e-001
  5.9155587e-001
  5.4861811e-001
  5.0820495e-001
  4.7023542e-001
  4.3462194e-001
  4.0127100e-001
  3.7008380e-001
  3.4095697e-001
  3.1378316e-001
  2.8845175e-001
  2.6484946e-001
  2.4286098e-001
  2.2236957e-001
  2.0325770e-001
  1.8540761e-001
  1.6870191e-001
  1.5302410e-001
  1.3825917e-001
  1.2429405e-001
  1.1101822e-001
  9.8324115e-002
  8.6107626e-002
  7.4268562e-002
  6.2711067e-002
  5.1344028e-002
  4.0081456e-002
  2.8842844e-002
  1.7553493e-002
  6.1448144e-003
 -5.4453994e-003
 -1.7272736e-002
 -2.9385957e-002
 -4.1826827e-002
 -5.4629974e-002
 -6.7822794e-002
 -8.1425389e-002
 -9.5450544e-002
 -1.0990375e-001
 -1.2478326e-001
 -1.4008019e-001
 -1.5577868e-001
 -1.7185604e-001
 -1.8828303e-001
 -2.0502409e-001
 -2.2203770e-001
 -2.3927665e-001
 -2.5668853e-001
 -2.7421608e-001
 -2.9179770e-001
 -3.0936794e-001
 -3.2685800e-001
 -3.4419632e-001
 -3.6130915e-001
 -3.7812113e-001
 -3.9455596e-001
 -4.1053698e-001
 -4.2598784e-001
 -4.4083312e-001
 -4.5499904e-001
 -4.6841402e-001
 -4.8100938e-001
 -4.9271993e-001
 -5.0348459e-001
 -5.1324694e-001
 -5.2195582e-001
 -5.2956580e-001
 -5.3603769e-001
 -5.4133899e-001
 -5.4544427e-001
 -5.4833551e-001
 -5.5000243e-001
 -5.5044271e-001
 -5.4966219e-001
 -5.4767498e-001
 -5.4450354e-001
 -5.4017867e-001
 -5.3473946e-001
 -5.2823317e-001
 -5.2071501e-001
 -5.1224796e-001
 -5.0290237e-001
 -4.9275567e-001
 -4.8189188e-001
 -4.7040118e-001
 -4.5837933e-001
 -4.4592712e-001
 -4.3314973e-001
 -4.2015606e-001
 -4.0705806e-001
 -3.9396995e-001
 -3.8100751e-001
 -3.6828730e-001
 -3.5592586e-001
 -3.4403892e-001
 -3.3274062e-001
 -3.2214273e-001
 -3.1235382e-001
 -3.0347857e-001
 -2.9561700e-001
 -2.8886374e-001
 -2.8330740e-001
 -2.7902990e-001
 -2.7610589e-001
 -2.7460220e-001
 -2.7457736e-001
 -2.7608116e-001
 -2.7915427e-001
 -2.8382791e-001
 -2.9012365e-001
 -2.9805318e-001
 -3.0761819e-001
 -3.1881037e-001
 -3.3161139e-001
 -3.4599298e-001
 -3.6191713e-001
 -3.7933625e-001
 -3.9819351e-001
 -4.1842314e-001
 -4.3995083e-001
 -4.6269422e-001
 -4.8656337e-001
 -5.1146132e-001
 -5.3728469e-001
 -5.6392428e-001
 -5.9126577e-001
 -6.1919038e-001
 -6.4757555e-001
 -6.7629573e-001
 -7.0522303e-001
 -7.3422803e-001
 -7.6318044e-001
 -7.9194988e-001
 -8.2040657e-001
 -8.4842200e-001
 -8.7586967e-001
 -9.0262565e-001
 -9.2856926e-001
 -9.5358361e-001
 -9.7755614e-001
 -1.0003792e+000
 -1.0219502e+000
 -1.0421726e+000
 -1.0609555e+000
 -1.0782148e+000
 -1.0938725e+000
 -1.1078577e+000
 -1.1201065e+000
 -1.1305618e+000
 -1.1391738e+000
 -1.1458997e+000
 -1.1507037e+000
 -1.1535570e+000
 -1.1544376e+000
 -1.1533303e+000
 -1.1502259e+000
 -1.1451220e+000
 -1.1380215e+000
 -1.1289335e+000
 -1.1178720e+000
 -1.1048562e+000
 -1.0899100e+000
 -1.0730614e+000
 -1.0543427e+000
 -1.0337896e+000
 -1.0114411e+000
 -9.8733922e-001
 -9.6152870e-001
 -9.3405655e-001
 -9.0497187e-001
 -8.7432564e-001
 -8.4217040e-001
 -8.0856012e-001
 -7.7355001e-001
 -7.3719639e-001
 -6.9955657e-001
 -6.6068879e-001
 -6.2065219e-001
 -5.7950679e-001
 -5.3731351e-001
 -4.9413427e-001
 -4.5003200e-001
 -4.0507083e-001
 -3.5931616e-001
 -3.1283488e-001
 -2.6569549e-001
 -2.1796834e-001
 -1.6972577e-001
 -1.2104239e-001
 -7.1995247e-002
 -2.2664065e-002
  2.6868579e-002
  7.6517034e-002
  1.2619240e-001
  1.7580237e-001
  2.2525107e-001
  2.7443897e-001
  3.2326277e-001
  3.7161540e-001
  4.1938596e-001
  4.6645976e-001
  5.1271842e-001
  5.5803999e-001
  6.0229909e-001
  6.4536716e-001
  6.8711274e-001
  7.2740176e-001
  7.6609795e-001
  8.0306327e-001
  8.3815838e-001
  8.7124318e-001
  9.0217737e-001
  9.3082112e-001
  9.5703569e-001
  9.8068416e-001
  1.0016322e+000
  1.0197487e+000
  1.0349069e+000
  1.0469847e+000
  1.0558661e+000
  1.0614414e+000
  1.0636087e+000
  1.0622741e+000
  1.0573530e+000
  1.0487709e+000
  1.0364637e+000
  1.0203792e+000
  1.0004771e+000
  9.7673013e-001
  9.4912466e-001
  9.1766105e-001
  8.8235430e-001
  8.4323447e-001
  8.0034702e-001
  7.5375315e-001
  7.0352993e-001
  6.4977046e-001
  5.9258389e-001
  5.3209533e-001
  4.6844569e-001
  4.0179145e-001
  3.3230423e-001
  2.6017041e-001
  1.8559048e-001
  1.0877849e-001
  2.9961198e-002
 -5.0622696e-002
 -1.3272352e-001
 -2.1608162e-001
 -3.0042847e-001
 -3.8548785e-001
 -4.7097704e-001
 -5.5660814e-001
 -6.4208944e-001
 -7.2712679e-001
 -8.1142503e-001
 -8.9468945e-001
 -9.7662733e-001
 -1.0569493e+000
 -1.1353711e+000
 -1.2116147e+000
 -1.2854101e+000
 -1.3564966e+000
 -1.4246242e+000
 -1.4895551e+000
 -1.5510649e+000
 -1.6089437e+000
 -1.6629978e+000
 -1.7130501e+000
 -1.7589415e+000
 -1.8005318e+000
 -1.8377004e+000
 -1.8703470e+000
 -1.8983922e+000
 -1.9217780e+000
 -1.9404681e+000
 -1.9544483e+000
 -1.9637260e+000
 -1.9683310e+000
 -1.9683146e+000
 -1.9637499e+000
 -1.9547308e+000
 -1.9413720e+000
 -1.9238077e+000
 -1.9021917e+000
 -1.8766954e+000
 -1.8475079e+000
 -1.8148340e+000
 -1.7788934e+000
 -1.7399196e+000
 -1.6981581e+000
 -1.6538650e+000
 -1.6073061e+000
 -1.5587545e+000
 -1.5084896e+000
 -1.4567953e+000
 -1.4039582e+000
 -1.3502664e+000
 -1.2960074e+000
 -1.2414665e+000
 -1.1869255e+000
 -1.1326609e+000
 -1.0789424e+000
 -1.0260314e+000
 -9.7417960e-001
 -9.2362775e-001
 -8.7460419e-001
 -8.2732382e-001
 -7.8198696e-001
 -7.3877838e-001
 -6.9786644e-001
 -6.5940230e-001
 -6.2351928e-001
 -5.9033234e-001
 -5.5993768e-001
 -5.3241243e-001
 -5.0781454e-001
 -4.8618268e-001
 -4.6753637e-001
 -4.5187618e-001
 -4.3918406e-001
 -4.2942375e-001
 -4.2254135e-001
 -4.1846598e-001
 -4.1711050e-001
 -4.1837239e-001
 -4.2213464e-001
 -4.2826678e-001
 -4.3662592e-001
 -4.4705793e-001
 -4.5939858e-001
 -4.7347480e-001
 -4.8910593e-001
 -5.0610499e-001
 -5.2427999e-001
 -5.4343525e-001
 -5.6337269e-001
 -5.8389310e-001
 -6.0479744e-001
 -6.2588805e-001
 -6.4696988e-001
 -6.6785161e-001
 -6.8834675e-001
 -7.0827471e-001
 -7.2746175e-001
 -7.4574189e-001
 -7.6295775e-001
 -7.7896127e-001
 -7.9361439e-001
 -8.0678963e-001
 -8.1837057e-001
 -8.2825227e-001
 -8.3634155e-001
 -8.4255724e-001
 -8.4683029e-001
 -8.4910382e-001
 -8.4933310e-001
 -8.4748541e-001
 -8.4353981e-001
 -8.3748693e-001
 -8.2932858e-001
 -8.1907733e-001
 -8.0675608e-001
 -7.9239748e-001
 -7.7604340e-001
 -7.5774429e-001
 -7.3755854e-001
 -7.1555176e-001
 -6.9179613e-001
 -6.6636961e-001
 -6.3935525e-001
 -6.1084044e-001
 -5.8091614e-001
 -5.4967620e-001
 -5.1721659e-001
 -4.8363471e-001
 -4.4902874e-001
 -4.1349695e-001
 -3.7713709e-001
 -3.4004582e-001
 -3.0231813e-001
 -2.6404685e-001
 -2.2532221e-001
 -1.8623137e-001
 -1.4685808e-001
 -1.0728234e-001
 -6.7580128e-002
 -2.7823163e-002
  1.1921285e-002
  5.1590530e-002
  9.1126575e-002
  1.3047616e-001
  1.6959078e-001
  2.0842666e-001
  2.4694471e-001
  2.8511041e-001
  3.2289371e-001
  3.6026890e-001
  3.9721440e-001
  4.3371260e-001
  4.6974965e-001
  5.0531525e-001
  5.4040243e-001
  5.7500729e-001
  6.0912878e-001
  6.4276849e-001
  6.7593037e-001
  7.0862051e-001
  7.4084696e-001
  7.7261946e-001
  8.0394926e-001
  8.3484893e-001
  8.6533218e-001
  8.9541368e-001
  9.2510891e-001
  9.5443405e-001
  9.8340581e-001
  1.0120413e+000
  1.0403581e+000
  1.0683740e+000
  1.0961068e+000
  1.1235746e+000
  1.1507956e+000
  1.1777879e+000
  1.2045695e+000
  1.2311585e+000
  1.2575728e+000
  1.2838302e+000
  1.3099482e+000
  1.3359442e+000
  1.3618351e+000
  1.3876378e+000
  1.4133685e+000
  1.4390431e+000
  1.4646767e+000
  1.4902842e+000
  1.5158792e+000
  1.5414748e+000
  1.5670829e+000
  1.5927144e+000
  1.6183787e+000
  1.6440840e+000
  1.6698366e+000
  1.6956410e+000
  1.7214999e+000
  1.7474135e+000
  1.7733797e+000
  1.7993938e+000
  1.8254483e+000
  1.8515325e+000
  1.8776327e+000
  1.9037317e+000
  1.9298086e+000
  1.9558389e+000
  1.9817942e+000
  2.0076421e+000
  2.0333458e+000
  2.0588647e+000
  2.0841536e+000
  2.1091632e+000
  2.1338399e+000
  2.1581258e+000
  2.1819588e+000
  2.2052727e+000
  2.2279976e+000
  2.2500595e+000
  2.2713812e+000
  2.2918819e+000
  2.3114781e+000
  2.3300836e+000
  2.3476096e+000
  2.3639658e+000
  2.3790602e+000
  2.3927999e+000
  2.4050913e+000
  2.4158409e+000
  2.4249558e+000
  2.4323439e+000
  2.4379149e+000
  2.4415807e+000
  2.4432559e+000
  2.4428584e+000
  2.4403100e+000
  2.4355371e+000
  2.4284711e+000
  2.4190489e+000
  2.4072137e+000
  2.3929149e+000
  2.3761094e+000
  2.3567614e+000
  2.3348430e+000
  2.3103346e+000
  2.2832252e+000
  2.2535125e+000
  2.2212035e+000
  2.1863141e+000
  2.1488699e+000
  2.1089058e+000
  2.0664661e+000
  2.0216044e+000
  1.9743837e+000
  1.9248761e+000
  1.8731625e+000
  1.8193326e+000
  1.7634844e+000
  1.7057237e+000
  1.6461640e+000
  1.5849258e+000
  1.5221363e+000
  1.4579286e+000
  1.3924414e+000
  1.3258182e+000
  1.2582068e+000
  1.1897586e+000
  1.1206279e+000
  1.0509715e+000
  9.8094741e-001
  9.1071493e-001
  8.4043341e-001
  7.7026182e-001
  7.0035805e-001
  6.3087827e-001
  5.6197633e-001
  4.9380314e-001
  4.2650612e-001
  3.6022871e-001
  2.9510979e-001
  2.3128332e-001
  1.6887787e-001
  1.0801627e-001
  4.8815290e-002
 -8.6146498e-003
 -6.4169703e-002
 -1.1775278e-001
 -1.6927370e-001
 -2.1864925e-001
 -2.6580326e-001
 -3.1066661e-001
 -3.5317715e-001
 -3.9327966e-001
 -4.3092572e-001
 -4.6607355e-001
 -4.9868785e-001
 -5.2873956e-001
 -5.5620564e-001
 -5.8106883e-001
 -6.0331736e-001
 -6.2294468e-001
 -6.3994916e-001
 -6.5433380e-001
 -6.6610594e-001
 -6.7527696e-001
 -6.8186202e-001
 -6.8587976e-001
 -6.8735208e-001
 -6.8630388e-001
 -6.8276287e-001
 -6.7675935e-001
 -6.6832609e-001
 -6.5749816e-001
 -6.4431288e-001
 -6.2880969e-001
 -6.1103015e-001
 -5.9101797e-001
 -5.6881898e-001
 -5.4448122e-001
 -5.1805505e-001
 -4.8959328e-001
 -4.5915128e-001
 -4.2678725e-001
 -3.9256231e-001
 -3.5654084e-001
 -3.1879066e-001
 -2.7938328e-001
 -2.3839422e-001
 -1.9590323e-001
 -1.5199461e-001
 -1.0675742e-001
 -6.0285797e-002
 -1.2679178e-002
  3.5957476e-002
  8.5513469e-002
  1.3587219e-001
  1.8691099e-001
  2.3850104e-001
  2.9050730e-001
  3.4278851e-001
  3.9519718e-001
  4.4757971e-001
  4.9977655e-001
  5.5162237e-001
  6.0294633e-001
  6.5357245e-001
  7.0331995e-001
  7.5200375e-001
  7.9943499e-001
  8.4542160e-001
  8.8976900e-001
  9.3228078e-001
  9.7275949e-001
  1.0110075e+000
  1.0468278e+000
  1.0800252e+000
  1.1104069e+000
  1.1377840e+000
  1.1619721e+000
  1.1827926e+000
  1.2000741e+000
  1.2136529e+000
  1.2233748e+000
  1.2290957e+000
  1.2306829e+000
  1.2280166e+000
  1.2209903e+000
  1.2095123e+000
  1.1935068e+000
  1.1729143e+000
  1.1476931e+000
  1.1178200e+000
  1.0832909e+000
  1.0441213e+000
  1.0003475e+000
  9.5202659e-001
  8.9923689e-001
  8.4207843e-001
  7.8067295e-001
  7.1516404e-001
  6.4571699e-001
  5.7251864e-001
  4.9577699e-001
  4.1572083e-001
  3.3259905e-001
  2.4667996e-001
  1.5825043e-001
  6.7614927e-002
 -2.4905653e-002
 -1.1897517e-001
 -2.1424359e-001
 -3.1034848e-001
 -4.0691654e-001
 -5.0356531e-001
 -5.9990488e-001
 -6.9553976e-001
 -7.9007079e-001
 -8.8309710e-001
 -9.7421816e-001
 -1.0630358e+000
 -1.1491564e+000
 -1.2321929e+000
 -1.3117669e+000
 -1.3875109e+000
 -1.4590702e+000
 -1.5261051e+000
 -1.5882929e+000
 -1.6453295e+000
 -1.6969320e+000
 -1.7428394e+000
 -1.7828155e+000
 -1.8166493e+000
 -1.8441572e+000
 -1.8651841e+000
 -1.8796045e+000
 -1.8873234e+000
 -1.8882774e+000
 -1.8824351e+000
 -1.8697979e+000
 -1.8504000e+000
 -1.8243087e+000
 -1.7916244e+000
 -1.7524801e+000
 -1.7070411e+000
 -1.6555046e+000
 -1.5980983e+000
 -1.5350800e+000
 -1.4667360e+000
 -1.3933798e+000
 -1.3153507e+000
 -1.2330119e+000
 -1.1467487e+000
 -1.0569667e+000
 -9.6408928e-001
 -8.6855553e-001
 -7.7081793e-001
 -6.7133983e-001
 -5.7059288e-001
 -4.6905445e-001
 -3.6720498e-001
 -2.6552525e-001
 -1.6449375e-001
 -6.4583908e-002
  3.3738568e-002
  1.3001832e-001
  2.2381296e-001
  3.1469557e-001
  4.0225717e-001
  4.8610902e-001
  5.6588487e-001
  6.4124304e-001
  7.1186835e-001
  7.7747394e-001
  8.3780282e-001
  8.9262938e-001
  9.4176060e-001
  9.8503705e-001
  1.0223338e+000
  1.0535611e+000
  1.0786645e+000
  1.0976254e+000
  1.1104608e+000
  1.1172232e+000
  1.1180000e+000
  1.1129129e+000
  1.1021167e+000
  1.0857988e+000
  1.0641775e+000
  1.0375003e+000
  1.0060429e+000
  9.7010658e-001
  9.3001684e-001
  8.8612090e-001
  8.3878560e-001
  7.8839494e-001
  7.3534765e-001
  6.8005465e-001
  6.2293639e-001
  5.6442024e-001
  5.0493775e-001
  4.4492202e-001
  3.8480496e-001
  3.2501467e-001
  2.6597277e-001
  2.0809192e-001
  1.5177328e-001
  9.7404156e-002
  4.5355741e-002
 -4.0190573e-003
 -5.0387618e-002
 -9.3439465e-002
 -1.3288797e-001
 -1.6847187e-001
 -1.9995665e-001
 -2.2713565e-001
 -2.4983108e-001
 -2.6789476e-001
 -2.8120873e-001
 -2.8968556e-001
 -2.9326856e-001
 -2.9193170e-001
 -2.8567944e-001
 -2.7454624e-001
 -2.5859594e-001
 -2.3792100e-001
 -2.1264151e-001
 -1.8290402e-001
 -1.4888028e-001
 -1.1076577e-001
 -6.8778172e-002
 -2.3155644e-002
  2.5844954e-002
  7.7949943e-002
  1.3287078e-001
  1.9030609e-001
  2.4994371e-001
  3.1146276e-001
  3.7453582e-001
  4.3883095e-001
  5.0401384e-001
  5.6974983e-001
  6.3570593e-001
  7.0155282e-001
  7.6696666e-001
  8.3163093e-001
  8.9523818e-001
  9.5749155e-001
  1.0181063e+000
  1.0768113e+000
  1.1333500e+000
  1.1874817e+000
  1.2389828e+000
  1.2876470e+000
  1.3332866e+000
  1.3757326e+000
  1.4148354e+000
  1.4504650e+000
  1.4825109e+000
  1.5108823e+000
  1.5355080e+000
  1.5563359e+000
  1.5733326e+000
  1.5864832e+000
  1.5957904e+000
  1.6012739e+000
  1.6029694e+000
  1.6009280e+000
  1.5952152e+000
  1.5859098e+000
  1.5731027e+000
  1.5568964e+000
  1.5374031e+000
  1.5147441e+000
  1.4890487e+000
  1.4604526e+000
  1.4290975e+000
  1.3951292e+000
  1.3586972e+000
  1.3199536e+000
  1.2790515e+000
  1.2361451e+000
  1.1913880e+000
  1.1449329e+000
  1.0969306e+000
  1.0475295e+000
  9.9687507e-001
  9.4510928e-001
  8.9237015e-001
  8.3879150e-001
  7.8450263e-001
  7.2962819e-001
  6.7428800e-001
  6.1859708e-001
  5.6266563e-001
  5.0659911e-001
  4.5049844e-001
  3.9446014e-001
  3.3857661e-001
  2.8293638e-001
  2.2762446e-001
  1.7272269e-001
  1.1831007e-001
  6.4463174e-002
  1.1256540e-002
 -4.1236956e-002
 -9.2945704e-002
 -1.4379898e-001
 -1.9372660e-001
 -2.4265857e-001
 -2.9052479e-001
 -3.3725476e-001
 -3.8277735e-001
 -4.2702062e-001
 -4.6991162e-001
 -5.1137633e-001
 -5.5133954e-001
 -5.8972490e-001
 -6.2645490e-001
 -6.6145098e-001
 -6.9463369e-001
 -7.2592282e-001
 -7.5523770e-001
 -7.8249741e-001
 -8.0762115e-001
 -8.3052859e-001
 -8.5114024e-001
 -8.6937793e-001
 -8.8516522e-001
 -8.9842788e-001
 -9.0909446e-001
 -9.1709670e-001
 -9.2237015e-001
 -9.2485464e-001
 -9.2449480e-001
 -9.2124065e-001
 -9.1504802e-001
 -9.0587910e-001
 -8.9370289e-001
 -8.7849566e-001
 -8.6024135e-001
 -8.3893194e-001
 -8.1456785e-001
 -7.8715815e-001
 -7.5672090e-001
 -7.2328331e-001
 -6.8688194e-001
 -6.4756274e-001
 -6.0538121e-001
 -5.6040228e-001
 -5.1270038e-001
 -4.6235924e-001
 -4.0947178e-001
 -3.5413986e-001
 -2.9647408e-001
 -2.3659339e-001
 -1.7462476e-001
 -1.1070278e-001
 -4.4969174e-002
  2.2427655e-002
  9.1333195e-002
  1.6158738e-001
  2.3302517e-001
  3.0547723e-001
  3.7877052e-001
  4.5272900e-001
  5.2717432e-001
  6.0192649e-001
  6.7680464e-001
  7.5162767e-001
  8.2621499e-001
  9.0038727e-001
  9.7396704e-001
  1.0467795e+000
  1.1186531e+000
  1.1894202e+000
  1.2589178e+000
  1.3269881e+000
  1.3934791e+000
  1.4582450e+000
  1.5211470e+000
  1.5820535e+000
  1.6408410e+000
  1.6973940e+000
  1.7516055e+000
  1.8033777e+000
  1.8526218e+000
  1.8992586e+000
  1.9432186e+000
  1.9844420e+000
  2.0228791e+000
  2.0584901e+000
  2.0912453e+000
  2.1211250e+000
  2.1481195e+000
  2.1722288e+000
  2.1934627e+000
  2.2118403e+000
  2.2273901e+000
  2.2401492e+000
  2.2501636e+000
  2.2574872e+000
  2.2621819e+000
  2.2643168e+000
  2.2639679e+000
  2.2612174e+000
  2.2561533e+000
  2.2488687e+000
  2.2394614e+000
  2.2280329e+000
  2.2146882e+000
  2.1995345e+000
  2.1826813e+000
  2.1642390e+000
  2.1443184e+000
  2.1230303e+000
  2.1004843e+000
  2.0767884e+000
  2.0520481e+000
  2.0263658e+000
  1.9998403e+000
  1.9725656e+000
  1.9446309e+000
  1.9161195e+000
  1.8871086e+000
  1.8576683e+000
  1.8278617e+000
  1.7977440e+000
  1.7673621e+000
  1.7367545e+000
  1.7059511e+000
  1.6749725e+000
  1.6438302e+000
  1.6125266e+000
  1.5810546e+000
  1.5493981e+000
  1.5175317e+000
  1.4854214e+000
  1.4530242e+000
  1.4202893e+000
  1.3871579e+000
  1.3535639e+000
  1.3194345e+000
  1.2846911e+000
  1.2492495e+000
  1.2130212e+000
  1.1759141e+000
  1.1378331e+000
  1.0986817e+000
  1.0583625e+000
  1.0167784e+000
  9.7383371e-001
  9.2943541e-001
  8.8349398e-001
  8.3592475e-001
  7.8664899e-001
  7.3559505e-001
  6.8269944e-001
  6.2790798e-001
  5.7117680e-001
  5.1247336e-001
  4.5177740e-001
  3.8908185e-001
  3.2439362e-001
  2.5773431e-001
  1.8914090e-001
  1.1866625e-001
  4.6379569e-002
 -2.7633297e-002
 -1.0326963e-001
 -1.8040979e-001
 -2.5891721e-001
 -3.3863863e-001
 -4.1940437e-001
 -5.0102882e-001
 -5.8331096e-001
 -6.6603512e-001
 -7.4897185e-001
 -8.3187884e-001
 -9.1450211e-001
 -9.9657716e-001
 -1.0778304e+000
 -1.1579805e+000
 -1.2367401e+000
 -1.3138174e+000
 -1.3889176e+000
 -1.4617454e+000
 -1.5320060e+000
 -1.5994078e+000
 -1.6636636e+000
 -1.7244934e+000
 -1.7816254e+000
 -1.8347988e+000
 -1.8837654e+000
 -1.9282913e+000
 -1.9681592e+000
 -2.0031695e+000
 -2.0331430e+000
 -2.0579214e+000
 -2.0773695e+000
 -2.0913766e+000
 -2.0998572e+000
 -2.1027526e+000
 -2.1000316e+000
 -2.0916913e+000
 -2.0777578e+000
 -2.0582866e+000
 -2.0333626e+000
 -2.0031005e+000
 -1.9676445e+000
 -1.9271679e+000
 -1.8818726e+000
 -1.8319884e+000
 -1.7777721e+000
 -1.7195062e+000
 -1.6574981e+000
 -1.5920781e+000
 -1.5235978e+000
 -1.4524287e+000
 -1.3789602e+000
 -1.3035971e+000
 -1.2267579e+000
 -1.1488722e+000
 -1.0703787e+000
 -9.9172208e-001
 -9.1335124e-001
 -8.3571624e-001
 -7.5926590e-001
 -6.8444519e-001
 -6.1169263e-001
 -5.4143775e-001
 -4.7409858e-001
 -4.1007922e-001
 -3.4976745e-001
 -2.9353247e-001
 -2.4172273e-001
 -1.9466392e-001
 -1.5265705e-001
 -1.1597668e-001
 -8.4869402e-002
 -5.9552366e-002
 -4.0212082e-002
 -2.7003370e-002
 -2.0048518e-002
 -1.9436638e-002
 -2.5223225e-002
 -3.7429923e-002
 -5.6044494e-002
 -8.1020993e-002
 -1.1228015e-001
 -1.4970993e-001
 -1.9316633e-001
 -2.4247428e-001
 -2.9742884e-001
 -3.5779642e-001
 -4.2331629e-001
 -4.9370216e-001
 -5.6864390e-001
 -6.4780943e-001
 -7.3084663e-001
 -8.1738541e-001
 -9.0703985e-001
 -9.9941037e-001
 -1.0940860e+000
 -1.1906465e+000
 -1.2886649e+000
 -1.3877096e+000
 -1.4873465e+000
 -1.5871417e+000
 -1.6866632e+000
 -1.7854832e+000
 -1.8831802e+000
 -1.9793411e+000
 -2.0735629e+000
 -2.1654544e+000
 -2.2546383e+000
 -2.3407523e+000
 -2.4234506e+000
 -2.5024056e+000
 -2.5773086e+000
 -2.6478709e+000
 -2.7138250e+000
 -2.7749251e+000
 -2.8309474e+000
 -2.8816913e+000
 -2.9269789e+000
 -2.9666559e+000
 -3.0005911e+000
 -3.0286767e+000
 -3.0508278e+000
 -3.0669824e+000
 -3.0771006e+000
 -3.0811647e+000
 -3.0791778e+000
 -3.0711640e+000
 -3.0571667e+000
 -3.0372487e+000
 -3.0114906e+000
 -2.9799904e+000
 -2.9428624e+000
 -2.9002358e+000
 -2.8522546e+000
 -2.7990756e+000
 -2.7408683e+000
 -2.6778131e+000
 -2.6101011e+000
 -2.5379323e+000
 -2.4615156e+000
 -2.3810669e+000
 -2.2968091e+000
 -2.2089707e+000
 -2.1177851e+000
 -2.0234902e+000
 -1.9263271e+000
 -1.8265402e+000
 -1.7243756e+000
 -1.6200815e+000
 -1.5139070e+000
 -1.4061021e+000
 -1.2969167e+000
 -1.1866007e+000
 -1.0754033e+000
 -9.6357288e-001
 -8.5135653e-001
 -7.3899977e-001
 -6.2674632e-001
 -5.1483781e-001
 -4.0351353e-001
 -2.9301018e-001
 -1.8356164e-001
 -7.5398708e-002
  3.1251129e-002
  1.3616398e-001
  2.3911980e-001
  3.3990269e-001
  4.3830118e-001
  5.3410858e-001
  6.2712327e-001
  7.1714910e-001
  8.0399577e-001
  8.8747919e-001
  9.6742195e-001
  1.0436537e+000
  1.1160118e+000
  1.1843413e+000
  1.2484961e+000
  1.3083390e+000
  1.3637421e+000
  1.4145878e+000
  1.4607689e+000
  1.5021890e+000
  1.5387634e+000
  1.5704193e+000
  1.5970962e+000
  1.6187464e+000
  1.6353356e+000
  1.6468427e+000
  1.6532607e+000
  1.6545968e+000
  1.6508724e+000
  1.6421234e+000
  1.6284006e+000
  1.6097693e+000
  1.5863095e+000
  1.5581160e+000
  1.5252980e+000
  1.4879790e+000
  1.4462965e+000
  1.4004019e+000
  1.3504595e+000
  1.2966469e+000
  1.2391536e+000
  1.1781809e+000
  1.1139412e+000
  1.0466570e+000
  9.7656028e-001
  9.0389187e-001
  8.2890020e-001
  7.5184058e-001
  6.7297420e-001
  5.9256710e-001
  5.1088917e-001
  4.2821308e-001
  3.4481323e-001
  2.6096465e-001
  1.7694193e-001
  9.3018167e-002
  9.4638290e-003
 -7.3454247e-002
 -1.5547392e-001
 -2.3633874e-001
 -3.1579895e-001
 -3.9361242e-001
 -4.6954556e-001
 -5.4337417e-001
 -6.1488425e-001
 -6.8387275e-001
 -7.5014831e-001
 -8.1353182e-001
 -8.7385708e-001
 -9.3097125e-001
 -9.8473533e-001
 -1.0350245e+000
 -1.0817285e+000
 -1.1247519e+000
 -1.1640139e+000
 -1.1994491e+000
 -1.2310069e+000
 -1.2586519e+000
 -1.2823636e+000
 -1.3021363e+000
 -1.3179789e+000
 -1.3299147e+000
 -1.3379808e+000
 -1.3422281e+000
 -1.3427207e+000
 -1.3395354e+000
 -1.3327611e+000
 -1.3224988e+000
 -1.3088601e+000
 -1.2919676e+000
 -1.2719534e+000
 -1.2489590e+000
 -1.2231346e+000
 -1.1946380e+000
 -1.1636344e+000
 -1.1302951e+000
 -1.0947976e+000
 -1.0573240e+000
 -1.0180609e+000
 -9.7719845e-001
 -9.3492958e-001
 -8.9144936e-001
 -8.4695426e-001
 -8.0164152e-001
 -7.5570835e-001
 -7.0935138e-001
 -6.6276588e-001
 -6.1614523e-001
 -5.6968018e-001
 -5.2355833e-001
 -4.7796348e-001
 -4.3307506e-001
 -3.8906760e-001
 -3.4611016e-001
 -3.0436585e-001
 -2.6399130e-001
 -2.2513619e-001
 -1.8794285e-001
 -1.5254576e-001
 -1.1907119e-001
 -8.7636837e-002
 -5.8351415e-002
 -3.1314386e-002
 -6.6156315e-003
  1.5664813e-002
  3.5456998e-002
  5.2701277e-002
  6.7348483e-002
  7.9360080e-002
  8.8708281e-002
  9.5376128e-002
  9.9357542e-002
  1.0065733e-001
  9.9291169e-002
  9.5285524e-002
  8.8677567e-002
  7.9515022e-002
  6.7855985e-002
  5.3768708e-002
  3.7331327e-002
  1.8631565e-002
 -2.2336131e-003
 -2.5158391e-002
 -5.0028521e-002
 -7.6721790e-002
 -1.0510853e-001
 -1.3505213e-001
 -1.6640967e-001
 -1.9903248e-001
 -2.3276678e-001
 -2.6745440e-001
 -3.0293344e-001
 -3.3903903e-001
 -3.7560401e-001
 -4.1245980e-001
 -4.4943708e-001
 -4.8636665e-001
 -5.2308022e-001
 -5.5941118e-001
 -5.9519545e-001
 -6.3027228e-001
 -6.6448501e-001
 -6.9768187e-001
 -7.2971678e-001
 -7.6045002e-001
 -7.8974904e-001
 -8.1748905e-001
 -8.4355376e-001
 -8.6783597e-001
 -8.9023813e-001
 -9.1067288e-001
 -9.2906354e-001
 -9.4534455e-001
 -9.5946182e-001
 -9.7137306e-001
 -9.8104807e-001
 -9.8846888e-001
 -9.9362992e-001
 -9.9653809e-001
 -9.9721273e-001
 -9.9568561e-001
 -9.9200074e-001
 -9.8621420e-001
 -9.7839390e-001
 -9.6861919e-001
 -9.5698053e-001
 -9.4357897e-001
 -9.2852569e-001
 -9.1194140e-001
 -8.9395572e-001
 -8.7470645e-001
 -8.5433893e-001
 -8.3300517e-001
 -8.1086310e-001
 -7.8807567e-001
 -7.6480998e-001
 -7.4123638e-001
 -7.1752748e-001
 -6.9385724e-001
 -6.7039999e-001
 -6.4732940e-001
 -6.2481755e-001
 -6.0303392e-001
 -5.8214442e-001
 -5.6231038e-001
 -5.4368766e-001
 -5.2642570e-001
 -5.1066658e-001
 -4.9654420e-001
 -4.8418338e-001
 -4.7369914e-001
 -4.6519587e-001
 -4.5876667e-001
 -4.5449269e-001
 -4.5244252e-001
 -4.5267165e-001
 -4.5522202e-001
 -4.6012155e-001
 -4.6738387e-001
 -4.7700800e-001
 -4.8897813e-001
 -5.0326354e-001
 -5.1981849e-001
 -5.3858230e-001
 -5.5947939e-001
 -5.8241947e-001
 -6.0729780e-001
 -6.3399551e-001
 -6.6237999e-001
 -6.9230536e-001
 -7.2361306e-001
 -7.5613241e-001
 -7.8968132e-001
 -8.2406707e-001
 -8.5908710e-001
 -8.9452990e-001
 -9.3017594e-001
 -9.6579869e-001
 -1.0011656e+000
 -1.0360394e+000
 -1.0701788e+000
 -1.1033401e+000
 -1.1352782e+000
 -1.1657478e+000
 -1.1945048e+000
 -1.2213074e+000
 -1.2459173e+000
 -1.2681013e+000
 -1.2876323e+000
 -1.3042907e+000
 -1.3178655e+000
 -1.3281558e+000
 -1.3349717e+000
 -1.3381356e+000
 -1.3374835e+000
 -1.3328655e+000
 -1.3241477e+000
 -1.3112123e+000
 -1.2939591e+000
 -1.2723060e+000
 -1.2461898e+000
 -1.2155668e+000
 -1.1804138e+000
 -1.1407278e+000
 -1.0965271e+000
 -1.0478511e+000
 -9.9476084e-001
 -9.3733861e-001
 -8.7568832e-001
 -8.0993512e-001
 -7.4022516e-001
 -6.6672523e-001
 -5.8962218e-001
 -5.0912238e-001
 -4.2545095e-001
 -3.3885088e-001
 -2.4958214e-001
 -1.5792061e-001
 -6.4156866e-002
  3.1404984e-002
  1.2844870e-001
  2.2664733e-001
  3.2566468e-001
  4.2515689e-001
  5.2477412e-001
  6.2416213e-001
  7.2296411e-001
  8.2082238e-001
  9.1738018e-001
  1.0122835e+000
  1.1051828e+000
  1.1957349e+000
  1.2836049e+000
  1.3684673e+000
  1.4500086e+000
  1.5279283e+000
  1.6019407e+000
  1.6717766e+000
  1.7371844e+000
  1.7979317e+000
  1.8538065e+000
  1.9046183e+000
  1.9501993e+000
  1.9904049e+000
  2.0251151e+000
  2.0542345e+000
  2.0776931e+000
  2.0954468e+000
  2.1074774e+000
  2.1137926e+000
  2.1144261e+000
  2.1094372e+000
  2.0989105e+000
  2.0829552e+000
  2.0617047e+000
  2.0353155e+000
  2.0039664e+000
  1.9678571e+000
  1.9272075e+000
  1.8822559e+000
  1.8332578e+000
  1.7804841e+000
  1.7242200e+000
  1.6647627e+000
  1.6024199e+000
  1.5375079e+000
  1.4703501e+000
  1.4012745e+000
  1.3306122e+000
  1.2586954e+000
  1.1858554e+000
  1.1124210e+000
  1.0387163e+000
  9.6505909e-001
  8.9175916e-001
  8.1911653e-001
  7.4741992e-001
  6.7694526e-001
  6.0795427e-001
  5.4069322e-001
  4.7539178e-001
  4.1226192e-001
  3.5149708e-001
  2.9327137e-001
  2.3773894e-001
  1.8503350e-001
  1.3526800e-001
  8.8534401e-002
  4.4903667e-002
  4.4258183e-003
 -3.2869815e-002
 -6.6974229e-002
 -9.7898245e-002
 -1.2567189e-001
 -1.5034364e-001
 -1.7197959e-001
 -1.9066246e-001
 -2.0649060e-001
 -2.1957680e-001
 -2.3004711e-001
 -2.3803959e-001
 -2.4370293e-001
 -2.4719519e-001
 -2.4868230e-001
 -2.4833675e-001
 -2.4633611e-001
 -2.4286168e-001
 -2.3809708e-001
 -2.3222691e-001
 -2.2543540e-001
 -2.1790520e-001
 -2.0981611e-001
 -2.0134398e-001
 -1.9265962e-001
 -1.8392785e-001
 -1.7530655e-001
 -1.6694592e-001
 -1.5898771e-001
 -1.5156469e-001
 -1.4480008e-001
 -1.3880720e-001
 -1.3368919e-001
 -1.2953880e-001
 -1.2643832e-001
 -1.2445960e-001
 -1.2366420e-001
 -1.2410356e-001
 -1.2581932e-001
 -1.2884372e-001
 -1.3320002e-001
 -1.3890308e-001
 -1.4595989e-001
 -1.5437027e-001
 -1.6412750e-001
 -1.7521906e-001
 -1.8762739e-001
 -2.0133063e-001
 -2.1630338e-001
 -2.3251750e-001
 -2.4994282e-001
 -2.6854790e-001
 -2.8830072e-001
 -3.0916938e-001
 -3.3112269e-001
 -3.5413077e-001
 -3.7816553e-001
 -4.0320118e-001
 -4.2921458e-001
 -4.5618558e-001
 -4.8409725e-001
 -5.1293604e-001
 -5.4269188e-001
 -5.7335821e-001
 -6.0493187e-001
 -6.3741298e-001
 -6.7080474e-001
 -7.0511309e-001
 -7.4034639e-001
 -7.7651499e-001
 -8.1363075e-001
 -8.5170647e-001
 -8.9075537e-001
 -9.3079043e-001
 -9.7182374e-001
 -1.0138658e+000
 -1.0569250e+000
 -1.1010065e+000
 -1.1461122e+000
 -1.1922393e+000
 -1.2393801e+000
 -1.2875213e+000
 -1.3366433e+000
 -1.3867196e+000
 -1.4377163e+000
 -1.4895918e+000
 -1.5422961e+000
 -1.5957707e+000
 -1.6499481e+000
 -1.7047518e+000
 -1.7600963e+000
 -1.8158866e+000
 -1.8720189e+000
 -1.9283802e+000
 -1.9848487e+000
 -2.0412944e+000
 -2.0975791e+000
 -2.1535572e+000
 -2.2090760e+000
 -2.2639765e+000
 -2.3180944e+000
 -2.3712602e+000
 -2.4233008e+000
 -2.4740399e+000
 -2.5232991e+000
 -2.5708993e+000
 -2.6166609e+000
 -2.6604056e+000
 -2.7019572e+000
 -2.7411428e+000
 -2.7777935e+000
 -2.8117462e+000
 -2.8428438e+000
 -2.8709371e+000
 -2.8958851e+000
 -2.9175564e+000
 -2.9358300e+000
 -2.9505959e+000
 -2.9617564e+000
 -2.9692263e+000
 -2.9729340e+000
 -2.9728218e+000
 -2.9688463e+000
 -2.9609790e+000
 -2.9492067e+000
 -2.9335314e+000
 -2.9139705e+000
 -2.8905570e+000
 -2.8633392e+000
 -2.8323806e+000
 -2.7977598e+000
 -2.7595700e+000
 -2.7179183e+000
 -2.6729257e+000
 -2.6247261e+000
 -2.5734657e+000
 -2.5193025e+000
 -2.4624048e+000
 -2.4029513e+000
 -2.3411295e+000
 -2.2771346e+000
 -2.2111692e+000
 -2.1434417e+000
 -2.0741653e+000
 -2.0035571e+000
 -1.9318371e+000
 -1.8592266e+000
 -1.7859479e+000
 -1.7122226e+000
 -1.6382708e+000
 -1.5643101e+000
 -1.4905547e+000
 -1.4172141e+000
 -1.3444929e+000
 -1.2725890e+000
 -1.2016937e+000
 -1.1319904e+000
 -1.0636540e+000
 -9.9685040e-001
 -9.3173600e-001
 -8.6845694e-001
 -8.0714885e-001
 -7.4793643e-001
 -6.9093315e-001
 -6.3624099e-001
 -5.8395030e-001
 -5.3413963e-001
 -4.8687573e-001
 -4.4221349e-001
 -4.0019605e-001
 -3.6085487e-001
 -3.2420991e-001
 -2.9026980e-001
 -2.5903213e-001
 -2.3048368e-001
 -2.0460080e-001
 -1.8134971e-001
 -1.6068691e-001
 -1.4255958e-001
 -1.2690599e-001
 -1.1365597e-001
 -1.0273138e-001
 -9.4046548e-002
 -8.7508810e-002
 -8.3018963e-002
 -8.0471790e-002
 -7.9756560e-002
 -8.0757545e-002
 -8.3354530e-002
 -8.7423328e-002
 -9.2836292e-002
 -9.9462834e-002
 -1.0716993e-001
 -1.1582265e-001
 -1.2528465e-001
 -1.3541868e-001
 -1.4608713e-001
 -1.5715250e-001
 -1.6847793e-001
 -1.7992772e-001
 -1.9136782e-001
 -2.0266636e-001
 -2.1369417e-001
 -2.2432529e-001
 -2.3443750e-001
 -2.4391283e-001
 -2.5263808e-001
 -2.6050536e-001
 -2.6741262e-001
 -2.7326414e-001
 -2.7797107e-001
 -2.8145195e-001
 -2.8363321e-001
 -2.8444967e-001
 -2.8384502e-001
 -2.8177231e-001
 -2.7819440e-001
 -2.7308436e-001
 -2.6642594e-001
 -2.5821389e-001
 -2.4845435e-001
 -2.3716513e-001
 -2.2437600e-001
 -2.1012889e-001
 -1.9447808e-001
 -1.7749031e-001
 -1.5924485e-001
 -1.3983348e-001
 -1.1936042e-001
 -9.7942212e-002
 -7.5707496e-002
 -5.2796716e-002
 -2.9361761e-002
 -5.5655156e-003
  1.8418663e-002
  4.2407560e-002
  6.6208793e-002
  8.9621588e-002
  1.1243764e-001
  1.3444203e-001
  1.5541426e-001
  1.7512934e-001
  1.9335891e-001
  2.0987250e-001
  2.2443880e-001
  2.3682697e-001
  2.4680806e-001
  2.5415639e-001
  2.5865104e-001
  2.6007731e-001
  2.5822820e-001
  2.5290589e-001
  2.4392330e-001
  2.3110545e-001
  2.1429100e-001
  1.9333361e-001
  1.6810331e-001
  1.3848781e-001
  1.0439370e-001
  6.5747641e-002
  2.2497400e-002
 -2.5387190e-002
 -7.7913375e-002
 -1.3506475e-001
 -1.9680067e-001
 -2.6305575e-001
 -3.3373959e-001
 -4.0873655e-001
 -4.8790576e-001
 -5.7108122e-001
 -6.5807215e-001
 -7.4866337e-001
 -8.4261600e-001
 -9.3966817e-001
 -1.0395360e+000
 -1.1419148e+000
 -1.2464800e+000
 -1.3528889e+000
 -1.4607823e+000
 -1.5697857e+000
 -1.6795115e+000
 -1.7895607e+000
 -1.8995254e+000
 -2.0089902e+000
 -2.1175351e+000
 -2.2247371e+000
 -2.3301734e+000
 -2.4334228e+000
 -2.5340688e+000
 -2.6317018e+000
 -2.7259213e+000
 -2.8163386e+000
 -2.9025789e+000
 -2.9842836e+000
 -3.0611124e+000
 -3.1327459e+000
 -3.1988868e+000
 -3.2592624e+000
 -3.3136263e+000
 -3.3617597e+000
 -3.4034730e+000
 -3.4386072e+000
 -3.4670349e+000
 -3.4886610e+000
 -3.5034237e+000
 -3.5112951e+000
 -3.5122809e+000
 -3.5064211e+000
 -3.4937895e+000
 -3.4744938e+000
 -3.4486743e+000
 -3.4165038e+000
 -3.3781863e+000
 -3.3339559e+000
 -3.2840753e+000
 -3.2288344e+000
 -3.1685485e+000
 -3.1035565e+000
 -3.0342186e+000
 -2.9609141e+000
 -2.8840396e+000
 -2.8040058e+000
 -2.7212357e+000
 -2.6361615e+000
 -2.5492222e+000
 -2.4608609e+000
 -2.3715219e+000
 -2.2816484e+000
 -2.1916795e+000
 -2.1020475e+000
 -2.0131757e+000
 -1.9254753e+000
 -1.8393436e+000
 -1.7551613e+000
 -1.6732904e+000
 -1.5940722e+000
 -1.5178255e+000
 -1.4448444e+000
 -1.3753974e+000
 -1.3097256e+000
 -1.2480419e+000
 -1.1905294e+000
 -1.1373415e+000
 -1.0886007e+000
 -1.0443984e+000
 -1.0047953e+000
 -9.6982089e-001
 -9.3947395e-001
 -9.1372333e-001
 -8.9250848e-001
 -8.7574046e-001
 -8.6330305e-001
 -8.5505407e-001
 -8.5082688e-001
 -8.5043197e-001
 -8.5365876e-001
 -8.6027751e-001
 -8.7004127e-001
 -8.8268805e-001
 -8.9794296e-001
 -9.1552045e-001
 -9.3512657e-001
 -9.5646133e-001
 -9.7922093e-001
 -1.0031001e+000
 -1.0277943e+000
 -1.0530021e+000
 -1.0784270e+000
 -1.1037799e+000
 -1.1287807e+000
 -1.1531605e+000
 -1.1766630e+000
 -1.1990463e+000
 -1.2200843e+000
 -1.2395680e+000
 -1.2573065e+000
 -1.2731283e+000
 -1.2868816e+000
 -1.2984353e+000
 -1.3076791e+000
 -1.3145239e+000
 -1.3189019e+000
 -1.3207661e+000
 -1.3200906e+000
 -1.3168693e+000
 -1.3111161e+000
 -1.3028634e+000
 -1.2921614e+000
 -1.2790772e+000
 -1.2636932e+000
 -1.2461059e+000
 -1.2264248e+000
 -1.2047702e+000
 -1.1812723e+000
 -1.1560689e+000
 -1.1293044e+000
 -1.1011276e+000
 -1.0716901e+000
 -1.0411446e+000
 -1.0096433e+000
 -9.7733629e-001
 -9.4436965e-001
 -9.1088430e-001
 -8.7701437e-001
 -8.4288590e-001
 -8.0861559e-001
 -7.7430970e-001
 -7.4006305e-001
 -7.0595814e-001
 -6.7206446e-001
 -6.3843792e-001
 -6.0512040e-001
 -5.7213952e-001
 -5.3950852e-001
 -5.0722629e-001
 -4.7527759e-001
 -4.4363343e-001
 -4.1225150e-001
 -3.8107686e-001
 -3.5004274e-001
 -3.1907139e-001
 -2.8807513e-001
 -2.5695748e-001
 -2.2561440e-001
 -1.9393557e-001
 -1.6180580e-001
 -1.2910650e-001
 -9.5717095e-002
 -6.1516625e-002
 -2.6385241e-002
  9.7942403e-003
  4.7134807e-002
  8.5743749e-002
  1.2572119e-001
  1.6715867e-001
  2.1013783e-001
  2.5472910e-001
  3.0099055e-001
  3.4896682e-001
  3.9868815e-001
  4.5016954e-001
  5.0341000e-001
  5.5839205e-001
  6.1508119e-001
  6.7342570e-001
  7.3335639e-001
  7.9478670e-001
  8.5761280e-001
  9.2171388e-001
  9.8695267e-001
  1.0531759e+000
  1.1202153e+000
  1.1878881e+000
  1.2559984e+000
  1.3243378e+000
  1.3926871e+000
  1.4608176e+000
  1.5284921e+000
  1.5954667e+000
  1.6614923e+000
  1.7263163e+000
  1.7896839e+000
  1.8513404e+000
  1.9110321e+000
  1.9685087e+000
  2.0235247e+000
  2.0758409e+000
  2.1252263e+000
  2.1714595e+000
  2.2143302e+000
  2.2536409e+000
  2.2892077e+000
  2.3208622e+000
  2.3484522e+000
  2.3718431e+000
  2.3909182e+000
  2.4055803e+000
  2.4157520e+000
  2.4213761e+000
  2.4224160e+000
  2.4188564e+000
  2.4107030e+000
  2.3979825e+000
  2.3807427e+000
  2.3590521e+000
  2.3329993e+000
  2.3026926e+000
  2.2682596e+000
  2.2298457e+000
  2.1876142e+000
  2.1417442e+000
  2.0924305e+000
  2.0398818e+000
  1.9843196e+000
  1.9259773e+000
  1.8650980e+000
  1.8019339e+000
  1.7367445e+000
  1.6697952e+000
  1.6013556e+000
  1.5316986e+000
  1.4610982e+000
  1.3898287e+000
  1.3181628e+000
  1.2463707e+000
  1.1747183e+000
  1.1034660e+000
  1.0328679e+000
  9.6317007e-001
  8.9460992e-001
  8.2741497e-001
  7.6180200e-001
  6.9797622e-001
  6.3613056e-001
  5.7644500e-001
  5.1908604e-001
  4.6420623e-001
  4.1194382e-001
  3.6242254e-001
  3.1575135e-001
  2.7202443e-001
  2.3132114e-001
  1.9370615e-001
  1.5922956e-001
  1.2792721e-001
  9.9820942e-002
  7.4919000e-002
  5.3216476e-002
  3.4695801e-002
  1.9327284e-002
  7.0696990e-003
 -2.1290953e-003
 -8.3315061e-003
 -1.1609534e-002
 -1.2044082e-002
 -9.7242548e-003
 -4.7466477e-003
  2.7853599e-003
  1.2762311e-002
  2.5069366e-002
  3.9586989e-002
  5.6191608e-002
  7.4756268e-002
  9.5151243e-002
  1.1724464e-001
  1.4090297e-001
  1.6599166e-001
  1.9237560e-001
  2.1991956e-001
  2.4848867e-001
  2.7794884e-001
  3.0816708e-001
  3.3901188e-001
  3.7035349e-001
  4.0206425e-001
  4.3401879e-001
  4.6609425e-001
  4.9817053e-001
  5.3013043e-001
  5.6185979e-001
  5.9324765e-001
  6.2418636e-001
  6.5457170e-001
  6.8430294e-001
  7.1328295e-001
  7.4141825e-001
  7.6861910e-001
  7.9479957e-001
  8.1987758e-001
  8.4377494e-001
  8.6641748e-001
  8.8773505e-001
  9.0766158e-001
  9.2613519e-001
  9.4309822e-001
  9.5849731e-001
  9.7228346e-001
  9.8441211e-001
  9.9484323e-001
  1.0035414e+000
  1.0104757e+000
  1.0156201e+000
  1.0189534e+000
  1.0204590e+000
  1.0201254e+000
  1.0179461e+000
  1.0139194e+000
  1.0080486e+000
  1.0003421e+000
  9.9081330e-001
  9.7948054e-001
  9.6636709e-001
  9.5150108e-001
  9.3491544e-001
  9.1664778e-001
  8.9674026e-001
  8.7523945e-001
  8.5219615e-001
  8.2766520e-001
  8.0170525e-001
  7.7437853e-001
  7.4575057e-001
  7.1588994e-001
  6.8486792e-001
  6.5275819e-001
  6.1963649e-001
  5.8558024e-001
  5.5066822e-001
  5.1498017e-001
  4.7859636e-001
  4.4159729e-001
  4.0406323e-001
  3.6607383e-001
  3.2770778e-001
  2.8904237e-001
  2.5015318e-001
  2.1111367e-001
  1.7199485e-001
  1.3286499e-001
  9.3789284e-002
  5.4829571e-002
  1.6044106e-002
 -2.2512672e-002
 -6.0790334e-002
 -9.8742614e-002
 -1.3632753e-001
 -1.7350749e-001
 -2.1024931e-001
 -2.4652426e-001
 -2.8230802e-001
 -3.1758063e-001
 -3.5232640e-001
 -3.8653373e-001
 -4.2019501e-001
 -4.5330637e-001
 -4.8586746e-001
 -5.1788116e-001
 -5.4935333e-001
 -5.8029247e-001
 -6.1070935e-001
 -6.4061671e-001
 -6.7002883e-001
 -6.9896117e-001
 -7.2742995e-001
 -7.5545180e-001
 -7.8304327e-001
 -8.1022052e-001
 -8.3699885e-001
 -8.6339237e-001
 -8.8941360e-001
 -9.1507312e-001
 -9.4037924e-001
 -9.6533772e-001
 -9.8995144e-001
 -1.0142202e+000
 -1.0381405e+000
 -1.0617052e+000
 -1.0849039e+000
 -1.1077220e+000
 -1.1301415e+000
 -1.1521404e+000
 -1.1736930e+000
 -1.1947699e+000
 -1.2153380e+000
 -1.2353610e+000
 -1.2547993e+000
 -1.2736103e+000
 -1.2917486e+000
 -1.3091668e+000
 -1.3258153e+000
 -1.3416427e+000
 -1.3565968e+000
 -1.3706245e+000
 -1.3836724e+000
 -1.3956875e+000
 -1.4066175e+000
 -1.4164113e+000
 -1.4250197e+000
 -1.4323958e+000
 -1.4384958e+000
 -1.4432789e+000
 -1.4467087e+000
 -1.4487529e+000
 -1.4493841e+000
 -1.4485805e+000
 -1.4463259e+000
 -1.4426104e+000
 -1.4374304e+000
 -1.4307895e+000
 -1.4226982e+000
 -1.4131746e+000
 -1.4022440e+000
 -1.3899396e+000
 -1.3763024e+000
 -1.3613810e+000
 -1.3452319e+000
 -1.3279190e+000
 -1.3095140e+000
 -1.2900956e+000
 -1.2697495e+000
 -1.2485683e+000
 -1.2266508e+000
 -1.2041015e+000
 -1.1810305e+000
 -1.1575526e+000
 -1.1337871e+000
 -1.1098567e+000
 -1.0858873e+000
 -1.0620070e+000
 -1.0383455e+000
 -1.0150333e+000
 -9.9220126e-001
 -9.6997919e-001
 -9.4849563e-001
 -9.2787677e-001
 -9.0824574e-001
 -8.8972181e-001
 -8.7241959e-001
 -8.5644832e-001
 -8.4191109e-001
 -8.2890414e-001
 -8.1751619e-001
 -8.0782782e-001
 -7.9991082e-001
 -7.9382769e-001
 -7.8963110e-001
 -7.8736350e-001
 -7.8705666e-001
 -7.8873141e-001
 -7.9239734e-001
 -7.9805260e-001
 -8.0568380e-001
 -8.1526592e-001
 -8.2676233e-001
 -8.4012489e-001
 -8.5529407e-001
 -8.7219916e-001
 -8.9075859e-001
 -9.1088029e-001
 -9.3246207e-001
 -9.5539210e-001
 -9.7954951e-001
 -1.0048049e+000
 -1.0310211e+000
 -1.0580536e+000
 -1.0857519e+000
 -1.1139593e+000
 -1.1425149e+000
 -1.1712533e+000
 -1.2000062e+000
 -1.2286032e+000
 -1.2568724e+000
 -1.2846415e+000
 -1.3117385e+000
 -1.3379930e+000
 -1.3632368e+000
 -1.3873045e+000
 -1.4100349e+000
 -1.4312715e+000
 -1.4508633e+000
 -1.4686654e+000
 -1.4845400e+000
 -1.4983570e+000
 -1.5099943e+000
 -1.5193385e+000
 -1.5262857e+000
 -1.5307415e+000
 -1.5326215e+000
 -1.5318516e+000
 -1.5283684e+000
 -1.5221192e+000
 -1.5130619e+000
 -1.5011657e+000
 -1.4864105e+000
 -1.4687867e+000
 -1.4482957e+000
 -1.4249493e+000
 -1.3987693e+000
 -1.3697874e+000
 -1.3380449e+000
 -1.3035922e+000
 -1.2664881e+000
 -1.2267999e+000
 -1.1846024e+000
 -1.1399775e+000
 -1.0930135e+000
 -1.0438050e+000
 -9.9245163e-001
 -9.3905800e-001
 -8.8373281e-001
 -8.2658833e-001
 -7.6773983e-001
 -7.0730499e-001
 -6.4540333e-001
 -5.8215570e-001
 -5.1768377e-001
 -4.5210952e-001
 -3.8555485e-001
 -3.1814113e-001
 -2.4998882e-001
 -1.8121719e-001
 -1.1194397e-001
 -4.2285172e-002
  2.7645185e-002
  9.7735183e-002
  1.6787515e-001
  2.3795771e-001
  3.0787785e-001
  3.7753291e-001
  4.4682250e-001
  5.1564851e-001
  5.8391494e-001
  6.5152778e-001
  7.1839491e-001
  7.8442586e-001
  8.4953170e-001
  9.1362476e-001
  9.7661853e-001
  1.0384274e+000
  1.0989663e+000
  1.1581511e+000
  1.2158976e+000
  1.2721220e+000
  1.3267406e+000
  1.3796695e+000
  1.4308249e+000
  1.4801226e+000
  1.5274784e+000
  1.5728080e+000
  1.6160268e+000
  1.6570505e+000
  1.6957950e+000
  1.7321764e+000
  1.7661117e+000
  1.7975188e+000
  1.8263168e+000
  1.8524266e+000
  1.8757712e+000
  1.8962761e+000
  1.9138699e+000
  1.9284846e+000
  1.9400567e+000
  1.9485268e+000
  1.9538414e+000
  1.9559525e+000
  1.9548185e+000
  1.9504050e+000
  1.9426854e+000
  1.9316412e+000
  1.9172625e+000
  1.8995490e+000
  1.8785102e+000
  1.8541658e+000
  1.8265463e+000
  1.7956934e+000
  1.7616600e+000
  1.7245108e+000
  1.6843223e+000
  1.6411832e+000
  1.5951938e+000
  1.5464669e+000
  1.4951269e+000
  1.4413100e+000
  1.3851640e+000
  1.3268475e+000
  1.2665300e+000
  1.2043912e+000
  1.1406204e+000
  1.0754156e+000
  1.0089833e+000
  9.4153725e-001
  8.7329765e-001
  8.0449042e-001
  7.3534605e-001
  6.6609861e-001
  5.9698471e-001
  5.2824238e-001
  4.6010995e-001
  3.9282489e-001
  3.2662270e-001
  2.6173571e-001
  1.9839197e-001
  1.3681412e-001
  7.7218255e-002
  1.9812895e-002
 -3.5202068e-002
 -8.7636341e-002
 -1.3731016e-001
 -1.8405514e-001
 -2.2771509e-001
 -2.6814670e-001
 -3.0522019e-001
 -3.3881986e-001
 -3.6884457e-001
 -3.9520805e-001
 -4.1783926e-001
 -4.3668248e-001
 -4.5169745e-001
 -4.6285934e-001
 -4.7015864e-001
 -4.7360093e-001
 -4.7320663e-001
 -4.6901059e-001
 -4.6106162e-001
 -4.4942195e-001
 -4.3416662e-001
 -4.1538281e-001
 -3.9316905e-001
 -3.6763448e-001
 -3.3889795e-001
 -3.0708721e-001
 -2.7233794e-001
 -2.3479287e-001
 -1.9460082e-001
 -1.5191575e-001
 -1.0689587e-001
 -5.9702657e-002
 -1.0500009e-002
  4.0546658e-002
  9.3271227e-002
  1.4750767e-001
  2.0309079e-001
  2.5985691e-001
  3.1764446e-001
  3.7629458e-001
  4.3565159e-001
  4.9556338e-001
  5.5588179e-001
  6.1646286e-001
  6.7716701e-001
  7.3785919e-001
  7.9840890e-001
  8.5869018e-001
  9.1858150e-001
  9.7796564e-001
  1.0367295e+000
  1.0947636e+000
  1.1519622e+000
  1.2082227e+000
  1.2634450e+000
  1.3175316e+000
  1.3703868e+000
  1.4219164e+000
  1.4720272e+000
  1.5206266e+000
  1.5676222e+000
  1.6129213e+000
  1.6564305e+000
  1.6980557e+000
  1.7377012e+000
  1.7752702e+000
  1.8106638e+000
  1.8437816e+000
  1.8745212e+000
  1.9027784e+000
  1.9284473e+000
  1.9514202e+000
  1.9715883e+000
  1.9888416e+000
  2.0030696e+000
  2.0141616e+000
  2.0220071e+000
  2.0264971e+000
  2.0275237e+000
  2.0249821e+000
  2.0187703e+000
  2.0087906e+000
  1.9949505e+000
  1.9771633e+000
  1.9553492e+000
  1.9294366e+000
  1.8993626e+000
  1.8650743e+000
  1.8265296e+000
  1.7836984e+000
  1.7365633e+000
  1.6851205e+000
  1.6293809e+000
  1.5693705e+000
  1.5051313e+000
  1.4367219e+000
  1.3642181e+000
  1.2877132e+000
  1.2073184e+000
  1.1231631e+000
  1.0353949e+000
  9.4417972e-001
  8.4970165e-001
  7.5216265e-001
  6.5178222e-001
  5.4879694e-001
  4.4345980e-001
  3.3603955e-001
  2.2681977e-001
  1.1609794e-001
  4.1843867e-003
 -1.0859894e-001
 -2.2191969e-001
 -3.3543654e-001
 -4.4880054e-001
 -5.6165673e-001
 -6.7364562e-001
 -7.8440487e-001
 -8.9357094e-001
 -1.0007808e+000
 -1.1056735e+000
 -1.2078921e+000
 -1.3070852e+000
 -1.4029089e+000
 -1.4950278e+000
 -1.5831175e+000
 -1.6668655e+000
 -1.7459730e+000
 -1.8201562e+000
 -1.8891477e+000
 -1.9526979e+000
 -2.0105758e+000
 -2.0625704e+000
 -2.1084916e+000
 -2.1481707e+000
 -2.1814617e+000
 -2.2082412e+000
 -2.2284094e+000
 -2.2418902e+000
 -2.2486315e+000
 -2.2486053e+000
 -2.2418075e+000
 -2.2282578e+000
 -2.2079996e+000
 -2.1810995e+000
 -2.1476467e+000
 -2.1077525e+000
 -2.0615497e+000
 -2.0091917e+000
 -1.9508516e+000
 -1.8867214e+000
 -1.8170109e+000
 -1.7419469e+000
 -1.6617716e+000
 -1.5767420e+000
 -1.4871284e+000
 -1.3932134e+000
 -1.2952907e+000
 -1.1936635e+000
 -1.0886441e+000
 -9.8055197e-001
 -8.6971281e-001
 -7.5645758e-001
 -6.4112118e-001
 -5.2404144e-001
 -4.0555804e-001
 -2.8601150e-001
 -1.6574220e-001
 -4.5089504e-002
  7.5609205e-002
  1.9601929e-001
  3.1580968e-001
  4.3465360e-001
  5.5222928e-001
  6.6822062e-001
  7.8231776e-001
  8.9421773e-001
  1.0036249e+000
  1.1102517e+000
  1.2138187e+000
  1.3140554e+000
  1.4107009e+000
  1.5035036e+000
  1.5922223e+000
  1.6766261e+000
  1.7564954e+000
  1.8316216e+000
  1.9018079e+000
  1.9668697e+000
  2.0266349e+000
  2.0809443e+000
  2.1296520e+000
  2.1726260e+000
  2.2097484e+000
  2.2409158e+000
  2.2660399e+000
  2.2850480e+000
  2.2978832e+000
  2.3045047e+000
  2.3048888e+000
  2.2990285e+000
  2.2869347e+000
  2.2686358e+000
  2.2441784e+000
  2.2136276e+000
  2.1770671e+000
  2.1345994e+000
  2.0863460e+000
  2.0324473e+000
  1.9730629e+000
  1.9083709e+000
  1.8385687e+000
  1.7638717e+000
  1.6845135e+000
  1.6007457e+000
  1.5128367e+000
  1.4210715e+000
  1.3257509e+000
  1.2271905e+000
  1.1257199e+000
  1.0216813e+000
  9.1542903e-001
  8.0732744e-001
  6.9775007e-001
  5.8707805e-001
  4.7569850e-001
  3.6400297e-001
  2.5238573e-001
  1.4124198e-001
  3.0966064e-002
 -7.8050371e-002
 -1.8542030e-001
 -2.9076319e-001
 -3.9370693e-001
 -4.9388975e-001
 -5.9096209e-001
 -6.8458845e-001
 -7.7444922e-001
 -8.6024244e-001
 -9.4168542e-001
 -1.0185164e+000
 -1.0904961e+000
 -1.1574088e+000
 -1.2190641e+000
 -1.2752975e+000
 -1.3259718e+000
 -1.3709779e+000
 -1.4102349e+000
 -1.4436916e+000
 -1.4713258e+000
 -1.4931452e+000
 -1.5091869e+000
 -1.5195174e+000
 -1.5242323e+000
 -1.5234553e+000
 -1.5173378e+000
 -1.5060579e+000
 -1.4898191e+000
 -1.4688492e+000
 -1.4433989e+000
 -1.4137399e+000
 -1.3801635e+000
 -1.3429787e+000
 -1.3025101e+000
 -1.2590959e+000
 -1.2130859e+000
 -1.1648391e+000
 -1.1147214e+000
 -1.0631036e+000
 -1.0103589e+000
 -9.5686040e-001
 -9.0297910e-001
 -8.4908147e-001
 -7.9552729e-001
 -7.4266741e-001
 -6.9084177e-001
 -6.4037733e-001
 -5.9158622e-001
 -5.4476403e-001
 -5.0018811e-001
 -4.5811615e-001
 -4.1878487e-001
 -3.8240881e-001
 -3.4917938e-001
 -3.1926405e-001
 -2.9280570e-001
 -2.6992222e-001
 -2.5070618e-001
 -2.3522479e-001
 -2.2352003e-001
 -2.1560887e-001
 -2.1148377e-001
 -2.1111329e-001
 -2.1444287e-001
 -2.2139577e-001
 -2.3187414e-001
 -2.4576021e-001
 -2.6291766e-001
 -2.8319300e-001
 -3.0641709e-001
 -3.3240679e-001
 -3.6096655e-001
 -3.9189018e-001
 -4.2496256e-001
 -4.5996138e-001
 -4.9665896e-001
 -5.3482397e-001
 -5.7422312e-001
 -6.1462292e-001
 -6.5579125e-001
 -6.9749896e-001
 -7.3952136e-001
 -7.8163960e-001
 -8.2364199e-001
 -8.6532520e-001
 -9.0649534e-001
 -9.4696892e-001
 -9.8657370e-001
 -1.0251494e+000
 -1.0625483e+000
 -1.0986356e+000
 -1.1332899e+000
 -1.1664032e+000
 -1.1978810e+000
 -1.2276426e+000
 -1.2556202e+000
 -1.2817592e+000
 -1.3060176e+000
 -1.3283655e+000
 -1.3487844e+000
 -1.3672668e+000
 -1.3838152e+000
 -1.3984414e+000
 -1.4111656e+000
 -1.4220156e+000
 -1.4310259e+000
 -1.4382366e+000
 -1.4436926e+000
 -1.4474425e+000
 -1.4495379e+000
 -1.4500325e+000
 -1.4489810e+000
 -1.4464385e+000
 -1.4424595e+000
 -1.4370976e+000
 -1.4304043e+000
 -1.4224290e+000
 -1.4132181e+000
 -1.4028146e+000
 -1.3912580e+000
 -1.3785840e+000
 -1.3648240e+000
 -1.3500053e+000
 -1.3341512e+000
 -1.3172807e+000
 -1.2994089e+000
 -1.2805472e+000
 -1.2607036e+000
 -1.2398829e+000
 -1.2180874e+000
 -1.1953169e+000
 -1.1715698e+000
 -1.1468432e+000
 -1.1211333e+000
 -1.0944368e+000
 -1.0667507e+000
 -1.0380730e+000
 -1.0084038e+000
 -9.7774552e-001
 -9.4610340e-001
 -9.1348626e-001
 -8.7990691e-001
 -8.4538267e-001
 -8.0993576e-001
 -7.7359370e-001
 -7.3638964e-001
 -6.9836263e-001
 -6.5955783e-001
 -6.2002665e-001
 -5.7982681e-001
 -5.3902241e-001
 -4.9768382e-001
 -4.5588760e-001
 -4.1371630e-001
 -3.7125821e-001
 -3.2860708e-001
 -2.8586176e-001
 -2.4312575e-001
 -2.0050680e-001
 -1.5811634e-001
 -1.1606900e-001
 -7.4482016e-002
 -3.3474613e-002
  6.8325937e-003
  4.6318239e-002
  8.4860856e-002
  1.2233952e-001
  1.5863447e-001
  1.9362780e-001
  2.2720401e-001
  2.5925066e-001
  2.8965889e-001
  3.1832404e-001
  3.4514610e-001
  3.7003022e-001
  3.9288714e-001
  4.1363360e-001
  4.3219266e-001
  4.4849408e-001
  4.6247448e-001
  4.7407768e-001
  4.8325478e-001
  4.8996432e-001
  4.9417239e-001
  4.9585266e-001
  4.9498637e-001
  4.9156233e-001
  4.8557686e-001
  4.7703365e-001
  4.6594373e-001
  4.5232525e-001
  4.3620335e-001
  4.1761001e-001
  3.9658382e-001
  3.7316984e-001
  3.4741933e-001
  3.1938963e-001
  2.8914391e-001
  2.5675099e-001
  2.2228517e-001
  1.8582603e-001
  1.4745829e-001
  1.0727166e-001
  6.5360645e-002
  2.1824504e-002
 -2.3232929e-002
 -6.9703315e-002
 -1.1747391e-001
 -1.6642764e-001
 -2.1644316e-001
 -2.6739497e-001
 -3.1915339e-001
 -3.7158471e-001
 -4.2455122e-001
 -4.7791126e-001
 -5.3151934e-001
 -5.8522624e-001
 -6.3887911e-001
 -6.9232160e-001
 -7.4539406e-001
 -7.9793372e-001
 -8.4977490e-001
 -9.0074930e-001
 -9.5068633e-001
 -9.9941340e-001
 -1.0467563e+000
 -1.0925398e+000
 -1.1365880e+000
 -1.1787246e+000
 -1.2187741e+000
 -1.2565620e+000
 -1.2919154e+000
 -1.3246639e+000
 -1.3546405e+000
 -1.3816820e+000
 -1.4056302e+000
 -1.4263322e+000
 -1.4436422e+000
 -1.4574214e+000
 -1.4675395e+000
 -1.4738755e+000
 -1.4763183e+000
 -1.4747682e+000
 -1.4691371e+000
 -1.4593499e+000
 -1.4453447e+000
 -1.4270743e+000
 -1.4045064e+000
 -1.3776244e+000
 -1.3464280e+000
 -1.3109336e+000
 -1.2711751e+000
 -1.2272039e+000
 -1.1790891e+000
 -1.1269180e+000
 -1.0707960e+000
 -1.0108464e+000
 -9.4721025e-001
 -8.8004643e-001
 -8.0953085e-001
 -7.3585612e-001
 -6.5923091e-001
 -5.7987921e-001
 -4.9803948e-001
 -4.1396371e-001
 -3.2791638e-001
 -2.4017328e-001
 -1.5102027e-001
 -6.0752010e-002
  3.0329520e-002
  1.2191643e-001
  2.1369645e-001
  3.0535454e-001
  3.9657445e-001
  4.8704039e-001
  5.7643866e-001
  6.6445931e-001
  7.5079779e-001
  8.3515657e-001
  9.1724673e-001
  9.9678951e-001
  1.0735178e+000
  1.1471776e+000
  1.2175293e+000
  1.2843491e+000
  1.3474298e+000
  1.4065825e+000
  1.4616369e+000
  1.5124426e+000
  1.5588696e+000
  1.6008087e+000
  1.6381726e+000
  1.6708954e+000
  1.6989333e+000
  1.7222645e+000
  1.7408888e+000
  1.7548281e+000
  1.7641252e+000
  1.7688437e+000
  1.7690675e+000
  1.7648995e+000
  1.7564615e+000
  1.7438924e+000
  1.7273479e+000
  1.7069987e+000
  1.6830296e+000
  1.6556382e+000
  1.6250335e+000
  1.5914341e+000
  1.5550674e+000
  1.5161676e+000
  1.4749745e+000
  1.4317318e+000
  1.3866857e+000
  1.3400834e+000
  1.2921717e+000
  1.2431955e+000
  1.1933966e+000
  1.1430123e+000
  1.0922740e+000
  1.0414064e+000
  9.9062612e-001
  9.4014076e-001
  8.9014810e-001
  8.4083523e-001
  7.9237780e-001
  7.4493945e-001
  6.9867128e-001
  6.5371144e-001
  6.1018483e-001
  5.6820287e-001
  5.2786343e-001
  4.8925074e-001
  4.5243555e-001
  4.1747520e-001
  3.8441394e-001
  3.5328317e-001
  3.2410188e-001
  2.9687707e-001
  2.7160424e-001
  2.4826796e-001
  2.2684246e-001
  2.0729220e-001
  1.8957261e-001
  1.7363067e-001
  1.5940564e-001
  1.4682974e-001
  1.3582880e-001
  1.2632295e-001
  1.1822731e-001
  1.1145258e-001
  1.0590569e-001
  1.0149038e-001
  9.8107766e-002
  9.5656850e-002
  9.4035015e-002
  9.3138476e-002
  9.2862692e-002
  9.3102734e-002
  9.3753619e-002
  9.4710610e-002
  9.5869469e-002
  9.7126688e-002
  9.8379681e-002
  9.9526949e-002
  1.0046822e-001
  1.0110458e-001
  1.0133855e-001
  1.0107421e-001
  1.0021724e-001
  9.8675042e-002
  9.6356765e-002
  9.3173431e-002
  8.9038001e-002
  8.3865480e-002
  7.7573037e-002
  7.0080138e-002
  6.1308708e-002
  5.1183313e-002
  3.9631368e-002
  2.6583375e-002
  1.1973192e-002
 -4.2616772e-003
 -2.2179756e-002
 -4.1835246e-002
 -6.3277645e-002
 -8.6551354e-002
 -1.1169525e-001
 -1.3874223e-001
 -1.6771880e-001
 -1.9864456e-001
 -2.3153176e-001
 -2.6638484e-001
 -3.0319994e-001
 -3.4196447e-001
 -3.8265666e-001
 -4.2524516e-001
 -4.6968866e-001
 -5.1593554e-001
 -5.6392356e-001
 -6.1357962e-001
 -6.6481956e-001
 -7.1754801e-001
 -7.7165831e-001
 -8.2703255e-001
 -8.8354156e-001
 -9.4104515e-001
 -9.9939226e-001
 -1.0584213e+000
 -1.1179606e+000
 -1.1778288e+000
 -1.2378354e+000
 -1.2977816e+000
 -1.3574608e+000
 -1.4166597e+000
 -1.4751588e+000
 -1.5327337e+000
 -1.5891561e+000
 -1.6441949e+000
 -1.6976171e+000
 -1.7491895e+000
 -1.7986795e+000
 -1.8458568e+000
 -1.8904943e+000
 -1.9323699e+000
 -1.9712675e+000
 -2.0069785e+000
 -2.0393032e+000
 -2.0680520e+000
 -2.0930468e+000
 -2.1141221e+000
 -2.1311264e+000
 -2.1439233e+000
 -2.1523923e+000
 -2.1564304e+000
 -2.1559524e+000
 -2.1508919e+000
 -2.1412022e+000
 -2.1268568e+000
 -2.1078498e+000
 -2.0841963e+000
 -2.0559328e+000
 -2.0231172e+000
 -1.9858287e+000
 -1.9441680e+000
 -1.8982566e+000
 -1.8482367e+000
 -1.7942706e+000
 -1.7365400e+000
 -1.6752452e+000
 -1.6106043e+000
 -1.5428523e+000
 -1.4722395e+000
 -1.3990309e+000
 -1.3235045e+000
 -1.2459500e+000
 -1.1666672e+000
 -1.0859647e+000
 -1.0041583e+000
 -9.2156904e-001
 -8.3852176e-001
 -7.5534341e-001
 -6.7236123e-001
 -5.8990109e-001
 -5.0828572e-001
 -4.2783306e-001
 -3.4885460e-001
 -2.7165369e-001
 -1.9652403e-001
 -1.2374812e-001
 -5.3595830e-002
  1.3676991e-002
  7.7829777e-002
  1.3863844e-001
  1.9589647e-001
  2.4941589e-001
  2.9902815e-001
  3.4458488e-001
  3.8595851e-001
  4.2304278e-001
  4.5575315e-001
  4.8402705e-001
  5.0782399e-001
  5.2712562e-001
  5.4193557e-001
  5.5227924e-001
  5.5820344e-001
  5.5977593e-001
  5.5708482e-001
  5.5023790e-001
  5.3936185e-001
  5.2460136e-001
  5.0611817e-001
  4.8409000e-001
  4.5870944e-001
  4.3018280e-001
  3.9872878e-001
  3.6457726e-001
  3.2796791e-001
  2.8914885e-001
  2.4837525e-001
  2.0590789e-001
  1.6201179e-001
  1.1695475e-001
  7.1005940e-002
  2.4434547e-002
 -2.2491654e-002
 -6.9507617e-002
 -1.1635234e-001
 -1.6277012e-001
 -2.0851179e-001
 -2.5333586e-001
 -2.9700965e-001
 -3.3931028e-001
 -3.8002569e-001
 -4.1895553e-001
 -4.5591194e-001
 -4.9072034e-001
 -5.2322009e-001
 -5.5326505e-001
 -5.8072410e-001
 -6.0548153e-001
 -6.2743738e-001
 -6.4650768e-001
 -6.6262463e-001
 -6.7573662e-001
 -6.8580824e-001
 -6.9282023e-001
 -6.9676922e-001
 -6.9766756e-001
 -6.9554294e-001
 -6.9043800e-001
 -6.8240987e-001
 -6.7152960e-001
 -6.5788159e-001
 -6.4156293e-001
 -6.2268265e-001
 -6.0136096e-001
 -5.7772845e-001
 -5.5192521e-001
 -5.2409993e-001
 -4.9440899e-001
 -4.6301546e-001
 -4.3008814e-001
 -3.9580055e-001
 -3.6032988e-001
 -3.2385602e-001
 -2.8656046e-001
 -2.4862530e-001
 -2.1023219e-001
 -1.7156136e-001
 -1.3279057e-001
 -9.4094168e-002
 -5.5642122e-002
 -1.7599106e-002
  1.9876390e-002
  5.6632893e-002
  9.2526756e-002
  1.2742290e-001
  1.6119550e-001
  1.9372865e-001
  2.2491690e-001
  2.5466580e-001
  2.8289232e-001
  3.0952523e-001
  3.3450540e-001
  3.5778603e-001
  3.7933278e-001
  3.9912384e-001
  4.1714996e-001
  4.3341429e-001
  4.4793226e-001
  4.6073133e-001
  4.7185062e-001
  4.8134057e-001
  4.8926240e-001
  4.9568761e-001
  5.0069731e-001
  5.0438157e-001
  5.0683867e-001
  5.0817425e-001
  5.0850053e-001
  5.0793531e-001
  5.0660108e-001
  5.0462403e-001
  5.0213299e-001
  4.9925844e-001
  4.9613144e-001
  4.9288254e-001
  4.8964072e-001
  4.8653238e-001
  4.8368019e-001
  4.8120216e-001
  4.7921056e-001
  4.7781103e-001
  4.7710158e-001
  4.7717176e-001
  4.7810184e-001
  4.7996206e-001
  4.8281190e-001
  4.8669953e-001
  4.9166128e-001
  4.9772112e-001
  5.0489040e-001
  5.1316753e-001
  5.2253785e-001
  5.3297353e-001
  5.4443361e-001
  5.5686419e-001
  5.7019857e-001
  5.8435767e-001
  5.9925044e-001
  6.1477437e-001
  6.3081614e-001
  6.4725236e-001
  6.6395031e-001
  6.8076891e-001
  6.9755962e-001
  7.1416750e-001
  7.3043228e-001
  7.4618956e-001
  7.6127196e-001
  7.7551036e-001
  7.8873519e-001
  8.0077770e-001
  8.1147125e-001
  8.2065262e-001
  8.2816333e-001
  8.3385086e-001
  8.3756991e-001
  8.3918367e-001
  8.3856490e-001
  8.3559710e-001
  8.3017555e-001
  8.2220826e-001
  8.1161688e-001
  7.9833753e-001
  7.8232149e-001
  7.6353582e-001
  7.4196390e-001
  7.1760580e-001
  6.9047857e-001
  6.6061648e-001
  6.2807097e-001
  5.9291071e-001
  5.5522130e-001
  5.1510507e-001
  4.7268061e-001
  4.2808226e-001
  3.8145947e-001
  3.3297603e-001
  2.8280924e-001
  2.3114894e-001
  1.7819651e-001
  1.2416370e-001
  6.9271455e-002
  1.3748650e-002
 -4.2169248e-002
 -9.8241550e-002
 -1.5422376e-001
 -2.0986902e-001
 -2.6492960e-001
 -3.1915834e-001
 -3.7231015e-001
 -4.2414349e-001
 -4.7442178e-001
 -5.2291487e-001
 -5.6940038e-001
 -6.1366505e-001
 -6.5550597e-001
 -6.9473187e-001
 -7.3116415e-001
 -7.6463800e-001
 -7.9500333e-001
 -8.2212562e-001
 -8.4588671e-001
 -8.6618543e-001
 -8.8293816e-001
 -8.9607927e-001
 -9.0556143e-001
 -9.1135577e-001
 -9.1345204e-001
 -9.1185853e-001
 -9.0660191e-001
 -8.9772697e-001
 -8.8529628e-001
 -8.6938963e-001
 -8.5010352e-001
 -8.2755039e-001
 -8.0185788e-001
 -7.7316792e-001
 -7.4163581e-001
 -7.0742914e-001
 -6.7072670e-001
 -6.3171734e-001
 -5.9059870e-001
 -5.4757601e-001
 -5.0286074e-001
 -4.5666931e-001
 -4.0922173e-001
 -3.6074028e-001
 -3.1144811e-001
 -2.6156795e-001
 -2.1132076e-001
 -1.6092445e-001
 -1.1059260e-001
 -6.0533255e-002
 -1.0947728e-002
  3.7970485e-002
  8.6036777e-002
  1.3307641e-001
  1.7892542e-001
  2.2343147e-001
  2.6645456e-001
  3.0786773e-001
  3.4755760e-001
  3.8542484e-001
  4.2138460e-001
  4.5536674e-001
  4.8731603e-001
  5.1719228e-001
  5.4497027e-001
  5.7063970e-001
  5.9420498e-001
  6.1568491e-001
  6.3511236e-001
  6.5253375e-001
  6.6800855e-001
  6.8160861e-001
  6.9341752e-001
  7.0352980e-001
  7.1205010e-001
  7.1909228e-001
  7.2477851e-001
  7.2923830e-001
  7.3260741e-001
  7.3502690e-001
  7.3664195e-001
  7.3760084e-001
  7.3805382e-001
  7.3815198e-001
  7.3804615e-001
  7.3788582e-001
  7.3781802e-001
  7.3798629e-001
  7.3852961e-001
  7.3958142e-001
  7.4126864e-001
  7.4371078e-001
  7.4701907e-001
  7.5129561e-001
  7.5663269e-001
  7.6311205e-001
  7.7080431e-001
  7.7976840e-001
  7.9005112e-001
  8.0168672e-001
  8.1469663e-001
  8.2908926e-001
  8.4485977e-001
  8.6199014e-001
  8.8044909e-001
  9.0019230e-001
  9.2116252e-001
  9.4328992e-001
  9.6649244e-001
  9.9067622e-001
  1.0157362e+000
  1.0415565e+000
  1.0680113e+000
  1.0949658e+000
  1.1222763e+000
  1.1497918e+000
  1.1773544e+000
  1.2048006e+000
  1.2319621e+000
  1.2586669e+000
  1.2847403e+000
  1.3100059e+000
  1.3342871e+000
  1.3574077e+000
  1.3791934e+000
  1.3994724e+000
  1.4180772e+000
  1.4348451e+000
  1.4496195e+000
  1.4622508e+000
  1.4725973e+000
  1.4805265e+000
  1.4859155e+000
  1.4886521e+000
  1.4886355e+000
  1.4857770e+000
  1.4800003e+000
  1.4712426e+000
  1.4594546e+000
  1.4446011e+000
  1.4266609e+000
  1.4056276e+000
  1.3815092e+000
  1.3543282e+000
  1.3241216e+000
  1.2909407e+000
  1.2548508e+000
  1.2159307e+000
  1.1742725e+000
  1.1299810e+000
  1.0831728e+000
  1.0339759e+000
  9.8252904e-001
  9.2898041e-001
  8.7348720e-001
  8.1621441e-001
  7.5733396e-001
  6.9702358e-001
  6.3546581e-001
  5.7284689e-001
  5.0935560e-001
  4.4518221e-001
  3.8051734e-001
  3.1555081e-001
  2.5047059e-001
  1.8546173e-001
  1.2070529e-001
  5.6377345e-002
 -7.3519404e-003
 -7.0319237e-002
 -1.3236888e-001
 -1.9335364e-001
 -2.5313542e-001
 -3.1158589e-001
 -3.6858701e-001
 -4.2403150e-001
 -4.7782318e-001
 -5.2987729e-001
 -5.8012062e-001
 -6.2849166e-001
 -6.7494054e-001
 -7.1942899e-001
 -7.6193012e-001
 -8.0242814e-001
 -8.4091806e-001
 -8.7740520e-001
 -9.1190470e-001
 -9.4444093e-001
 -9.7504687e-001
 -1.0037634e+000
 -1.0306384e+000
 -1.0557262e+000
 -1.0790867e+000
 -1.1007842e+000
 -1.1208869e+000
 -1.1394659e+000
 -1.1565941e+000
 -1.1723456e+000
 -1.1867946e+000
 -1.2000147e+000
 -1.2120779e+000
 -1.2230541e+000
 -1.2330101e+000
 -1.2420091e+000
 -1.2501099e+000
 -1.2573665e+000
 -1.2638274e+000
 -1.2695356e+000
 -1.2745277e+000
 -1.2788343e+000
 -1.2824792e+000
 -1.2854797e+000
 -1.2878466e+000
 -1.2895839e+000
 -1.2906897e+000
 -1.2911555e+000
 -1.2909676e+000
 -1.2901065e+000
 -1.2885480e+000
 -1.2862636e+000
 -1.2832209e+000
 -1.2793846e+000
 -1.2747169e+000
 -1.2691783e+000
 -1.2627284e+000
 -1.2553267e+000
 -1.2469334e+000
 -1.2375099e+000
 -1.2270202e+000
 -1.2154311e+000
 -1.2027131e+000
 -1.1888413e+000
 -1.1737959e+000
 -1.1575627e+000
 -1.1401342e+000
 -1.1215095e+000
 -1.1016949e+000
 -1.0807046e+000
 -1.0585605e+000
 -1.0352927e+000
 -1.0109396e+000
 -9.8554780e-001
 -9.5917205e-001
 -9.3187516e-001
 -9.0372770e-001
 -8.7480766e-001
 -8.4520002e-001
 -8.1499624e-001
 -7.8429367e-001
 -7.5319484e-001
 -7.2180679e-001
 -6.9024020e-001
 -6.5860857e-001
 -6.2702731e-001
 -5.9561279e-001
 -5.6448136e-001
 -5.3374839e-001
 -5.0352724e-001
 -4.7392824e-001
 -4.4505776e-001
 -4.1701718e-001
 -3.8990196e-001
 -3.6380077e-001
 -3.3879460e-001
 -3.1495599e-001
 -2.9234831e-001
 -2.7102507e-001
 -2.5102941e-001
 -2.3239361e-001
 -2.1513868e-001
 -1.9927413e-001
 -1.8479774e-001
 -1.7169556e-001
 -1.5994194e-001
 -1.4949963e-001
 -1.4032015e-001
 -1.3234409e-001
 -1.2550165e-001
 -1.1971319e-001
 -1.1488997e-001
 -1.1093493e-001
 -1.0774354e-001
 -1.0520479e-001
 -1.0320222e-001
 -1.0161503e-001
 -1.0031921e-001
 -9.9188743e-002
 -9.8096858e-002
 -9.6917270e-002
 -9.5525446e-002
 -9.3799876e-002
 -9.1623316e-002
 -8.8884021e-002
 -8.5476935e-002
 -8.1304827e-002
 -7.6279375e-002
 -7.0322178e-002
 -6.3365683e-002
 -5.5354023e-002
 -4.6243759e-002
 -3.6004506e-002
 -2.4619454e-002
 -1.2085759e-002
  1.5851897e-003
  1.6367627e-002
  3.2221413e-002
  4.9092160e-002
  6.6911502e-002
  8.5597494e-002
  1.0505514e-001
  1.2517709e-001
  1.4584436e-001
  1.6692731e-001
  1.8828665e-001
  2.0977455e-001
  2.3123586e-001
  2.5250945e-001
  2.7342959e-001
  2.9382740e-001
  3.1353234e-001
  3.3237381e-001
  3.5018268e-001
  3.6679290e-001
  3.8204310e-001
  3.9577817e-001
  4.0785082e-001
  4.1812309e-001
  4.2646784e-001
  4.3277011e-001
  4.3692851e-001
  4.3885638e-001
  4.3848300e-001
  4.3575455e-001
  4.3063507e-001
  4.2310721e-001
  4.1317289e-001
  4.0085377e-001
  3.8619164e-001
  3.6924862e-001
  3.5010716e-001
  3.2886999e-001
  3.0565984e-001
  2.8061901e-001
  2.5390878e-001
  2.2570874e-001
  1.9621587e-001
  1.6564358e-001
  1.3422051e-001
  1.0218933e-001
  6.9805303e-002
  3.7334836e-002
  5.0538690e-003
 -2.6753786e-002
 -5.7798190e-002
 -8.7785081e-002
 -1.1641773e-001
 -1.4339884e-001
 -1.6843242e-001
 -1.9122577e-001
 -2.1149133e-001
 -2.2894861e-001
 -2.4332608e-001
 -2.5436294e-001
 -2.6181092e-001
 -2.6543598e-001
 -2.6501992e-001
 -2.6036192e-001
 -2.5127996e-001
 -2.3761214e-001
 -2.1921791e-001
 -1.9597912e-001
 -1.6780100e-001
 -1.3461292e-001
 -9.6369125e-002
 -5.3049243e-002
 -4.6586445e-003
  4.8771299e-002
  1.0718314e-001
  1.7049341e-001
  2.3859284e-001
  3.1134670e-001
  3.8859530e-001
  4.7015462e-001
  5.5581704e-001
  6.4535229e-001
  7.3850840e-001
  8.3501282e-001
  9.3457368e-001
  1.0368811e+000
  1.1416084e+000
  1.2484142e+000
  1.3569430e+000
  1.4668277e+000
  1.5776907e+000
  1.6891461e+000
  1.8008009e+000
  1.9122570e+000
  2.0231133e+000
  2.1329669e+000
  2.2414152e+000
  2.3480579e+000
  2.4524983e+000
  2.5543452e+000
  2.6532148e+000
  2.7487318e+000
  2.8405319e+000
  2.9282622e+000
  3.0115836e+000
  3.0901719e+000
  3.1637190e+000
  3.2319342e+000
  3.2945457e+000
  3.3513013e+000
  3.4019696e+000
  3.4463409e+000
  3.4842281e+000
  3.5154673e+000
  3.5399185e+000
  3.5574663e+000
  3.5680201e+000
  3.5715147e+000
  3.5679102e+000
  3.5571927e+000
  3.5393739e+000
  3.5144913e+000
  3.4826080e+000
  3.4438124e+000
  3.3982180e+000
  3.3459632e+000
  3.2872101e+000
  3.2221449e+000
  3.1509763e+000
  3.0739354e+000
  2.9912745e+000
  2.9032662e+000
  2.8102027e+000
  2.7123943e+000
  2.6101685e+000
  2.5038689e+000
  2.3938535e+000
  2.2804938e+000
  2.1641733e+000
  2.0452856e+000
  1.9242336e+000
  1.8014274e+000
  1.6772830e+000
  1.5522206e+000
  1.4266628e+000
  1.3010333e+000
  1.1757547e+000
  1.0512472e+000
  9.2792663e-001
  8.0620307e-001
  6.8647880e-001
  5.6914681e-001
  4.5458911e-001
  3.4317511e-001
  2.3526005e-001
  1.3118347e-001
  3.1267709e-002
 -6.4183474e-002
 -1.5488626e-001
 -2.4057800e-001
 -3.2101846e-001
 -3.9599079e-001
 -4.6530262e-001
 -5.2878683e-001
 -5.8630239e-001
 -6.3773495e-001
 -6.8299734e-001
 -7.2203002e-001
 -7.5480127e-001
 -7.8130733e-001
 -8.0157238e-001
 -8.1564835e-001
 -8.2361466e-001
 -8.2557771e-001
 -8.2167034e-001
 -8.1205109e-001
 -7.9690331e-001
 -7.7643417e-001
 -7.5087354e-001
 -7.2047272e-001
 -6.8550307e-001
 -6.4625452e-001
 -6.0303397e-001
 -5.5616365e-001
 -5.0597927e-001
 -4.5282824e-001
 -3.9706772e-001
 -3.3906266e-001
 -2.7918378e-001
 -2.1780556e-001
 -1.5530412e-001
 -9.2055214e-002
 -2.8432128e-002
  3.5196334e-002
  9.8467872e-002
  1.6102864e-001
  2.2253515e-001
  2.8265612e-001
  3.4107418e-001
  3.9748759e-001
  4.5161171e-001
  5.0318053e-001
  5.5194791e-001
  5.9768876e-001
  6.4020015e-001
  6.7930211e-001
  7.1483844e-001
  7.4667725e-001
  7.7471142e-001
  7.9885884e-001
  8.1906250e-001
  8.3529045e-001
  8.4753555e-001
  8.5581510e-001
  8.6017030e-001
  8.6066554e-001
  8.5738756e-001
  8.5044450e-001
  8.3996477e-001
  8.2609584e-001
  8.0900286e-001
  7.8886729e-001
  7.6588530e-001
  7.4026617e-001
  7.1223067e-001
  6.8200926e-001
  6.4984036e-001
  6.1596856e-001
  5.8064278e-001
  5.4411448e-001
  5.0663586e-001
  4.6845810e-001
  4.2982960e-001
  3.9099432e-001
  3.5219017e-001
  3.1364744e-001
  2.7558736e-001
  2.3822072e-001
  2.0174664e-001
  1.6635136e-001
  1.3220728e-001
  9.9471979e-002
  6.8287483e-002
  3.8779596e-002
  1.1057391e-002
 -1.4787165e-002
 -3.8679451e-002
 -6.0562292e-002
 -8.0395929e-002
 -9.8157846e-002
 -1.1384248e-001
 -1.2746081e-001
 -1.3903979e-001
 -1.4862175e-001
 -1.5626358e-001
 -1.6203593e-001
 -1.6602224e-001
 -1.6831775e-001
 -1.6902838e-001
 -1.6826960e-001
 -1.6616523e-001
 -1.6284622e-001
 -1.5844936e-001
 -1.5311601e-001
 -1.4699083e-001
 -1.4022049e-001
 -1.3295237e-001
 -1.2533335e-001
 -1.1750859e-001
 -1.0962032e-001
 -1.0180677e-001
 -9.4201093e-002
 -8.6930321e-002
 -8.0114487e-002
 -7.3865748e-002
 -6.8287615e-002
 -6.3474272e-002
 -5.9509972e-002
 -5.6468537e-002
 -5.4412939e-002
 -5.3394983e-002
 -5.3455080e-002
 -5.4622112e-002
 -5.6913393e-002
 -6.0334711e-002
 -6.4880465e-002
 -7.0533882e-002
 -7.7267310e-002
 -8.5042586e-002
 -9.3811480e-002
 -1.0351620e-001
 -1.1408994e-001
 -1.2545751e-001
 -1.3753600e-001
 -1.5023546e-001
 -1.6345965e-001
 -1.7710682e-001
 -1.9107046e-001
 -2.0524011e-001
 -2.1950219e-001
 -2.3374077e-001
 -2.4783845e-001
 -2.6167706e-001
 -2.7513856e-001
 -2.8810573e-001
 -3.0046294e-001
 -3.1209691e-001
 -3.2289736e-001
 -3.3275772e-001
 -3.4157571e-001
 -3.4925398e-001
 -3.5570064e-001
 -3.6082977e-001
 -3.6456192e-001
 -3.6682453e-001
 -3.6755232e-001
 -3.6668763e-001
 -3.6418075e-001
 -3.5999018e-001
 -3.5408282e-001
 -3.4643424e-001
 -3.3702872e-001
 -3.2585947e-001
 -3.1292861e-001
 -2.9824727e-001
 -2.8183558e-001
 -2.6372262e-001
 -2.4394640e-001
 -2.2255374e-001
 -1.9960017e-001
 -1.7514975e-001
 -1.4927496e-001
 -1.2205642e-001
 -9.3582709e-002
 -6.3950108e-002
 -3.3262295e-002
 -1.6300494e-003
  3.0829085e-002
  6.3991162e-002
  9.7726225e-002
  1.3189872e-001
  1.6636794e-001
  2.0098851e-001
  2.3561087e-001
  2.7008182e-001
  3.0424507e-001
  3.3794183e-001
  3.7101146e-001
  4.0329206e-001
  4.3462120e-001
  4.6483661e-001
  4.9377690e-001
  5.2128235e-001
  5.4719564e-001
  5.7136273e-001
  5.9363364e-001
  6.1386331e-001
  6.3191245e-001
  6.4764843e-001
  6.6094614e-001
  6.7168889e-001
  6.7976928e-001
  6.8509007e-001
  6.8756505e-001
  6.8711989e-001
  6.8369293e-001
  6.7723599e-001
  6.6771515e-001
  6.5511139e-001
  6.3942133e-001
  6.2065775e-001
  5.9885020e-001
  5.7404542e-001
  5.4630778e-001
  5.1571952e-001
  4.8238104e-001
  4.4641097e-001
  4.0794623e-001
  3.6714192e-001
  3.2417116e-001
  2.7922477e-001
  2.3251084e-001
  1.8425422e-001
  1.3469582e-001
  8.4091887e-002
  3.2713065e-002
 -1.9156608e-002
 -7.1220838e-002
 -1.2317232e-001
 -1.7469411e-001
 -2.2546107e-001
 -2.7514145e-001
 -3.2339855e-001
 -3.6989245e-001
 -4.1428186e-001
 -4.5622596e-001
 -4.9538642e-001
 -5.3142932e-001
 -5.6402725e-001
 -5.9286132e-001
 -6.1762324e-001
 -6.3801741e-001
 -6.5376291e-001
 -6.6459558e-001
 -6.7026997e-001
 -6.7056125e-001
 -6.6526708e-001
 -6.5420938e-001
 -6.3723594e-001
 -6.1422206e-001
 -5.8507191e-001
 -5.4971986e-001
 -5.0813160e-001
 -4.6030517e-001
 -4.0627172e-001
 -3.4609622e-001
 -2.7987785e-001
 -2.0775032e-001
 -1.2988190e-001
 -4.6475290e-002
  4.2232699e-002
  1.3597171e-001
  2.3443861e-001
  3.3729839e-001
  4.4418543e-001
  5.5470477e-001
  6.6843372e-001
  7.8492360e-001
  9.0370169e-001
  1.0242733e+000
  1.1461240e+000
  1.2687222e+000
  1.3915214e+000
  1.5139633e+000
  1.6354801e+000
  1.7554977e+000
  1.8734385e+000
  1.9887245e+000
  2.1007804e+000
  2.2090365e+000
  2.3129317e+000
  2.4119171e+000
  2.5054584e+000
  2.5930392e+000
  2.6741638e+000
  2.7483602e+000
  2.8151827e+000
  2.8742144e+000
  2.9250698e+000
  2.9673971e+000
  3.0008803e+000
  3.0252409e+000
  3.0402403e+000
  3.0456806e+000
  3.0414065e+000
  3.0273059e+000
  3.0033112e+000
  2.9693998e+000
  2.9255944e+000
  2.8719631e+000
  2.8086193e+000
  2.7357216e+000
  2.6534728e+000
  2.5621192e+000
  2.4619495e+000
  2.3532937e+000
  2.2365209e+000
  2.1120383e+000
  1.9802886e+000
  1.8417481e+000
  1.6969244e+000
  1.5463537e+000
  1.3905979e+000
  1.2302425e+000
  1.0658928e+000
  8.9817143e-001
  7.2771486e-001
  5.5517043e-001
  3.8119298e-001
  2.0644154e-001
  3.1576099e-002
 -1.4274574e-001
 -3.1587201e-001
 -4.8715959e-001
 -6.5597738e-001
 -8.2170937e-001
 -9.8375759e-001
 -1.1415450e+000
 -1.2945183e+000
 -1.4421503e+000
 -1.5839424e+000
 -1.7194272e+000
 -1.8481700e+000
 -1.9697709e+000
 -2.0838668e+000
 -2.1901324e+000
 -2.2882814e+000
 -2.3780679e+000
 -2.4592869e+000
 -2.5317751e+000
 -2.5954107e+000
 -2.6501141e+000
 -2.6958474e+000
 -2.7326141e+000
 -2.7604585e+000
 -2.7794649e+000
 -2.7897567e+000
 -2.7914949e+000
 -2.7848770e+000
 -2.7701352e+000
 -2.7475348e+000
 -2.7173721e+000
 -2.6799724e+000
 -2.6356880e+000
 -2.5848954e+000
 -2.5279937e+000
 -2.4654012e+000
 -2.3975534e+000
 -2.3249003e+000
 -2.2479035e+000
 -2.1670339e+000
 -2.0827686e+000
 -1.9955887e+000
 -1.9059762e+000
 -1.8144115e+000
 -1.7213713e+000
 -1.6273254e+000
 -1.5327348e+000
 -1.4380493e+000
 -1.3437054e+000
 -1.2501238e+000
 -1.1577081e+000
 -1.0668425e+000
 -9.7789046e-001
 -8.9119309e-001
 -8.0706779e-001
 -7.2580715e-001
 -6.4767797e-001
 -5.7292041e-001
 -5.0174738e-001
 -4.3434406e-001
 -3.7086765e-001
 -3.1144721e-001
 -2.5618377e-001
 -2.0515052e-001
 -1.5839323e-001
 -1.1593077e-001
 -7.7755824e-002
 -4.3835737e-002
 -1.4113463e-002
  1.1491324e-002
  3.3081021e-002
  5.0778783e-002
  6.4727112e-002
  7.5086371e-002
  8.2033221e-002
  8.5759003e-002
  8.6468076e-002
  8.4376113e-002
  7.9708387e-002
  7.2698033e-002
  6.3584325e-002
  5.2610954e-002
  4.0024340e-002
  2.6071972e-002
  1.1000800e-002
 -4.9443243e-003
 -2.1522141e-002
 -3.8496400e-002
 -5.5637202e-002
 -7.2722253e-002
 -8.9538025e-002
 -1.0588082e-001
 -1.2155771e-001
 -1.3638744e-001
 -1.5020111e-001
 -1.6284286e-001
 -1.7417037e-001
 -1.8405528e-001
 -1.9238348e-001
 -1.9905531e-001
 -2.0398569e-001
 -2.0710402e-001
 -2.0835414e-001
 -2.0769411e-001
 -2.0509588e-001
 -2.0054496e-001
 -1.9403992e-001
 -1.8559192e-001
 -1.7522408e-001
 -1.6297085e-001
 -1.4887734e-001
 -1.3299860e-001
 -1.1539881e-001
 -9.6150563e-002
 -7.5334029e-002
 -5.3036166e-002
 -2.9349910e-002
 -4.3733746e-003
  2.1790931e-002
  4.9036870e-002
  7.7255418e-002
  1.0633537e-001
  1.3616401e-001
  1.6662776e-001
  1.9761274e-001
  2.2900534e-001
  2.6069268e-001
  2.9256306e-001
  3.2450638e-001
  3.5641442e-001
  3.8818114e-001
  4.1970293e-001
  4.5087877e-001
  4.8161035e-001
  5.1180217e-001
  5.4136157e-001
  5.7019875e-001
  5.9822670e-001
  6.2536118e-001
  6.5152059e-001
  6.7662588e-001
  7.0060041e-001
  7.2336983e-001
  7.4486190e-001
  7.6500637e-001
  7.8373485e-001
  8.0098065e-001
  8.1667868e-001
  8.3076533e-001
  8.4317845e-001
  8.5385725e-001
  8.6274229e-001
  8.6977554e-001
  8.7490037e-001
  8.7806170e-001
  8.7920611e-001
  8.7828197e-001
  8.7523974e-001
  8.7003212e-001
  8.6261443e-001
  8.5294486e-001
  8.4098486e-001
  8.2669957e-001
  8.1005815e-001
  7.9103431e-001
  7.6960671e-001
  7.4575947e-001
  7.1948263e-001
  6.9077266e-001
  6.5963292e-001
  6.2607415e-001
  5.9011492e-001
  5.5178208e-001
  5.1111115e-001
  4.6814671e-001
  4.2294273e-001
  3.7556282e-001
  3.2608055e-001
  2.7457953e-001
  2.2115358e-001
  1.6590676e-001
  1.0895334e-001
  5.0417704e-002
 -9.5658156e-003
 -7.0853214e-002
 -1.3329114e-001
 -1.9671730e-001
 -2.6096100e-001
 -3.2584365e-001
 -3.9117949e-001
 -4.5677627e-001
 -5.2243608e-001
 -5.8795620e-001
 -6.5313002e-001
 -7.1774807e-001
 -7.8159899e-001
 -8.4447066e-001
 -9.0615132e-001
 -9.6643067e-001
 -1.0251010e+000
 -1.0819586e+000
 -1.1368045e+000
 -1.1894461e+000
 -1.2396980e+000
 -1.2873832e+000
 -1.3323343e+000
 -1.3743945e+000
 -1.4134184e+000
 -1.4492731e+000
 -1.4818393e+000
 -1.5110114e+000
 -1.5366988e+000
 -1.5588265e+000
 -1.5773351e+000
 -1.5921816e+000
 -1.6033397e+000
 -1.6107998e+000
 -1.6145693e+000
 -1.6146722e+000
 -1.6111494e+000
 -1.6040580e+000
 -1.5934713e+000
 -1.5794780e+000
 -1.5621819e+000
 -1.5417008e+000
 -1.5181661e+000
 -1.4917218e+000
 -1.4625234e+000
 -1.4307371e+000
 -1.3965382e+000
 -1.3601107e+000
 -1.3216453e+000
 -1.2813387e+000
 -1.2393921e+000
 -1.1960098e+000
 -1.1513980e+000
 -1.1057637e+000
 -1.0593128e+000
 -1.0122496e+000
 -9.6477507e-001
 -9.1708567e-001
 -8.6937247e-001
 -8.2181988e-001
 -7.7460474e-001
 -7.2789539e-001
 -6.8185081e-001
 -6.3661994e-001
 -5.9234100e-001
 -5.4914099e-001
 -5.0713525e-001
 -4.6642716e-001
 -4.2710791e-001
 -3.8925645e-001
 -3.5293949e-001
 -3.1821161e-001
 -2.8511553e-001
 -2.5368243e-001
 -2.2393236e-001
 -1.9587484e-001
 -1.6950938e-001
 -1.4482626e-001
 -1.2180722e-001
 -1.0042632e-001
 -8.0650831e-002
 -6.2442103e-002
 -4.5756557e-002
 -3.0546642e-002
 -1.6761823e-002
 -4.3495616e-003
  6.7437028e-003
  1.6571603e-002
  2.5186915e-002
  3.2640678e-002
  3.8981355e-002
  4.4254061e-002
  4.8499849e-002
  5.1755077e-002
  5.4050854e-002
  5.5412573e-002
  5.5859536e-002
  5.5404671e-002
  5.4054357e-002
  5.1808344e-002
  4.8659771e-002
  4.4595295e-002
  3.9595315e-002
  3.3634294e-002
  2.6681175e-002
  1.8699894e-002
  9.6499699e-003
 -5.1282229e-004
 -1.1835707e-002
 -2.4368098e-002
 -3.8160739e-002
 -5.3264791e-002
 -6.9730883e-002
 -8.7608147e-002
 -1.0694322e-001
 -1.2777927e-001
 -1.5015498e-001
 -1.7410360e-001
 -1.9965200e-001
 -2.2681976e-001
 -2.5561833e-001
 -2.8605022e-001
 -3.1810826e-001
 -3.5177499e-001
 -3.8702205e-001
 -4.2380972e-001
 -4.6208659e-001
 -5.0178920e-001
 -5.4284196e-001
 -5.8515706e-001
 -6.2863458e-001
 -6.7316260e-001
 -7.1861758e-001
 -7.6486472e-001
 -8.1175854e-001
 -8.5914349e-001
 -9.0685469e-001
 -9.5471882e-001
 -1.0025550e+000
 -1.0501760e+000
 -1.0973891e+000
 -1.1439975e+000
 -1.1898012e+000
 -1.2345990e+000
 -1.2781892e+000
 -1.3203710e+000
 -1.3609464e+000
 -1.3997210e+000
 -1.4365058e+000
 -1.4711183e+000
 -1.5033840e+000
 -1.5331376e+000
 -1.5602244e+000
 -1.5845011e+000
 -1.6058372e+000
 -1.6241162e+000
 -1.6392360e+000
 -1.6511101e+000
 -1.6596679e+000
 -1.6648560e+000
 -1.6666379e+000
 -1.6649947e+000
 -1.6599252e+000
 -1.6514460e+000
 -1.6395915e+000
 -1.6244135e+000
 -1.6059810e+000
 -1.5843796e+000
 -1.5597112e+000
 -1.5320928e+000
 -1.5016559e+000
 -1.4685458e+000
 -1.4329199e+000
 -1.3949473e+000
 -1.3548068e+000
 -1.3126861e+000
 -1.2687804e+000
 -1.2232906e+000
 -1.1764220e+000
 -1.1283831e+000
 -1.0793836e+000
 -1.0296331e+000
 -9.7933951e-001
 -9.2870767e-001
 -8.7793776e-001
 -8.2722392e-001
 -7.7675289e-001
 -7.2670270e-001
 -6.7724148e-001
 -6.2852633e-001
 -5.8070228e-001
 -5.3390137e-001
 -4.8824186e-001
 -4.4382755e-001
 -4.0074720e-001
 -3.5907412e-001
 -3.1886587e-001
 -2.8016410e-001
 -2.4299455e-001
 -2.0736713e-001
 -1.7327619e-001
 -1.4070093e-001
 -1.0960583e-001
 -7.9941390e-002
 -5.1644794e-002
 -2.4640823e-002
  1.1571933e-003
  2.5846314e-002
  4.9532838e-002
  7.2331080e-002
  9.4362085e-002
  1.1575229e-001
  1.3663212e-001
  1.5713461e-001
  1.7739394e-001
  1.9754404e-001
  2.1771709e-001
  2.3804217e-001
  2.5864388e-001
  2.7964095e-001
  3.0114500e-001
  3.2325930e-001
  3.4607764e-001
  3.6968325e-001
  3.9414786e-001
  4.1953081e-001
  4.4587828e-001
  4.7322271e-001
  5.0158221e-001
  5.3096018e-001
  5.6134509e-001
  5.9271028e-001
  6.2501396e-001
  6.5819940e-001
  6.9219508e-001
  7.2691516e-001
  7.6225995e-001
  7.9811656e-001
  8.3435959e-001
  8.7085208e-001
  9.0744638e-001
  9.4398525e-001
  9.8030298e-001
  1.0162266e+000
  1.0515773e+000
  1.0861714e+000
  1.1198223e+000
  1.1523415e+000
  1.1835399e+000
  1.2132298e+000
  1.2412261e+000
  1.2673475e+000
  1.2914183e+000
  1.3132697e+000
  1.3327409e+000
  1.3496808e+000
  1.3639490e+000
  1.3754169e+000
  1.3839690e+000
  1.3895035e+000
  1.3919337e+000
  1.3911882e+000
  1.3872122e+000
  1.3799673e+000
  1.3694326e+000
  1.3556045e+000
  1.3384971e+000
  1.3181423e+000
  1.2945893e+000
  1.2679051e+000
  1.2381733e+000
  1.2054942e+000
  1.1699840e+000
  1.1317742e+000
  1.0910106e+000
  1.0478525e+000
  1.0024716e+000
  9.5505104e-001
  9.0578388e-001
  8.5487218e-001
  8.0252549e-001
  7.4895953e-001
  6.9439471e-001
  6.3905475e-001
  5.8316515e-001
  5.2695175e-001
  4.7063925e-001
  4.1444976e-001
  3.5860134e-001
  3.0330664e-001
  2.4877156e-001
  1.9519393e-001
  1.4276231e-001
  9.1654871e-002
  4.2038321e-002
 -5.9330498e-003
 -5.2118220e-002
 -9.6390183e-002
 -1.3863658e-001
 -1.7876022e-001
 -2.1667945e-001
 -2.5232845e-001
 -2.8565733e-001
 -3.1663218e-001
 -3.4523491e-001
 -3.7146303e-001
 -3.9532926e-001
 -4.1686103e-001
 -4.3609987e-001
 -4.5310072e-001
 -4.6793101e-001
 -4.8066981e-001
 -4.9140676e-001
 -5.0024095e-001
 -5.0727979e-001
 -5.1263768e-001
 -5.1643478e-001
 -5.1879560e-001
 -5.1984767e-001
 -5.1972011e-001
 -5.1854224e-001
 -5.1644216e-001
 -5.1354534e-001
 -5.0997331e-001
 -5.0584231e-001
 -5.0126202e-001
 -4.9633432e-001
 -4.9115222e-001
 -4.8579877e-001
 -4.8034608e-001
 -4.7485453e-001
 -4.6937195e-001
 -4.6393305e-001
 -4.5855891e-001
 -4.5325658e-001
 -4.4801888e-001
 -4.4282429e-001
 -4.3763699e-001
 -4.3240705e-001
 -4.2707076e-001
 -4.2155111e-001
 -4.1575838e-001
 -4.0959092e-001
 -4.0293596e-001
 -3.9567069e-001
 -3.8766331e-001
 -3.7877432e-001
 -3.6885780e-001
 -3.5776285e-001
 -3.4533508e-001
 -3.3141823e-001
 -3.1585574e-001
 -2.9849242e-001
 -2.7917620e-001
 -2.5775981e-001
 -2.3410252e-001
 -2.0807183e-001
 -1.7954516e-001
 -1.4841148e-001
 -1.1457292e-001
 -7.7946251e-002
 -3.8464331e-002
  3.9225545e-003
  4.9245480e-002
  9.7515772e-002
  1.4872404e-001
  2.0283935e-001
  2.5980856e-001
  3.1955576e-001
  3.8198200e-001
  4.4696503e-001
  5.1435939e-001
  5.8399651e-001
  6.5568513e-001
  7.2921182e-001
  8.0434173e-001
  8.8081949e-001
  9.5837026e-001
  1.0367010e+000
  1.1155020e+000
  1.1944482e+000
  1.2732011e+000
  1.3514105e+000
  1.4287167e+000
  1.5047521e+000
  1.5791439e+000
  1.6515160e+000
  1.7214916e+000
  1.7886951e+000
  1.8527552e+000
  1.9133064e+000
  1.9699925e+000
  2.0224680e+000
  2.0704010e+000
  2.1134752e+000
  2.1513926e+000
  2.1838750e+000
  2.2106665e+000
  2.2315350e+000
  2.2462745e+000
  2.2547061e+000
  2.2566800e+000
  2.2520764e+000
  2.2408068e+000
  2.2228147e+000
  2.1980765e+000
  2.1666019e+000
  2.1284341e+000
  2.0836499e+000
  2.0323596e+000
  1.9747066e+000
  1.9108668e+000
  1.8410476e+000
  1.7654871e+000
  1.6844530e+000
  1.5982407e+000
  1.5071722e+000
  1.4115942e+000
  1.3118758e+000
  1.2084070e+000
  1.1015961e+000
  9.9186739e-001
  8.7965883e-001
  7.6541948e-001
  6.4960687e-001
  5.3268440e-001
  4.1511864e-001
  2.9737666e-001
  1.7992329e-001
  6.3218541e-002
 -5.2285094e-002
 -1.6614516e-001
 -2.7793175e-001
 -3.8722987e-001
 -4.9364179e-001
 -5.9678914e-001
 -6.9631497e-001
 -7.9188564e-001
 -8.8319251e-001
 -9.6995354e-001
 -1.0519146e+000
 -1.1288506e+000
 -1.2005668e+000
 -1.2668990e+000
 -1.3277148e+000
 -1.3829134e+000
 -1.4324263e+000
 -1.4762168e+000
 -1.5142803e+000
 -1.5466432e+000
 -1.5733631e+000
 -1.5945273e+000
 -1.6102523e+000
 -1.6206827e+000
 -1.6259894e+000
 -1.6263687e+000
 -1.6220408e+000
 -1.6132475e+000
 -1.6002511e+000
 -1.5833322e+000
 -1.5627877e+000
 -1.5389291e+000
 -1.5120800e+000
 -1.4825743e+000
 -1.4507541e+000
 -1.4169673e+000
 -1.3815659e+000
 -1.3449032e+000
 -1.3073328e+000
 -1.2692055e+000
 -1.2308679e+000
 -1.1926607e+000
 -1.1549161e+000
 -1.1179570e+000
 -1.0820948e+000
 -1.0476278e+000
 -1.0148402e+000
 -9.8400055e-001
 -9.5536054e-001
 -9.2915395e-001
 -9.0559579e-001
 -8.8488137e-001
 -8.6718571e-001
 -8.5266290e-001
 -8.4144571e-001
 -8.3364524e-001
 -8.2935074e-001
 -8.2862950e-001
 -8.3152691e-001
 -8.3806658e-001
 -8.4825059e-001
 -8.6205980e-001
 -8.7945430e-001
 -9.0037391e-001
 -9.2473879e-001
 -9.5245007e-001
 -9.8339058e-001
 -1.0174257e+000
 -1.0544041e+000
 -1.0941588e+000
 -1.1365079e+000
 -1.1812556e+000
 -1.2281934e+000
 -1.2771010e+000
 -1.3277470e+000
 -1.3798908e+000
 -1.4332829e+000
 -1.4876664e+000
 -1.5427777e+000
 -1.5983485e+000
 -1.6541057e+000
 -1.7097735e+000
 -1.7650740e+000
 -1.8197285e+000
 -1.8734586e+000
 -1.9259870e+000
 -1.9770391e+000
 -2.0263437e+000
 -2.0736342e+000
 -2.1186495e+000
 -2.1611354e+000
 -2.2008454e+000
 -2.2375415e+000
 -2.2709957e+000
 -2.3009905e+000
 -2.3273204e+000
 -2.3497922e+000
 -2.3682264e+000
 -2.3824580e+000
 -2.3923372e+000
 -2.3977304e+000
 -2.3985207e+000
 -2.3946091e+000
 -2.3859148e+000
 -2.3723759e+000
 -2.3539503e+000
 -2.3306156e+000
 -2.3023702e+000
 -2.2692335e+000
 -2.2312457e+000
 -2.1884688e+000
 -2.1409862e+000
 -2.0889029e+000
 -2.0323453e+000
 -1.9714613e+000
 -1.9064199e+000
 -1.8374106e+000
 -1.7646432e+000
 -1.6883471e+000
 -1.6087705e+000
 -1.5261796e+000
 -1.4408575e+000
 -1.3531035e+000
 -1.2632313e+000
 -1.1715683e+000
 -1.0784537e+000
 -9.8423719e-001
 -8.8927738e-001
 -7.9393989e-001
 -6.9859565e-001
 -6.0361904e-001
 -5.0938587e-001
 -4.1627141e-001
 -3.2464836e-001
 -2.3488471e-001
 -1.4734170e-001
 -6.2371659e-002
  1.9684073e-002
  9.8497230e-002
  1.7375466e-001
  2.4516034e-001
  3.1243726e-001
  3.7532931e-001
  4.3360299e-001
  4.8704910e-001
  5.3548418e-001
  5.7875195e-001
  6.1672451e-001
  6.4930336e-001
  6.7642035e-001
  6.9803836e-001
  7.1415176e-001
  7.2478680e-001
  7.3000164e-001
  7.2988628e-001
  7.2456223e-001
  7.1418197e-001
  6.9892817e-001
  6.7901277e-001
  6.5467576e-001
  6.2618380e-001
  5.9382868e-001
  5.5792549e-001
  5.1881072e-001
  4.7684008e-001
  4.3238633e-001
  3.8583674e-001
  3.3759067e-001
  2.8805685e-001
  2.3765069e-001
  1.8679146e-001
  1.3589946e-001
  8.5393130e-002
  3.5686170e-002
 -1.2815336e-002
 -5.9715745e-002
 -1.0463264e-001
 -1.4719953e-001
 -1.8706845e-001
 -2.2391244e-001
 -2.5742789e-001
 -2.8733674e-001
 -3.1338846e-001
 -3.3536190e-001
 -3.5306691e-001
 -3.6634570e-001
 -3.7507404e-001
 -3.7916216e-001
 -3.7855546e-001
 -3.7323490e-001
 -3.6321715e-001
 -3.4855456e-001
 -3.2933471e-001
 -3.0567986e-001
 -2.7774604e-001
 -2.4572194e-001
 -2.0982754e-001
 -1.7031251e-001
 -1.2745442e-001
 -8.1556666e-002
 -3.2946326e-002
  1.8028276e-002
  7.1000085e-002
  1.2558600e-001
  1.8138965e-001
  2.3800430e-001
  2.9501579e-001
  3.5200554e-001
  4.0855360e-001
  4.6424165e-001
  5.1865603e-001
  5.7139072e-001
  6.2205020e-001
  6.7025232e-001
  7.1563095e-001
  7.5783858e-001
  7.9654874e-001
  8.3145825e-001
  8.6228928e-001
  8.8879127e-001
  9.1074253e-001
  9.2795171e-001
  9.4025900e-001
  9.4753712e-001
  9.4969197e-001
  9.4666317e-001
  9.3842424e-001
  9.2498255e-001
  9.0637908e-001
  8.8268784e-001
  8.5401514e-001
  8.2049858e-001
  7.8230582e-001
  7.3963318e-001
  6.9270398e-001
  6.4176678e-001
  5.8709339e-001
  5.2897676e-001
  4.6772873e-001
  4.0367770e-001
  3.3716616e-001
  2.6854821e-001
  1.9818696e-001
  1.2645194e-001
  5.3716557e-002
 -1.9644581e-002
 -9.3258155e-002
 -1.6675467e-001
 -2.3977088e-001
 -3.1195215e-001
 -3.8295468e-001
 -4.5244764e-001
 -5.2011514e-001
 -5.8565810e-001
 -6.4879589e-001
 -7.0926787e-001
 -7.6683469e-001
 -8.2127945e-001
 -8.7240866e-001
 -9.2005296e-001
 -9.6406772e-001
 -1.0043333e+000
 -1.0407555e+000
 -1.0732651e+000
 -1.1018179e+000
 -1.1263944e+000
 -1.1469991e+000
 -1.1636596e+000
 -1.1764260e+000
 -1.1853697e+000
 -1.1905822e+000
 -1.1921739e+000
 -1.1902726e+000
 -1.1850219e+000
 -1.1765798e+000
 -1.1651172e+000
 -1.1508157e+000
 -1.1338662e+000
 -1.1144673e+000
 -1.0928232e+000
 -1.0691420e+000
 -1.0436344e+000
 -1.0165115e+000
 -9.8798336e-001
 -9.5825751e-001
 -9.2753738e-001
 -8.9602092e-001
 -8.6389921e-001
 -8.3135532e-001
 -7.9856316e-001
 -7.6568649e-001
 -7.3287806e-001
 -7.0027881e-001
 -6.6801730e-001
 -6.3620914e-001
 -6.0495667e-001
 -5.7434867e-001
 -5.4446024e-001
 -5.1535281e-001
 -4.8707420e-001
 -4.5965889e-001
 -4.3312834e-001
 -4.0749137e-001
 -3.8274473e-001
 -3.5887368e-001
 -3.3585270e-001
 -3.1364619e-001
 -2.9220933e-001
 -2.7148894e-001
 -2.5142438e-001
 -2.3194847e-001
 -2.1298852e-001
 -1.9446724e-001
 -1.7630379e-001
 -1.5841475e-001
 -1.4071511e-001
 -1.2311923e-001
 -1.0554179e-001
 -8.7898717e-002
 -7.0108037e-002
 -5.2090743e-002
 -3.3771569e-002
 -1.5079738e-002
  4.0503588e-003
  2.3678528e-002
  4.3858209e-002
  6.4635972e-002
  8.6051071e-002
  1.0813508e-001
  1.3091155e-001
  1.5439583e-001
  1.7859481e-001
  2.0350685e-001
  2.2912171e-001
  2.5542054e-001
  2.8237599e-001
  3.0995226e-001
  3.3810532e-001
  3.6678311e-001
  3.9592580e-001
  4.2546612e-001
  4.5532968e-001
  4.8543537e-001
  5.1569580e-001
  5.4601770e-001
  5.7630245e-001
  6.0644655e-001
  6.3634213e-001
  6.6587751e-001
  6.9493777e-001
  7.2340525e-001
  7.5116021e-001
  7.7808131e-001
  8.0404630e-001
  8.2893253e-001
  8.5261757e-001
  8.7497977e-001
  8.9589889e-001
  9.1525660e-001
  9.3293713e-001
  9.4882776e-001
  9.6281940e-001
  9.7480711e-001
  9.8469065e-001
  9.9237492e-001
  9.9777054e-001
  1.0007942e+000
  1.0013693e+000
  9.9942603e-001
  9.9490224e-001
  9.8774342e-001
  9.7790326e-001
  9.6534390e-001
  9.5003624e-001
  9.3196019e-001
  9.1110494e-001
  8.8746909e-001
  8.6106084e-001
  8.3189812e-001
  8.0000864e-001
  7.6542995e-001
  7.2820940e-001
  6.8840414e-001
  6.4608098e-001
  6.0131629e-001
  5.5419580e-001
  5.0481434e-001
  4.5327563e-001
  3.9969189e-001
  3.4418350e-001
  2.8687860e-001
  2.2791262e-001
  1.6742777e-001
  1.0557252e-001
  4.2501024e-002
 -2.1627513e-002
 -8.6649464e-002
 -1.5239746e-001
 -2.1870109e-001
 -2.8538763e-001
 -3.5228278e-001
 -4.1921143e-001
 -4.8599841e-001
 -5.5246929e-001
 -6.1845113e-001
 -6.8377324e-001
 -7.4826799e-001
 -8.1177147e-001
 -8.7412431e-001
 -9.3517230e-001
 -9.9476710e-001
 -1.0527669e+000
 -1.1090369e+000
 -1.1634501e+000
 -1.2158875e+000
 -1.2662388e+000
 -1.3144027e+000
 -1.3602874e+000
 -1.4038106e+000
 -1.4448999e+000
 -1.4834930e+000
 -1.5195378e+000
 -1.5529924e+000
 -1.5838250e+000
 -1.6120139e+000
 -1.6375475e+000
 -1.6604238e+000
 -1.6806502e+000
 -1.6982435e+000
 -1.7132291e+000
 -1.7256410e+000
 -1.7355208e+000
 -1.7429179e+000
 -1.7478884e+000
 -1.7504946e+000
 -1.7508050e+000
 -1.7488928e+000
 -1.7448360e+000
 -1.7387165e+000
 -1.7306197e+000
 -1.7206333e+000
 -1.7088475e+000
 -1.6953539e+000
 -1.6802449e+000
 -1.6636137e+000
 -1.6455530e+000
 -1.6261552e+000
 -1.6055117e+000
 -1.5837124e+000
 -1.5608455e+000
 -1.5369972e+000
 -1.5122514e+000
 -1.4866892e+000
 -1.4603895e+000
 -1.4334279e+000
 -1.4058774e+000
 -1.3778079e+000
 -1.3492867e+000
 -1.3203778e+000
 -1.2911429e+000
 -1.2616406e+000
 -1.2319275e+000
 -1.2020576e+000
 -1.1720828e+000
 -1.1420532e+000
 -1.1120172e+000
 -1.0820219e+000
 -1.0521130e+000
 -1.0223354e+000
 -9.9273320e-001
 -9.6334991e-001
 -9.3422876e-001
 -9.0541276e-001
 -8.7694488e-001
 -8.4886811e-001
 -8.2122558e-001
 -7.9406054e-001
 -7.6741640e-001
 -7.4133666e-001
 -7.1586481e-001
 -6.9104422e-001
 -6.6691793e-001
 -6.4352851e-001
 -6.2091772e-001
 -5.9912628e-001
 -5.7819353e-001
 -5.5815707e-001
 -5.3905242e-001
 -5.2091257e-001
 -5.0376759e-001
 -4.8764423e-001
 -4.7256546e-001
 -4.5855004e-001
 -4.4561213e-001
 -4.3376089e-001
 -4.2300006e-001
 -4.1332762e-001
 -4.0473550e-001
 -3.9720928e-001
 -3.9072793e-001
 -3.8526369e-001
 -3.8078188e-001
 -3.7724090e-001
 -3.7459219e-001
 -3.7278030e-001
 -3.7174308e-001
 -3.7141184e-001
 -3.7171168e-001
 -3.7256184e-001
 -3.7387616e-001
 -3.7556354e-001
 -3.7752859e-001
 -3.7967223e-001
 -3.8189241e-001
 -3.8408489e-001
 -3.8614404e-001
 -3.8796373e-001
 -3.8943819e-001
 -3.9046299e-001
 -3.9093592e-001
 -3.9075803e-001
 -3.8983452e-001
 -3.8807577e-001
 -3.8539819e-001
 -3.8172521e-001
 -3.7698810e-001
 -3.7112683e-001
 -3.6409079e-001
 -3.5583956e-001
 -3.4634345e-001
 -3.3558412e-001
 -3.2355498e-001
 -3.1026155e-001
 -2.9572172e-001
 -2.7996588e-001
 -2.6303695e-001
 -2.4499027e-001
 -2.2589341e-001
 -2.0582584e-001
 -1.8487846e-001
 -1.6315307e-001
 -1.4076165e-001
 -1.1782562e-001
 -9.4474910e-002
 -7.0847003e-002
 -4.7085834e-002
 -2.3340643e-002
  2.3525740e-004
  2.3485769e-002
  4.6253351e-002
  6.8380390e-002
  8.9710603e-002
  1.1009045e-001
  1.2937052e-001
  1.4740697e-001
  1.6406283e-001
  1.7920933e-001
  1.9272720e-001
  2.0450780e-001
  2.1445427e-001
  2.2248249e-001
  2.2852204e-001
  2.3251691e-001
  2.3442624e-001
  2.3422477e-001
  2.3190326e-001
  2.2746872e-001
  2.2094447e-001
  2.1237012e-001
  2.0180127e-001
  1.8930922e-001
  1.7498033e-001
  1.5891545e-001
  1.4122901e-001
  1.2204809e-001
  1.0151133e-001
  7.9767690e-002
  5.6975175e-002
  3.3299372e-002
  8.9119692e-003
 -1.6010823e-002
 -4.1289896e-002
 -6.6744913e-002
 -9.2195992e-002
 -1.1746540e-001
 -1.4237925e-001
 -1.6676913e-001
 -1.9047373e-001
 -2.1334038e-001
 -2.3522654e-001
 -2.5600112e-001
 -2.7554581e-001
 -2.9375619e-001
 -3.1054274e-001
 -3.2583169e-001
 -3.3956574e-001
 -3.5170459e-001
 -3.6222531e-001
 -3.7112250e-001
 -3.7840835e-001
 -3.8411238e-001
 -3.8828114e-001
 -3.9097766e-001
 -3.9228069e-001
 -3.9228384e-001
 -3.9109452e-001
 -3.8883272e-001
 -3.8562964e-001
 -3.8162624e-001
 -3.7697160e-001
 -3.7182123e-001
 -3.6633528e-001
 -3.6067670e-001
 -3.5500929e-001
 -3.4949583e-001
 -3.4429609e-001
 -3.3956488e-001
 -3.3545023e-001
 -3.3209147e-001
 -3.2961746e-001
 -3.2814495e-001
 -3.2777694e-001
 -3.2860128e-001
 -3.3068933e-001
 -3.3409483e-001
 -3.3885292e-001
 -3.4497934e-001
 -3.5246985e-001
 -3.6129982e-001
 -3.7142406e-001
 -3.8277685e-001
 -3.9527222e-001
 -4.0880435e-001
 -4.2324835e-001
 -4.3846106e-001
 -4.5428223e-001
 -4.7053577e-001
 -4.8703126e-001
 -5.0356560e-001
 -5.1992481e-001
 -5.3588604e-001
 -5.5121960e-001
 -5.6569117e-001
 -5.7906408e-001
 -5.9110165e-001
 -6.0156955e-001
 -6.1023822e-001
 -6.1688524e-001
 -6.2129770e-001
 -6.2327449e-001
 -6.2262856e-001
 -6.1918900e-001
 -6.1280309e-001
 -6.0333812e-001
 -5.9068313e-001
 -5.7475038e-001
 -5.5547668e-001
 -5.3282450e-001
 -5.0678284e-001
 -4.7736782e-001
 -4.4462313e-001
 -4.0862009e-001
 -3.6945756e-001
 -3.2726153e-001
 -2.8218447e-001
 -2.3440444e-001
 -1.8412388e-001
 -1.3156826e-001
 -7.6984408e-002
 -2.0638680e-002
  3.7185102e-002
  9.6187892e-002
  1.5605782e-001
  2.1647276e-001
  2.7710298e-001
  3.3761391e-001
  3.9766902e-001
  4.5693264e-001
  5.1507295e-001
  5.7176481e-001
  6.2669264e-001
  6.7955323e-001
  7.3005845e-001
  7.7793781e-001
  8.2294097e-001
  8.6483996e-001
  9.0343130e-001
  9.3853792e-001
  9.7001077e-001
  9.9773026e-001
  1.0216074e+000
  1.0415847e+000
  1.0576367e+000
  1.0697704e+000
  1.0780252e+000
  1.0824724e+000
  1.0832151e+000
  1.0803870e+000
  1.0741510e+000
  1.0646985e+000
  1.0522469e+000
  1.0370381e+000
  1.0193362e+000
  9.9942519e-001
  9.7760623e-001
  9.5419493e-001
  9.2951849e-001
  9.0391267e-001
  8.7771866e-001
  8.5127994e-001
  8.2493908e-001
  7.9903454e-001
  7.7389750e-001
  7.4984875e-001
  7.2719569e-001
  7.0622944e-001
  6.8722203e-001
  6.7042387e-001
  6.5606138e-001
  6.4433476e-001
  6.3541612e-001
  6.2944780e-001
  6.2654102e-001
  6.2677472e-001
  6.3019482e-001
  6.3681377e-001
  6.4661029e-001
  6.5952965e-001
  6.7548405e-001
  6.9435348e-001
  7.1598680e-001
  7.4020313e-001
  7.6679360e-001
  7.9552326e-001
  8.2613333e-001
  8.5834367e-001
  8.9185544e-001
  9.2635400e-001
  9.6151190e-001
  9.9699205e-001
  1.0324510e+000
  1.0675424e+000
  1.1019202e+000
  1.1352422e+000
  1.1671733e+000
  1.1973890e+000
  1.2255788e+000
  1.2514489e+000
  1.2747257e+000
  1.2951581e+000
  1.3125209e+000
  1.3266165e+000
  1.3372774e+000
  1.3443681e+000
  1.3477870e+000
  1.3474670e+000
  1.3433772e+000
  1.3355234e+000
  1.3239484e+000
  1.3087320e+000
  1.2899906e+000
  1.2678770e+000
  1.2425787e+000
  1.2143172e+000
  1.1833461e+000
  1.1499493e+000
  1.1144385e+000
  1.0771511e+000
  1.0384474e+000
  9.9870730e-001
  9.5832767e-001
  9.1771871e-001
  8.7730062e-001
  8.3750001e-001
  7.9874631e-001
  7.6146801e-001
  7.2608904e-001
  6.9302503e-001
  6.6267972e-001
  6.3544134e-001
  6.1167926e-001
  5.9174060e-001
  5.7594717e-001
  5.6459248e-001
  5.5793905e-001
  5.5621596e-001
  5.5961662e-001
  5.6829686e-001
  5.8237335e-001
  6.0192226e-001
  6.2697832e-001
  6.5753417e-001
  6.9354007e-001
  7.3490395e-001
  7.8149179e-001
  8.3312835e-001
  8.8959825e-001
  9.5064728e-001
  1.0159842e+000
  1.0852826e+000
  1.1581833e+000
  1.2342967e+000
  1.3132058e+000
  1.3944688e+000
  1.4776227e+000
  1.5621862e+000
  1.6476635e+000
  1.7335476e+000
  1.8193244e+000
  1.9044756e+000
  1.9884833e+000
  2.0708330e+000
  2.1510177e+000
  2.2285412e+000
  2.3029219e+000
  2.3736958e+000
  2.4404198e+000
  2.5026751e+000
  2.5600694e+000
  2.6122402e+000
  2.6588566e+000
  2.6996217e+000
  2.7342745e+000
  2.7625913e+000
  2.7843870e+000
  2.7995163e+000
  2.8078742e+000
  2.8093963e+000
  2.8040591e+000
  2.7918797e+000
  2.7729151e+000
  2.7472618e+000
  2.7150543e+000
  2.6764638e+000
  2.6316971e+000
  2.5809942e+000
  2.5246264e+000
  2.4628943e+000
  2.3961252e+000
  2.3246703e+000
  2.2489026e+000
  2.1692136e+000
  2.0860103e+000
  1.9997129e+000
  1.9107509e+000
  1.8195609e+000
  1.7265830e+000
  1.6322583e+000
  1.5370255e+000
  1.4413185e+000
  1.3455634e+000
  1.2501757e+000
  1.1555583e+000
  1.0620988e+000
  9.7016707e-001
  8.8011390e-001
  7.9226860e-001
  7.0693758e-001
  6.2440295e-001
  5.4492121e-001
  4.6872234e-001
  3.9600896e-001
  3.2695580e-001
  2.6170933e-001
  2.0038761e-001
  1.4308042e-001
  8.9849456e-002
  4.0728878e-002
 -4.2740873e-003
 -4.5178289e-002
 -8.2027665e-002
 -1.1489009e-001
 -1.4385609e-001
 -1.6903744e-001
 -1.9056561e-001
 -2.0859018e-001
 -2.2327715e-001
 -2.3480711e-001
 -2.4337352e-001
 -2.4918077e-001
 -2.5244239e-001
 -2.5337912e-001
 -2.5221706e-001
 -2.4918585e-001
 -2.4451683e-001
 -2.3844132e-001
 -2.3118886e-001
 -2.2298564e-001
 -2.1405291e-001
 -2.0460552e-001
 -1.9485057e-001
 -1.8498612e-001
 -1.7520000e-001
 -1.6566883e-001
 -1.5655702e-001
 -1.4801598e-001
 -1.4018338e-001
 -1.3318264e-001
 -1.2712236e-001
 -1.2209608e-001
 -1.1818196e-001
 -1.1544269e-001
 -1.1392547e-001
 -1.1366212e-001
 -1.1466923e-001
 -1.1694846e-001
 -1.2048692e-001
 -1.2525759e-001
 -1.3121990e-001
 -1.3832027e-001
 -1.4649282e-001
 -1.5566005e-001
 -1.6573363e-001
 -1.7661522e-001
 -1.8819730e-001
 -2.0036404e-001
 -2.1299226e-001
 -2.2595227e-001
 -2.3910888e-001
 -2.5232231e-001
 -2.6544914e-001
 -2.7834326e-001
 -2.9085680e-001
 -3.0284105e-001
 -3.1414740e-001
 -3.2462822e-001
 -3.3413769e-001
 -3.4253272e-001
 -3.4967372e-001
 -3.5542537e-001
 -3.5965745e-001
 -3.6224547e-001
 -3.6307144e-001
 -3.6202443e-001
 -3.5900127e-001
 -3.5390702e-001
 -3.4665557e-001
 -3.3717009e-001
 -3.2538344e-001
 -3.1123861e-001
 -2.9468901e-001
 -2.7569882e-001
 -2.5424318e-001
 -2.3030843e-001
 -2.0389223e-001
 -1.7500367e-001
 -1.4366333e-001
 -1.0990324e-001
 -7.3766850e-002
 -3.5308907e-002
  5.4047002e-003
  4.8297159e-002
  9.3281000e-002
  1.4025841e-001
  1.8912162e-001
  2.3975330e-001
  2.9202705e-001
  3.4580791e-001
  4.0095290e-001
  4.5731171e-001
  5.1472724e-001
  5.7303638e-001
  6.3207071e-001
  6.9165725e-001
  7.5161929e-001
  8.1177715e-001
  8.7194910e-001
  9.3195217e-001
  9.9160303e-001
  1.0507189e+000
  1.1091184e+000
  1.1666226e+000
  1.2230554e+000
  1.2782452e+000
  1.3320249e+000
  1.3842334e+000
  1.4347159e+000
  1.4833250e+000
  1.5299213e+000
  1.5743739e+000
  1.6165611e+000
  1.6563713e+000
  1.6937027e+000
  1.7284648e+000
  1.7605777e+000
  1.7899730e+000
  1.8165938e+000
  1.8403951e+000
  1.8613434e+000
  1.8794168e+000
  1.8946052e+000
  1.9069098e+000
  1.9163427e+000
  1.9229269e+000
  1.9266958e+000
  1.9276923e+000
  1.9259686e+000
  1.9215857e+000
  1.9146122e+000
  1.9051239e+000
  1.8932030e+000
  1.8789372e+000
  1.8624187e+000
  1.8437434e+000
  1.8230103e+000
  1.8003201e+000
  1.7757744e+000
  1.7494751e+000
  1.7215231e+000
  1.6920178e+000
  1.6610560e+000
  1.6287312e+000
  1.5951328e+000
  1.5603458e+000
  1.5244496e+000
  1.4875179e+000
  1.4496180e+000
  1.4108106e+000
  1.3711494e+000
  1.3306810e+000
  1.2894446e+000
  1.2474721e+000
  1.2047884e+000
  1.1614112e+000
  1.1173514e+000
  1.0726137e+000
  1.0271967e+000
  9.8109375e-001
  9.3429340e-001
  8.8678010e-001
  8.3853504e-001
  7.8953691e-001
  7.3976283e-001
  6.8918923e-001
  6.3779281e-001
  5.8555154e-001
  5.3244562e-001
  4.7845851e-001
  4.2357785e-001
  3.6779651e-001
  3.1111345e-001
  2.5353465e-001
  1.9507394e-001
  1.3575378e-001
  7.5605956e-002
  1.4672224e-002
 -4.6995178e-002
 -1.0933309e-001
 -1.7226708e-001
 -2.3571128e-001
 -2.9956820e-001
 -3.6372884e-001
 -4.2807276e-001
 -4.9246841e-001
 -5.5677345e-001
 -6.2083536e-001
 -6.8449200e-001
 -7.4757245e-001
 -8.0989783e-001
 -8.7128234e-001
 -9.3153431e-001
 -9.9045744e-001
 -1.0478520e+000
 -1.1035164e+000
 -1.1572483e+000
 -1.2088462e+000
 -1.2581113e+000
 -1.3048485e+000
 -1.3488682e+000
 -1.3899882e+000
 -1.4280346e+000
 -1.4628440e+000
 -1.4942646e+000
 -1.5221575e+000
 -1.5463988e+000
 -1.5668799e+000
 -1.5835094e+000
 -1.5962140e+000
 -1.6049396e+000
 -1.6096516e+000
 -1.6103364e+000
 -1.6070014e+000
 -1.5996755e+000
 -1.5884097e+000
 -1.5732765e+000
 -1.5543707e+000
 -1.5318082e+000
 -1.5057264e+000
 -1.4762830e+000
 -1.4436557e+000
 -1.4080408e+000
 -1.3696527e+000
 -1.3287221e+000
 -1.2854951e+000
 -1.2402313e+000
 -1.1932026e+000
 -1.1446908e+000
 -1.0949868e+000
 -1.0443875e+000
 -9.9319487e-001
 -9.4171322e-001
 -8.9024744e-001
 -8.3910085e-001
 -7.8857310e-001
 -7.3895811e-001
 -6.9054200e-001
 -6.4360113e-001
 -5.9840012e-001
 -5.5519002e-001
 -5.1420657e-001
 -4.7566850e-001
 -4.3977603e-001
 -4.0670945e-001
 -3.7662794e-001
 -3.4966839e-001
 -3.2594453e-001
 -3.0554620e-001
 -2.8853873e-001
 -2.7496258e-001
 -2.6483317e-001
 -2.5814082e-001
 -2.5485101e-001
 -2.5490469e-001
 -2.5821886e-001
 -2.6468734e-001
 -2.7418164e-001
 -2.8655205e-001
 -3.0162893e-001
 -3.1922403e-001
 -3.3913204e-001
 -3.6113224e-001
 -3.8499026e-001
 -4.1045991e-001
 -4.3728511e-001
 -4.6520192e-001
 -4.9394052e-001
 -5.2322733e-001
 -5.5278706e-001
 -5.8234483e-001
 -6.1162816e-001
 -6.4036908e-001
 -6.6830601e-001
 -6.9518576e-001
 -7.2076523e-001
 -7.4481323e-001
 -7.6711206e-001
 -7.8745894e-001
 -8.0566745e-001
 -8.2156868e-001
 -8.3501230e-001
 -8.4586745e-001
 -8.5402349e-001
 -8.5939056e-001
 -8.6189994e-001
 -8.6150432e-001
 -8.5817779e-001
 -8.5191576e-001
 -8.4273466e-001
 -8.3067146e-001
 -8.1578307e-001
 -7.9814562e-001
 -7.7785347e-001
 -7.5501829e-001
 -7.2976781e-001
 -7.0224463e-001
 -6.7260481e-001
 -6.4101647e-001
 -6.0765827e-001
 -5.7271784e-001
 -5.3639018e-001
 -4.9887605e-001
 -4.6038028e-001
 -4.2111021e-001
 -3.8127400e-001
 -3.4107906e-001
 -3.0073056e-001
 -2.6042985e-001
 -2.2037314e-001
 -1.8075010e-001
 -1.4174263e-001
 -1.0352375e-001
 -6.6256531e-002
 -3.0093179e-002
  4.8257476e-003
  3.8372017e-002
  7.0430267e-002
  1.0089841e-001
  1.2968793e-001
  1.5672400e-001
  1.8194552e-001
  2.0530501e-001
  2.2676836e-001
  2.4631452e-001
  2.6393499e-001
  2.7963330e-001
  2.9342434e-001
  3.0533359e-001
  3.1539637e-001
  3.2365689e-001
  3.3016732e-001
  3.3498686e-001
  3.3818066e-001
  3.3981883e-001
  3.3997537e-001
  3.3872716e-001
  3.3615291e-001
  3.3233216e-001
  3.2734431e-001
  3.2126775e-001
  3.1417891e-001
  3.0615156e-001
  2.9725597e-001
  2.8755838e-001
  2.7712034e-001
  2.6599827e-001
  2.5424310e-001
  2.4189993e-001
  2.2900791e-001
  2.1560012e-001
  2.0170354e-001
  1.8733925e-001
  1.7252256e-001
  1.5726334e-001
  1.4156638e-001
  1.2543187e-001
  1.0885594e-001
  9.1831259e-002
  7.4347693e-002
  5.6393038e-002
  3.7953770e-002
  1.9015843e-002
 -4.3450085e-004
 -2.0409896e-002
 -4.0921028e-002
 -6.1975804e-002
 -8.3578550e-002
 -1.0572923e-001
 -1.2842272e-001
 -1.5164807e-001
 -1.7538792e-001
 -1.9961789e-001
 -2.2430608e-001
 -2.4941267e-001
 -2.7488954e-001
 -3.0068005e-001
 -3.2671887e-001
 -3.5293193e-001
 -3.7923646e-001
 -4.0554111e-001
 -4.3174625e-001
 -4.5774424e-001
 -4.8341995e-001
 -5.0865125e-001
 -5.3330967e-001
 -5.5726113e-001
 -5.8036671e-001
 -6.0248359e-001
 -6.2346595e-001
 -6.4316601e-001
 -6.6143512e-001
 -6.7812481e-001
 -6.9308800e-001
 -7.0618014e-001
 -7.1726038e-001
 -7.2619279e-001
 -7.3284752e-001
 -7.3710195e-001
 -7.3884187e-001
 -7.3796252e-001
 -7.3436966e-001
 -7.2798057e-001
 -7.1872496e-001
 -7.0654580e-001
 -6.9140010e-001
 -6.7325956e-001
 -6.5211115e-001
 -6.2795758e-001
 -6.0081763e-001
 -5.7072643e-001
 -5.3773555e-001
 -5.0191303e-001
 -4.6334326e-001
 -4.2212675e-001
 -3.7837979e-001
 -3.3223398e-001
 -2.8383562e-001
 -2.3334508e-001
 -1.8093596e-001
 -1.2679419e-001
 -7.1117072e-002
 -1.4112195e-002
  4.4003736e-002
  1.0300611e-001
  1.6266370e-001
  2.2274000e-001
  2.8299462e-001
  3.4318466e-001
  4.0306621e-001
  4.6239573e-001
  5.2093155e-001
  5.7843528e-001
  6.3467326e-001
  6.8941790e-001
  7.4244911e-001
  7.9355554e-001
  8.4253585e-001
  8.8919991e-001
  9.3336987e-001
  9.7488125e-001
  1.0135838e+000
  1.0493424e+000
  1.0820379e+000
  1.1115675e+000
  1.1378455e+000
  1.1608038e+000
  1.1803921e+000
  1.1965780e+000
  1.2093473e+000
  1.2187039e+000
  1.2246697e+000
  1.2272844e+000
  1.2266050e+000
  1.2227055e+000
  1.2156763e+000
  1.2056238e+000
  1.1926692e+000
  1.1769481e+000
  1.1586096e+000
  1.1378152e+000
  1.1147376e+000
  1.0895603e+000
  1.0624756e+000
  1.0336843e+000
  1.0033940e+000
  9.7181772e-001
  9.3917338e-001
  9.0568187e-001
  8.7156614e-001
  8.3704989e-001
  8.0235632e-001
  7.6770698e-001
  7.3332050e-001
  6.9941152e-001
  6.6618954e-001
  6.3385782e-001
  6.0261239e-001
  5.7264108e-001
  5.4412255e-001
  5.1722548e-001
  4.9210777e-001
  4.6891576e-001
  4.4778364e-001
  4.2883278e-001
  4.1217126e-001
  3.9789341e-001
  3.8607942e-001
  3.7679504e-001
  3.7009137e-001
  3.6600466e-001
  3.6455628e-001
  3.6575266e-001
  3.6958539e-001
  3.7603132e-001
  3.8505274e-001
  3.9659769e-001
  4.1060022e-001
  4.2698085e-001
  4.4564692e-001
  4.6649317e-001
  4.8940225e-001
  5.1424533e-001
  5.4088277e-001
  5.6916478e-001
  5.9893221e-001
  6.3001728e-001
  6.6224442e-001
  6.9543115e-001
  7.2938887e-001
  7.6392386e-001
  7.9883818e-001
  8.3393059e-001
  8.6899756e-001
  9.0383421e-001
  9.3823536e-001
  9.7199648e-001
  1.0049147e+000
  1.0367898e+000
  1.0674253e+000
  1.0966293e+000
  1.1242155e+000
  1.1500044e+000
  1.1738236e+000
  1.1955097e+000
  1.2149082e+000
  1.2318749e+000
  1.2462767e+000
  1.2579921e+000
  1.2669124e+000
  1.2729417e+000
  1.2759982e+000
  1.2760143e+000
  1.2729375e+000
  1.2667305e+000
  1.2573715e+000
  1.2448551e+000
  1.2291918e+000
  1.2104087e+000
  1.1885491e+000
  1.1636728e+000
  1.1358561e+000
  1.1051911e+000
  1.0717860e+000
  1.0357644e+000
  9.9726480e-001
  9.5644034e-001
  9.1345794e-001
  8.6849768e-001
  8.2175199e-001
  7.7342476e-001
  7.2373041e-001
  6.7289287e-001
  6.2114445e-001
  5.6872473e-001
  5.1587932e-001
  4.6285862e-001
  4.0991647e-001
  3.5730885e-001
  3.0529246e-001
  2.5412336e-001
  2.0405552e-001
  1.5533942e-001
  1.0822064e-001
  6.2938407e-002
  1.9724282e-002
 -2.1199258e-002
 -5.9620107e-002
 -9.5337813e-002
 -1.2816478e-001
 -1.5792745e-001
 -1.8446731e-001
 -2.0764200e-001
 -2.2732610e-001
 -2.4341204e-001
 -2.5581077e-001
 -2.6445238e-001
 -2.6928661e-001
 -2.7028319e-001
 -2.6743216e-001
 -2.6074399e-001
 -2.5024959e-001
 -2.3600021e-001
 -2.1806725e-001
 -1.9654186e-001
 -1.7153451e-001
 -1.4317439e-001
 -1.1160870e-001
 -7.7001883e-002
 -3.9534658e-002
  5.9695062e-004
  4.3182727e-002
  8.7999445e-002
  1.3481212e-001
  1.8337536e-001
  2.3343468e-001
  2.8472801e-001
  3.3698711e-001
  3.8993904e-001
  4.4330772e-001
  4.9681538e-001
  5.5018411e-001
  6.0313730e-001
  6.5540115e-001
  7.0670604e-001
  7.5678792e-001
  8.0538964e-001
  8.5226222e-001
  8.9716596e-001
  9.3987161e-001
  9.8016135e-001
  1.0178297e+000
  1.0526845e+000
  1.0845471e+000
  1.1132539e+000
  1.1386558e+000
  1.1606195e+000
  1.1790272e+000
  1.1937769e+000
  1.2047829e+000
  1.2119750e+000
  1.2152990e+000
  1.2147164e+000
  1.2102037e+000
  1.2017523e+000
  1.1893680e+000
  1.1730706e+000
  1.1528926e+000
  1.1288796e+000
  1.1010887e+000
  1.0695881e+000
  1.0344562e+000
  9.9578109e-001
  9.5365943e-001
  9.0819576e-001
  8.5950168e-001
  8.0769511e-001
  7.5289949e-001
  6.9524307e-001
  6.3485825e-001
  5.7188090e-001
  5.0644982e-001
  4.3870619e-001
  3.6879308e-001
  2.9685510e-001
  2.2303802e-001
  1.4748852e-001
  7.0353982e-002
 -8.2176455e-003
 -8.8077909e-002
 -1.6907787e-001
 -2.5106802e-001
 -3.3389824e-001
 -4.1741755e-001
 -5.0147401e-001
 -5.8591438e-001
 -6.7058395e-001
 -7.5532618e-001
 -8.3998242e-001
 -9.2439162e-001
 -1.0083900e+000
 -1.0918108e+000
 -1.1744840e+000
 -1.2562361e+000
 -1.3368897e+000
 -1.4162638e+000
 -1.4941733e+000
 -1.5704293e+000
 -1.6448389e+000
 -1.7172053e+000
 -1.7873282e+000
 -1.8550041e+000
 -1.9200266e+000
 -1.9821866e+000
 -2.0412734e+000
 -2.0970750e+000
 -2.1493790e+000
 -2.1979735e+000
 -2.2426479e+000
 -2.2831939e+000
 -2.3194068e+000
 -2.3510866e+000
 -2.3780390e+000
 -2.4000773e+000
 -2.4170229e+000
 -2.4287074e+000
 -2.4349737e+000
 -2.4356773e+000
 -2.4306878e+000
 -2.4198906e+000
 -2.4031875e+000
 -2.3804991e+000
 -2.3517648e+000
 -2.3169451e+000
 -2.2760221e+000
 -2.2290007e+000
 -2.1759093e+000
 -2.1168008e+000
 -2.0517532e+000
 -1.9808701e+000
 -1.9042809e+000
 -1.8221412e+000
 -1.7346325e+000
 -1.6419625e+000
 -1.5443642e+000
 -1.4420959e+000
 -1.3354401e+000
 -1.2247030e+000
 -1.1102130e+000
 -9.9231975e-001
 -8.7139256e-001
 -7.4781898e-001
 -6.2200295e-001
 -4.9436294e-001
 -3.6532994e-001
 -2.3534528e-001
 -1.0485842e-001
  2.5675459e-002
  1.5579781e-001
  2.8504925e-001
  4.1297210e-001
  5.3911290e-001
  6.6302500e-001
  7.8427110e-001
  9.0242574e-001
  1.0170778e+000
  1.1278328e+000
  1.2343154e+000
  1.3361713e+000
  1.4330694e+000
  1.5247040e+000
  1.6107961e+000
  1.6910954e+000
  1.7653812e+000
  1.8334642e+000
  1.8951871e+000
  1.9504254e+000
  1.9990883e+000
  2.0411184e+000
  2.0764924e+000
  2.1052208e+000
  2.1273471e+000
  2.1429480e+000
  2.1521319e+000
  2.1550383e+000
  2.1518362e+000
  2.1427230e+000
  2.1279228e+000
  2.1076844e+000
  2.0822797e+000
  2.0520012e+000
  2.0171602e+000
  1.9780843e+000
  1.9351149e+000
  1.8886048e+000
  1.8389158e+000
  1.7864162e+000
  1.7314780e+000
  1.6744746e+000
  1.6157781e+000
  1.5557572e+000
  1.4947747e+000
  1.4331852e+000
  1.3713327e+000
  1.3095492e+000
  1.2481526e+000
  1.1874445e+000
  1.1277094e+000
  1.0692129e+000
  1.0122007e+000
  9.5689750e-001
  9.0350652e-001
  8.5220859e-001
  8.0316201e-001
  7.5650237e-001
  7.1234256e-001
  6.7077311e-001
  6.3186256e-001
  5.9565811e-001
  5.6218646e-001
  5.3145475e-001
  5.0345167e-001
  4.7814873e-001
  4.5550163e-001
  4.3545171e-001
  4.1792757e-001
  4.0284661e-001
  3.9011681e-001
  3.7963836e-001
  3.7130541e-001
  3.6500781e-001
  3.6063275e-001
  3.5806645e-001
  3.5719572e-001
  3.5790948e-001
  3.6010018e-001
  3.6366508e-001
  3.6850750e-001
  3.7453780e-001
  3.8167437e-001
  3.8984431e-001
  3.9898414e-001
  4.0904012e-001
  4.1996866e-001
  4.3173631e-001
  4.4431977e-001
  4.5770567e-001
  4.7189014e-001
  4.8687831e-001
  5.0268362e-001
  5.1932699e-001
  5.3683587e-001
  5.5524317e-001
  5.7458611e-001
  5.9490493e-001
  6.1624163e-001
  6.3863852e-001
  6.6213682e-001
  6.8677527e-001
  7.1258862e-001
  7.3960624e-001
  7.6785075e-001
  7.9733662e-001
  8.2806896e-001
  8.6004227e-001
  8.9323940e-001
  9.2763056e-001
  9.6317246e-001
  9.9980763e-001
  1.0374638e+000
  1.0760537e+000
  1.1154745e+000
  1.1556080e+000
  1.1963207e+000
  1.2374643e+000
  1.2788756e+000
  1.3203778e+000
  1.3617812e+000
  1.4028837e+000
  1.4434727e+000
  1.4833260e+000
  1.5222132e+000
  1.5598976e+000
  1.5961377e+000
  1.6306892e+000
  1.6633065e+000
  1.6937452e+000
  1.7217637e+000
  1.7471255e+000
  1.7696012e+000
  1.7889705e+000
  1.8050243e+000
  1.8175667e+000
  1.8264168e+000
  1.8314106e+000
  1.8324030e+000
  1.8292690e+000
  1.8219052e+000
  1.8102316e+000
  1.7941921e+000
  1.7737561e+000
  1.7489189e+000
  1.7197024e+000
  1.6861553e+000
  1.6483538e+000
  1.6064009e+000
  1.5604265e+000
  1.5105870e+000
  1.4570644e+000
  1.4000652e+000
  1.3398198e+000
  1.2765808e+000
  1.2106217e+000
  1.1422348e+000
  1.0717299e+000
  9.9943206e-001
  9.2567937e-001
  8.5082080e-001
  7.7521381e-001
  6.9922198e-001
  6.2321241e-001
  5.4755330e-001
  4.7261129e-001
  3.9874899e-001
  3.2632240e-001
  2.5567843e-001
  1.8715251e-001
  1.2106619e-001
  5.7724947e-002
 -2.5839508e-003
 -5.9593433e-002
 -1.1305845e-001
 -1.6275763e-001
 -2.0849479e-001
 -2.5010019e-001
 -2.8743165e-001
 -3.2037540e-001
 -3.4884680e-001
 -3.7279072e-001
 -3.9218183e-001
 -4.0702455e-001
 -4.1735283e-001
 -4.2322977e-001
 -4.2474690e-001
 -4.2202335e-001
 -4.1520480e-001
 -4.0446225e-001
 -3.8999056e-001
 -3.7200688e-001
 -3.5074894e-001
 -3.2647317e-001
 -2.9945268e-001
 -2.6997524e-001
 -2.3834105e-001
 -2.0486050e-001
 -1.6985196e-001
 -1.3363936e-001
 -9.6549944e-002
 -5.8911928e-002
 -2.1052201e-002
  1.6705915e-002
  5.4044852e-002
  9.0654910e-002
  1.2623628e-001
  1.6050094e-001
  1.9317449e-001
  2.2399778e-001
  2.5272845e-001
  2.7914230e-001
  3.0303451e-001
  3.2422069e-001
  3.4253777e-001
  3.5784470e-001
  3.7002299e-001
  3.7897707e-001
  3.8463448e-001
  3.8694588e-001
  3.8588493e-001
  3.8144794e-001
  3.7365340e-001
  3.6254140e-001
  3.4817285e-001
  3.3062859e-001
  3.1000841e-001
  2.8642989e-001
  2.6002723e-001
  2.3094993e-001
  1.9936140e-001
  1.6543759e-001
  1.2936542e-001
  9.1341332e-002
  5.1569736e-002
  1.0261441e-002
 -3.2367881e-002
 -7.6099227e-002
 -1.2071178e-001
 -1.6598438e-001
 -2.1169697e-001
 -2.5763194e-001
 -3.0357550e-001
 -3.4931886e-001
 -3.9465947e-001
 -4.3940204e-001
 -4.8335962e-001
 -5.2635443e-001
 -5.6821878e-001
 -6.0879568e-001
 -6.4793957e-001
 -6.8551680e-001
 -7.2140607e-001
 -7.5549880e-001
 -7.8769931e-001
 -8.1792508e-001
 -8.4610670e-001
 -8.7218796e-001
 -8.9612570e-001
 -9.1788963e-001
 -9.3746212e-001
 -9.5483790e-001
 -9.7002366e-001
 -9.8303763e-001
 -9.9390917e-001
 -1.0026782e+000
 -1.0093945e+000
 -1.0141177e+000
 -1.0169158e+000
 -1.0178652e+000
 -1.0170498e+000
 -1.0145605e+000
 -1.0104941e+000
 -1.0049533e+000
 -9.9804533e-001
 -9.8988169e-001
 -9.8057736e-001
 -9.7025012e-001
 -9.5901990e-001
 -9.4700814e-001
 -9.3433716e-001
 -9.2112952e-001
 -9.0750743e-001
 -8.9359217e-001
 -8.7950351e-001
 -8.6535917e-001
 -8.5127427e-001
 -8.3736084e-001
 -8.2372732e-001
 -8.1047808e-001
 -7.9771297e-001
 -7.8552692e-001
 -7.7400949e-001
 -7.6324449e-001
 -7.5330965e-001
 -7.4427624e-001
 -7.3620877e-001
 -7.2916471e-001
 -7.2319420e-001
 -7.1833986e-001
 -7.1463651e-001
 -7.1211107e-001
 -7.1078237e-001
 -7.1066104e-001
 -7.1174947e-001
 -7.1404173e-001
 -7.1752359e-001
 -7.2217257e-001
 -7.2795799e-001
 -7.3484114e-001
 -7.4277541e-001
 -7.5170653e-001
 -7.6157282e-001
 -7.7230549e-001
 -7.8382903e-001
 -7.9606155e-001
 -8.0891529e-001
 -8.2229706e-001
 -8.3610881e-001
 -8.5024818e-001
 -8.6460914e-001
 -8.7908262e-001
 -8.9355722e-001
 -9.0791990e-001
 -9.2205674e-001
 -9.3585368e-001
 -9.4919736e-001
 -9.6197582e-001
 -9.7407937e-001
 -9.8540135e-001
 -9.9583893e-001
 -1.0052939e+000
 -1.0136734e+000
 -1.0208906e+000
 -1.0268655e+000
 -1.0315257e+000
 -1.0348066e+000
 -1.0366524e+000
 -1.0370163e+000
 -1.0358612e+000
 -1.0331598e+000
 -1.0288952e+000
 -1.0230607e+000
 -1.0156604e+000
 -1.0067089e+000
 -9.9623132e-001
 -9.8426345e-001
 -9.7085116e-001
 -9.5605029e-001
 -9.3992620e-001
 -9.2255328e-001
 -9.0401440e-001
 -8.8440020e-001
 -8.6380840e-001
 -8.4234298e-001
 -8.2011326e-001
 -7.9723299e-001
 -7.7381936e-001
 -7.4999191e-001
 -7.2587150e-001
 -7.0157915e-001
 -6.7723491e-001
 -6.5295675e-001
 -6.2885936e-001
 -6.0505307e-001
 -5.8164267e-001
 -5.5872638e-001
 -5.3639478e-001
 -5.1472979e-001
 -4.9380380e-001
 -4.7367876e-001
 -4.5440539e-001
 -4.3602253e-001
 -4.1855652e-001
 -4.0202068e-001
 -3.8641498e-001
 -3.7172572e-001
 -3.5792541e-001
 -3.4497273e-001
 -3.3281264e-001
 -3.2137659e-001
 -3.1058288e-001
 -3.0033716e-001
 -2.9053299e-001
 -2.8105259e-001
 -2.7176768e-001
 -2.6254044e-001
 -2.5322452e-001
 -2.4366625e-001
 -2.3370586e-001
 -2.2317879e-001
 -2.1191708e-001
 -1.9975084e-001
 -1.8650975e-001
 -1.7202455e-001
 -1.5612864e-001
 -1.3865962e-001
 -1.1946088e-001
 -9.8383099e-002
 -7.5285812e-002
 -5.0038862e-002
 -2.2523829e-002
  7.3646148e-003
  3.9717424e-002
  7.4609992e-002
  1.1210106e-001
  1.5223174e-001
  1.9502464e-001
  2.4048315e-001
  2.8859080e-001
  3.3931086e-001
  3.9258593e-001
  4.4833785e-001
  5.0646763e-001
  5.6685557e-001
  6.2936157e-001
  6.9382553e-001
  7.6006791e-001
  8.2789050e-001
  8.9707722e-001
  9.6739510e-001
  1.0385954e+000
  1.1104150e+000
  1.1825774e+000
  1.2547945e+000
  1.3267678e+000
  1.3981904e+000
  1.4687482e+000
  1.5381222e+000
  1.6059897e+000
  1.6720263e+000
  1.7359081e+000
  1.7973127e+000
  1.8559220e+000
  1.9114230e+000
  1.9635104e+000
  2.0118879e+000
  2.0562697e+000
  2.0963827e+000
  2.1319672e+000
  2.1627793e+000
  2.1885912e+000
  2.2091934e+000
  2.2243951e+000
  2.2340257e+000
  2.2379355e+000
  2.2359966e+000
  2.2281033e+000
  2.2141731e+000
  2.1941465e+000
  2.1679878e+000
  2.1356852e+000
  2.0972504e+000
  2.0527190e+000
  2.0021501e+000
  1.9456257e+000
  1.8832508e+000
  1.8151525e+000
  1.7414794e+000
  1.6624009e+000
  1.5781065e+000
  1.4888046e+000
  1.3947218e+000
  1.2961018e+000
  1.1932041e+000
  1.0863033e+000
  9.7568738e-001
  8.6165688e-001
  7.4452346e-001
  6.2460866e-001
  5.0224262e-001
  3.7776281e-001
  2.5151267e-001
  1.2384037e-001
 -4.9025179e-003
 -1.3436226e-001
 -2.6418423e-001
 -3.9401417e-001
 -5.2349937e-001
 -6.5228984e-001
 -7.8003950e-001
 -9.0640730e-001
 -1.0310582e+000
 -1.1536645e+000
 -1.2739064e+000
 -1.3914734e+000
 -1.5060650e+000
 -1.6173915e+000
 -1.7251754e+000
 -1.8291514e+000
 -1.9290676e+000
 -2.0246865e+000
 -2.1157852e+000
 -2.2021560e+000
 -2.2836075e+000
 -2.3599648e+000
 -2.4310700e+000
 -2.4967828e+000
 -2.5569808e+000
 -2.6115601e+000
 -2.6604351e+000
 -2.7035394e+000
 -2.7408255e+000
 -2.7722656e+000
 -2.7978508e+000
 -2.8175919e+000
 -2.8315193e+000
 -2.8396824e+000
 -2.8421502e+000
 -2.8390106e+000
 -2.8303703e+000
 -2.8163544e+000
 -2.7971061e+000
 -2.7727862e+000
 -2.7435724e+000
 -2.7096589e+000
 -2.6712555e+000
 -2.6285870e+000
 -2.5818921e+000
 -2.5314227e+000
 -2.4774430e+000
 -2.4202279e+000
 -2.3600627e+000
 -2.2972410e+000
 -2.2320642e+000
 -2.1648396e+000
 -2.0958795e+000
 -2.0254996e+000
 -1.9540174e+000
 -1.8817509e+000
 -1.8090173e+000
 -1.7361310e+000
 -1.6634023e+000
 -1.5911361e+000
 -1.5196302e+000
 -1.4491736e+000
 -1.3800455e+000
 -1.3125134e+000
 -1.2468320e+000
 -1.1832421e+000
 -1.1219687e+000
 -1.0632205e+000
 -1.0071885e+000
 -9.5404497e-001
 -9.0394285e-001
 -8.5701472e-001
 -8.1337224e-001
 -7.7310566e-001
 -7.3628341e-001
 -7.0295184e-001
 -6.7313510e-001
 -6.4683520e-001
 -6.2403212e-001
 -6.0468417e-001
 -5.8872845e-001
 -5.7608138e-001
 -5.6663950e-001
 -5.6028032e-001
 -5.5686328e-001
 -5.5623094e-001
 -5.5821011e-001
 -5.6261329e-001
 -5.6924005e-001
 -5.7787855e-001
 -5.8830718e-001
 -6.0029618e-001
 -6.1360939e-001
 -6.2800598e-001
 -6.4324225e-001
 -6.5907342e-001
 -6.7525543e-001
 -6.9154668e-001
 -7.0770986e-001
 -7.2351355e-001
 -7.3873398e-001
 -7.5315653e-001
 -7.6657728e-001
 -7.7880439e-001
 -7.8965945e-001
 -7.9897859e-001
 -8.0661365e-001
 -8.1243303e-001
 -8.1632254e-001
 -8.1818604e-001
 -8.1794594e-001
 -8.1554356e-001
 -8.1093933e-001
 -8.0411283e-001
 -7.9506267e-001
 -7.8380624e-001
 -7.7037930e-001
 -7.5483541e-001
 -7.3724523e-001
 -7.1769571e-001
 -6.9628910e-001
 -6.7314194e-001
 -6.4838381e-001
 -6.2215613e-001
 -5.9461077e-001
 -5.6590866e-001
 -5.3621826e-001
 -5.0571412e-001
 -4.7457526e-001
 -4.4298362e-001
 -4.1112252e-001
 -3.7917509e-001
 -3.4732271e-001
 -3.1574356e-001
 -2.8461116e-001
 -2.5409298e-001
 -2.2434917e-001
 -1.9553129e-001
 -1.6778127e-001
 -1.4123028e-001
 -1.1599795e-001
 -9.2191488e-002
 -6.9905048e-002
 -4.9219211e-002
 -3.0200564e-002
 -1.2901435e-002
  2.6402423e-003
  1.6400935e-002
  2.8371382e-002
  3.8556344e-002
  4.6974224e-002
  5.3656576e-002
  5.8647499e-002
  6.2002936e-002
  6.3789868e-002
  6.4085433e-002
  6.2975965e-002
  6.0555968e-002
  5.6927047e-002
  5.2196779e-002
  4.6477577e-002
  3.9885517e-002
  3.2539170e-002
  2.4558437e-002
  1.6063403e-002
  7.1732134e-003
 -1.9949986e-003
 -1.1327147e-002
 -2.0713159e-002
 -3.0047882e-002
 -3.9231907e-002
 -4.8172312e-002
 -5.6783321e-002
 -6.4986858e-002
 -7.2713014e-002
 -7.9900411e-002
 -8.6496452e-002
 -9.2457486e-002
 -9.7748857e-002
 -1.0234485e-001
 -1.0622856e-001
 -1.0939162e-001
 -1.1183390e-001
 -1.1356305e-001
 -1.1459406e-001
 -1.1494862e-001
 -1.1465454e-001
 -1.1374504e-001
 -1.1225801e-001
 -1.1023528e-001
 -1.0772173e-001
 -1.0476459e-001
 -1.0141250e-001
 -9.7714782e-002
 -9.3720572e-002
 -8.9478051e-002
 -8.5033683e-002
 -8.0431497e-002
 -7.5712417e-002
 -7.0913643e-002
 -6.6068105e-002
 -6.1203969e-002
 -5.6344237e-002
 -5.1506410e-002
 -4.6702241e-002
 -4.1937571e-002
 -3.7212252e-002
 -3.2520162e-002
 -2.7849297e-002
 -2.3181962e-002
 -1.8495036e-002
 -1.3760325e-002
 -8.9449878e-003
 -4.0120349e-003
  1.0791026e-003
  6.3719482e-003
  1.1912299e-002
  1.7747500e-002
  2.3925679e-002
  3.0494956e-002
  3.7502625e-002
  4.4994335e-002
  5.3013257e-002
  6.1599266e-002
  7.0788139e-002
  8.0610770e-002
  9.1092434e-002
  1.0225207e-001
  1.1410166e-001
  1.2664559e-001
  1.3988016e-001
  1.5379312e-001
  1.6836326e-001
  1.8356017e-001
  1.9934399e-001
  2.1566529e-001
  2.3246505e-001
  2.4967475e-001
  2.6721650e-001
  2.8500330e-001
  3.0293940e-001
  3.2092075e-001
  3.3883553e-001
  3.5656472e-001
  3.7398287e-001
  3.9095883e-001
  4.0735659e-001
  4.2303621e-001
  4.3785477e-001
  4.5166738e-001
  4.6432824e-001
  4.7569173e-001
  4.8561350e-001
  4.9395162e-001
  5.0056769e-001
  5.0532798e-001
  5.0810455e-001
  5.0877633e-001
  5.0723019e-001
  5.0336198e-001
  4.9707750e-001
  4.8829343e-001
  4.7693819e-001
  4.6295274e-001
  4.4629130e-001
  4.2692201e-001
  4.0482744e-001
  3.8000513e-001
  3.5246787e-001
  3.2224406e-001
  2.8937782e-001
  2.5392912e-001
  2.1597371e-001
  1.7560302e-001
  1.3292391e-001
  8.8058358e-002
  4.1143020e-002
 -7.6712868e-003
 -5.8220200e-002
 -1.1032652e-001
 -1.6380098e-001
 -2.1844315e-001
 -2.7404233e-001
 -3.3037860e-001
 -3.8722385e-001
 -4.4434295e-001
 -5.0149487e-001
 -5.5843396e-001
 -6.1491112e-001
 -6.7067517e-001
 -7.2547405e-001
 -7.7905619e-001
 -8.3117182e-001
 -8.8157424e-001
 -9.3002116e-001
 -9.7627596e-001
 -1.0201090e+000
 -1.0612986e+000
 -1.0996328e+000
 -1.1349098e+000
 -1.1669395e+000
 -1.1955446e+000
 -1.2205611e+000
 -1.2418397e+000
 -1.2592465e+000
 -1.2726638e+000
 -1.2819905e+000
 -1.2871431e+000
 -1.2880560e+000
 -1.2846821e+000
 -1.2769929e+000
 -1.2649791e+000
 -1.2486502e+000
 -1.2280353e+000
 -1.2031827e+000
 -1.1741595e+000
 -1.1410519e+000
 -1.1039647e+000
 -1.0630207e+000
 -1.0183608e+000
 -9.7014258e-001
 -9.1854039e-001
 -8.6374426e-001
 -8.0595918e-001
 -7.4540418e-001
 -6.8231141e-001
 -6.1692511e-001
 -5.4950050e-001
 -4.8030267e-001
 -4.0960541e-001
 -3.3768992e-001
 -2.6484359e-001
 -1.9135867e-001
 -1.1753095e-001
 -4.3658395e-002
  2.9960184e-002
  1.0302654e-001
  1.7524433e-001
  2.4632049e-001
  3.1596656e-001
  3.8390005e-001
  4.4984568e-001
  5.1353665e-001
  5.7471591e-001
  6.3313722e-001
  6.8856638e-001
  7.4078216e-001
  7.8957736e-001
  8.3475968e-001
  8.7615254e-001
  9.1359585e-001
  9.4694661e-001
  9.7607953e-001
  1.0008875e+000
  1.0212817e+000
  1.0371925e+000
  1.0485689e+000
  1.0553790e+000
  1.0576098e+000
  1.0552672e+000
  1.0483758e+000
  1.0369781e+000
  1.0211347e+000
  1.0009233e+000
  9.7643843e-001
  9.4779037e-001
  9.1510463e-001
  8.7852101e-001
  8.3819268e-001
  7.9428519e-001
  7.4697541e-001
  6.9645052e-001
  6.4290678e-001
  5.8654849e-001
  5.2758673e-001
  4.6623826e-001
  4.0272428e-001
  3.3726927e-001
  2.7009988e-001
  2.0144372e-001
  1.3152833e-001
  6.0580096e-002
 -1.1176772e-002
 -8.3521159e-002
 -1.5623595e-001
 -2.2910882e-001
 -3.0193303e-001
 -3.7450800e-001
 -4.4663997e-001
 -5.1814243e-001
 -5.8883653e-001
 -6.5855137e-001
 -7.2712426e-001
 -7.9440078e-001
 -8.6023481e-001
 -9.2448854e-001
 -9.8703221e-001
 -1.0477440e+000
 -1.1065096e+000
 -1.1632220e+000
 -1.2177809e+000
 -1.2700921e+000
 -1.3200675e+000
 -1.3676237e+000
 -1.4126821e+000
 -1.4551679e+000
 -1.4950095e+000
 -1.5321377e+000
 -1.5664855e+000
 -1.5979871e+000
 -1.6265772e+000
 -1.6521908e+000
 -1.6747624e+000
 -1.6942257e+000
 -1.7105132e+000
 -1.7235557e+000
 -1.7332821e+000
 -1.7396196e+000
 -1.7424932e+000
 -1.7418257e+000
 -1.7375385e+000
 -1.7295508e+000
 -1.7177810e+000
 -1.7021462e+000
 -1.6825636e+000
 -1.6589504e+000
 -1.6312250e+000
 -1.5993079e+000
 -1.5631221e+000
 -1.5225947e+000
 -1.4776575e+000
 -1.4282486e+000
 -1.3743132e+000
 -1.3158048e+000
 -1.2526868e+000
 -1.1849336e+000
 -1.1125317e+000
 -1.0354811e+000
 -9.5379682e-001
 -8.6750945e-001
 -7.7666685e-001
 -6.8133501e-001
[truncated: 2,660,008 more chars]
