# Supplementary material for: Electrical Vestibular Stimuli to Enhance Vestibulo-Motor Output and Improve Subject Comfort
Source: PLoS One. 2014 Jan 2;9(1):e84385. doi: 10.1371/journal.pone.0084385 (PMC3879299; doi:10.1371/journal.pone.0084385)
Supplement: File S1 — Experimental multisine vestibular stimulation signals (.txt files) and Matlab code (MVS_SignalPlotting.m) to plot the signals used in this study, as well as Matlab code to generate new signals (MVS_SignalGenerator.m). (ZIP) [file pone.0084385.s001.zip › README.txt]

These matlab scripts and signal files accompany the article:

P.A. Forbes, C.J. Dakin, A.M. Geers, M.P. Vlaar, R. Happee, G.P. Siegmund, A.C. Schouten, J.S. Blouin, 
"Electrical vestibular stimuli to enhance vestibulo-motor output and improve subject comfort."
PLOS ONE, 2013, accepted for publication

Files:
SVS_90s_2kHz.txt		Original SVS signal used in article
MVS_S_90s_2kHz.txt		Original MVS-S signal used in article
MVS_4_90s_2kHz.txt		Original MVS-4 signal used in article
MVS_L_90s_2kHz.txt		Original MVS-L signal used in article

MVS_SignalPlotting.m		Script to plot the original signals used in article
MVS_SignalGenerator.m		Script to generate new SVS, MVS-S, MVS-4 and MVS-L signals. Note, parameters can be modified for cusom purposes.

Author:   Patrick A. Forbes
Contact:  p.a.forbes@tudelft.nl
